# Supplementary material for: ﻿A monograph of the genus Polylepis (Rosaceae)
Source: PhytoKeys. 2022 Aug 1;203:1–274. doi: 10.3897/phytokeys.203.83529 (PMC9849045; doi:10.3897/phytokeys.203.83529)
Supplement: XML Treatment for Polylepis [file phytokeys.203.83529-treatment1.xml]

<!DOCTYPE tp:taxon-treatment
  PUBLIC "-//TaxonX//DTD Taxonomic Treatment Publishing DTD v0 20100105//EN" "tax-treatment-NSO.dtd">
<tp:taxon-treatment xmlns:tp="http://www.plazi.org/taxpub"><tp:treatment-meta><kwd-group><label>Taxon classification</label><kwd>
              <named-content content-type="kingdom">Plantae</named-content>
            </kwd><kwd>
              <named-content content-type="order">Rosales</named-content>
            </kwd><kwd>
              <named-content content-type="family">Rosaceae</named-content>
            </kwd></kwd-group><mixed-citation publication-type="journal"><person-group><name><surname>Boza Espinoza</surname><given-names>Tatiana Erika</given-names></name><name><surname>Kessler</surname><given-names>Michael</given-names></name></person-group><article-title>﻿A monograph of the genus <italic><tp:taxon-name><tp:taxon-name-part taxon-name-part-type="genus" reg="Polylepis">Polylepis</tp:taxon-name-part></tp:taxon-name></italic> (<tp:taxon-name><tp:taxon-name-part taxon-name-part-type="family">Rosaceae</tp:taxon-name-part></tp:taxon-name>)</article-title><source>PhytoKeys</source><day>01</day><month>08</month><year>2022</year><volume>203</volume><fpage>1</fpage><lpage>274</lpage><pub-id pub-id-type="doi">10.3897/phytokeys.203.83529</pub-id></mixed-citation></tp:treatment-meta><tp:nomenclature><label>﻿</label><tp:taxon-name>
            <object-id xmlns:xlink="http://www.w3.org/1999/xlink" content-type="arpha" xlink:type="simple">14224528-8B0D-5290-8317-C4A21BCF6D4A</object-id>
            <tp:taxon-name-part taxon-name-part-type="genus" reg="Polylepis">Polylepis</tp:taxon-name-part>
          </tp:taxon-name><tp:taxon-authority>Ruiz &amp; Pavón (1794:80)</tp:taxon-authority></tp:nomenclature><tp:treatment-sec sec-type="material" id="SECID0EUJCM"><title>Type.</title><p><italic><tp:taxon-name><tp:taxon-name-part taxon-name-part-type="genus" reg="Polylepis">Polylepis</tp:taxon-name-part><tp:taxon-name-part taxon-name-part-type="species" reg="racemosa">racemosa</tp:taxon-name-part></tp:taxon-name></italic> Ruiz &amp; Pavón.</p></tp:treatment-sec><tp:treatment-sec sec-type="description" id="SECID0EFKCM"><title>Description.</title><p><bold><italic>Trees or shrubs</italic></bold> 1–32 m tall; bark shredding, multilayered with thin exfoliating layers; branches twisted showing a striking arrangement of the leaves, young shoots with leaves usually all closely clustered at the top, causing a shrub-like growth, while the basal internodes stretch rather significantly afterwards. <bold><italic>Leaves</italic></bold> alternate, imparipinnate with 1–7 pairs of lateral leaflets, obtrullate in outline, 1.3–19.5 cm long, 0.6–10.7 cm wide; rachises lanate, pannose, sericeous, tomentose, villous or glabrous; point of leaflet attachment with a tuft of long hairs; stipular sheaths apically acute, truncate or spurred, glabrous to densely covered with lanate, tomentose or villous hairs on the other surface; leaflets elliptic, ovate or obovate in outline, 0.3–5.4 cm long, 0.2–2.0 cm wide; margins entire, revolute, crenate to serrate, apically acute to deeply emarginate, attenuate, cuneate or unequally cordate, upper leaflet surfaces glabrous or sparsely to densely lanate, pilose, sericeous or tomentose; lower leaflet surfaces covered with very short pannose hairs, pannose mixed with another type of hairs or sparsely to densely lanate, pilose, sericeous, strigose, tomentose or villous. <bold><italic>Inflorescences</italic></bold> axillar, simple rarely branched, upright or pendant to 36.0 cm long, bearing 1–83 flowers; floral bracts 2.1–15.8 mm long, narrowly triangular. <bold><italic>Flowers</italic></bold> hermaphroditic; sepals 3–4; stamens 5–27, anthers orbicular with a dense tuft of straight white hairs in the upper half; styles fimbriate, 0.9–4.9 mm long, ovary inferior; carpel 1, ovule 1. <bold><italic>Fruit</italic></bold> indehiscent achene, fusiform turbinate with protuberances, flattened-spines, irregular flattened ridges, thick wings and ridges or thin wings, glabrous to densely sericeous, tomentose or villous, 1.7–15.1 mm long, 1.3–10.1 mm wide including spines.</p></tp:treatment-sec></tp:taxon-treatment>
