# Supplementary material for: ﻿A monograph of the genus Polylepis (Rosaceae)
Source: PhytoKeys. 2022 Aug 1;203:1–274. doi: 10.3897/phytokeys.203.83529 (PMC9849045; doi:10.3897/phytokeys.203.83529)
Supplement: XML Treatment for Polylepis sect. Sericeaee [file phytokeys.203.83529-treatment2.xml]

<!DOCTYPE tp:taxon-treatment
  PUBLIC "-//TaxonX//DTD Taxonomic Treatment Publishing DTD v0 20100105//EN" "tax-treatment-NSO.dtd">
<tp:taxon-treatment xmlns:tp="http://www.plazi.org/taxpub"><tp:treatment-meta><kwd-group><label>Taxon classification</label><kwd>
              <named-content content-type="kingdom">Plantae</named-content>
            </kwd><kwd>
              <named-content content-type="order">Rosales</named-content>
            </kwd><kwd>
              <named-content content-type="family">Rosaceae</named-content>
            </kwd></kwd-group><mixed-citation publication-type="journal"><person-group><name><surname>Boza Espinoza</surname><given-names>Tatiana Erika</given-names></name><name><surname>Kessler</surname><given-names>Michael</given-names></name></person-group><article-title>﻿A monograph of the genus <italic><tp:taxon-name><tp:taxon-name-part taxon-name-part-type="genus" reg="Polylepis">Polylepis</tp:taxon-name-part></tp:taxon-name></italic> (<tp:taxon-name><tp:taxon-name-part taxon-name-part-type="family">Rosaceae</tp:taxon-name-part></tp:taxon-name>)</article-title><source>PhytoKeys</source><day>01</day><month>08</month><year>2022</year><volume>203</volume><fpage>1</fpage><lpage>274</lpage><pub-id pub-id-type="doi">10.3897/phytokeys.203.83529</pub-id></mixed-citation></tp:treatment-meta><tp:nomenclature><label>﻿</label><tp:taxon-name>
            <object-id xmlns:xlink="http://www.w3.org/1999/xlink" content-type="arpha" xlink:type="simple">680C4686-B388-5D0A-9D12-76FFE5BA8E03</object-id>
            <tp:taxon-name-part taxon-name-part-type="genus" reg="Polylepis">Polylepis</tp:taxon-name-part>
            <tp:taxon-name-part taxon-name-part-type="infraspecific-rank">sect.</tp:taxon-name-part>
            <tp:taxon-name-part taxon-name-part-type="section" reg="Sericeaee">Sericeaee</tp:taxon-name-part>
            <object-id xmlns:xlink="http://www.w3.org/1999/xlink" content-type="ipni" xlink:type="simple">urn:lsid:ipni.org:names:77301574-1</object-id>
          </tp:taxon-name><tp:taxon-authority> T. Boza &amp; M. Kessler,</tp:taxon-authority><tp:taxon-status xmlns:xlink="http://www.w3.org/1999/xlink" xlink:type="simple"> sect.
           nov.</tp:taxon-status></tp:nomenclature><tp:treatment-sec sec-type="diagnosis" id="SECID0E4XEM"><title>Diagnosis.</title><p>Trees or shrubs; lower leaflet surfaces with sericeous, lanate or villous hairs; fruits with a variable number and placement of flattened, thin or short spines, densely sericeous or villous.</p></tp:treatment-sec><tp:treatment-sec sec-type="material" id="SECID0ECYEM"><title>Type.</title><p><italic><tp:taxon-name><tp:taxon-name-part taxon-name-part-type="genus" reg="Polylepis">Polylepis</tp:taxon-name-part><tp:taxon-name-part taxon-name-part-type="species" reg="sericea">sericea</tp:taxon-name-part></tp:taxon-name></italic> Wedd.</p></tp:treatment-sec><tp:treatment-sec sec-type="notes" id="SECID0ETYEM"><title>Notes.</title><p>The sectional epithet <italic><tp:taxon-name><tp:taxon-name-part taxon-name-part-type="genus" reg="Sericeae">Sericeae</tp:taxon-name-part></tp:taxon-name></italic> is a plural adjective agreeing in gender with <italic><tp:taxon-name><tp:taxon-name-part taxon-name-part-type="genus" reg="Polylepis">Polylepis</tp:taxon-name-part></tp:taxon-name></italic>. This section, already defined as a group by <xref ref-type="bibr" rid="B307">Simpson (1986)</xref>, includes species that usually have sericeous hairs on the lower leaflet surfaces and/or stipule sheaths and whose leaves usually contain many pairs of leaflets. Furthermore, fruits in this section are turbinate with a variable number of slender spines. However, not all species share these traits. For instance, <italic><tp:taxon-name><tp:taxon-name-part taxon-name-part-type="genus" reg="Polylepis">P.</tp:taxon-name-part><tp:taxon-name-part taxon-name-part-type="species" reg="frontinensis">frontinensis</tp:taxon-name-part></tp:taxon-name></italic> and <italic><tp:taxon-name><tp:taxon-name-part taxon-name-part-type="genus" reg="Polylepis">P.</tp:taxon-name-part><tp:taxon-name-part taxon-name-part-type="species" reg="multijuga">multijuga</tp:taxon-name-part></tp:taxon-name></italic> have villous hairs on the lower leaflet surfaces, but <italic><tp:taxon-name><tp:taxon-name-part taxon-name-part-type="genus" reg="Polylepis">P.</tp:taxon-name-part><tp:taxon-name-part taxon-name-part-type="species" reg="frontinensis">frontinensis</tp:taxon-name-part></tp:taxon-name></italic> has sericeous hairs on the stipule sheaths and <italic><tp:taxon-name><tp:taxon-name-part taxon-name-part-type="genus" reg="Polylepis">P.</tp:taxon-name-part><tp:taxon-name-part taxon-name-part-type="species" reg="multijuga">multijuga</tp:taxon-name-part></tp:taxon-name></italic> has many leaflets pairs (5–7). In the same way, <italic><tp:taxon-name><tp:taxon-name-part taxon-name-part-type="genus" reg="Polylepis">P.</tp:taxon-name-part><tp:taxon-name-part taxon-name-part-type="species" reg="lanuginosa">lanuginosa</tp:taxon-name-part></tp:taxon-name></italic> and <italic><tp:taxon-name><tp:taxon-name-part taxon-name-part-type="genus" reg="Polylepis">P.</tp:taxon-name-part><tp:taxon-name-part taxon-name-part-type="species" reg="serrata">serrata</tp:taxon-name-part></tp:taxon-name></italic> have lanate hairs, but both have many lateral leaflets pairs. <italic><tp:taxon-name><tp:taxon-name-part taxon-name-part-type="genus" reg="Polylepis">Polylepis</tp:taxon-name-part><tp:taxon-name-part taxon-name-part-type="species" reg="multijuga">multijuga</tp:taxon-name-part></tp:taxon-name></italic>, <italic><tp:taxon-name><tp:taxon-name-part taxon-name-part-type="genus" reg="Polylepis">P.</tp:taxon-name-part><tp:taxon-name-part taxon-name-part-type="species" reg="ochreata">ochreata</tp:taxon-name-part></tp:taxon-name></italic>, <italic><tp:taxon-name><tp:taxon-name-part taxon-name-part-type="genus" reg="Polylepis">P.</tp:taxon-name-part><tp:taxon-name-part taxon-name-part-type="species" reg="pauta">pauta</tp:taxon-name-part></tp:taxon-name></italic> and <italic><tp:taxon-name><tp:taxon-name-part taxon-name-part-type="genus" reg="Polylepis">P.</tp:taxon-name-part><tp:taxon-name-part taxon-name-part-type="species" reg="serrata">serrata</tp:taxon-name-part></tp:taxon-name></italic> are the species with most leaflet pairs (4–7), whereas <italic><tp:taxon-name><tp:taxon-name-part taxon-name-part-type="genus" reg="Polylepis">P.</tp:taxon-name-part><tp:taxon-name-part taxon-name-part-type="species" reg="rodolfovasquezii">rodolfovasquezii</tp:taxon-name-part></tp:taxon-name></italic> just has one pair. Moreover, <italic><tp:taxon-name><tp:taxon-name-part taxon-name-part-type="genus" reg="Polylepis">P.</tp:taxon-name-part><tp:taxon-name-part taxon-name-part-type="species" reg="pepei">pepei</tp:taxon-name-part></tp:taxon-name></italic> and <italic><tp:taxon-name><tp:taxon-name-part taxon-name-part-type="genus" reg="Polylepis">P.</tp:taxon-name-part><tp:taxon-name-part taxon-name-part-type="species" reg="rodolfovasquezii">rodolfovasquezii</tp:taxon-name-part></tp:taxon-name></italic> have turbinate, but slightly twisted fruits with short spines. This variation may reflect that this section is likely not monophyletic, but rather has been proposed to represent a basal grade within the genus (<xref ref-type="bibr" rid="B287">Schmidt-Lebuhn et al. 2006a</xref>).</p><p>The majority of species in this section are morphologically clearly distinct. Probably the two most similar species are <italic><tp:taxon-name><tp:taxon-name-part taxon-name-part-type="genus" reg="Polylepis">P.</tp:taxon-name-part><tp:taxon-name-part taxon-name-part-type="species" reg="pepei">pepei</tp:taxon-name-part></tp:taxon-name></italic> and <italic><tp:taxon-name><tp:taxon-name-part taxon-name-part-type="genus" reg="Polylepis">P.</tp:taxon-name-part><tp:taxon-name-part taxon-name-part-type="species" reg="rodolfovasquezii">rodolfovasquezii</tp:taxon-name-part></tp:taxon-name></italic>, which only differ in a few, partly overlapping characters. They might be treated at subspecies level, but as detailed in the Introduction, we decided not to accept infraspecific taxa because of the difficulty of deciding at which level to discriminate between species- and subspecies-level differentiation. Table <xref ref-type="table" rid="T4">4</xref> provides an overview of the arrangement of the taxa by different authors.</p><table-wrap id="T4" position="float" orientation="portrait"><label>Table 4.</label><caption><p>Alignment of the species of the <tp:taxon-name><tp:taxon-name-part taxon-name-part-type="genus" reg="Polylepis">Polylepis</tp:taxon-name-part><tp:taxon-name-part taxon-name-part-type="infraspecific-rank">sect.</tp:taxon-name-part><tp:taxon-name-part taxon-name-part-type="section" reg="Sericeae">Sericeae</tp:taxon-name-part></tp:taxon-name> according to <xref ref-type="bibr" rid="B28">Bitter (1911)</xref>, <xref ref-type="bibr" rid="B306">Simpson (1979)</xref>, <xref ref-type="bibr" rid="B293">Segovia et al. (2018)</xref> and the present study.</p></caption><table id="TID0EMANO" rules="all"><tbody><tr><th rowspan="1" colspan="1">
                    <xref ref-type="bibr" rid="B28">Bitter (1911)</xref>
                  </th><th rowspan="1" colspan="1">
                    <xref ref-type="bibr" rid="B306">Simpson (1979)</xref>
                  </th><th rowspan="1" colspan="1">
                    <xref ref-type="bibr" rid="B293">Segovia et al. (2018)</xref>
                  </th><th rowspan="1" colspan="1">This study</th></tr><tr><td rowspan="1" colspan="1">
                    <italic>
                      <tp:taxon-name><tp:taxon-name-part taxon-name-part-type="genus" reg="Polylepis">P.</tp:taxon-name-part><tp:taxon-name-part taxon-name-part-type="species" reg="albicans">albicans</tp:taxon-name-part></tp:taxon-name>
                    </italic>
                  </td><td rowspan="9" colspan="1">
                    <italic>
                      <tp:taxon-name><tp:taxon-name-part taxon-name-part-type="genus" reg="Polylepis">P.</tp:taxon-name-part><tp:taxon-name-part taxon-name-part-type="species" reg="sericea">sericea</tp:taxon-name-part></tp:taxon-name>
                    </italic>
                  </td><td rowspan="8" colspan="1">
                    <italic>
                      <tp:taxon-name><tp:taxon-name-part taxon-name-part-type="genus" reg="Polylepis">P.</tp:taxon-name-part><tp:taxon-name-part taxon-name-part-type="species" reg="sericea">sericea</tp:taxon-name-part></tp:taxon-name>
                    </italic>
                  </td><td rowspan="1" colspan="1">
                    <italic>
                      <tp:taxon-name><tp:taxon-name-part taxon-name-part-type="genus" reg="Polylepis">P.</tp:taxon-name-part><tp:taxon-name-part taxon-name-part-type="species" reg="albicans">albicans</tp:taxon-name-part></tp:taxon-name>
                    </italic>
                  </td></tr><tr><td rowspan="1" colspan="1">
                    <italic>
                      <tp:taxon-name><tp:taxon-name-part taxon-name-part-type="genus" reg="Polylepis">P.</tp:taxon-name-part><tp:taxon-name-part taxon-name-part-type="species" reg="ochreata">ochreata</tp:taxon-name-part></tp:taxon-name>
                    </italic>
                  </td><td rowspan="1" colspan="1">
                    <italic>
                      <tp:taxon-name><tp:taxon-name-part taxon-name-part-type="genus" reg="Polylepis">P.</tp:taxon-name-part><tp:taxon-name-part taxon-name-part-type="species" reg="ochreata">ochreata</tp:taxon-name-part></tp:taxon-name>
                    </italic>
                  </td></tr><tr><td rowspan="1" colspan="1">
                    <italic>
                      <tp:taxon-name><tp:taxon-name-part taxon-name-part-type="genus" reg="Polylepis">P.</tp:taxon-name-part><tp:taxon-name-part taxon-name-part-type="species" reg="hypargyrea">hypargyrea</tp:taxon-name-part></tp:taxon-name>
                    </italic>
                  </td><td rowspan="2" colspan="1">
                    <italic>
                      <tp:taxon-name><tp:taxon-name-part taxon-name-part-type="genus" reg="Polylepis">P.</tp:taxon-name-part><tp:taxon-name-part taxon-name-part-type="species" reg="sericea">sericea</tp:taxon-name-part></tp:taxon-name>
                    </italic>
                  </td></tr><tr><td rowspan="5" colspan="1">
                    <italic>
                      <tp:taxon-name><tp:taxon-name-part taxon-name-part-type="genus" reg="Polylepis">P.</tp:taxon-name-part><tp:taxon-name-part taxon-name-part-type="species" reg="sericea">sericea</tp:taxon-name-part></tp:taxon-name>
                    </italic>
                  </td></tr><tr><td rowspan="1" colspan="1">
                    <italic>
                      <tp:taxon-name><tp:taxon-name-part taxon-name-part-type="genus" reg="Polylepis">P.</tp:taxon-name-part><tp:taxon-name-part taxon-name-part-type="species" reg="argentea">argentea</tp:taxon-name-part></tp:taxon-name>
                    </italic>
                  </td></tr><tr><td rowspan="1" colspan="1">
                    <italic>
                      <tp:taxon-name><tp:taxon-name-part taxon-name-part-type="genus" reg="Polylepis">P.</tp:taxon-name-part><tp:taxon-name-part taxon-name-part-type="species" reg="frontinensis">frontinensis</tp:taxon-name-part></tp:taxon-name>
                    </italic>
                  </td></tr><tr><td rowspan="1" colspan="1">
                    <italic>
                      <tp:taxon-name><tp:taxon-name-part taxon-name-part-type="genus" reg="Polylepis">P.</tp:taxon-name-part><tp:taxon-name-part taxon-name-part-type="species" reg="humboldtii">humboldtii</tp:taxon-name-part></tp:taxon-name>
                    </italic>
                  </td></tr><tr><td rowspan="1" colspan="1">
                    <italic>
                      <tp:taxon-name><tp:taxon-name-part taxon-name-part-type="genus" reg="Polylepis">P.</tp:taxon-name-part><tp:taxon-name-part taxon-name-part-type="species" reg="loxensis">loxensis</tp:taxon-name-part></tp:taxon-name>
                    </italic>
                  </td></tr><tr><td rowspan="1" colspan="1">—</td><td rowspan="1" colspan="1">
                    <italic>
                      <tp:taxon-name><tp:taxon-name-part taxon-name-part-type="genus" reg="Polylepis">P.</tp:taxon-name-part><tp:taxon-name-part taxon-name-part-type="species" reg="canoi">canoi</tp:taxon-name-part></tp:taxon-name>
                    </italic>
                  </td><td rowspan="1" colspan="1">
                    <italic>
                      <tp:taxon-name><tp:taxon-name-part taxon-name-part-type="genus" reg="Polylepis">P.</tp:taxon-name-part><tp:taxon-name-part taxon-name-part-type="species" reg="canoi">canoi</tp:taxon-name-part></tp:taxon-name>
                    </italic>
                  </td></tr><tr><td rowspan="1" colspan="1">
                    <italic>
                      <tp:taxon-name><tp:taxon-name-part taxon-name-part-type="genus" reg="Polylepis">P.</tp:taxon-name-part><tp:taxon-name-part taxon-name-part-type="species" reg="coriacea">coriacea</tp:taxon-name-part></tp:taxon-name>
                    </italic>
                  </td><td rowspan="3" colspan="1">
                    <italic>
                      <tp:taxon-name><tp:taxon-name-part taxon-name-part-type="genus" reg="Polylepis">P.</tp:taxon-name-part><tp:taxon-name-part taxon-name-part-type="species" reg="lanuginosa">lanuginosa</tp:taxon-name-part></tp:taxon-name>
                    </italic>
                  </td><td rowspan="3" colspan="1">
                    <italic>
                      <tp:taxon-name><tp:taxon-name-part taxon-name-part-type="genus" reg="Polylepis">P.</tp:taxon-name-part><tp:taxon-name-part taxon-name-part-type="species" reg="lanuginosa">lanuginosa</tp:taxon-name-part></tp:taxon-name>
                    </italic>
                  </td><td rowspan="3" colspan="1">
                    <italic>
                      <tp:taxon-name><tp:taxon-name-part taxon-name-part-type="genus" reg="Polylepis">P.</tp:taxon-name-part><tp:taxon-name-part taxon-name-part-type="species" reg="lanuginosa">lanuginosa</tp:taxon-name-part></tp:taxon-name>
                    </italic>
                  </td></tr><tr><td rowspan="1" colspan="1">
                    <italic>
                      <tp:taxon-name><tp:taxon-name-part taxon-name-part-type="genus" reg="Polylepis">P.</tp:taxon-name-part><tp:taxon-name-part taxon-name-part-type="species" reg="lanuginosa">lanuginosa</tp:taxon-name-part></tp:taxon-name>
                    </italic>
                  </td></tr><tr><td rowspan="1" colspan="1">
                    <italic>
                      <tp:taxon-name><tp:taxon-name-part taxon-name-part-type="genus" reg="Polylepis">P.</tp:taxon-name-part><tp:taxon-name-part taxon-name-part-type="species" reg="lehmannii">lehmannii</tp:taxon-name-part></tp:taxon-name>
                    </italic>
                  </td></tr><tr><td rowspan="1" colspan="1">
                    <italic>
                      <tp:taxon-name><tp:taxon-name-part taxon-name-part-type="genus" reg="Polylepis">P.</tp:taxon-name-part><tp:taxon-name-part taxon-name-part-type="species" reg="multijuga">multijuga</tp:taxon-name-part></tp:taxon-name>
                    </italic>
                  </td><td rowspan="1" colspan="1">
                    <italic>
                      <tp:taxon-name><tp:taxon-name-part taxon-name-part-type="genus" reg="Polylepis">P.</tp:taxon-name-part><tp:taxon-name-part taxon-name-part-type="species" reg="multijuga">multijuga</tp:taxon-name-part></tp:taxon-name>
                    </italic>
                  </td><td rowspan="1" colspan="1">
                    <italic>
                      <tp:taxon-name><tp:taxon-name-part taxon-name-part-type="genus" reg="Polylepis">P.</tp:taxon-name-part><tp:taxon-name-part taxon-name-part-type="species" reg="multijuga">multijuga</tp:taxon-name-part></tp:taxon-name>
                    </italic>
                  </td><td rowspan="1" colspan="1">
                    <italic>
                      <tp:taxon-name><tp:taxon-name-part taxon-name-part-type="genus" reg="Polylepis">P.</tp:taxon-name-part><tp:taxon-name-part taxon-name-part-type="species" reg="multijuga">multijuga</tp:taxon-name-part></tp:taxon-name>
                    </italic>
                  </td></tr><tr><td rowspan="1" colspan="1">
                    <italic>
                      <tp:taxon-name><tp:taxon-name-part taxon-name-part-type="genus" reg="Polylepis">P.</tp:taxon-name-part><tp:taxon-name-part taxon-name-part-type="species" reg="annulatipilosa">annulatipilosa</tp:taxon-name-part></tp:taxon-name>
                    </italic>
                  </td><td rowspan="5" colspan="1">
                    <italic>
                      <tp:taxon-name><tp:taxon-name-part taxon-name-part-type="genus" reg="Polylepis">P.</tp:taxon-name-part><tp:taxon-name-part taxon-name-part-type="species" reg="pauta">pauta</tp:taxon-name-part></tp:taxon-name>
                    </italic>
                  </td><td rowspan="5" colspan="1">
                    <italic>
                      <tp:taxon-name><tp:taxon-name-part taxon-name-part-type="genus" reg="Polylepis">P.</tp:taxon-name-part><tp:taxon-name-part taxon-name-part-type="species" reg="pauta">pauta</tp:taxon-name-part></tp:taxon-name>
                    </italic>
                  </td><td rowspan="3" colspan="1">
                    <italic>
                      <tp:taxon-name><tp:taxon-name-part taxon-name-part-type="genus" reg="Polylepis">P.</tp:taxon-name-part><tp:taxon-name-part taxon-name-part-type="species" reg="pauta">pauta</tp:taxon-name-part></tp:taxon-name>
                    </italic>
                  </td></tr><tr><td rowspan="1" colspan="1">
                    <italic>
                      <tp:taxon-name><tp:taxon-name-part taxon-name-part-type="genus" reg="Polylepis">P.</tp:taxon-name-part><tp:taxon-name-part taxon-name-part-type="species" reg="pauta">pauta</tp:taxon-name-part></tp:taxon-name>
                    </italic>
                  </td></tr><tr><td rowspan="1" colspan="1">
                    <italic>
                      <tp:taxon-name><tp:taxon-name-part taxon-name-part-type="genus" reg="Polylepis">P.</tp:taxon-name-part><tp:taxon-name-part taxon-name-part-type="species" reg="stuebelii">stuebelii</tp:taxon-name-part></tp:taxon-name>
                    </italic>
                  </td></tr><tr><td rowspan="1" colspan="1">—</td><td rowspan="1" colspan="1">
                    <italic>
                      <tp:taxon-name><tp:taxon-name-part taxon-name-part-type="genus" reg="Polylepis">P.</tp:taxon-name-part><tp:taxon-name-part taxon-name-part-type="species" reg="longipilosa">longipilosa</tp:taxon-name-part></tp:taxon-name>
                    </italic>
                  </td></tr><tr><td rowspan="1" colspan="1">
                    <italic>
                      <tp:taxon-name><tp:taxon-name-part taxon-name-part-type="genus" reg="Polylepis">P.</tp:taxon-name-part><tp:taxon-name-part taxon-name-part-type="species" reg="serrata">serrata</tp:taxon-name-part></tp:taxon-name>
                    </italic>
                  </td><td rowspan="1" colspan="1">
                    <italic>
                      <tp:taxon-name><tp:taxon-name-part taxon-name-part-type="genus" reg="Polylepis">P.</tp:taxon-name-part><tp:taxon-name-part taxon-name-part-type="species" reg="serrata">serrata</tp:taxon-name-part></tp:taxon-name>
                    </italic>
                  </td></tr><tr><td rowspan="1" colspan="1">—</td><td rowspan="1" colspan="1">
                    <italic>
                      <tp:taxon-name><tp:taxon-name-part taxon-name-part-type="genus" reg="Polylepis">P.</tp:taxon-name-part><tp:taxon-name-part taxon-name-part-type="species" reg="pepei">pepei</tp:taxon-name-part></tp:taxon-name>
                    </italic>
                  </td><td rowspan="1" colspan="1">
                    <italic>
                      <tp:taxon-name><tp:taxon-name-part taxon-name-part-type="genus" reg="Polylepis">P.</tp:taxon-name-part><tp:taxon-name-part taxon-name-part-type="species" reg="pepei">pepei</tp:taxon-name-part></tp:taxon-name>
                    </italic>
                  </td><td rowspan="1" colspan="1">
                    <italic>
                      <tp:taxon-name><tp:taxon-name-part taxon-name-part-type="genus" reg="Polylepis">P.</tp:taxon-name-part><tp:taxon-name-part taxon-name-part-type="species" reg="pepei">pepei</tp:taxon-name-part></tp:taxon-name>
                    </italic>
                  </td></tr><tr><td rowspan="1" colspan="1">—</td><td rowspan="1" colspan="1">—</td><td rowspan="1" colspan="1">
                    <italic>
                      <tp:taxon-name><tp:taxon-name-part taxon-name-part-type="genus" reg="Polylepis">P.</tp:taxon-name-part><tp:taxon-name-part taxon-name-part-type="species" reg="rodolfo-vasquezii">rodolfo-vasquezii</tp:taxon-name-part></tp:taxon-name>
                    </italic>
                  </td><td rowspan="1" colspan="1">
                    <italic>
                      <tp:taxon-name><tp:taxon-name-part taxon-name-part-type="genus" reg="Polylepis">P.</tp:taxon-name-part><tp:taxon-name-part taxon-name-part-type="species" reg="rodolfo-vasquezii">rodolfo-vasquezii</tp:taxon-name-part></tp:taxon-name>
                    </italic>
                  </td></tr></tbody></table></table-wrap><p>Within section <tp:taxon-name><tp:taxon-name-part taxon-name-part-type="genus" reg="Polylepis"/><tp:taxon-name-part taxon-name-part-type="section" reg="Sericeae">Sericeae</tp:taxon-name-part></tp:taxon-name>, we recognize four subsections, based on their morphological distinctness, as follows: subsection <tp:taxon-name><tp:taxon-name-part taxon-name-part-type="genus" reg="Polylepis"/><tp:taxon-name-part taxon-name-part-type="section" reg="Lanuginosae"/><tp:taxon-name-part taxon-name-part-type="subsection" reg="Lanuginosae">Lanuginosae</tp:taxon-name-part></tp:taxon-name> (two species) with lanate or villous lower leaflet surfaces and densely villous fruits; subsection <tp:taxon-name><tp:taxon-name-part taxon-name-part-type="genus" reg="Polylepis"/><tp:taxon-name-part taxon-name-part-type="section" reg="Pauta"/><tp:taxon-name-part taxon-name-part-type="subsection" reg="Pauta">Pauta</tp:taxon-name-part></tp:taxon-name> (three species) with 4–6 lateral leaflet pairs and lanate or sericeous lower leaflet surfaces; subsection <tp:taxon-name><tp:taxon-name-part taxon-name-part-type="genus" reg="Polylepis"/><tp:taxon-name-part taxon-name-part-type="section" reg="Sericeae"/><tp:taxon-name-part taxon-name-part-type="subsection" reg="Sericeae">Sericeae</tp:taxon-name-part></tp:taxon-name> (eight species) with sericeous lower leaflet surfaces (except <italic><tp:taxon-name><tp:taxon-name-part taxon-name-part-type="genus" reg="Polylepis">P.</tp:taxon-name-part><tp:taxon-name-part taxon-name-part-type="species" reg="frontinensis">frontinensis</tp:taxon-name-part></tp:taxon-name></italic>) and fruits with flattened spines; and subsection <tp:taxon-name><tp:taxon-name-part taxon-name-part-type="genus" reg="Polylepis"/><tp:taxon-name-part taxon-name-part-type="section" reg="Pepea"/><tp:taxon-name-part taxon-name-part-type="subsection" reg="Pepea">Pepea</tp:taxon-name-part></tp:taxon-name> (two species) with 1–2 lateral leaflet pairs, emarginate leaflet apices and densely sericeous, slightly twisted fruits with short spines.</p><sec sec-type="Climatic niches in Polylepis sect. Sericeae" id="SECID0EOWFM"><title>Climatic niches in <tp:taxon-name><tp:taxon-name-part taxon-name-part-type="genus" reg="Polylepis">Polylepis</tp:taxon-name-part><tp:taxon-name-part taxon-name-part-type="infraspecific-rank">sect.</tp:taxon-name-part><tp:taxon-name-part taxon-name-part-type="section" reg="Sericeae">Sericeae</tp:taxon-name-part></tp:taxon-name></title><p>Many species of this section differ markedly in their climatic niches (Figs <xref ref-type="fig" rid="F12">12</xref> and <xref ref-type="fig" rid="F13">13</xref>). For example, <italic><tp:taxon-name><tp:taxon-name-part taxon-name-part-type="genus" reg="Polylepis">Polylepis</tp:taxon-name-part><tp:taxon-name-part taxon-name-part-type="species" reg="albicans">albicans</tp:taxon-name-part></tp:taxon-name></italic> and <italic><tp:taxon-name><tp:taxon-name-part taxon-name-part-type="genus" reg="Polylepis">P.</tp:taxon-name-part><tp:taxon-name-part taxon-name-part-type="species" reg="sericea">sericea</tp:taxon-name-part></tp:taxon-name></italic> from subsect. <tp:taxon-name><tp:taxon-name-part taxon-name-part-type="genus" reg="Polylepis"/><tp:taxon-name-part taxon-name-part-type="section" reg="Sericeae"/><tp:taxon-name-part taxon-name-part-type="subsection" reg="Sericeae">Sericeae</tp:taxon-name-part></tp:taxon-name> and <italic><tp:taxon-name><tp:taxon-name-part taxon-name-part-type="genus" reg="Polylepis">P.</tp:taxon-name-part><tp:taxon-name-part taxon-name-part-type="species" reg="pepei">pepei</tp:taxon-name-part></tp:taxon-name></italic> and <italic><tp:taxon-name><tp:taxon-name-part taxon-name-part-type="genus" reg="Polylepis">P.</tp:taxon-name-part><tp:taxon-name-part taxon-name-part-type="species" reg="rodolfovasquezii">rodolfovasquezii</tp:taxon-name-part></tp:taxon-name></italic> from subsect. <tp:taxon-name><tp:taxon-name-part taxon-name-part-type="genus" reg="Polylepis"/><tp:taxon-name-part taxon-name-part-type="section" reg="Pepea"/><tp:taxon-name-part taxon-name-part-type="subsection" reg="Pepea">Pepea</tp:taxon-name-part></tp:taxon-name> grow under the coldest conditions (about 5.5 °C Mean Annual Temperature – <abbrev xmlns:xlink="http://www.w3.org/1999/xlink" xlink:title="Mean Annual Temperature" id="ABBRID0ENZFM" xlink:type="simple">MAT</abbrev>), whereas other species, such <italic><tp:taxon-name><tp:taxon-name-part taxon-name-part-type="genus" reg="Polylepis">P.</tp:taxon-name-part><tp:taxon-name-part taxon-name-part-type="species" reg="multijuga">multijuga</tp:taxon-name-part></tp:taxon-name></italic> (10.0 °C) from subsect. <tp:taxon-name><tp:taxon-name-part taxon-name-part-type="genus" reg="Polylepis"/><tp:taxon-name-part taxon-name-part-type="section" reg="Lanuginosae"/><tp:taxon-name-part taxon-name-part-type="subsection" reg="Lanuginosae">Lanuginosae</tp:taxon-name-part></tp:taxon-name> and <italic><tp:taxon-name><tp:taxon-name-part taxon-name-part-type="genus" reg="Polylepis">P.</tp:taxon-name-part><tp:taxon-name-part taxon-name-part-type="species" reg="serrata">serrata</tp:taxon-name-part></tp:taxon-name></italic> (9.6 °C) from subsect. <tp:taxon-name><tp:taxon-name-part taxon-name-part-type="genus" reg="Polylepis"/><tp:taxon-name-part taxon-name-part-type="section" reg="Pauta"/><tp:taxon-name-part taxon-name-part-type="subsection" reg="Pauta">Pauta</tp:taxon-name-part></tp:taxon-name>, grow under noticeably higher temperatures. These differences of 4–5 °C correspond to 800–1000 m in elevation. Regarding Mean Annual Precipitation (<abbrev xmlns:xlink="http://www.w3.org/1999/xlink" xlink:title="Mean Annual Precipitation" id="ABBRID0E61FM" xlink:type="simple">MAP</abbrev>), <italic><tp:taxon-name><tp:taxon-name-part taxon-name-part-type="genus" reg="Polylepis">P.</tp:taxon-name-part><tp:taxon-name-part taxon-name-part-type="species" reg="frontinensis">frontinensis</tp:taxon-name-part></tp:taxon-name></italic> grows under the most humid conditions (mean of 2048 mm <abbrev xmlns:xlink="http://www.w3.org/1999/xlink" xlink:title="Mean Annual Precipitation" id="ABBRID0EO2FM" xlink:type="simple">MAP</abbrev>), followed by <italic><tp:taxon-name><tp:taxon-name-part taxon-name-part-type="genus" reg="Polylepis">P.</tp:taxon-name-part><tp:taxon-name-part taxon-name-part-type="species" reg="canoi">canoi</tp:taxon-name-part></tp:taxon-name></italic> (1572 mm). In contrast, <italic><tp:taxon-name><tp:taxon-name-part taxon-name-part-type="genus" reg="Polylepis">P.</tp:taxon-name-part><tp:taxon-name-part taxon-name-part-type="species" reg="albicans">albicans</tp:taxon-name-part></tp:taxon-name></italic> and <italic><tp:taxon-name><tp:taxon-name-part taxon-name-part-type="genus" reg="Polylepis">P.</tp:taxon-name-part><tp:taxon-name-part taxon-name-part-type="species" reg="humboldtii">humboldtii</tp:taxon-name-part></tp:taxon-name></italic> on average receive only 744 mm per year, whereas <italic><tp:taxon-name><tp:taxon-name-part taxon-name-part-type="genus" reg="Polylepis">P.</tp:taxon-name-part><tp:taxon-name-part taxon-name-part-type="species" reg="lanuginosa">lanuginosa</tp:taxon-name-part></tp:taxon-name></italic> (847 mm), <italic><tp:taxon-name><tp:taxon-name-part taxon-name-part-type="genus" reg="Polylepis">P.</tp:taxon-name-part><tp:taxon-name-part taxon-name-part-type="species" reg="pauta">pauta</tp:taxon-name-part></tp:taxon-name></italic> (941 mm) and <italic><tp:taxon-name><tp:taxon-name-part taxon-name-part-type="genus" reg="Polylepis">P.</tp:taxon-name-part><tp:taxon-name-part taxon-name-part-type="species" reg="multijuga">multijuga</tp:taxon-name-part></tp:taxon-name></italic> (986 mm) also grow in relatively dry conditions.</p><fig id="F12" position="float" orientation="portrait"><object-id xmlns:xlink="http://www.w3.org/1999/xlink" content-type="doi" xlink:type="simple">10.3897/phytokeys.203.83529.figure12</object-id><object-id xmlns:xlink="http://www.w3.org/1999/xlink" content-type="arpha" xlink:type="simple">4BE58B9D-2FF5-56FF-BA82-DD8457B8AA84</object-id><label>Figure 12.</label><caption><p>Box plots showing the climatic niches of the species of the subsections <italic><tp:taxon-name><tp:taxon-name-part taxon-name-part-type="genus" reg="Lanuginosae">Lanuginosae</tp:taxon-name-part></tp:taxon-name></italic>, <italic><tp:taxon-name><tp:taxon-name-part taxon-name-part-type="genus" reg="Pauta">Pauta</tp:taxon-name-part></tp:taxon-name></italic> and <italic><tp:taxon-name><tp:taxon-name-part taxon-name-part-type="genus" reg="Pepea">Pepea</tp:taxon-name-part></tp:taxon-name></italic> in relation to Mean Annual Temperature (<abbrev xmlns:xlink="http://www.w3.org/1999/xlink" xlink:title="Mean Annual Temperature" id="ABBRID0ER5FM" xlink:type="simple">MAT</abbrev>) (<bold>A</bold>) and Mean Annual Precipitation (<abbrev xmlns:xlink="http://www.w3.org/1999/xlink" xlink:title="Mean Annual Precipitation" id="ABBRID0EX5FM" xlink:type="simple">MAP</abbrev>) (<bold>B</bold>). The ends of each box represent the upper and lower quartiles and the median is indicated with a bold line inside the box; the whisker lines extend to the highest and lowest observations, except when observations are higher or lower than the interquartile range (i.e. outliers), in which case they are indicated by a dot. Box plots that share the same lowercase letters within each subsection are not significantly different at p = 0.05. Vertical lines represent subsectional divisions.</p></caption><graphic xmlns:xlink="http://www.w3.org/1999/xlink" xlink:href="phytokeys-203-001_article-83529__-g012.jpg" position="float" orientation="portrait" xlink:type="simple" id="oo_721329.jpg"><uri content-type="original_file" xlink:type="simple">https://binary.pensoft.net/fig/721329</uri></graphic></fig><p>Focussing on the individual subsections, the two species in subsect. <tp:taxon-name><tp:taxon-name-part taxon-name-part-type="genus" reg="Polylepis"/><tp:taxon-name-part taxon-name-part-type="section" reg="Lanuginosae"/><tp:taxon-name-part taxon-name-part-type="subsection" reg="Lanuginosae">Lanuginosae</tp:taxon-name-part></tp:taxon-name> show minor ecological differences and replace each other geographically. In subsect. <tp:taxon-name><tp:taxon-name-part taxon-name-part-type="genus" reg="Polylepis"/><tp:taxon-name-part taxon-name-part-type="section" reg="Pauta"/><tp:taxon-name-part taxon-name-part-type="subsection" reg="Pauta">Pauta</tp:taxon-name-part></tp:taxon-name>, <italic><tp:taxon-name><tp:taxon-name-part taxon-name-part-type="genus" reg="Polylepis">P.</tp:taxon-name-part><tp:taxon-name-part taxon-name-part-type="species" reg="longipilosa">longipilosa</tp:taxon-name-part></tp:taxon-name></italic> and <italic><tp:taxon-name><tp:taxon-name-part taxon-name-part-type="genus" reg="Polylepis">P.</tp:taxon-name-part><tp:taxon-name-part taxon-name-part-type="species" reg="pauta">pauta</tp:taxon-name-part></tp:taxon-name></italic> from northern Ecuador have quite similar climatic niches and replace each other geographically, whereas <italic><tp:taxon-name><tp:taxon-name-part taxon-name-part-type="genus" reg="Polylepis">P.</tp:taxon-name-part><tp:taxon-name-part taxon-name-part-type="species" reg="serrata">serrata</tp:taxon-name-part></tp:taxon-name></italic> from Peru grows under substantially higher temperatures and higher precipitation. The two very similar species of subsect. <tp:taxon-name><tp:taxon-name-part taxon-name-part-type="genus" reg="Polylepis"/><tp:taxon-name-part taxon-name-part-type="section" reg="Pepea"/><tp:taxon-name-part taxon-name-part-type="subsection" reg="Pepea">Pepea</tp:taxon-name-part></tp:taxon-name> have identical niches and complementary geographical distributions. These species clearly form a vicariant species pair, suggesting allopatric speciation after geographical isolation. Finally, in subsection <tp:taxon-name><tp:taxon-name-part taxon-name-part-type="genus" reg="Polylepis"/><tp:taxon-name-part taxon-name-part-type="section" reg="Sericeae"/><tp:taxon-name-part taxon-name-part-type="subsection" reg="Sericeae">Sericeae</tp:taxon-name-part></tp:taxon-name>, there are major differences among almost all species, with only <italic><tp:taxon-name><tp:taxon-name-part taxon-name-part-type="genus" reg="Polylepis">P.</tp:taxon-name-part><tp:taxon-name-part taxon-name-part-type="species" reg="albicans">albicans</tp:taxon-name-part></tp:taxon-name></italic> and <italic><tp:taxon-name><tp:taxon-name-part taxon-name-part-type="genus" reg="Polylepis">P.</tp:taxon-name-part><tp:taxon-name-part taxon-name-part-type="species" reg="humboldtii">humboldtii</tp:taxon-name-part></tp:taxon-name></italic> having similar climatic niches, but these are geographically well separated. Indeed, all species of this subsection are geographical vicariants, except for <italic><tp:taxon-name><tp:taxon-name-part taxon-name-part-type="genus" reg="Polylepis">P.</tp:taxon-name-part><tp:taxon-name-part taxon-name-part-type="species" reg="argentea">argentea</tp:taxon-name-part></tp:taxon-name></italic> and <italic><tp:taxon-name><tp:taxon-name-part taxon-name-part-type="genus" reg="Polylepis">P.</tp:taxon-name-part><tp:taxon-name-part taxon-name-part-type="species" reg="canoi">canoi</tp:taxon-name-part></tp:taxon-name></italic>, which broadly overlap geographically, but have quite different niches, with <italic><tp:taxon-name><tp:taxon-name-part taxon-name-part-type="genus" reg="Polylepis">P.</tp:taxon-name-part><tp:taxon-name-part taxon-name-part-type="species" reg="argentea">argentea</tp:taxon-name-part></tp:taxon-name></italic> growing under colder and drier and <italic><tp:taxon-name><tp:taxon-name-part taxon-name-part-type="genus" reg="Polylepis">P.</tp:taxon-name-part><tp:taxon-name-part taxon-name-part-type="species" reg="canoi">canoi</tp:taxon-name-part></tp:taxon-name></italic> under warmer and more humid conditions. These marked ecological differences between species show that they are evolutionarily and ecologically independent lineages and support their treatment as separate species.</p><fig id="F13" position="float" orientation="portrait"><object-id xmlns:xlink="http://www.w3.org/1999/xlink" content-type="doi" xlink:type="simple">10.3897/phytokeys.203.83529.figure13</object-id><object-id xmlns:xlink="http://www.w3.org/1999/xlink" content-type="arpha" xlink:type="simple">A8B2BE8F-5B24-5337-B825-D897D89B5784</object-id><label>Figure 13.</label><caption><p>Box plots showing the climatic niches of the species of subsection <tp:taxon-name><tp:taxon-name-part taxon-name-part-type="genus" reg="Polylepis"/><tp:taxon-name-part taxon-name-part-type="section" reg="Sericeae"/><tp:taxon-name-part taxon-name-part-type="subsection" reg="Sericeae">Sericeae</tp:taxon-name-part></tp:taxon-name> in relation to <abbrev xmlns:xlink="http://www.w3.org/1999/xlink" xlink:title="Mean Annual Temperature" id="ABBRID0ELEGM" xlink:type="simple">MAT</abbrev> (<bold>A</bold>) and <abbrev xmlns:xlink="http://www.w3.org/1999/xlink" xlink:title="Mean Annual Precipitation" id="ABBRID0EREGM" xlink:type="simple">MAP</abbrev> (<bold>B</bold>). See Fig. <xref ref-type="fig" rid="F12">12</xref> for details on data presentation.</p></caption><graphic xmlns:xlink="http://www.w3.org/1999/xlink" xlink:href="phytokeys-203-001_article-83529__-g013.jpg" position="float" orientation="portrait" xlink:type="simple" id="oo_721330.jpg"><uri content-type="original_file" xlink:type="simple">https://binary.pensoft.net/fig/721330</uri></graphic></fig></sec></tp:treatment-sec><ref-list><ref id="B307"><mixed-citation xmlns:xlink="http://www.w3.org/1999/xlink" xlink:type="simple"><person-group><name name-style="western"><surname>Simpson</surname><given-names>BB</given-names></name></person-group> (<year>1986</year>) <article-title>Speciation and Specialization of <italic><tp:taxon-name><tp:taxon-name-part taxon-name-part-type="genus">Polylepis</tp:taxon-name-part></tp:taxon-name></italic> in the Andes.</article-title> In: <person-group><name name-style="western"><surname>Vulllemeire</surname><given-names>F</given-names></name><name name-style="western"><surname>Monasterio</surname><given-names>M</given-names></name></person-group> (<role>Eds</role>) <issue-title>Tropical Biogeography.</issue-title><source>Oxford University Press, Oxford, UK</source>, <fpage>304</fpage>–<lpage>316</lpage>.</mixed-citation></ref><ref id="B287"><mixed-citation xmlns:xlink="http://www.w3.org/1999/xlink" xlink:type="simple"><person-group><name name-style="western"><surname>Schmidt-Lebuhn</surname><given-names>AN</given-names></name><name name-style="western"><surname>Kessler</surname><given-names>M</given-names></name><name name-style="western"><surname>Kumar</surname><given-names>M</given-names></name></person-group> (<year>2006a</year>) <article-title>Promiscuity in the Andes: Species relationships in <italic><tp:taxon-name><tp:taxon-name-part taxon-name-part-type="genus">Polylepis</tp:taxon-name-part></tp:taxon-name></italic> (<tp:taxon-name><tp:taxon-name-part taxon-name-part-type="family">Rosaceae</tp:taxon-name-part></tp:taxon-name>, Sanguisorbeae) based on AFLP and morphology.</article-title><source>Systematic Botany</source><volume>31</volume>(<issue>3</issue>): <fpage>547</fpage>–<lpage>559</lpage>. <ext-link xlink:type="simple" ext-link-type="doi" xlink:href="10.1600/036364406778388629">https://doi.org/10.1600/036364406778388629</ext-link></mixed-citation></ref><ref id="B28"><mixed-citation xmlns:xlink="http://www.w3.org/1999/xlink" xlink:type="simple"><person-group><name name-style="western"><surname>Bitter</surname><given-names>G</given-names></name></person-group> (<year>1911</year>) Revision der Gattung <italic><tp:taxon-name><tp:taxon-name-part taxon-name-part-type="genus">Polylepis</tp:taxon-name-part></tp:taxon-name></italic>. Botanische Jahrbücher für Systematik 45: 564–656.</mixed-citation></ref><ref id="B306"><mixed-citation xmlns:xlink="http://www.w3.org/1999/xlink" xlink:type="simple"><person-group><name name-style="western"><surname>Simpson</surname><given-names>BB</given-names></name></person-group> (<year>1979</year>) <article-title>A revision of the genus <italic><tp:taxon-name><tp:taxon-name-part taxon-name-part-type="genus">Polylepis</tp:taxon-name-part></tp:taxon-name></italic> (<tp:taxon-name><tp:taxon-name-part taxon-name-part-type="family">Rosaceae</tp:taxon-name-part></tp:taxon-name>: Sanguisorbeae).</article-title><source>Smithsonian Contributions to Botany</source><volume>43</volume>(<issue>43</issue>): <fpage>1</fpage>–<lpage>62</lpage>. <ext-link xlink:type="simple" ext-link-type="doi" xlink:href="10.5479/si.0081024X.43.1">https://doi.org/10.5479/si.0081024X.43.1</ext-link></mixed-citation></ref><ref id="B293"><mixed-citation xmlns:xlink="http://www.w3.org/1999/xlink" xlink:type="simple"><person-group><name name-style="western"><surname>Segovia-Salcedo</surname><given-names>MC</given-names></name><name name-style="western"><surname>Domic</surname><given-names>A</given-names></name><name name-style="western"><surname>Boza</surname><given-names>TE</given-names></name><name name-style="western"><surname>Kessler</surname><given-names>M</given-names></name></person-group> (<year>2018</year>) Situación taxonómica de las especies del género <italic><tp:taxon-name><tp:taxon-name-part taxon-name-part-type="genus">Polylepis</tp:taxon-name-part></tp:taxon-name></italic>. Implicancias para los estudios ecológicos, la conservación y la restauración de sus bosques. Ecología Austral 28(1bis): 188–201. <ext-link xlink:type="simple" ext-link-type="doi" xlink:href="10.25260/EA.18.28.1.1.527">https://doi.org/10.25260/EA.18.28.1.1.527</ext-link></mixed-citation></ref></ref-list></tp:taxon-treatment>
