# Supplementary material for: ﻿A monograph of the genus Polylepis (Rosaceae)
Source: PhytoKeys. 2022 Aug 1;203:1–274. doi: 10.3897/phytokeys.203.83529 (PMC9849045; doi:10.3897/phytokeys.203.83529)
Supplement: XML Treatment for Polylepis lanuginosa [file phytokeys.203.83529-treatment4.xml]

<!DOCTYPE tp:taxon-treatment
  PUBLIC "-//TaxonX//DTD Taxonomic Treatment Publishing DTD v0 20100105//EN" "tax-treatment-NSO.dtd">
<tp:taxon-treatment xmlns:tp="http://www.plazi.org/taxpub"><tp:treatment-meta><kwd-group><label>Taxon classification</label><kwd>
              <named-content content-type="kingdom">Plantae</named-content>
            </kwd><kwd>
              <named-content content-type="order">Rosales</named-content>
            </kwd><kwd>
              <named-content content-type="family">Rosaceae</named-content>
            </kwd></kwd-group><mixed-citation publication-type="journal"><person-group><name><surname>Boza Espinoza</surname><given-names>Tatiana Erika</given-names></name><name><surname>Kessler</surname><given-names>Michael</given-names></name></person-group><article-title>﻿A monograph of the genus <italic><tp:taxon-name><tp:taxon-name-part taxon-name-part-type="genus" reg="Polylepis">Polylepis</tp:taxon-name-part></tp:taxon-name></italic> (<tp:taxon-name><tp:taxon-name-part taxon-name-part-type="family">Rosaceae</tp:taxon-name-part></tp:taxon-name>)</article-title><source>PhytoKeys</source><day>01</day><month>08</month><year>2022</year><volume>203</volume><fpage>1</fpage><lpage>274</lpage><pub-id pub-id-type="doi">10.3897/phytokeys.203.83529</pub-id></mixed-citation></tp:treatment-meta><tp:nomenclature><label>﻿1.</label><tp:taxon-name>
            <object-id xmlns:xlink="http://www.w3.org/1999/xlink" content-type="arpha" xlink:type="simple">9811E2A3-475A-51EA-8B8F-347747B11A87</object-id>
            <tp:taxon-name-part taxon-name-part-type="genus" reg="Polylepis">Polylepis</tp:taxon-name-part>
            <tp:taxon-name-part taxon-name-part-type="species" reg="lanuginosa">lanuginosa</tp:taxon-name-part>
          </tp:taxon-name><tp:taxon-authority>Kunth, Nov. Gen. Sp. (quarto ed.) 6: 228. 1824.</tp:taxon-authority><xref ref-type="fig" rid="F14">Figs 14</xref><xref ref-type="fig" rid="F15">, 15</xref><tp:nomenclature-citation-list><tp:nomenclature-citation><tp:taxon-name>
                <tp:taxon-name-part taxon-name-part-type="genus" reg="Polylepis">Polylepis</tp:taxon-name-part>
                <tp:taxon-name-part taxon-name-part-type="species" reg="lehmannii">lehmannii</tp:taxon-name-part>
              </tp:taxon-name><comment>Hieron. Bot. Jahrb. Syst.20: Beibl. 49: 29. 1895. Type. Ecuador. Azuay: west of Cuenca, <italic>Lehmann 6487</italic> (holotype: B destroyed; isotype: F!).</comment></tp:nomenclature-citation><tp:nomenclature-citation><tp:taxon-name>
                <tp:taxon-name-part taxon-name-part-type="genus" reg="Polylepis">Polylepis</tp:taxon-name-part>
                <tp:taxon-name-part taxon-name-part-type="species" reg="coriacea">coriacea</tp:taxon-name-part>
              </tp:taxon-name><comment>Bitter Bot. Jahrb. Syst. 45: 603. 1911. Type. Ecuador. Chimborazo: Valley of Pangor <italic>Spruce s.n</italic> (holotype: W, photos at F!, MO!, US!).</comment></tp:nomenclature-citation></tp:nomenclature-citation-list></tp:nomenclature><tp:treatment-sec sec-type="material" id="SECID0E2JGM"><title>Type.</title><p><bold>Ecuador. Chimborazo</bold>: near Calpi “ad radicem montis Chimborazo”, June 1903, <italic>Humboldt &amp; Bondpland 2191</italic> (holotype: P!; isotypes: P!, photo at F!).</p><fig id="F14" position="float" orientation="portrait"><object-id xmlns:xlink="http://www.w3.org/1999/xlink" content-type="doi" xlink:type="simple">10.3897/phytokeys.203.83529.figure14</object-id><object-id xmlns:xlink="http://www.w3.org/1999/xlink" content-type="arpha" xlink:type="simple">E7968F16-F749-5E72-BFFF-AE8D50B0F9CA</object-id><label>Figure 14.</label><caption><p><italic><tp:taxon-name><tp:taxon-name-part taxon-name-part-type="genus" reg="Polylepis">Polylepis</tp:taxon-name-part><tp:taxon-name-part taxon-name-part-type="species" reg="lanuginosa">lanuginosa</tp:taxon-name-part></tp:taxon-name></italic> Kunth <bold>A</bold> flowering branch <bold>B</bold> upper leaf surface <bold>C</bold> leaves <bold>D</bold> lower leaf surface <bold>E</bold> habit. Scale bars: 2 cm (<bold>A, C</bold>); 1 cm (<bold>B, D</bold>). Photographs by T.E. Boza E.</p></caption><graphic xmlns:xlink="http://www.w3.org/1999/xlink" xlink:href="phytokeys-203-001_article-83529__-g014.jpg" position="float" orientation="portrait" xlink:type="simple" id="oo_721331.jpg"><uri content-type="original_file" xlink:type="simple">https://binary.pensoft.net/fig/721331</uri></graphic></fig></tp:treatment-sec><tp:treatment-sec sec-type="description" id="SECID0ELLGM"><title>Description.</title><p><bold><italic>Trees</italic></bold> 3–8 m tall. <bold><italic>Leaves</italic></bold> slightly congested at the branch tips, imparipinnate with 2–3 pairs of lateral leaflets, obtrullate in outline, (4.5–)5.2–7.7 × 3.4–4.5 cm; rachises densely villous, points of leaflet attachment with a tuft of long, lanate hairs; stipular sheaths apically acute with spurs, densely lanate on the outer surfaces; leaflets elliptic in outline, second pair from the terminal leaflet the largest, one of this pair 1.7–2.8 × 0.7–1.4 cm; margin crenate with 8–9 teeth, apically emarginate, basally unequally cordate; upper leaflet surfaces glabrous or sparsely lanate; lower leaflet surfaces densely lanate with yellowish hairs 1.5–2.5 mm long. <bold><italic>Inflorescences</italic></bold> branched at the base or simple, pendant, (4.3–)6.2–9.5(–13.0) cm long, bearing 13–16 flowers; floral bracts 3.8–5.5 mm long, narrowly triangular, densely lanate on the outer surface; rachises villous. <bold><italic>Flowers</italic></bold> 5.8–7.5 mm diam.; sepals 4, ovate, green, densely sericeous outside; stamens 13–15, anthers orbicular, with a dense tuft of straight white hairs on the upper half; styles fimbriate, 1.9–2.3 mm long. <bold><italic>Fruits</italic></bold> turbinate, with variable numbers and placement of flattened spines, densely villous; 4.4–6.0 × 6.1–7.4(–9.8) mm including spines. <bold><italic>Diploid</italic></bold>.</p><fig id="F15" position="float" orientation="portrait"><object-id xmlns:xlink="http://www.w3.org/1999/xlink" content-type="doi" xlink:type="simple">10.3897/phytokeys.203.83529.figure15</object-id><object-id xmlns:xlink="http://www.w3.org/1999/xlink" content-type="arpha" xlink:type="simple">1DF5E553-BECF-555F-AAEE-F1CC4A557433</object-id><label>Figure 15.</label><caption><p><italic><tp:taxon-name><tp:taxon-name-part taxon-name-part-type="genus" reg="Polylepis">Polylepis</tp:taxon-name-part><tp:taxon-name-part taxon-name-part-type="species" reg="lanuginosa">lanuginosa</tp:taxon-name-part></tp:taxon-name></italic> Kunth <bold>A</bold> flowering branch <bold>B</bold> upper leaf surface <bold>C</bold> lower leaf surface <bold>D</bold> fruit <bold>E</bold> stipular sheaths (<bold>A</bold><italic>Romoleroux 584</italic><bold>B</bold><italic>Laegaard 53932</italic><bold>C</bold><italic>Harling 22858</italic><bold>D, E</bold><italic>Laegaard 55036</italic>). Scale bars: 5 cm (<bold>A</bold>); 4 cm (<bold>B, C</bold>); 1 cm (<bold>D</bold>). Photographs by T. E. Boza E.</p></caption><graphic xmlns:xlink="http://www.w3.org/1999/xlink" xlink:href="phytokeys-203-001_article-83529__-g015.jpg" position="float" orientation="portrait" xlink:type="simple" id="oo_721332.jpg"><uri content-type="original_file" xlink:type="simple">https://binary.pensoft.net/fig/721332</uri></graphic></fig></tp:treatment-sec><tp:treatment-sec sec-type="distribution" id="SECID0E4NGM"><title>Distribution, habitat and ecology.</title><p><italic><tp:taxon-name><tp:taxon-name-part taxon-name-part-type="genus" reg="Polylepis">Polylepis</tp:taxon-name-part><tp:taxon-name-part taxon-name-part-type="species" reg="lanuginosa">lanuginosa</tp:taxon-name-part></tp:taxon-name></italic> is endemic to central and southern Ecuador (Azuay, Bolívar, Cañar and Chimborazo) (Fig. <xref ref-type="fig" rid="F24">24</xref>). It occurs in Andean forests at 2300–4200 m elevation. It has been recorded within Cajas National Park where it forms patches mainly on hillsides. Among the <italic><tp:taxon-name><tp:taxon-name-part taxon-name-part-type="genus" reg="Polylepis">Polylepis</tp:taxon-name-part></tp:taxon-name></italic> species that co-occur in this area (<italic><tp:taxon-name><tp:taxon-name-part taxon-name-part-type="genus" reg="Polylepis">P.</tp:taxon-name-part><tp:taxon-name-part taxon-name-part-type="species" reg="incana">incana</tp:taxon-name-part></tp:taxon-name></italic>, <italic><tp:taxon-name><tp:taxon-name-part taxon-name-part-type="genus" reg="Polylepis">P.</tp:taxon-name-part><tp:taxon-name-part taxon-name-part-type="species" reg="lanuginosa">lanuginosa</tp:taxon-name-part></tp:taxon-name></italic>, <italic><tp:taxon-name><tp:taxon-name-part taxon-name-part-type="genus" reg="Polylepis">P.</tp:taxon-name-part><tp:taxon-name-part taxon-name-part-type="species" reg="reticulata">reticulata</tp:taxon-name-part></tp:taxon-name></italic>, <italic><tp:taxon-name><tp:taxon-name-part taxon-name-part-type="genus" reg="Polylepis">P.</tp:taxon-name-part><tp:taxon-name-part taxon-name-part-type="species" reg="simpsoniae">simpsoniae</tp:taxon-name-part></tp:taxon-name></italic> and introduced <italic><tp:taxon-name><tp:taxon-name-part taxon-name-part-type="genus" reg="Polylepis">P.</tp:taxon-name-part><tp:taxon-name-part taxon-name-part-type="species" reg="racemosa">racemosa</tp:taxon-name-part></tp:taxon-name></italic>), <italic><tp:taxon-name><tp:taxon-name-part taxon-name-part-type="genus" reg="Polylepis">P.</tp:taxon-name-part><tp:taxon-name-part taxon-name-part-type="species" reg="lanuginosa">lanuginosa</tp:taxon-name-part></tp:taxon-name></italic> occupies the warmest habitats, has the largest foliar area (17.3 cm<sup>2</sup>) and the highest leaf mass (&gt; 200 mg). In its forest habitat, <italic><tp:taxon-name><tp:taxon-name-part taxon-name-part-type="genus" reg="Polylepis">P.</tp:taxon-name-part><tp:taxon-name-part taxon-name-part-type="species" reg="lanuginosa">lanuginosa</tp:taxon-name-part></tp:taxon-name></italic> is co-dominant with other tree species, such as <italic><tp:taxon-name><tp:taxon-name-part taxon-name-part-type="genus" reg="Oreopanax">Oreopanax</tp:taxon-name-part><tp:taxon-name-part taxon-name-part-type="species" reg="andreanus">andreanus</tp:taxon-name-part></tp:taxon-name></italic>, <italic><tp:taxon-name><tp:taxon-name-part taxon-name-part-type="genus" reg="Weinmannia">Weinmannia</tp:taxon-name-part><tp:taxon-name-part taxon-name-part-type="species" reg="fagaroides">fagaroides</tp:taxon-name-part></tp:taxon-name></italic> and <italic><tp:taxon-name><tp:taxon-name-part taxon-name-part-type="genus" reg="Sessea">Sessea</tp:taxon-name-part><tp:taxon-name-part taxon-name-part-type="species" reg="corymbosa">corymbosa</tp:taxon-name-part></tp:taxon-name></italic>, which often exceed it in height (<xref ref-type="bibr" rid="B215">Montalvo et al. 2018</xref>).</p></tp:treatment-sec><tp:treatment-sec sec-type="conservation status" id="SECID0ENSGM"><title>Conservation status.</title><p>Based on 17 collecting localities, the estimated <abbrev xmlns:xlink="http://www.w3.org/1999/xlink" xlink:title="Extent of Occurrence" id="ABBRID0ETSGM" xlink:type="simple">EOO</abbrev> is 6,910 km<sup>2</sup> and the occupied habitat or <abbrev xmlns:xlink="http://www.w3.org/1999/xlink" xlink:title="area of occupancy" id="ABBRID0EZSGM" xlink:type="simple">AOO</abbrev> is 96 km<sup>2</sup>. It is protected within Cajas National Park. The species was categorized as <abbrev xmlns:xlink="http://www.w3.org/1999/xlink" xlink:title="Vulnerable" id="ABBRID0E6SGM" xlink:type="simple">VU</abbrev> B1+2c by <xref ref-type="bibr" rid="B227">Oldfield et al. (1998)</xref> and as <abbrev xmlns:xlink="http://www.w3.org/1999/xlink" xlink:title="Vulnerable" id="ABBRID0EHTGM" xlink:type="simple">VU</abbrev> B1ab(iii) by <xref ref-type="bibr" rid="B180">León-Yánez et al. (2011)</xref>. Small patches of <italic><tp:taxon-name><tp:taxon-name-part taxon-name-part-type="genus" reg="Polylepis">Polylepis</tp:taxon-name-part><tp:taxon-name-part taxon-name-part-type="species" reg="lanuginosa">lanuginosa</tp:taxon-name-part></tp:taxon-name></italic> growing close to roads are especially exposed to erosion and logging. We assess <italic><tp:taxon-name><tp:taxon-name-part taxon-name-part-type="genus" reg="Polylepis">P.</tp:taxon-name-part><tp:taxon-name-part taxon-name-part-type="species" reg="lanuginosa">lanuginosa</tp:taxon-name-part></tp:taxon-name></italic> as Endangered (B1a+B2a, C1).</p></tp:treatment-sec><tp:treatment-sec sec-type="notes" id="SECID0EFUGM"><title>Notes.</title><p><italic><tp:taxon-name><tp:taxon-name-part taxon-name-part-type="genus" reg="Polylepis">Polylepis</tp:taxon-name-part><tp:taxon-name-part taxon-name-part-type="species" reg="lanuginosa">lanuginosa</tp:taxon-name-part></tp:taxon-name></italic> is most similar to <italic><tp:taxon-name><tp:taxon-name-part taxon-name-part-type="genus" reg="Polylepis">P.</tp:taxon-name-part><tp:taxon-name-part taxon-name-part-type="species" reg="multijuga">multijuga</tp:taxon-name-part></tp:taxon-name></italic>, with which it shares the leaflet shape and hair density. However, it differs from it and all other members of the genus by its branched inflorescences. Further, <italic><tp:taxon-name><tp:taxon-name-part taxon-name-part-type="genus" reg="Polylepis">P.</tp:taxon-name-part><tp:taxon-name-part taxon-name-part-type="species" reg="lanuginosa">lanuginosa</tp:taxon-name-part></tp:taxon-name></italic> has crenate leaflets 1.7–2.8 cm long, whereas <italic><tp:taxon-name><tp:taxon-name-part taxon-name-part-type="genus" reg="Polylepis">P.</tp:taxon-name-part><tp:taxon-name-part taxon-name-part-type="species" reg="multijuga">multijuga</tp:taxon-name-part></tp:taxon-name></italic> has serrate leaflets 2.9–5.4 cm long. In <italic><tp:taxon-name><tp:taxon-name-part taxon-name-part-type="genus" reg="Polylepis">P.</tp:taxon-name-part><tp:taxon-name-part taxon-name-part-type="species" reg="lanuginosa">lanuginosa</tp:taxon-name-part></tp:taxon-name></italic>, the hairs on the lower leaflet surfaces are densely lanate, whereas in <italic><tp:taxon-name><tp:taxon-name-part taxon-name-part-type="genus" reg="Polylepis">P.</tp:taxon-name-part><tp:taxon-name-part taxon-name-part-type="species" reg="multijuga">multijuga</tp:taxon-name-part></tp:taxon-name></italic>, they are densely villous. <italic><tp:taxon-name><tp:taxon-name-part taxon-name-part-type="genus" reg="Polylepis">Polylepis</tp:taxon-name-part><tp:taxon-name-part taxon-name-part-type="species" reg="lanuginosa">lanuginosa</tp:taxon-name-part></tp:taxon-name></italic> is also morphologically similar to <italic><tp:taxon-name><tp:taxon-name-part taxon-name-part-type="genus" reg="Polylepis">P.</tp:taxon-name-part><tp:taxon-name-part taxon-name-part-type="species" reg="canoi">canoi</tp:taxon-name-part></tp:taxon-name></italic>, but differs in its elliptic and shorter (1.7–2.8 cm long) leaflets (versus leaflets obovate and 2.4–3.9 cm long). Additionally, <italic><tp:taxon-name><tp:taxon-name-part taxon-name-part-type="genus" reg="Polylepis">P.</tp:taxon-name-part><tp:taxon-name-part taxon-name-part-type="species" reg="lanuginosa">lanuginosa</tp:taxon-name-part></tp:taxon-name></italic> has shorter styles (1.9–2.3 mm long) than <italic><tp:taxon-name><tp:taxon-name-part taxon-name-part-type="genus" reg="Polylepis">P.</tp:taxon-name-part><tp:taxon-name-part taxon-name-part-type="species" reg="canoi">canoi</tp:taxon-name-part></tp:taxon-name></italic> (2.4–3.8 mm long).</p></tp:treatment-sec><tp:treatment-sec sec-type="material" id="SECID0EZXGM"><title>Specimens examined.</title><p><bold>Ecuador. — Azuay</bold>: Chaucha, Angas on western slope of western cordillera (due west of Cuenca), <named-content xmlns:xlink="http://www.w3.org/1999/xlink" content-type="dwc:verbatimCoordinates" xlink:type="simple"><named-content content-type="geo-json" specific-use="{&#34;type&#34;:&#34;Point&#34;,&#34;coordinates&#34;:[-79.416667,-2.916667]}" id="NCID0EEYGM" xlink:type="simple">02°55'S, 079°25'W</named-content></named-content>, 3400 m, 05 January 1981, <italic>Balslev 1507</italic> (AAU!, NY, QCA!, S); Angas “Parroquia chaucha” colecciones en margenes de Río Angas, 3400 m, 02 August 1983, <italic>Jaramillo 5464</italic> (AAU!, NY, QCA!); <italic>5468</italic> (AAU!); <italic>5478</italic> (AAU!, MO!, NY, QCA!); Cuenca, Area Nacional de Recreación Cajas, collection made along Río Patul from the Comunidad Baute/Laguna Patul (watershed of Río Patul), <named-content xmlns:xlink="http://www.w3.org/1999/xlink" content-type="dwc:verbatimCoordinates" xlink:type="simple"><named-content content-type="geo-json" specific-use="{&#34;type&#34;:&#34;Point&#34;,&#34;coordinates&#34;:[-79.350000,-2.550000]}" id="NCID0EUYGM" xlink:type="simple">02°33'S, 079°21'W</named-content></named-content>, 3500–4200 m, 05 February 2001, <italic>Clark 6227</italic> (QCA!, QCNE, US!); Molleturo, on the road from Las Cajas National Park to Molleturo, about 10 km from Molleturo, <named-content xmlns:xlink="http://www.w3.org/1999/xlink" content-type="dwc:verbatimCoordinates" xlink:type="simple"><named-content content-type="geo-json" specific-use="{&#34;type&#34;:&#34;Point&#34;,&#34;coordinates&#34;:[-79.333333,-2.833333]}" id="NCID0E5YGM" xlink:type="simple">02°50'S, 079°20'W</named-content></named-content>, 3400 m, 19 September 1983, <italic>Brandbyge 42264</italic> (AAU!, MO!, QCA!); Cuenca-Molleturo road ca. 11 km W of pass in Las Cajas, <named-content xmlns:xlink="http://www.w3.org/1999/xlink" content-type="dwc:verbatimCoordinates" xlink:type="simple"><named-content content-type="geo-json" specific-use="{&#34;type&#34;:&#34;Point&#34;,&#34;coordinates&#34;:[-79.300000,-2.800000]}" id="NCID0EIZGM" xlink:type="simple">02°48'S, 079°18'W</named-content></named-content>, 3350 m, 01 May 1992, <italic>Lægaard 102637</italic> (AAU!, QCA!); Páramo de Cajas, W of Cuenca, along new road, ca. 14 km W of pass, <named-content xmlns:xlink="http://www.w3.org/1999/xlink" content-type="dwc:verbatimCoordinates" xlink:type="simple"><named-content content-type="geo-json" specific-use="{&#34;type&#34;:&#34;Point&#34;,&#34;coordinates&#34;:[-79.283333,-2.800000]}" id="NCID0ESZGM" xlink:type="simple">02°48'S, 079°17'W</named-content></named-content>, 3450 m, 31 March 1985, <italic>Lægaard 53932</italic> (AAU!); Páramo de Cajas, W of Cuenca, along new road, ca. 20 km W of pass, <named-content xmlns:xlink="http://www.w3.org/1999/xlink" content-type="dwc:verbatimCoordinates" xlink:type="simple"><named-content content-type="geo-json" specific-use="{&#34;type&#34;:&#34;Point&#34;,&#34;coordinates&#34;:[-79.283333,-2.800000]}" id="NCID0E3ZGM" xlink:type="simple">02°48'S, 079°17'W</named-content></named-content>, 2900 m, 31 March 1985, <italic>Lægaard 53934</italic> (AAU!, MO!, QCNE); Páramo de las Cajas, W of pass, <named-content xmlns:xlink="http://www.w3.org/1999/xlink" content-type="dwc:verbatimCoordinates" xlink:type="simple"><named-content content-type="geo-json" specific-use="{&#34;type&#34;:&#34;Point&#34;,&#34;coordinates&#34;:[-79.250000,-2.766667]}" id="NCID0EG1GM" xlink:type="simple">02°46'S, 079°15'W</named-content></named-content>, 2500 m, 26 August 1985, <italic>Lægaard 55036</italic> (AAU!, MO!, QCA!); carretero Cuenca-Molleturo-Naranjal, 4.2 km de Molleturo, desvío a Río Blanco 16.4 km, <named-content xmlns:xlink="http://www.w3.org/1999/xlink" content-type="dwc:verbatimCoordinates" xlink:type="simple"><named-content content-type="geo-json" specific-use="{&#34;type&#34;:&#34;Point&#34;,&#34;coordinates&#34;:[-79.385278,-2.811111]}" id="NCID0EQ1GM" xlink:type="simple">02°48'40"S, 079°23'07"W</named-content></named-content>, 3630 m, 15 January 2003, <italic>Ulloa 1203</italic> (HA, MO!, US!); Sayausi, Area Recreacional Las Cajas, <named-content xmlns:xlink="http://www.w3.org/1999/xlink" content-type="dwc:verbatimCoordinates" xlink:type="simple"><named-content content-type="geo-json" specific-use="{&#34;type&#34;:&#34;Point&#34;,&#34;coordinates&#34;:[-79.116667,-2.816667]}" id="NCID0E11GM" xlink:type="simple">02°49'S, 079°07'W</named-content></named-content>, 3740–4070 m, <italic>Romoleroux 1192</italic> (AAU!); Zhud, at Panamericana, app. 3 km S of Zhud, <named-content xmlns:xlink="http://www.w3.org/1999/xlink" content-type="dwc:verbatimCoordinates" xlink:type="simple"><named-content content-type="geo-json" specific-use="{&#34;type&#34;:&#34;Point&#34;,&#34;coordinates&#34;:[-79.000000,-2.483333]}" id="NCID0EE2GM" xlink:type="simple">02°29'S, 079°00'W</named-content></named-content>, 2800 m, 02 May 1992, <italic>Lægaard 102697</italic> (AAU!, QCA!); límite del parque nacional, 3359 m, 20 April 2012, <italic>Barba BOP236</italic> (QCA!); Río Blanco, Curiquinga, 3645 m, 05 May 2001, <italic>Calle 1</italic> (QCA!); Cuenca-Molleturo road, 49 km NW of Cuenca, 26 July 1982, <italic>Clemants 2184</italic> (AAU!, NY, QCA!); El Chorro ca. 6 km above Molleturo on road to Cuenca, 2800–2900 m, 07 March 1985, <italic>Harling 22858</italic> (AAU!, GB, MO!, QCA!); Molleturo, 2600–2700 m, 31 October 1988, <italic>Harling 25539</italic> (GB, MO!); Descente occidentale du páramo de Cajas vers Molleturo, 3350 m, 14 April 1988, <italic>Huttel 1021</italic> (QCA!); Vallée du río Angas, à 1 Km au-dessus du hameau d’Angas, zone trés humide, 3300 m, 10 May 1988, <italic>Huttel 1112</italic> (QCA!); Vertiente del Pacífico, 3200 m, 07 July 1995, <italic>León 3601</italic> (QCA!); Área recreacional Cajas, 3470 m, 21 September 2000, <italic>Lizarzaburu 25</italic> (QCA!); 3500 m, <italic>Romoleroux 408</italic> (NY); Parque Nacional Cajas, carretera Soldados, 3260 m, 04 April 2007, <italic>Romoleroux 4461</italic> (QCA!); 3040 m, 04 April 2007, <italic>Romoleroux 4466</italic> (QCA!); Vía Soldados Angas, al frente del caserío Angas, 3321 m, 19 August 2008, <italic>Romoleroux 5030</italic> (QCA!); Carretera Soldados-Angas, 3040 m, 04 April 2007, <italic>Romoleroux GPI4466</italic> (QCA!); Cajas, found along path from Cochapamba to Molleturo, 3500–3600 m, 22 July 1999, <italic>Smeets 559</italic> (QCA!); 2670–3275 m, <italic>Steyermark 52599</italic> (F!); 3160 m, <italic>Valencia 458</italic> (QCA!). — <bold>Bolívar</bold>: carretera Guaranda-Santiago-Totoras, 3000–3150 m, 21 February 1987, <italic>Romoleroux 269</italic> (AAU!, QCA!). <bold>Cañar</bold>: Molleturo, along Páramo road to Manu W of Cañar, W of pass, <named-content xmlns:xlink="http://www.w3.org/1999/xlink" content-type="dwc:verbatimCoordinates" xlink:type="simple"><named-content content-type="geo-json" specific-use="{&#34;type&#34;:&#34;Point&#34;,&#34;coordinates&#34;:[-79.033333,-2.550000]}" id="NCID0EW3GM" xlink:type="simple">02°33'S, 079°02'W</named-content></named-content>, 3300–3700 m, 20 June 1988, <italic>Lægaard 71563</italic>, <italic>71565</italic>, <italic>71569</italic> (AAU!, QCNE); Molleturo, Páramo de Cajas, W of Cuenca, aong new road, ca. 11 km W of pass, <named-content xmlns:xlink="http://www.w3.org/1999/xlink" content-type="dwc:verbatimCoordinates" xlink:type="simple"><named-content content-type="geo-json" specific-use="{&#34;type&#34;:&#34;Point&#34;,&#34;coordinates&#34;:[-79.283333,-2.800000]}" id="NCID0EE4GM" xlink:type="simple">02°48'S, 079°17'W</named-content></named-content>, 3200 m, 30 March 1985, <italic>Lægaard 53911</italic> (AAU!, MO!, QCA!); Zhud, along Panamericana, 4 km S of Zhud, <named-content xmlns:xlink="http://www.w3.org/1999/xlink" content-type="dwc:verbatimCoordinates" xlink:type="simple"><named-content content-type="geo-json" specific-use="{&#34;type&#34;:&#34;Point&#34;,&#34;coordinates&#34;:[-79.000000,-2.466667]}" id="NCID0EO4GM" xlink:type="simple">02°28'S, 079°00'W</named-content></named-content>, 3000 m, 26 August 1985, <italic>Lægaard 55030</italic> (AAU!, MO!); along a paved road to Carshao, ca. 15 km off the Panamerican highway, <named-content xmlns:xlink="http://www.w3.org/1999/xlink" content-type="dwc:verbatimCoordinates" xlink:type="simple"><named-content content-type="geo-json" specific-use="{&#34;type&#34;:&#34;Point&#34;,&#34;coordinates&#34;:[-79.000000,-2.483333]}" id="NCID0EY4GM" xlink:type="simple">02°29'S, 079°00'W</named-content></named-content>, 3180 m, 10 June 1999, <italic>Sklenar 7115</italic> (AAU!); carretera entre Dacur y Gun, 2250 m, 08 October 1999, <italic>Bonifaz 3974</italic> (QCA!); North rim of the valley of the río Cañar, between Tambo and Suscal, 3000 m, 23 April 1944, <italic>Camp E-2773</italic> (F!, NY, VEN); colecciones entre Zhud, Joyagshi, 3500 m, 31 December 2007, <italic>Jaramillo 26120</italic> (QCA!); 3300–3700 m, <italic>Romoleroux 1563</italic> (QCA!); 3270 m, <italic>Romoleroux 384</italic> (QCA!); 3100 m, <italic>Romoleroux 387</italic> (NY, QCA!); carretera entre Zhud y El Tumbo, 3011 m, 06 December 2007, <italic>Romoleroux 4681</italic> (QCA!); Oeste de Cañar, Km 10.5, Cerro Caucay, 3450 m, 27 April 1988, <italic>Romoleroux 588</italic> (AAU!, MO!); <italic>Rose 2389</italic> (NY). <bold>Chimborazo</bold>: Columbe, road Pallantanga-Riobamba, <named-content xmlns:xlink="http://www.w3.org/1999/xlink" content-type="dwc:verbatimCoordinates" xlink:type="simple"><named-content content-type="geo-json" specific-use="{&#34;type&#34;:&#34;Point&#34;,&#34;coordinates&#34;:[-78.833333,-1.916667]}" id="NCID0EW5GM" xlink:type="simple">01°55'S, 078°50'W</named-content></named-content>, 2400–2900 m, 01 April 1993, <italic>Romoleroux 1565</italic> (AAU!, QCA!); Juan de Velasco, Pangor-Tepeyac, <named-content xmlns:xlink="http://www.w3.org/1999/xlink" content-type="dwc:verbatimCoordinates" xlink:type="simple"><named-content content-type="geo-json" specific-use="{&#34;type&#34;:&#34;Point&#34;,&#34;coordinates&#34;:[-78.866667,-1.800000]}" id="NCID0EA6GM" xlink:type="simple">01°48'S, 078°52'W</named-content></named-content>, 3200 m, 09 February 1983, <italic>Brandbyge 42059</italic> (AAU!, MO!);, 3300 m, 03 May 1983, <italic>Brandbyge 42153</italic> (AAU!, MO!, QCA!); Colta (Cajabamba)–Pallatanga, km 27, <named-content xmlns:xlink="http://www.w3.org/1999/xlink" content-type="dwc:verbatimCoordinates" xlink:type="simple"><named-content content-type="geo-json" specific-use="{&#34;type&#34;:&#34;Point&#34;,&#34;coordinates&#34;:[-78.883333,-1.833333]}" id="NCID0EM6GM" xlink:type="simple">01°50'S, 078°53'W</named-content></named-content>, 2880 m, 21 May 1990, <italic>Jørgensen 91822</italic> (AAU!); Km 64–68 on road Cumandá-Cajabamba, at Río Pangor, <named-content xmlns:xlink="http://www.w3.org/1999/xlink" content-type="dwc:verbatimCoordinates" xlink:type="simple"><named-content content-type="geo-json" specific-use="{&#34;type&#34;:&#34;Point&#34;,&#34;coordinates&#34;:[-78.900000,-1.916667]}" id="NCID0EW6GM" xlink:type="simple">01°55'S, 078°54'W</named-content></named-content>, 2750–2800 m, 08 April 1985, <italic>Lægaard 54125</italic> (AAU!, MO!, QCA!), <italic>54128</italic> (AAU!, QCA!); road Pallatanga–Cajabamba, 32 km from Pallatanga, <named-content xmlns:xlink="http://www.w3.org/1999/xlink" content-type="dwc:verbatimCoordinates" xlink:type="simple"><named-content content-type="geo-json" specific-use="{&#34;type&#34;:&#34;Point&#34;,&#34;coordinates&#34;:[-78.883333,-1.850000]}" id="NCID0ECAHM" xlink:type="simple">01°51'S, 078°53'W</named-content></named-content>, 3000 m, 28 August 1976, <italic>Øllgaard 8959</italic> (AAU!, MO!, NY, S). Penipe, Parroquia Puela, Palictahua, <named-content xmlns:xlink="http://www.w3.org/1999/xlink" content-type="dwc:verbatimCoordinates" xlink:type="simple"><named-content content-type="geo-json" specific-use="{&#34;type&#34;:&#34;Point&#34;,&#34;coordinates&#34;:[-78.495278,-1.518056]}" id="NCID0EMAHM" xlink:type="simple">01°31'05"S, 078°29'43"W</named-content></named-content>, 2600 m, 20 January 1997, <italic>Estudiantes ESPOCH 701</italic> (CHEP); Colta, Pangor, puente del Río Agua Dulce, 3000 m, 31 January 2007, <italic>Caranqui 1659</italic> (QCA!); Colta. Pangor, Achín alto, 3140 m, 21 May 2013, <italic>Caranqui 2290</italic> (QCA!); Comunidad de Tauris, Zona Zagin, 3700–3900 m, 03 September 2009, <italic>Cárate 1202</italic> (QCA!); Comunidad de Ambrosio Lazo, Quebrada de Cumbo, 3374 m, 07 June 2009, <italic>Cárate 623</italic>, <italic>624</italic> (QCA!); Páramo cerca de la comunidad Yerba Buena, Cantón Pallatanga, 3374 m, 19 July 2012, <italic>Peyre 315</italic> (QCA!); 2800–3200 m, <italic>Romoleroux 373</italic> (NY, QCA!); Vía Cajabamba–Pallatanga (km 24 desde la Y), entrada a Pangar, 3298 m, 27 December 2011, <italic>Romoleroux 5696</italic> (QCA!); Vía Cajabamba-Palatanga (km 24 desde la Y), entrada al Pangar, 3298 m, 27 December 2011, <italic>Romoleroux 5697</italic> (QCA!); Carretera Alausi-Cañar, km 16, localidad Achupallas, 3400 m, 26 April 1988, <italic>Romoleroux 574</italic> (AAU!, QCA!); Cañar, 2 km al sur de Zhud, 2850 m, 27 April 1988, <italic>Romoleroux 584</italic> (AAU!, QCA!); 3250 m, <italic>Romoleroux 591</italic> (QCA!), W Andes of Cuenca, <italic>Lehmann 6487</italic> (F!).</p></tp:treatment-sec><tp:treatment-sec><!--Section generated to contain objects referenced in tp:taxon-treatment.--><fig id="F24" position="float" orientation="portrait"><object-id xmlns:xlink="http://www.w3.org/1999/xlink" content-type="doi" xlink:type="simple">10.3897/phytokeys.203.83529.figure24</object-id><object-id xmlns:xlink="http://www.w3.org/1999/xlink" content-type="arpha" xlink:type="simple">78C3BFB1-123C-5088-B9E5-0B6AC42D1BEF</object-id><label>Figure 24.</label><caption><p>Geographical distribution of the species of the subsections <italic><tp:taxon-name><tp:taxon-name-part taxon-name-part-type="genus" reg="Lanuginosae">Lanuginosae</tp:taxon-name-part></tp:taxon-name></italic>, <italic><tp:taxon-name><tp:taxon-name-part taxon-name-part-type="genus" reg="Pauta">Pauta</tp:taxon-name-part></tp:taxon-name></italic> and <italic><tp:taxon-name><tp:taxon-name-part taxon-name-part-type="genus" reg="Pepea">Pepea</tp:taxon-name-part></tp:taxon-name></italic>.</p></caption><graphic xmlns:xlink="http://www.w3.org/1999/xlink" xlink:href="phytokeys-203-001_article-83529__-g024.jpg" position="float" orientation="portrait" xlink:type="simple" id="oo_721341.jpg"><uri content-type="original_file" xlink:type="simple">https://binary.pensoft.net/fig/721341</uri></graphic></fig></tp:treatment-sec><ref-list><ref id="B215"><mixed-citation xmlns:xlink="http://www.w3.org/1999/xlink" xlink:type="simple"><person-group><name name-style="western"><surname>Montalvo</surname><given-names>JL</given-names></name><name name-style="western"><surname>Minga</surname><given-names>D</given-names></name><name name-style="western"><surname>Verdugo</surname><given-names>A</given-names></name><name name-style="western"><surname>López</surname><given-names>J</given-names></name><name name-style="western"><surname>Guazhambo</surname><given-names>D</given-names></name><name name-style="western"><surname>Pacheco</surname><given-names>D</given-names></name><name name-style="western"><surname>Siddons</surname><given-names>D</given-names></name><name name-style="western"><surname>Crespo</surname><given-names>A</given-names></name><name name-style="western"><surname>Zárate</surname><given-names>E</given-names></name></person-group> (<year>2018</year>) Características morfológico-funcionales, diversidad arbórea, tasa de crecimiento y de secuestro de carbono en especies y ecosistemas de <italic><tp:taxon-name><tp:taxon-name-part taxon-name-part-type="genus">Polylepis</tp:taxon-name-part></tp:taxon-name></italic> del sur de Ecuador. Ecología Austral 28(1bis): 249–261. <ext-link xlink:type="simple" ext-link-type="doi" xlink:href="10.25260/EA.18.28.1.1.557">https://doi.org/10.25260/EA.18.28.1.1.557</ext-link></mixed-citation></ref><ref id="B227"><mixed-citation xmlns:xlink="http://www.w3.org/1999/xlink" xlink:type="simple"><person-group><name name-style="western"><surname>Oldfield</surname><given-names>S</given-names></name><name name-style="western"><surname>Lusty</surname><given-names>C</given-names></name><name name-style="western"><surname>MacKinven</surname><given-names>A</given-names></name></person-group> (<year>1998</year>) The World List of Threatened Trees. World Conservation Press, Cambridge.</mixed-citation></ref><ref id="B180"><mixed-citation xmlns:xlink="http://www.w3.org/1999/xlink" xlink:type="simple"><person-group><name name-style="western"><surname>León-Yánez</surname><given-names>S</given-names></name><name name-style="western"><surname>Valencia</surname><given-names>R</given-names></name><name name-style="western"><surname>Pitman</surname><given-names>N</given-names></name><name name-style="western"><surname>Endara</surname><given-names>L</given-names></name><name name-style="western"><surname>Ulloa Ulloa</surname><given-names>C</given-names></name><name name-style="western"><surname>Navarrete</surname><given-names>H [Eds]</given-names></name></person-group> (<year>2011</year>) Libro rojo de las plantas endémicas del Ecuador, 2ª edición. Publicaciones del Herbario QCA, Pontificia Universidad Católica del Ecuador, Quito.</mixed-citation></ref></ref-list></tp:taxon-treatment>
