# Supplementary material for: ﻿A monograph of the genus Polylepis (Rosaceae)
Source: PhytoKeys. 2022 Aug 1;203:1–274. doi: 10.3897/phytokeys.203.83529 (PMC9849045; doi:10.3897/phytokeys.203.83529)
Supplement: XML Treatment for Polylepis multijuga [file phytokeys.203.83529-treatment5.xml]

<!DOCTYPE tp:taxon-treatment
  PUBLIC "-//TaxonX//DTD Taxonomic Treatment Publishing DTD v0 20100105//EN" "tax-treatment-NSO.dtd">
<tp:taxon-treatment xmlns:tp="http://www.plazi.org/taxpub"><tp:treatment-meta><kwd-group><label>Taxon classification</label><kwd>
              <named-content content-type="kingdom">Plantae</named-content>
            </kwd><kwd>
              <named-content content-type="order">Rosales</named-content>
            </kwd><kwd>
              <named-content content-type="family">Rosaceae</named-content>
            </kwd></kwd-group><mixed-citation publication-type="journal"><person-group><name><surname>Boza Espinoza</surname><given-names>Tatiana Erika</given-names></name><name><surname>Kessler</surname><given-names>Michael</given-names></name></person-group><article-title>﻿A monograph of the genus <italic><tp:taxon-name><tp:taxon-name-part taxon-name-part-type="genus" reg="Polylepis">Polylepis</tp:taxon-name-part></tp:taxon-name></italic> (<tp:taxon-name><tp:taxon-name-part taxon-name-part-type="family">Rosaceae</tp:taxon-name-part></tp:taxon-name>)</article-title><source>PhytoKeys</source><day>01</day><month>08</month><year>2022</year><volume>203</volume><fpage>1</fpage><lpage>274</lpage><pub-id pub-id-type="doi">10.3897/phytokeys.203.83529</pub-id></mixed-citation></tp:treatment-meta><tp:nomenclature><label>﻿2.</label><tp:taxon-name>
            <object-id xmlns:xlink="http://www.w3.org/1999/xlink" content-type="arpha" xlink:type="simple">A3593890-074D-530B-907A-909C09FC989D</object-id>
            <tp:taxon-name-part taxon-name-part-type="genus" reg="Polylepis">Polylepis</tp:taxon-name-part>
            <tp:taxon-name-part taxon-name-part-type="species" reg="multijuga">multijuga</tp:taxon-name-part>
          </tp:taxon-name><tp:taxon-authority>Pilg., Bot. Jahrb. Syst. 37: 536. 1906.</tp:taxon-authority><xref ref-type="fig" rid="F16">Figs 16</xref><xref ref-type="fig" rid="F17">, 17</xref></tp:nomenclature><tp:treatment-sec sec-type="material" id="SECID0E1CHM"><title>Type.</title><p><bold>Peru. Cajamarca</bold>: at Chugur near Hualgayoc, 2700–3000 m, May 1904, <italic>Weberbauer 4098</italic> (holotype: G!; isotypes: MOL!; photos at F!, MO!).</p><fig id="F16" position="float" orientation="portrait"><object-id xmlns:xlink="http://www.w3.org/1999/xlink" content-type="doi" xlink:type="simple">10.3897/phytokeys.203.83529.figure16</object-id><object-id xmlns:xlink="http://www.w3.org/1999/xlink" content-type="arpha" xlink:type="simple">7BF4F85F-2235-5A49-B25B-7FCCDFAFF533</object-id><label>Figure 16.</label><caption><p><italic><tp:taxon-name><tp:taxon-name-part taxon-name-part-type="genus" reg="Polylepis">Polylepis</tp:taxon-name-part><tp:taxon-name-part taxon-name-part-type="species" reg="multijuga">multijuga</tp:taxon-name-part></tp:taxon-name></italic> Pilg <bold>A</bold> flowering branch <bold>B</bold> flowers <bold>C</bold> stipular sheaths <bold>D</bold> upper leaf surface <bold>E</bold> lower leaf surface <bold>F</bold> bark <bold>G</bold> flowers <bold>H</bold> habit (<bold>A–H</bold><italic>Boza &amp; Urquiaga 3008</italic>). Scale bars: 4 cm (<bold>A</bold>); 1 cm (<bold>B</bold>); 2 mm (<bold>C</bold>); 2 cm (<bold>D, E</bold>); 8 mm (<bold>G</bold>). Photographs by E.G. Urquiaga F.</p></caption><graphic xmlns:xlink="http://www.w3.org/1999/xlink" xlink:href="phytokeys-203-001_article-83529__-g016.jpg" position="float" orientation="portrait" xlink:type="simple" id="oo_721333.jpg"><uri content-type="original_file" xlink:type="simple">https://binary.pensoft.net/fig/721333</uri></graphic></fig></tp:treatment-sec><tp:treatment-sec sec-type="description" id="SECID0E1EHM"><title>Description.</title><p><bold><italic>Trees</italic></bold> 5–15 m tall. <bold><italic>Leaves</italic></bold> slightly congested at the branch tips, imparipinnate with 5–7 pairs of lateral leaflets, obtrullate in outline, (11.0–)14.6–19.5 × 6.2–9.1(–10.7) cm; rachises densely lanate, points of leaflet attachment with a tuft of long, lanate hairs; stipular sheaths apically acute with spurs, densely lanate on the outer surfaces; leaflets elliptic in outline, second pair from the terminal leaflet the largest, one of this pair 2.9–3.6(–5.4) × 1.1–2.0 cm; margin serrate with 6–10 teeth, apically obtuse, basally unequally cordate; upper leaflet surfaces glabrous or sparsely villous; lower leaflet surfaces densely villous with whitish hairs 0.9–2.3 mm long. <bold><italic>Inflorescences</italic></bold> pendant, (15.4–)21.7–28.2(–36.0) cm long, bearing 47–83 flowers; floral bracts 7.6–9.7 mm long, narrowly triangular, densely villous on the outer surface; rachises villous. <bold><italic>Flowers</italic></bold> 6.4–7.5 mm diam.; sepals 4, ovate, green, densely lanate outside; stamens 7–13, anthers orbicular, with a dense tuft of straight white hairs on the upper half; styles fimbriate, 1.9–3.8 mm long. <bold><italic>Fruits</italic></bold> turbinate, with variable numbers and placement of irregular spines, densely villous; 4.5–9.6 × 6.0–10.1 mm including spines. <bold><italic>Diploid</italic></bold>.</p><fig id="F17" position="float" orientation="portrait"><object-id xmlns:xlink="http://www.w3.org/1999/xlink" content-type="doi" xlink:type="simple">10.3897/phytokeys.203.83529.figure17</object-id><object-id xmlns:xlink="http://www.w3.org/1999/xlink" content-type="arpha" xlink:type="simple">F275C8E1-833D-56A4-8C43-48155A87AA8B</object-id><label>Figure 17.</label><caption><p><italic><tp:taxon-name><tp:taxon-name-part taxon-name-part-type="genus" reg="Polylepis">Polylepis</tp:taxon-name-part><tp:taxon-name-part taxon-name-part-type="species" reg="multijuga">multijuga</tp:taxon-name-part></tp:taxon-name></italic> Pilg <bold>A</bold> flowering branch <bold>B</bold> upper leaf surface <bold>C</bold> lower leaf surface <bold>D</bold> fruit. (<bold>A, B</bold><italic>Weigend 98/330</italic><bold>C</bold><italic>Castillo 786</italic><bold>D</bold><italic>Ferreyra 20908</italic>). Scale bars: 6 cm (<bold>A</bold>); 2 cm (<bold>B, C</bold>); 8 mm (<bold>D</bold>). Photographs by T. E. Boza E.</p></caption><graphic xmlns:xlink="http://www.w3.org/1999/xlink" xlink:href="phytokeys-203-001_article-83529__-g017.jpg" position="float" orientation="portrait" xlink:type="simple" id="oo_721334.jpg"><uri content-type="original_file" xlink:type="simple">https://binary.pensoft.net/fig/721334</uri></graphic></fig></tp:treatment-sec><tp:treatment-sec sec-type="distribution" id="SECID0EGHHM"><title>Distribution, habitat and ecology.</title><p><italic><tp:taxon-name><tp:taxon-name-part taxon-name-part-type="genus" reg="Polylepis">Polylepis</tp:taxon-name-part><tp:taxon-name-part taxon-name-part-type="species" reg="multijuga">multijuga</tp:taxon-name-part></tp:taxon-name></italic> is restricted to northern Peru (Fig. <xref ref-type="fig" rid="F24">24</xref>). It grows mainly in the upper montane forest at 2700–3750 m elevation, usually in mixed forest with species of <italic><tp:taxon-name><tp:taxon-name-part taxon-name-part-type="genus" reg="Cyathea">Cyathea</tp:taxon-name-part></tp:taxon-name></italic>, <italic><tp:taxon-name><tp:taxon-name-part taxon-name-part-type="genus" reg="Escallonia">Escallonia</tp:taxon-name-part></tp:taxon-name></italic>, <italic><tp:taxon-name><tp:taxon-name-part taxon-name-part-type="genus" reg="Gynoxys">Gynoxys</tp:taxon-name-part></tp:taxon-name></italic> and <italic><tp:taxon-name><tp:taxon-name-part taxon-name-part-type="genus" reg="Weinmannia">Weinmannia</tp:taxon-name-part></tp:taxon-name></italic> (<xref ref-type="bibr" rid="B349">Weberbauer 1911</xref>). Its branches are often covered with epiphytes (<xref ref-type="bibr" rid="B306">Simpson 1979</xref>).</p></tp:treatment-sec><tp:treatment-sec sec-type="conservation status" id="SECID0E6IHM"><title>Conservation status.</title><p>Based on 22 localities, the <abbrev xmlns:xlink="http://www.w3.org/1999/xlink" xlink:title="Extent of Occurrence" id="ABBRID0EFJHM" xlink:type="simple">EOO</abbrev> for <italic><tp:taxon-name><tp:taxon-name-part taxon-name-part-type="genus" reg="Polylepis">Polylepis</tp:taxon-name-part><tp:taxon-name-part taxon-name-part-type="species" reg="multijuga">multijuga</tp:taxon-name-part></tp:taxon-name></italic> is estimated at 17,200 km<sup>2</sup> and the <abbrev xmlns:xlink="http://www.w3.org/1999/xlink" xlink:title="area of occupancy" id="ABBRID0EWJHM" xlink:type="simple">AOO</abbrev> at 116 km<sup>2</sup>. The species was categorized as <abbrev xmlns:xlink="http://www.w3.org/1999/xlink" xlink:title="Vulnerable" id="ABBRID0E3JHM" xlink:type="simple">VU</abbrev> (B1+2c, D2) in the World List of Threatened Trees (<xref ref-type="bibr" rid="B227">Oldfield et al. 1998</xref>). Later, based on its fragmented habitat affected by human disturbance, it was listed as EN (B1ab(iii)) in the Red List of Peru (<xref ref-type="bibr" rid="B299">SERFOR 2006</xref>; <xref ref-type="bibr" rid="B180">León-Yánez et al. 2011</xref>). It does not occur in any protected area and mining and forestry activities have led to its disappearance at several former locations (<xref ref-type="bibr" rid="B125">Guerrero 2009</xref>). Deforestation of remnant <italic><tp:taxon-name><tp:taxon-name-part taxon-name-part-type="genus" reg="Polylepis">P.</tp:taxon-name-part><tp:taxon-name-part taxon-name-part-type="species" reg="multijuga">multijuga</tp:taxon-name-part></tp:taxon-name></italic> patches and extended reforestation with <italic><tp:taxon-name><tp:taxon-name-part taxon-name-part-type="genus" reg="Pinus">Pinus</tp:taxon-name-part></tp:taxon-name></italic>, which dries and acidifies the soils, are further reducing populations. The small, fragmented, and declining populations of this species are characterized by low genetic diversity (<xref ref-type="bibr" rid="B243">Quinteros-Casaverde et al. 2012</xref>). Based on its fragmented and degraded distribution, continuing habitat loss, and lack of habitat protection, we assess <italic><tp:taxon-name><tp:taxon-name-part taxon-name-part-type="genus" reg="Polylepis">P.</tp:taxon-name-part><tp:taxon-name-part taxon-name-part-type="species" reg="multijuga">multijuga</tp:taxon-name-part></tp:taxon-name></italic> as Critically Endangered (A1, B1a+B2a, C1).</p></tp:treatment-sec><tp:treatment-sec sec-type="notes" id="SECID0ERLHM"><title>Notes.</title><p><italic><tp:taxon-name><tp:taxon-name-part taxon-name-part-type="genus" reg="Polylepis">Polylepis</tp:taxon-name-part><tp:taxon-name-part taxon-name-part-type="species" reg="multijuga">multijuga</tp:taxon-name-part></tp:taxon-name></italic> is similar to <italic><tp:taxon-name><tp:taxon-name-part taxon-name-part-type="genus" reg="Polylepis">P.</tp:taxon-name-part><tp:taxon-name-part taxon-name-part-type="species" reg="canoi">canoi</tp:taxon-name-part></tp:taxon-name></italic> but has 5–7 pairs of elliptic leaflets, whereas the latter has 2–4 pairs of obovate leaflets. <italic><tp:taxon-name><tp:taxon-name-part taxon-name-part-type="genus" reg="Polylepis">Polylepis</tp:taxon-name-part><tp:taxon-name-part taxon-name-part-type="species" reg="multijuga">multijuga</tp:taxon-name-part></tp:taxon-name></italic> also has longer inflorescences (15.4–36.0 cm) with 47–83 flowers (<italic><tp:taxon-name><tp:taxon-name-part taxon-name-part-type="genus" reg="Polylepis">P.</tp:taxon-name-part><tp:taxon-name-part taxon-name-part-type="species" reg="canoi">canoi</tp:taxon-name-part></tp:taxon-name></italic> 8.2–14.5 cm, 12–26 flowers). <italic><tp:taxon-name><tp:taxon-name-part taxon-name-part-type="genus" reg="Polylepis">Polylepis</tp:taxon-name-part><tp:taxon-name-part taxon-name-part-type="species" reg="multijuga">multijuga</tp:taxon-name-part></tp:taxon-name></italic> is also similar to <italic><tp:taxon-name><tp:taxon-name-part taxon-name-part-type="genus" reg="Polylepis">P.</tp:taxon-name-part><tp:taxon-name-part taxon-name-part-type="species" reg="ochreata">ochreata</tp:taxon-name-part></tp:taxon-name></italic>, but differs by having larger and broader leaflets (2.9–5.4 × 1.1–2.0 cm versus 1.6–3.0 × 0.5–0.7 cm) and densely villous lower leaflet surfaces (densely sericeous in <italic><tp:taxon-name><tp:taxon-name-part taxon-name-part-type="genus" reg="Polylepis">P.</tp:taxon-name-part><tp:taxon-name-part taxon-name-part-type="species" reg="ochreata">ochreata</tp:taxon-name-part></tp:taxon-name></italic>). <italic><tp:taxon-name><tp:taxon-name-part taxon-name-part-type="genus" reg="Polylepis">Polylepis</tp:taxon-name-part><tp:taxon-name-part taxon-name-part-type="species" reg="ochreata">ochreata</tp:taxon-name-part></tp:taxon-name></italic> also has shorter inflorescenses (8.1–17.4 cm) with fewer flowers (21–49).</p></tp:treatment-sec><tp:treatment-sec sec-type="material" id="SECID0EPOHM"><title>Specimens examined.</title><p><bold>Peru. Amazonas</bold>: Chachapoyas, Dist. Leymebamba, surroundings of La Esperanza, <named-content xmlns:xlink="http://www.w3.org/1999/xlink" content-type="dwc:verbatimCoordinates" xlink:type="simple"><named-content content-type="geo-json" specific-use="{&#34;type&#34;:&#34;Point&#34;,&#34;coordinates&#34;:[-77.716944,-6.817778]}" id="NCID0E1OHM" xlink:type="simple">06°49'04"S, 077°43'01"W</named-content></named-content>, 3200–3300 m, 27 June 2010, <italic>Glenn 411</italic> (CAS, COL!, F!, K, MO!, P!); Dist. Leymebamba. Río El Jardín, <named-content xmlns:xlink="http://www.w3.org/1999/xlink" content-type="dwc:verbatimCoordinates" xlink:type="simple"><named-content content-type="geo-json" specific-use="{&#34;type&#34;:&#34;Point&#34;,&#34;coordinates&#34;:[-77.719167,-6.931111]}" id="NCID0EEPHM" xlink:type="simple">06°55'52"S, 077°43'09"W</named-content></named-content>, 3370 m, 30 June 2009, <italic>Gruhn 173</italic> (MO!); Dist. Leymebamba, a 2 Km de la Laguna de Los Cóndores, ruta hacia Leymebamba, 2700–2950 m, 18 August 1998, <italic>Quipuscoa 1329</italic> (MO!); Quintecocha. Dist. Leymebamba, vicinity of guard cabin at Quintecocha, <named-content xmlns:xlink="http://www.w3.org/1999/xlink" content-type="dwc:verbatimCoordinates" xlink:type="simple"><named-content content-type="geo-json" specific-use="{&#34;type&#34;:&#34;Point&#34;,&#34;coordinates&#34;:[-77.704167,-6.859167]}" id="NCID0EQPHM" xlink:type="simple">06°51'33"S, 077°42'15"W</named-content></named-content>, 3134 m, 12 July 2008, <italic>Rothrock 239</italic> (BRIT, MO!); Balsas, Chuquillurco, ruta a Calla Calla, 3400 m, 06 October 2001, <italic>Sánchez 11018</italic> (MO!); Chachapoyas-Cajamarca road, jalca de Calla-Calla, 30–37 km from Leimebamba Natural grassland, ‘Jalca’, and ‘ceja de selva’ just leaving the pass entering the Marañon valley, <named-content xmlns:xlink="http://www.w3.org/1999/xlink" content-type="dwc:verbatimCoordinates" xlink:type="simple"><named-content content-type="geo-json" specific-use="{&#34;type&#34;:&#34;Point&#34;,&#34;coordinates&#34;:[-77.833333,-6.833333]}" id="NCID0E3PHM" xlink:type="simple">06°50'S, 077°50'W</named-content></named-content>, 3500–3600 m, 04 September 1983, <italic>Smith 5037</italic> (MO!, USM!); Leimebamba, Oseres, <named-content xmlns:xlink="http://www.w3.org/1999/xlink" content-type="dwc:verbatimCoordinates" xlink:type="simple"><named-content content-type="geo-json" specific-use="{&#34;type&#34;:&#34;Point&#34;,&#34;coordinates&#34;:[-77.665833,-6.968056]}" id="NCID0EGQHM" xlink:type="simple">06°58'05"S, 077°39'57"W</named-content></named-content>, 2542 m, 22 May 2015, <italic>Vega 257</italic> (HAO, MO!); road Balsas to Chachapoyas, upper eastern Calla-calla slopes descending from pass, 3000–3300 m, 02 June 1998, <italic>Weigend 98/330</italic> (USM!). Luya, Distr. Conila-Cohechan, <named-content xmlns:xlink="http://www.w3.org/1999/xlink" content-type="dwc:verbatimCoordinates" xlink:type="simple"><named-content content-type="geo-json" specific-use="{&#34;type&#34;:&#34;Point&#34;,&#34;coordinates&#34;:[-78.002778,-6.273611]}" id="NCID0ESQHM" xlink:type="simple">06°16'25"S, 078°00'10"W</named-content></named-content>, 3050 m, 23 August 2012, <italic>Bussmann 17289</italic> (MO!); Colcamar, 3200–3300 m, 24–26 June 1948, <italic>Pennell 15632</italic> (USM!). <bold>Cajamarca</bold>: Chota, Bosque de Pagaibamba (Ocshawilca), al oeste del Chorroblanco, entre Huambos y Querocoto, 2500 m, 18 October 1987, <italic>Sánchez 4588</italic> (F!); Paccha, al O de Chadin, 3650 m, 22 July 1993, <italic>Sánchez 6586</italic> (F!). Cutervo, Gruta de San Andres, 2200 m, 15 July 1990, <italic>Llatas 2749</italic> (F!, MO!). Hualgayoc, Dist. de Chugur, <named-content xmlns:xlink="http://www.w3.org/1999/xlink" content-type="dwc:verbatimCoordinates" xlink:type="simple"><named-content content-type="geo-json" specific-use="{&#34;type&#34;:&#34;Point&#34;,&#34;coordinates&#34;:[-78.716111,-6.718889]}" id="NCID0EGRHM" xlink:type="simple">06°43'08"S, 078°42'58"W</named-content></named-content>, 3222–3568 m, 12 August 2009, <italic>Castillo 786</italic> (USM!); Hacienda Taulis, 13 km beyond Palmito junction towards La Playa, 2900 m, 02 September 1964, <italic>Hutchison 6463</italic> (MO!, USM!); Chugur, sobre la ruta de Perlamayo, 2950–3000 m, 20 March 1988, <italic>Sánchez 4681</italic> (AAU!, F!). San Miguel, El Prado, Hacienda Taulis, <named-content xmlns:xlink="http://www.w3.org/1999/xlink" content-type="dwc:verbatimCoordinates" xlink:type="simple"><named-content content-type="geo-json" specific-use="{&#34;type&#34;:&#34;Point&#34;,&#34;coordinates&#34;:[-78.972500,-6.983889]}" id="NCID0EURHM" xlink:type="simple">06°59'02"S, 078°58'21"W</named-content></named-content>, 3398 m, 01 June 2015, <italic>Boza 3029</italic>; <italic>3070</italic>; <italic>3071</italic>; <italic>3072</italic>; <italic>3073</italic>; <italic>3074</italic>; <italic>3075</italic>; <italic>3076</italic>; <italic>3077</italic>; <italic>3078</italic>; <italic>3079</italic>; <italic>3080</italic> (USM!, Z!); Quishuarpampa (Agua Blanca), 2900 m, 04 July 1986, <italic>Mostacero 1201</italic> (F!, MO!); Quishuarpampa (El Tingo–Jalca de las Estacas), <named-content xmlns:xlink="http://www.w3.org/1999/xlink" content-type="dwc:verbatimCoordinates" xlink:type="simple"><named-content content-type="geo-json" specific-use="{&#34;type&#34;:&#34;Point&#34;,&#34;coordinates&#34;:[-77.833333,-7.350000]}" id="NCID0EWSHM" xlink:type="simple">07°21'00"S, 077°50'00"W</named-content></named-content>, 2950 m, 12 May 1977, <italic>Sagástegui 8833</italic> (MO!); Millán (El Tingo–Taulis), 3000 m, 20 June 1980, <italic>Sagástegui 9536</italic> (F!, MO!, USM!); Sobre el desvio a Tongot, entre Quilcate bajo y Catilluc, 3050 m, 13 September 1991, <italic>Sánchez 5762</italic> (MO!). Santa Cruz, Distr. Pulán, parte baja de la Quebrada Cocan, ladera Oeste, 3280 m, 02 November 2001, <italic>Sánchez 11112</italic> (MO!); Dist. Pulan, La Palma, 2800 m, 12 February 2007, <italic>Santa 927</italic> (USM!); ad Chugur versus Hualgayoc, 2700–2900 m, 1901–1929, <italic>Weberbauer 4098</italic> (G, MO!). <bold>La Libertad</bold>: Bolivar, District Uchumarca, Páramo in surroundings of Vira Vira/Lagunas La Quinua, <named-content xmlns:xlink="http://www.w3.org/1999/xlink" content-type="dwc:verbatimCoordinates" xlink:type="simple"><named-content content-type="geo-json" specific-use="{&#34;type&#34;:&#34;Point&#34;,&#34;coordinates&#34;:[-77.751944,-7.003333]}" id="NCID0EMTHM" xlink:type="simple">07°00'12"S, 077°45'07"W</named-content></named-content>, 3670 m, 17 May 2011, <italic>Bussmann 16931</italic> (MO!). Huicungo, Dist. Uchumarca, <named-content xmlns:xlink="http://www.w3.org/1999/xlink" content-type="dwc:verbatimCoordinates" xlink:type="simple"><named-content content-type="geo-json" specific-use="{&#34;type&#34;:&#34;Point&#34;,&#34;coordinates&#34;:[-77.718611,-6.991667]}" id="NCID0EWTHM" xlink:type="simple">06°59'30"S, 077°43'07"W</named-content></named-content>, 3140 m, 02 November 2012, <italic>Paniagua 8642</italic> (MO!). <bold>Lambayeque</bold>: Ferrenafe, Dos Puentes, arriba de Incahuasi, 2900–3000 m, 09 July 1987, <italic>Ferreyra 20908</italic> (USM!); road Incahuasi to Sinchihual and Tungula, <named-content xmlns:xlink="http://www.w3.org/1999/xlink" content-type="dwc:verbatimCoordinates" xlink:type="simple"><named-content content-type="geo-json" specific-use="{&#34;type&#34;:&#34;Point&#34;,&#34;coordinates&#34;:[-79.299167,-6.201944]}" id="NCID0EEUHM" xlink:type="simple">06°12'07"S, 079°17'57"W</named-content></named-content>, 2897 m, 24 November 2014, <italic>Weigend 9660</italic> (USM!).</p></tp:treatment-sec><tp:treatment-sec><!--Section generated to contain objects referenced in tp:taxon-treatment.--><fig id="F24" position="float" orientation="portrait"><object-id xmlns:xlink="http://www.w3.org/1999/xlink" content-type="doi" xlink:type="simple">10.3897/phytokeys.203.83529.figure24</object-id><object-id xmlns:xlink="http://www.w3.org/1999/xlink" content-type="arpha" xlink:type="simple">78C3BFB1-123C-5088-B9E5-0B6AC42D1BEF</object-id><label>Figure 24.</label><caption><p>Geographical distribution of the species of the subsections <italic><tp:taxon-name><tp:taxon-name-part taxon-name-part-type="genus" reg="Lanuginosae">Lanuginosae</tp:taxon-name-part></tp:taxon-name></italic>, <italic><tp:taxon-name><tp:taxon-name-part taxon-name-part-type="genus" reg="Pauta">Pauta</tp:taxon-name-part></tp:taxon-name></italic> and <italic><tp:taxon-name><tp:taxon-name-part taxon-name-part-type="genus" reg="Pepea">Pepea</tp:taxon-name-part></tp:taxon-name></italic>.</p></caption><graphic xmlns:xlink="http://www.w3.org/1999/xlink" xlink:href="phytokeys-203-001_article-83529__-g024.jpg" position="float" orientation="portrait" xlink:type="simple" id="oo_721341.jpg"><uri content-type="original_file" xlink:type="simple">https://binary.pensoft.net/fig/721341</uri></graphic></fig></tp:treatment-sec><ref-list><ref id="B349"><mixed-citation xmlns:xlink="http://www.w3.org/1999/xlink" xlink:type="simple"><person-group><name name-style="western"><surname>Weberbauer</surname><given-names>A</given-names></name></person-group> (<year>1911</year>) Die Pflanzenwelt der peruanischen Anden. Die Vegetation der Erde, Bd. 12, Leipzig.</mixed-citation></ref><ref id="B306"><mixed-citation xmlns:xlink="http://www.w3.org/1999/xlink" xlink:type="simple"><person-group><name name-style="western"><surname>Simpson</surname><given-names>BB</given-names></name></person-group> (<year>1979</year>) <article-title>A revision of the genus <italic><tp:taxon-name><tp:taxon-name-part taxon-name-part-type="genus">Polylepis</tp:taxon-name-part></tp:taxon-name></italic> (<tp:taxon-name><tp:taxon-name-part taxon-name-part-type="family">Rosaceae</tp:taxon-name-part></tp:taxon-name>: Sanguisorbeae).</article-title><source>Smithsonian Contributions to Botany</source><volume>43</volume>(<issue>43</issue>): <fpage>1</fpage>–<lpage>62</lpage>. <ext-link xlink:type="simple" ext-link-type="doi" xlink:href="10.5479/si.0081024X.43.1">https://doi.org/10.5479/si.0081024X.43.1</ext-link></mixed-citation></ref><ref id="B227"><mixed-citation xmlns:xlink="http://www.w3.org/1999/xlink" xlink:type="simple"><person-group><name name-style="western"><surname>Oldfield</surname><given-names>S</given-names></name><name name-style="western"><surname>Lusty</surname><given-names>C</given-names></name><name name-style="western"><surname>MacKinven</surname><given-names>A</given-names></name></person-group> (<year>1998</year>) The World List of Threatened Trees. World Conservation Press, Cambridge.</mixed-citation></ref><ref id="B299"><mixed-citation xmlns:xlink="http://www.w3.org/1999/xlink" xlink:type="simple">SERFOR (<year>2006</year>) Clasificación Oficial de Especies Amenazadas de Flora Silvestre. Normas Legales. El Peruano.</mixed-citation></ref><ref id="B180"><mixed-citation xmlns:xlink="http://www.w3.org/1999/xlink" xlink:type="simple"><person-group><name name-style="western"><surname>León-Yánez</surname><given-names>S</given-names></name><name name-style="western"><surname>Valencia</surname><given-names>R</given-names></name><name name-style="western"><surname>Pitman</surname><given-names>N</given-names></name><name name-style="western"><surname>Endara</surname><given-names>L</given-names></name><name name-style="western"><surname>Ulloa Ulloa</surname><given-names>C</given-names></name><name name-style="western"><surname>Navarrete</surname><given-names>H [Eds]</given-names></name></person-group> (<year>2011</year>) Libro rojo de las plantas endémicas del Ecuador, 2ª edición. Publicaciones del Herbario QCA, Pontificia Universidad Católica del Ecuador, Quito.</mixed-citation></ref><ref id="B125"><mixed-citation xmlns:xlink="http://www.w3.org/1999/xlink" xlink:type="simple"><person-group><name name-style="western"><surname>Guerrero</surname><given-names>E</given-names></name></person-group> (<year>2009</year>) Implicaciones de la Minería en los Páramos de Colombia, Ecuador y Perú. Proyecto Páramo Andino 2009, 74 pp.</mixed-citation></ref><ref id="B243"><mixed-citation xmlns:xlink="http://www.w3.org/1999/xlink" xlink:type="simple"><person-group><name name-style="western"><surname>Quinteros-Casaverde</surname><given-names>N</given-names></name><name name-style="western"><surname>Flores-Negrón</surname><given-names>CF</given-names></name><name name-style="western"><surname>Williams</surname><given-names>DA</given-names></name></person-group> (<year>2012</year>) <article-title>Low genetic diversity and fragmentation effects in a wind-pollinated tree, <italic><tp:taxon-name><tp:taxon-name-part taxon-name-part-type="genus">Polylepis</tp:taxon-name-part><tp:taxon-name-part taxon-name-part-type="species">multijuga</tp:taxon-name-part></tp:taxon-name></italic> Pilger (<tp:taxon-name><tp:taxon-name-part taxon-name-part-type="family">Rosaceae</tp:taxon-name-part></tp:taxon-name>) in the high Andes.</article-title><source>Conservation Genetics</source><volume>13</volume>(<issue>2</issue>): <fpage>593</fpage>–<lpage>603</lpage>. <ext-link xlink:type="simple" ext-link-type="doi" xlink:href="10.1007/s10592-011-0310-1">https://doi.org/10.1007/s10592-011-0310-1</ext-link></mixed-citation></ref></ref-list></tp:taxon-treatment>
