# Supplementary material for: ﻿A monograph of the genus Polylepis (Rosaceae)
Source: PhytoKeys. 2022 Aug 1;203:1–274. doi: 10.3897/phytokeys.203.83529 (PMC9849045; doi:10.3897/phytokeys.203.83529)
Supplement: XML Treatment for Polylepis longipilosa [file phytokeys.203.83529-treatment7.xml]

<!DOCTYPE tp:taxon-treatment
  PUBLIC "-//TaxonX//DTD Taxonomic Treatment Publishing DTD v0 20100105//EN" "tax-treatment-NSO.dtd">
<tp:taxon-treatment xmlns:tp="http://www.plazi.org/taxpub"><tp:treatment-meta><kwd-group><label>Taxon classification</label><kwd>
              <named-content content-type="kingdom">Plantae</named-content>
            </kwd><kwd>
              <named-content content-type="order">Rosales</named-content>
            </kwd><kwd>
              <named-content content-type="family">Rosaceae</named-content>
            </kwd></kwd-group><mixed-citation publication-type="journal"><person-group><name><surname>Boza Espinoza</surname><given-names>Tatiana Erika</given-names></name><name><surname>Kessler</surname><given-names>Michael</given-names></name></person-group><article-title>﻿A monograph of the genus <italic><tp:taxon-name><tp:taxon-name-part taxon-name-part-type="genus" reg="Polylepis">Polylepis</tp:taxon-name-part></tp:taxon-name></italic> (<tp:taxon-name><tp:taxon-name-part taxon-name-part-type="family">Rosaceae</tp:taxon-name-part></tp:taxon-name>)</article-title><source>PhytoKeys</source><day>01</day><month>08</month><year>2022</year><volume>203</volume><fpage>1</fpage><lpage>274</lpage><pub-id pub-id-type="doi">10.3897/phytokeys.203.83529</pub-id></mixed-citation></tp:treatment-meta><tp:nomenclature><label>﻿3.</label><tp:taxon-name>
            <object-id xmlns:xlink="http://www.w3.org/1999/xlink" content-type="arpha" xlink:type="simple">635A5438-1E26-54E6-94C9-B90FF3E97D40</object-id>
            <tp:taxon-name-part taxon-name-part-type="genus" reg="Polylepis">Polylepis</tp:taxon-name-part>
            <tp:taxon-name-part taxon-name-part-type="species" reg="longipilosa">longipilosa</tp:taxon-name-part>
          </tp:taxon-name><tp:taxon-authority>T.Boza, K.Romoleroux &amp; M.Kessler, Phytoxa 454(2): 116. 2020</tp:taxon-authority><xref ref-type="fig" rid="F18">Figs 18</xref><xref ref-type="fig" rid="F19">, 19</xref></tp:nomenclature><tp:treatment-sec sec-type="material" id="SECID0EGYHM"><title>Type.</title><p><bold>Ecuador. Carchi</bold>: Cantón Montúfar, Loma El Corazón (Bretaña), al sureste de Huaca, al este de la Colonia Huaqueña, Río Minas, <named-content xmlns:xlink="http://www.w3.org/1999/xlink" content-type="dwc:verbatimCoordinates" xlink:type="simple"><named-content content-type="geo-json" specific-use="{&#34;type&#34;:&#34;Point&#34;,&#34;coordinates&#34;:[-77.700000,0.583333]}" id="NCID0ERYHM" xlink:type="simple">00°35'N, 077°42'W</named-content></named-content>, 3200–3500 m, 9 Apr 1989, <italic>Tipaz 35</italic> (holotype: QCA!; isotypes: AAU!, MO!).</p><fig id="F18" position="float" orientation="portrait"><object-id xmlns:xlink="http://www.w3.org/1999/xlink" content-type="doi" xlink:type="simple">10.3897/phytokeys.203.83529.figure18</object-id><object-id xmlns:xlink="http://www.w3.org/1999/xlink" content-type="arpha" xlink:type="simple">07E3A55C-EF9B-52B0-8351-E113FC5D1A1B</object-id><label>Figure 18.</label><caption><p><italic><tp:taxon-name><tp:taxon-name-part taxon-name-part-type="genus" reg="Polylepis">Polylepis</tp:taxon-name-part><tp:taxon-name-part taxon-name-part-type="species" reg="longipilosa">longipilosa</tp:taxon-name-part></tp:taxon-name></italic> T.Boza, K.Romoleroux &amp; M.Kessler. Isotype: <italic>Tipaz 35</italic> (AAU).</p></caption><graphic xmlns:xlink="http://www.w3.org/1999/xlink" xlink:href="phytokeys-203-001_article-83529__-g018.jpg" position="float" orientation="portrait" xlink:type="simple" id="oo_721335.jpg"><uri content-type="original_file" xlink:type="simple">https://binary.pensoft.net/fig/721335</uri></graphic></fig></tp:treatment-sec><tp:treatment-sec sec-type="description" id="SECID0ESZHM"><title>Description.</title><p><bold><italic>Trees</italic></bold> 5–10 m tall. <bold><italic>Leaves</italic></bold> strongly congested at the branch tips, imparipinnate with (4–)5–6 pairs of the lateral leaflets, obtrullate in outline, (3.8–)4.3–7.3 × 2.4–4.5 cm; rachises densely sericeous, points of leaflet attachment with a tuft of long, straight whitish to yellowish hairs; stipular sheaths apically truncate, densely sericeous in the upper surface; leaflets narrowly to ovate in outline, second pair from the terminal leaflet the largest, one of this pair 1.4–2.2 × 0.4–0.5 cm; margins entire to slightly crenate with 6–7 teeth, apically slightly emarginate seemingly acute by the prolongation of hairs, basally unequally cordate; upper leaflet surfaces glabrous; lower leaflet surfaces densely lanate with whitish silky hairs 1.1–1.6 mm long. <bold><italic>Inflorescences</italic></bold> pendant, (6.8–)11.1–16.6 cm long, bearing 19–29 flowers; floral bracts 6.1–9.4 mm long, narrowly triangular, glabrous on the outer surface; rachises densely sericeous. <bold><italic>Flowers</italic></bold> 4.8–5.5 mm diam.; sepals 4, ovate, green, glabrous outside; stamens 8–10, anthers orbicular, with a dense tuft of straight white hairs on the upper half; styles fimbriate, 1.6–2.0 mm long. <italic>Fruits</italic> turbinate, with variable numbers and placement of flattened spines, densely sericeous; 3.9–6.7 × 4.3–7.5 mm including spines. <bold><italic>Diploid</italic></bold>.</p><fig id="F19" position="float" orientation="portrait"><object-id xmlns:xlink="http://www.w3.org/1999/xlink" content-type="doi" xlink:type="simple">10.3897/phytokeys.203.83529.figure19</object-id><object-id xmlns:xlink="http://www.w3.org/1999/xlink" content-type="arpha" xlink:type="simple">E7AA853D-A46C-59CB-A835-C1714AFA8D9E</object-id><label>Figure 19.</label><caption><p><italic><tp:taxon-name><tp:taxon-name-part taxon-name-part-type="genus" reg="Polylepis">Polylepis</tp:taxon-name-part><tp:taxon-name-part taxon-name-part-type="species" reg="longipilosa">longipilosa</tp:taxon-name-part></tp:taxon-name></italic> T.Boza, K.Romoleroux &amp; M.Kessler <bold>A</bold> Flowering branch <bold>B</bold> young leaves <bold>C</bold> stipular sheaths <bold>D</bold> upper leaf surface <bold>E</bold> lower leaf surface (<bold>A</bold><italic>Ramsay 911</italic><bold>B</bold><italic>Hutel 1390</italic><bold>C</bold><italic>Laegaard 54965</italic><bold>D, E</bold><italic>Salgado 239a</italic>). Scale bars: 6 cm (<bold>A</bold>); 3 cm (<bold>B, D, E</bold>). Photographs by E. G. Urquiaga F.</p></caption><graphic xmlns:xlink="http://www.w3.org/1999/xlink" xlink:href="phytokeys-203-001_article-83529__-g019.jpg" position="float" orientation="portrait" xlink:type="simple" id="oo_721336.jpg"><uri content-type="original_file" xlink:type="simple">https://binary.pensoft.net/fig/721336</uri></graphic></fig></tp:treatment-sec><tp:treatment-sec sec-type="distribution" id="SECID0EB3HM"><title>Distribution, habitat and ecology.</title><p><italic><tp:taxon-name><tp:taxon-name-part taxon-name-part-type="genus" reg="Polylepis">Polylepis</tp:taxon-name-part><tp:taxon-name-part taxon-name-part-type="species" reg="longipilosa">longipilosa</tp:taxon-name-part></tp:taxon-name></italic> is restricted to north-western Ecuador (Carchi) (Fig. <xref ref-type="fig" rid="F24">24</xref>). It is highly likely that the species also occurs in adjacent Colombia. It grows in humid páramo habitats at 3200–3900 m elevation where it often co-occurs with <italic><tp:taxon-name><tp:taxon-name-part taxon-name-part-type="genus" reg="Polylepis">P.</tp:taxon-name-part><tp:taxon-name-part taxon-name-part-type="species" reg="ochreata">ochreata</tp:taxon-name-part></tp:taxon-name></italic>, with which it hybridizes (<xref ref-type="bibr" rid="B275">Romoleroux 1996</xref>). It grows in mixed forest with <italic><tp:taxon-name><tp:taxon-name-part taxon-name-part-type="genus" reg="Espeletia">Espeletia</tp:taxon-name-part><tp:taxon-name-part taxon-name-part-type="species" reg="pycnophylla">pycnophylla</tp:taxon-name-part></tp:taxon-name></italic>, <italic><tp:taxon-name><tp:taxon-name-part taxon-name-part-type="genus" reg="Weinmannia">Weinmannia</tp:taxon-name-part></tp:taxon-name></italic> sp. and <italic><tp:taxon-name><tp:taxon-name-part taxon-name-part-type="genus" reg="Oreopanax">Oreopanax</tp:taxon-name-part></tp:taxon-name></italic> sp. (<xref ref-type="bibr" rid="B31">Boada et al. 2008</xref>).</p></tp:treatment-sec><tp:treatment-sec sec-type="conservation status" id="SECID0EC5HM"><title>Conservation status.</title><p>The <abbrev xmlns:xlink="http://www.w3.org/1999/xlink" xlink:title="Extent of Occurrence" id="ABBRID0EI5HM" xlink:type="simple">EOO</abbrev> for <italic><tp:taxon-name><tp:taxon-name-part taxon-name-part-type="genus" reg="Polylepis">Polylepis</tp:taxon-name-part><tp:taxon-name-part taxon-name-part-type="species" reg="longipilosa">longipilosa</tp:taxon-name-part></tp:taxon-name></italic> is estimated as 17,689 km<sup>2</sup>, the <abbrev xmlns:xlink="http://www.w3.org/1999/xlink" xlink:title="area of occupancy" id="ABBRID0EZ5HM" xlink:type="simple">AOO</abbrev> is assessed at 60 km<sup>2</sup> and it is known from eight locations. It occurs in Reserva Ecológica El Angel. However, the Andean Forest and páramos at Carchi have, in recent years, come under increasing threat from timber cutting and forest burning and advancement of the agricultural frontier, which has contributed to the fragmentation and destruction of high Andean ecosystems (<xref ref-type="bibr" rid="B31">Boada et al. 2008</xref>). Based on its degraded and fragmented distribution, we assess <italic><tp:taxon-name><tp:taxon-name-part taxon-name-part-type="genus" reg="Polylepis">P.</tp:taxon-name-part><tp:taxon-name-part taxon-name-part-type="species" reg="longipilosa">longipilosa</tp:taxon-name-part></tp:taxon-name></italic> as Critically Endangered (A2a, B1a+B2a, C1+C2a).</p></tp:treatment-sec><tp:treatment-sec sec-type="notes" id="SECID0EO6HM"><title>Notes.</title><p>The populations of <italic><tp:taxon-name><tp:taxon-name-part taxon-name-part-type="genus" reg="Polylepis">Polylepis</tp:taxon-name-part></tp:taxon-name></italic> from Carchi on the southern slopes of Volcán Chiles and on the road between Maldonado and Tulcán have previously been identified either as <italic><tp:taxon-name><tp:taxon-name-part taxon-name-part-type="genus" reg="Polylepis">P.</tp:taxon-name-part><tp:taxon-name-part taxon-name-part-type="species" reg="ochreata">ochreata</tp:taxon-name-part></tp:taxon-name></italic> (<xref ref-type="bibr" rid="B306">Simpson 1979</xref>; <xref ref-type="bibr" rid="B275">Romoleroux 1996</xref>, as <italic><tp:taxon-name><tp:taxon-name-part taxon-name-part-type="genus" reg="Polylepis">P.</tp:taxon-name-part><tp:taxon-name-part taxon-name-part-type="species" reg="sericea">sericea</tp:taxon-name-part></tp:taxon-name></italic>) or <italic><tp:taxon-name><tp:taxon-name-part taxon-name-part-type="genus" reg="Polylepis">P.</tp:taxon-name-part><tp:taxon-name-part taxon-name-part-type="species" reg="pauta">pauta</tp:taxon-name-part></tp:taxon-name></italic> (<xref ref-type="bibr" rid="B275">Romoleroux 1996</xref>). Here, we treat it as a distinct species which is morphologically closest to <italic><tp:taxon-name><tp:taxon-name-part taxon-name-part-type="genus" reg="Polylepis">P.</tp:taxon-name-part><tp:taxon-name-part taxon-name-part-type="species" reg="ochreata">ochreata</tp:taxon-name-part></tp:taxon-name></italic> and <italic><tp:taxon-name><tp:taxon-name-part taxon-name-part-type="genus" reg="Polylepis">P.</tp:taxon-name-part><tp:taxon-name-part taxon-name-part-type="species" reg="pauta">pauta</tp:taxon-name-part></tp:taxon-name></italic>. The most obvious differences between <italic><tp:taxon-name><tp:taxon-name-part taxon-name-part-type="genus" reg="Polylepis">P.</tp:taxon-name-part><tp:taxon-name-part taxon-name-part-type="species" reg="longipilosa">longipilosa</tp:taxon-name-part></tp:taxon-name></italic> and these species are its longer (1.1–1.6 mm), densely lanate hairs compared to the shorter (0.3–0.5 mm), densely sericeous hairs of <italic><tp:taxon-name><tp:taxon-name-part taxon-name-part-type="genus" reg="Polylepis">P.</tp:taxon-name-part><tp:taxon-name-part taxon-name-part-type="species" reg="ochreata">ochreata</tp:taxon-name-part></tp:taxon-name></italic> and relatively short (0.4–0.9 mm), sparsely sericeous hairs of <italic><tp:taxon-name><tp:taxon-name-part taxon-name-part-type="genus" reg="Polylepis">P.</tp:taxon-name-part><tp:taxon-name-part taxon-name-part-type="species" reg="pauta">pauta</tp:taxon-name-part></tp:taxon-name></italic>; the hairs of <italic><tp:taxon-name><tp:taxon-name-part taxon-name-part-type="genus" reg="Polylepis">P.</tp:taxon-name-part><tp:taxon-name-part taxon-name-part-type="species" reg="longipilosa">longipilosa</tp:taxon-name-part></tp:taxon-name></italic> are concentrated on the leaflet veins (as is also the case in <italic><tp:taxon-name><tp:taxon-name-part taxon-name-part-type="genus" reg="Polylepis">P.</tp:taxon-name-part><tp:taxon-name-part taxon-name-part-type="species" reg="pauta">pauta</tp:taxon-name-part></tp:taxon-name></italic>), whereas in <italic><tp:taxon-name><tp:taxon-name-part taxon-name-part-type="genus" reg="Polylepis">P.</tp:taxon-name-part><tp:taxon-name-part taxon-name-part-type="species" reg="ochreata">ochreata</tp:taxon-name-part></tp:taxon-name></italic>, the hairs are generally evenly distributed. <italic><tp:taxon-name><tp:taxon-name-part taxon-name-part-type="genus" reg="Polylepis">Polylepis</tp:taxon-name-part><tp:taxon-name-part taxon-name-part-type="species" reg="longipilosa">longipilosa</tp:taxon-name-part></tp:taxon-name></italic> also differs from the other two species by the leaflet apex, with <italic><tp:taxon-name><tp:taxon-name-part taxon-name-part-type="genus" reg="Polylepis">P.</tp:taxon-name-part><tp:taxon-name-part taxon-name-part-type="species" reg="longipilosa">longipilosa</tp:taxon-name-part></tp:taxon-name></italic> having acute or rarely emarginate leaflet apices, whereas <italic><tp:taxon-name><tp:taxon-name-part taxon-name-part-type="genus" reg="Polylepis">P.</tp:taxon-name-part><tp:taxon-name-part taxon-name-part-type="species" reg="ochreata">ochreata</tp:taxon-name-part></tp:taxon-name></italic> and <italic><tp:taxon-name><tp:taxon-name-part taxon-name-part-type="genus" reg="Polylepis">P.</tp:taxon-name-part><tp:taxon-name-part taxon-name-part-type="species" reg="pauta">pauta</tp:taxon-name-part></tp:taxon-name></italic> have always emarginate leaflet apices. Additionally, <italic><tp:taxon-name><tp:taxon-name-part taxon-name-part-type="genus" reg="Polylepis">P.</tp:taxon-name-part><tp:taxon-name-part taxon-name-part-type="species" reg="longipilosa">longipilosa</tp:taxon-name-part></tp:taxon-name></italic> has shorter styles (1.6–2.0 mm), whereas <italic><tp:taxon-name><tp:taxon-name-part taxon-name-part-type="genus" reg="Polylepis">P.</tp:taxon-name-part><tp:taxon-name-part taxon-name-part-type="species" reg="ochreata">ochreata</tp:taxon-name-part></tp:taxon-name></italic> and <italic><tp:taxon-name><tp:taxon-name-part taxon-name-part-type="genus" reg="Polylepis">P.</tp:taxon-name-part><tp:taxon-name-part taxon-name-part-type="species" reg="pauta">pauta</tp:taxon-name-part></tp:taxon-name></italic> have styles 2.1–2.6 mm and 2.2–3.0 mm long, respectively. <xref ref-type="bibr" rid="B275">Romoleroux (1996)</xref> reported hybrids between <italic><tp:taxon-name><tp:taxon-name-part taxon-name-part-type="genus" reg="Polylepis">P.</tp:taxon-name-part><tp:taxon-name-part taxon-name-part-type="species" reg="longipilosa">longipilosa</tp:taxon-name-part></tp:taxon-name></italic> and <italic><tp:taxon-name><tp:taxon-name-part taxon-name-part-type="genus" reg="Polylepis">P.</tp:taxon-name-part><tp:taxon-name-part taxon-name-part-type="species" reg="ochreata">ochreata</tp:taxon-name-part></tp:taxon-name></italic> (as <italic><tp:taxon-name><tp:taxon-name-part taxon-name-part-type="genus" reg="Polylepis">P.</tp:taxon-name-part><tp:taxon-name-part taxon-name-part-type="species" reg="sericea">sericea</tp:taxon-name-part></tp:taxon-name></italic>).</p><p>There are three distinctive collections of the <italic><tp:taxon-name><tp:taxon-name-part taxon-name-part-type="genus" reg="Polylepis">P.</tp:taxon-name-part><tp:taxon-name-part taxon-name-part-type="species" reg="pauta">pauta</tp:taxon-name-part></tp:taxon-name>/<tp:taxon-name><tp:taxon-name-part taxon-name-part-type="genus" reg="Polylepis"/><tp:taxon-name-part taxon-name-part-type="species" reg="sericea">sericea</tp:taxon-name-part></tp:taxon-name></italic> complexes that <xref ref-type="bibr" rid="B34">Boza Espinoza et al. (2020a)</xref> were unable to assign to species: Loja, Cerro Chinchilla, <italic>J. Jaramillo 7312B</italic>, AAU!, QCA!; Pichincha, Laguna Mojanda, <italic>Brandbyge 42200</italic>, AAU!, MO!, NY, QCA! and <italic>Molau 2294</italic>, AAU!, GB, QCA!. These collections resemble <italic><tp:taxon-name><tp:taxon-name-part taxon-name-part-type="genus" reg="Polylepis">P.</tp:taxon-name-part><tp:taxon-name-part taxon-name-part-type="species" reg="longipilosa">longipilosa</tp:taxon-name-part></tp:taxon-name></italic>, but have different leaflet shape (obovate vs. ovate) with serrate margins (vs. entire to slightly crenate), longer lower leaflet surface hairs (1.5–1.8 mm vs. 1.1–1.6 mm) and longer styles (2.7–3.0 mm vs. 1.6–2.0 mm). Despite targeted fieldwork at both collecting localities, we have been unable to study this form in the field. The specimens at Mojanda were collected in a well-known hybrid zone and although they are not simply intermediate between the potential parent species (<italic><tp:taxon-name><tp:taxon-name-part taxon-name-part-type="genus" reg="Polylepis">P.</tp:taxon-name-part><tp:taxon-name-part taxon-name-part-type="species" reg="incana">incana</tp:taxon-name-part></tp:taxon-name></italic>, <italic><tp:taxon-name><tp:taxon-name-part taxon-name-part-type="genus" reg="Polylepis">P.</tp:taxon-name-part><tp:taxon-name-part taxon-name-part-type="species" reg="ochreata">ochreata</tp:taxon-name-part></tp:taxon-name></italic>, <italic><tp:taxon-name><tp:taxon-name-part taxon-name-part-type="genus" reg="Polylepis">P.</tp:taxon-name-part><tp:taxon-name-part taxon-name-part-type="species" reg="pauta">pauta</tp:taxon-name-part></tp:taxon-name></italic>) so that they cannot simply be interpreted as hybrids, it is possible that some unique gene combinations in hybrids might lead to morphotypes that fall outside of the morphological range of the parent taxa. In Loja, the situation is somewhat different, because the only species present there is <italic><tp:taxon-name><tp:taxon-name-part taxon-name-part-type="genus" reg="Polylepis">P.</tp:taxon-name-part><tp:taxon-name-part taxon-name-part-type="species" reg="loxensis">loxensis</tp:taxon-name-part></tp:taxon-name></italic>, so that a hybrid origin is less likely, although in a wind-pollinated genus, such as <italic><tp:taxon-name><tp:taxon-name-part taxon-name-part-type="genus" reg="Polylepis">Polylepis</tp:taxon-name-part></tp:taxon-name></italic>, pollen dispersal might conceivably take place over long distances. Should these collections represent one or even two separate species, then, on present knowledge, they would be very rare or even on the verge of extinction.</p></tp:treatment-sec><tp:treatment-sec sec-type="material" id="SECID0EQKIM"><title>Specimens examined.</title><p><bold>Ecuador. Carchi</bold>: Tulcán, carretera Túlcan-Tufiño-Maldonado-Chical col. en km 12 de Tufiño, cerca de las lagunas, <named-content xmlns:xlink="http://www.w3.org/1999/xlink" content-type="dwc:verbatimCoordinates" xlink:type="simple"><named-content content-type="geo-json" specific-use="{&#34;type&#34;:&#34;Point&#34;,&#34;coordinates&#34;:[-77.916667,0.800000]}" id="NCID0E2KIM" xlink:type="simple">00°48'N, 077°55'W</named-content></named-content>, 3900 m, 23 April 1993, <italic>Freire &amp; Andersen 2547</italic> (AAU!); road Tulcán-Maldonado, near Volcán Chiles, <named-content xmlns:xlink="http://www.w3.org/1999/xlink" content-type="dwc:verbatimCoordinates" xlink:type="simple"><named-content content-type="geo-json" specific-use="{&#34;type&#34;:&#34;Point&#34;,&#34;coordinates&#34;:[-77.933333,0.800000]}" id="NCID0EFLIM" xlink:type="simple">00°48'N, 077°56'W</named-content></named-content>, 3850–4000 m, 16 August 1985, <italic>Laegaard 54965</italic> (AAU!, MO!, QCA!), <italic>54967A</italic>, <italic>54967B</italic>, <italic>54967C</italic> (AAU!), <italic>54967D</italic>, <italic>54967E</italic>, <italic>54967F</italic> (AAU!, QCA!); along the road from Tulcán to Volcán Chiles, 3900 m, 6 October1995, <italic>Sklenár &amp; Kosteckova 1412A</italic> (QCA!); camino Tufiño, sitio Agua Hediondas, en la base del Volcán Chiles, límite con Colombia, <named-content xmlns:xlink="http://www.w3.org/1999/xlink" content-type="dwc:verbatimCoordinates" xlink:type="simple"><named-content content-type="geo-json" specific-use="{&#34;type&#34;:&#34;Point&#34;,&#34;coordinates&#34;:[-77.900000,0.800000]}" id="NCID0E4LIM" xlink:type="simple">00°48'N, 077°54'W</named-content></named-content>, 3500 m, 8 November 1993, <italic>Palacios 11847</italic> (AAU!, MO!, QCNE); carretera entre Tulcán y Maldonado, faldas del Volcán Chiles, punto más alto del cruce de carretera, <named-content xmlns:xlink="http://www.w3.org/1999/xlink" content-type="dwc:verbatimCoordinates" xlink:type="simple"><named-content content-type="geo-json" specific-use="{&#34;type&#34;:&#34;Point&#34;,&#34;coordinates&#34;:[-77.983333,0.750000]}" id="NCID0EHMIM" xlink:type="simple">00°45'N, 077°59'W</named-content></named-content>, 3800 m, 19 May 1991, <italic>Palacios &amp; Rubio 7349</italic> (AAU!, MO!); southern slopes of Volcan Chiles, <named-content xmlns:xlink="http://www.w3.org/1999/xlink" content-type="dwc:verbatimCoordinates" xlink:type="simple"><named-content content-type="geo-json" specific-use="{&#34;type&#34;:&#34;Point&#34;,&#34;coordinates&#34;:[-77.950000,0.816667]}" id="NCID0ERMIM" xlink:type="simple">00°49'N, 077°57'W</named-content></named-content>, 3600 m, <italic>Ramsay 911</italic> (QCA!, QCNE); route de Tufiño a Maldonado, 10 km après Tufiño, zone très humide, 3850 m, 06 July 1988, <italic>Huttel 1390</italic> (QCA!); carretera San Gabriel-Shután alto, 3500 m, 25 March 1989, <italic>Jaramillo-Asanza 10862</italic> (QCA!); comuna La Esperanza, páramo de El Artezón, sector Monte Redondo, 3789 m, 18 September 2007, <italic>Salgado 220B</italic>, <italic>239A</italic> (QCA!).</p></tp:treatment-sec><tp:treatment-sec><!--Section generated to contain objects referenced in tp:taxon-treatment.--><fig id="F24" position="float" orientation="portrait"><object-id xmlns:xlink="http://www.w3.org/1999/xlink" content-type="doi" xlink:type="simple">10.3897/phytokeys.203.83529.figure24</object-id><object-id xmlns:xlink="http://www.w3.org/1999/xlink" content-type="arpha" xlink:type="simple">78C3BFB1-123C-5088-B9E5-0B6AC42D1BEF</object-id><label>Figure 24.</label><caption><p>Geographical distribution of the species of the subsections <italic><tp:taxon-name><tp:taxon-name-part taxon-name-part-type="genus" reg="Lanuginosae">Lanuginosae</tp:taxon-name-part></tp:taxon-name></italic>, <italic><tp:taxon-name><tp:taxon-name-part taxon-name-part-type="genus" reg="Pauta">Pauta</tp:taxon-name-part></tp:taxon-name></italic> and <italic><tp:taxon-name><tp:taxon-name-part taxon-name-part-type="genus" reg="Pepea">Pepea</tp:taxon-name-part></tp:taxon-name></italic>.</p></caption><graphic xmlns:xlink="http://www.w3.org/1999/xlink" xlink:href="phytokeys-203-001_article-83529__-g024.jpg" position="float" orientation="portrait" xlink:type="simple" id="oo_721341.jpg"><uri content-type="original_file" xlink:type="simple">https://binary.pensoft.net/fig/721341</uri></graphic></fig></tp:treatment-sec><ref-list><ref id="B275"><mixed-citation xmlns:xlink="http://www.w3.org/1999/xlink" xlink:type="simple"><person-group><name name-style="western"><surname>Romoleroux</surname><given-names>K</given-names></name></person-group> (<year>1996</year>) <article-title><tp:taxon-name><tp:taxon-name-part taxon-name-part-type="family">Rosaceae</tp:taxon-name-part></tp:taxon-name> 79.</article-title> In: <person-group><name name-style="western"><surname>Harling</surname><given-names>G</given-names></name><name name-style="western"><surname>Andersson</surname><given-names>L</given-names></name></person-group> (<role>Eds</role>) <issue-title>Flora of Ecuador. University of Gothenburg/ Riksmuseum/ Pontificia Universidad Católica del Ecuador.</issue-title><source>Göteborg/Stockholm/Quito</source><volume>56</volume>: <fpage>1</fpage>–<lpage>159</lpage>.</mixed-citation></ref><ref id="B31"><mixed-citation xmlns:xlink="http://www.w3.org/1999/xlink" xlink:type="simple"><person-group><name name-style="western"><surname>Boada</surname><given-names>C</given-names></name><name name-style="western"><surname>Buitron</surname><given-names>G</given-names></name><name name-style="western"><surname>Salgado</surname><given-names>S</given-names></name><name name-style="western"><surname>Tobar</surname><given-names>C</given-names></name></person-group> (<year>2008</year>) Composición y Diversidad de la Flora y la Fauna en Cuatro Localidades de la Provincia del Carchi dentro del Area de intervención del proyecto GISRENA: Una visión general. In: Boada C, Campaña J (Eds) Composición y diversidad de la flora y la fauna en cuatro localidades en la provincia del Carchi. Un reporte de las evaluaciones ecológicas rápidas. EcoCiencia y GPC, Quito.</mixed-citation></ref><ref id="B306"><mixed-citation xmlns:xlink="http://www.w3.org/1999/xlink" xlink:type="simple"><person-group><name name-style="western"><surname>Simpson</surname><given-names>BB</given-names></name></person-group> (<year>1979</year>) <article-title>A revision of the genus <italic><tp:taxon-name><tp:taxon-name-part taxon-name-part-type="genus">Polylepis</tp:taxon-name-part></tp:taxon-name></italic> (<tp:taxon-name><tp:taxon-name-part taxon-name-part-type="family">Rosaceae</tp:taxon-name-part></tp:taxon-name>: Sanguisorbeae).</article-title><source>Smithsonian Contributions to Botany</source><volume>43</volume>(<issue>43</issue>): <fpage>1</fpage>–<lpage>62</lpage>. <ext-link xlink:type="simple" ext-link-type="doi" xlink:href="10.5479/si.0081024X.43.1">https://doi.org/10.5479/si.0081024X.43.1</ext-link></mixed-citation></ref><ref id="B34"><mixed-citation xmlns:xlink="http://www.w3.org/1999/xlink" xlink:type="simple"><person-group><name name-style="western"><surname>Boza Espinoza</surname><given-names>TE</given-names></name><name name-style="western"><surname>Romoleroux</surname><given-names>K</given-names></name><name name-style="western"><surname>Kessler</surname><given-names>M</given-names></name></person-group> (<year>2020a</year>) <article-title>Three new spcies of <italic><tp:taxon-name><tp:taxon-name-part taxon-name-part-type="genus">Polylepis</tp:taxon-name-part></tp:taxon-name></italic> (<tp:taxon-name><tp:taxon-name-part taxon-name-part-type="family">Rosaceae</tp:taxon-name-part></tp:taxon-name>) from Ecuador.</article-title><source>Phytoxa</source><volume>454</volume>(<issue>2</issue>): <fpage>111</fpage>–<lpage>126</lpage>. <ext-link xlink:type="simple" ext-link-type="doi" xlink:href="10.11646/phytotaxa.454.2.3">https://doi.org/10.11646/phytotaxa.454.2.3</ext-link></mixed-citation></ref></ref-list></tp:taxon-treatment>
