# Supplementary material for: ﻿A monograph of the genus Polylepis (Rosaceae)
Source: PhytoKeys. 2022 Aug 1;203:1–274. doi: 10.3897/phytokeys.203.83529 (PMC9849045; doi:10.3897/phytokeys.203.83529)
Supplement: XML Treatment for Polylepis pauta [file phytokeys.203.83529-treatment8.xml]

<!DOCTYPE tp:taxon-treatment
  PUBLIC "-//TaxonX//DTD Taxonomic Treatment Publishing DTD v0 20100105//EN" "tax-treatment-NSO.dtd">
<tp:taxon-treatment xmlns:tp="http://www.plazi.org/taxpub"><tp:treatment-meta><kwd-group><label>Taxon classification</label><kwd>
              <named-content content-type="kingdom">Plantae</named-content>
            </kwd><kwd>
              <named-content content-type="order">Rosales</named-content>
            </kwd><kwd>
              <named-content content-type="family">Rosaceae</named-content>
            </kwd></kwd-group><mixed-citation publication-type="journal"><person-group><name><surname>Boza Espinoza</surname><given-names>Tatiana Erika</given-names></name><name><surname>Kessler</surname><given-names>Michael</given-names></name></person-group><article-title>﻿A monograph of the genus <italic><tp:taxon-name><tp:taxon-name-part taxon-name-part-type="genus" reg="Polylepis">Polylepis</tp:taxon-name-part></tp:taxon-name></italic> (<tp:taxon-name><tp:taxon-name-part taxon-name-part-type="family">Rosaceae</tp:taxon-name-part></tp:taxon-name>)</article-title><source>PhytoKeys</source><day>01</day><month>08</month><year>2022</year><volume>203</volume><fpage>1</fpage><lpage>274</lpage><pub-id pub-id-type="doi">10.3897/phytokeys.203.83529</pub-id></mixed-citation></tp:treatment-meta><tp:nomenclature><label>﻿4.</label><tp:taxon-name>
            <object-id xmlns:xlink="http://www.w3.org/1999/xlink" content-type="arpha" xlink:type="simple">856F71D3-CEE2-51FE-9F7C-598271F0C715</object-id>
            <tp:taxon-name-part taxon-name-part-type="genus" reg="Polylepis">Polylepis</tp:taxon-name-part>
            <tp:taxon-name-part taxon-name-part-type="species" reg="pauta">pauta</tp:taxon-name-part>
          </tp:taxon-name><tp:taxon-authority>Hieron., Bot. Jahrb. Syst. 21: 313. 1895.</tp:taxon-authority><xref ref-type="fig" rid="F20">Figs 20</xref><xref ref-type="fig" rid="F21">, 21</xref><tp:nomenclature-citation-list><tp:nomenclature-citation><tp:taxon-name>
                <tp:taxon-name-part taxon-name-part-type="genus" reg="Polylepis">Polylepis</tp:taxon-name-part>
                <tp:taxon-name-part taxon-name-part-type="species" reg="annulatipilosa">annulatipilosa</tp:taxon-name-part>
              </tp:taxon-name><comment>Bitter, Bot. Jahrb. Syst. 45: 596. 1911. Type. Ecuador. Pichincha: Andes of Quito, <italic>Jameson 16</italic> (lectotype, designated by <xref ref-type="bibr" rid="B306">Simpson 1979</xref>, pg. 27: W, isolectotypes: G, GH; photos at F!, MO!, US!).</comment></tp:nomenclature-citation><tp:nomenclature-citation><tp:taxon-name>
                <tp:taxon-name-part taxon-name-part-type="genus" reg="Polylepis">Polylepis</tp:taxon-name-part>
                <tp:taxon-name-part taxon-name-part-type="species" reg="stuebelii">stuebelii</tp:taxon-name-part>
              </tp:taxon-name><comment>Hieron., Bot. Jahrb. Syst. 21: 313. 1896. Type. Ecuador. Napo: E slope of Cerro Quilindaña near Bambasacha, 3700 m, <italic>Stübel 204</italic> (holotype: B destroyed; photos at F!, MO!, NY!, US!).</comment></tp:nomenclature-citation></tp:nomenclature-citation-list></tp:nomenclature><tp:treatment-sec sec-type="material" id="SECID0EQPIM"><title>Type.</title><p>Ecuador. Pichincha: “Corredor Machai”, 3900 m, Oct 1871, <italic>Stübel 232a</italic> (holotype: B destroyed; photos at F!, GH!, MO!).</p><fig id="F20" position="float" orientation="portrait"><object-id xmlns:xlink="http://www.w3.org/1999/xlink" content-type="doi" xlink:type="simple">10.3897/phytokeys.203.83529.figure20</object-id><object-id xmlns:xlink="http://www.w3.org/1999/xlink" content-type="arpha" xlink:type="simple">6FFC8019-5645-5F25-AA57-C68E7FED028E</object-id><label>Figure 20.</label><caption><p><italic><tp:taxon-name><tp:taxon-name-part taxon-name-part-type="genus" reg="Polylepis">Polylepis</tp:taxon-name-part><tp:taxon-name-part taxon-name-part-type="species" reg="pauta">pauta</tp:taxon-name-part></tp:taxon-name></italic> Hieron <bold>A</bold> Inflorescence <bold>B</bold> fruits <bold>C</bold> upper leaflet surface <bold>D</bold> flowers <bold>E</bold> flowers <bold>F</bold> lower leaflet surface <bold>G</bold> bark. Scale bars: 2 cm (<bold>A, C, F</bold>); 2 mm (<bold>B, D, E</bold>). Photographs <bold>A–C, F–G</bold> T. E. Boza E. <bold>D</bold> M. Kessler <bold>E</bold> E.G. Urquiaga F.</p></caption><graphic xmlns:xlink="http://www.w3.org/1999/xlink" xlink:href="phytokeys-203-001_article-83529__-g020.jpg" position="float" orientation="portrait" xlink:type="simple" id="oo_721337.jpg"><uri content-type="original_file" xlink:type="simple">https://binary.pensoft.net/fig/721337</uri></graphic></fig></tp:treatment-sec><tp:treatment-sec sec-type="description" id="SECID0EIRIM"><title>Description.</title><p><bold><italic>Trees</italic></bold> 2–12 m tall. <bold><italic>Leaves</italic></bold> strongly congested at the branch tips, imparipinnate with 4–5(–6) pairs of the lateral leaflets, obtrullate in outline, 3.2–4.9 × 2.2–3.0 cm; rachises sparsely sericeous, points of leaflet attachment with a tuft of long, straight whitish hairs; stipular sheaths apically acute with spurs, glabrous to sparsely sericeous (adult) or densely sericeous (juvenile) in the upper surface; leaflets elliptic in outline, second pair from the terminal leaflet the largest, one of this pair (1.1–)1.4–1.6 × 0.5–0.6 cm; margin crenate with 4–6 teeth, subcoriaceous, apically emarginate, basally unequally cordate; upper leaflet surfaces glabrous or sparsely sericeous with few hairs on the mid-veins; lower leaflet surfaces sparsely sericeous with whitish hairs 0.4–0.9 mm long. <bold><italic>Inflorescences</italic></bold> pendant, (8.1–)12.6–14.3(–19.3) cm long, bearing 9–15(–21) flowers; floral bracts (9.1–)10.0–12.2 mm long, narrowly triangular, densely sericeous on the outer surface; rachises densely villous. <bold><italic>Flowers</italic></bold> 6.0–7.4(–9.2) mm diam.; sepals 4, ovate, green, densely sericeous outside; stamens 9–15, anthers orbicular, with a dense tuft of straight white hairs on the upper half; styles fimbriate, 2.2–3.0 mm long. <bold><italic>Fruits</italic></bold> turbinate, with variable numbers and placement of flattened spines, densely sericeous; (2.6–)3.4–5.5 × 3.3–6.0(–8.2) mm including spines. <bold><italic>Tetraploid</italic></bold>, <bold><italic>aneuploid</italic></bold>; perhaps also <bold><italic>diploid</italic></bold>.</p><fig id="F21" position="float" orientation="portrait"><object-id xmlns:xlink="http://www.w3.org/1999/xlink" content-type="doi" xlink:type="simple">10.3897/phytokeys.203.83529.figure21</object-id><object-id xmlns:xlink="http://www.w3.org/1999/xlink" content-type="arpha" xlink:type="simple">1BE6FDE8-57CA-5E78-8DF5-EFAA7B074CA1</object-id><label>Figure 21.</label><caption><p><italic><tp:taxon-name><tp:taxon-name-part taxon-name-part-type="genus" reg="Polylepis">Polylepis</tp:taxon-name-part><tp:taxon-name-part taxon-name-part-type="species" reg="pauta">pauta</tp:taxon-name-part></tp:taxon-name></italic> Hieron <bold>A</bold> flowering branch <bold>B</bold> upper leaf surface <bold>C</bold> lower leaf surface <bold>D</bold> fruit <bold>E</bold> young leaves (<bold>A</bold><italic>Zambrano G147</italic><bold>B</bold><italic>Kessler 2750</italic><bold>C</bold><italic>Kessler 2753</italic><bold>D</bold><italic>Laegaard 103115</italic><bold>E</bold><italic>Romoleroux 654</italic>). Scale bars: 4 cm (<bold>A</bold>); 2 cm (<bold>B, C</bold>); 5 mm (<bold>D</bold>); 3 cm (<bold>E</bold>). Photographs by E. G. Urquiaga F.</p></caption><graphic xmlns:xlink="http://www.w3.org/1999/xlink" xlink:href="phytokeys-203-001_article-83529__-g021.jpg" position="float" orientation="portrait" xlink:type="simple" id="oo_721338.jpg"><uri content-type="original_file" xlink:type="simple">https://binary.pensoft.net/fig/721338</uri></graphic></fig></tp:treatment-sec><tp:treatment-sec sec-type="distribution" id="SECID0ELUIM"><title>Distribution, habitat and ecology.</title><p><italic><tp:taxon-name><tp:taxon-name-part taxon-name-part-type="genus" reg="Polylepis">Polylepis</tp:taxon-name-part><tp:taxon-name-part taxon-name-part-type="species" reg="pauta">pauta</tp:taxon-name-part></tp:taxon-name></italic> occurs in the north-eastern Cordillera Oriental of Ecuador (Fig. <xref ref-type="fig" rid="F24">24</xref>). It grows in high Andean Forest at 2600–4200 m elevation, often mixed with other tree species such as <italic><tp:taxon-name><tp:taxon-name-part taxon-name-part-type="genus" reg="Gynoxys">Gynoxys</tp:taxon-name-part><tp:taxon-name-part taxon-name-part-type="species" reg="acostae">acostae</tp:taxon-name-part></tp:taxon-name></italic>, <italic><tp:taxon-name><tp:taxon-name-part taxon-name-part-type="genus" reg="Solanum">Solanum</tp:taxon-name-part><tp:taxon-name-part taxon-name-part-type="species" reg="stenophyllum">stenophyllum</tp:taxon-name-part></tp:taxon-name></italic> and <italic><tp:taxon-name><tp:taxon-name-part taxon-name-part-type="genus" reg="Hesperomeles">Hesperomeles</tp:taxon-name-part><tp:taxon-name-part taxon-name-part-type="species" reg="obtusifolia">obtusifolia</tp:taxon-name-part></tp:taxon-name></italic> (<xref ref-type="bibr" rid="B60">Cierjacks et al. 2007b</xref>, <xref ref-type="bibr" rid="B61">2008</xref>). Many populations are restricted to small, isolated forest patches, but in Napo, Ecuador, the species shows no evidence of genetic isolation by distance (<xref ref-type="bibr" rid="B6">Aragundi et al. 2011</xref>). Larger forest patches with broader elevational ranges have higher genetic diversity than forest patches on steeper slopes and at higher elevations, possibly due to increasing vegetative reproduction with elevation (<xref ref-type="bibr" rid="B59">Cierjacks et al. 2007a</xref>; <xref ref-type="bibr" rid="B6">Aragundi et al. 2011</xref>). In the same general region, <xref ref-type="bibr" rid="B61">Cierjacks et al. (2008)</xref> found a decrease of the number of inflorescences with elevation. Overall, reproductive success is low and decreases with elevation, being higher in the forest interior than outside and even higher when the litter layer is removed (<xref ref-type="bibr" rid="B60">Cierjacks et al. 2007b</xref>). Forests of <italic><tp:taxon-name><tp:taxon-name-part taxon-name-part-type="genus" reg="Polylepis">P.</tp:taxon-name-part><tp:taxon-name-part taxon-name-part-type="species" reg="pauta">pauta</tp:taxon-name-part></tp:taxon-name></italic> support a diverse bryophyte flora with numerous endemic species (<xref ref-type="bibr" rid="B117">Gradstein and León-Yañez 2018</xref>).</p></tp:treatment-sec><tp:treatment-sec sec-type="conservation status" id="SECID0EMXIM"><title>Conservation status.</title><p>The <abbrev xmlns:xlink="http://www.w3.org/1999/xlink" xlink:title="Extent of Occurrence" id="ABBRID0ESXIM" xlink:type="simple">EOO</abbrev> for <italic><tp:taxon-name><tp:taxon-name-part taxon-name-part-type="genus" reg="Polylepis">Polylepis</tp:taxon-name-part><tp:taxon-name-part taxon-name-part-type="species" reg="pauta">pauta</tp:taxon-name-part></tp:taxon-name></italic> is estimated as 1,590 km<sup>2</sup>, the <abbrev xmlns:xlink="http://www.w3.org/1999/xlink" xlink:title="area of occupancy" id="ABBRID0EDYIM" xlink:type="simple">AOO</abbrev> is assessed at 132 km<sup>2</sup> and it occurs at 14 locations. Large populations occur within Cayambe-Coca National Park and Antisana Ecological Reserve, but there is genetic evidence for a loss of genetic diversity due to forest fragmentation (<xref ref-type="bibr" rid="B6">Aragundi et al. 2011</xref>). Moderate cattle grazing increases seedling abundance, presumably due to the removal of the litter layer (<xref ref-type="bibr" rid="B61">Cierjacks et al. 2008</xref>). We assess <italic><tp:taxon-name><tp:taxon-name-part taxon-name-part-type="genus" reg="Polylepis">P.</tp:taxon-name-part><tp:taxon-name-part taxon-name-part-type="species" reg="pauta">pauta</tp:taxon-name-part></tp:taxon-name></italic> as Vulnerable (A1, B1a+B2a, C1).</p></tp:treatment-sec><tp:treatment-sec sec-type="notes" id="SECID0E3YIM"><title>Notes.</title><p><xref ref-type="bibr" rid="B306">Simpson (1979)</xref> noticed that it is possible to morphologically differentiate various geographical populations within <italic><tp:taxon-name><tp:taxon-name-part taxon-name-part-type="genus" reg="Polylepis">P.</tp:taxon-name-part><tp:taxon-name-part taxon-name-part-type="species" reg="pauta">pauta</tp:taxon-name-part></tp:taxon-name></italic> as defined by her to include the populations here separated under <italic><tp:taxon-name><tp:taxon-name-part taxon-name-part-type="genus" reg="Polylepis">P.</tp:taxon-name-part><tp:taxon-name-part taxon-name-part-type="species" reg="longipilosa">longipilosa</tp:taxon-name-part></tp:taxon-name></italic> and <italic><tp:taxon-name><tp:taxon-name-part taxon-name-part-type="genus" reg="Polylepis">P.</tp:taxon-name-part><tp:taxon-name-part taxon-name-part-type="species" reg="serrata">serrata</tp:taxon-name-part></tp:taxon-name></italic>. Based on our fieldwork in Ecuador to clarify the taxonomic position of the ecologically well-studied populations to the east of Quito, we recognize two species based on their morphology, ecology and geographical distribution: the populations of the north-eastern Cordillera Oriental as <italic><tp:taxon-name><tp:taxon-name-part taxon-name-part-type="genus" reg="Polylepis">P.</tp:taxon-name-part><tp:taxon-name-part taxon-name-part-type="species" reg="pauta">pauta</tp:taxon-name-part></tp:taxon-name></italic> and the northern population as <italic><tp:taxon-name><tp:taxon-name-part taxon-name-part-type="genus" reg="Polylepis">P.</tp:taxon-name-part><tp:taxon-name-part taxon-name-part-type="species" reg="longipilosa">longipilosa</tp:taxon-name-part></tp:taxon-name></italic> (<xref ref-type="bibr" rid="B34">Boza Espinoza et al. 2020a</xref>). <italic><tp:taxon-name><tp:taxon-name-part taxon-name-part-type="genus" reg="Polylepis">Polylepis</tp:taxon-name-part><tp:taxon-name-part taxon-name-part-type="species" reg="pauta">pauta</tp:taxon-name-part></tp:taxon-name></italic> differs from <italic><tp:taxon-name><tp:taxon-name-part taxon-name-part-type="genus" reg="Polylepis">P.</tp:taxon-name-part><tp:taxon-name-part taxon-name-part-type="species" reg="longipilosa">longipilosa</tp:taxon-name-part></tp:taxon-name></italic> by having shorter leaflets (1.1–1.6 cm versus 1.4–2.2 cm in <italic><tp:taxon-name><tp:taxon-name-part taxon-name-part-type="genus" reg="Polylepis">P.</tp:taxon-name-part><tp:taxon-name-part taxon-name-part-type="species" reg="longipilosa">longipilosa</tp:taxon-name-part></tp:taxon-name></italic>) with crenate margins and emarginate apex (versus entire to slightly crenate margins and acute to rarely emarginate apex), shorter hairs (0.4–0.9 mm versus 1.1–1.6 mm) and fewer flowers per inflorescence (9–21 versus 19–29). Occasionally, specimens of <italic><tp:taxon-name><tp:taxon-name-part taxon-name-part-type="genus" reg="Polylepis">P.</tp:taxon-name-part><tp:taxon-name-part taxon-name-part-type="species" reg="pauta">pauta</tp:taxon-name-part></tp:taxon-name></italic> resemble those of <italic><tp:taxon-name><tp:taxon-name-part taxon-name-part-type="genus" reg="Polylepis">P.</tp:taxon-name-part><tp:taxon-name-part taxon-name-part-type="species" reg="ochreata">ochreata</tp:taxon-name-part></tp:taxon-name></italic> in having the same number of lateral leaflets, but leaflet margins are crenate in <italic><tp:taxon-name><tp:taxon-name-part taxon-name-part-type="genus" reg="Polylepis">P.</tp:taxon-name-part><tp:taxon-name-part taxon-name-part-type="species" reg="pauta">pauta</tp:taxon-name-part></tp:taxon-name></italic> and entire to slightly serrate in <italic><tp:taxon-name><tp:taxon-name-part taxon-name-part-type="genus" reg="Polylepis">P.</tp:taxon-name-part><tp:taxon-name-part taxon-name-part-type="species" reg="ochreata">ochreata</tp:taxon-name-part></tp:taxon-name></italic>.</p><p>An outstanding feature of <italic><tp:taxon-name><tp:taxon-name-part taxon-name-part-type="genus" reg="Polylepis">P.</tp:taxon-name-part><tp:taxon-name-part taxon-name-part-type="species" reg="pauta">pauta</tp:taxon-name-part></tp:taxon-name></italic> are the differences in leaflet number, shape and indument between young and adult plants. On young plants, leaves look very similar to those of <italic><tp:taxon-name><tp:taxon-name-part taxon-name-part-type="genus" reg="Polylepis">P.</tp:taxon-name-part><tp:taxon-name-part taxon-name-part-type="species" reg="longipilosa">longipilosa</tp:taxon-name-part></tp:taxon-name></italic>, whereas as the plants mature, the leaves become almost glabrous and have 4–5 lateral leaflet pairs.</p></tp:treatment-sec><tp:treatment-sec sec-type="material" id="SECID0EG5IM"><title>Specimens examined.</title><p><bold>Ecuador. Cotopaxi</bold>: 2 km S of Paso de la Virgen on road Quito-Baeza, <named-content xmlns:xlink="http://www.w3.org/1999/xlink" content-type="dwc:verbatimCoordinates" xlink:type="simple"><named-content content-type="geo-json" specific-use="{&#34;type&#34;:&#34;Point&#34;,&#34;coordinates&#34;:[-78.216667,-0.333333]}" id="NCID0ER5IM" xlink:type="simple">00°20'S, 078°13'W</named-content></named-content>, 3850–4000 m, 16 May 1984, <italic>Lægaard 52133</italic> (AAU!, QCA!). <bold>Imbabura</bold>: González Suárez, Lagunas de Mojanda, Laguna Negra, <named-content xmlns:xlink="http://www.w3.org/1999/xlink" content-type="dwc:verbatimCoordinates" xlink:type="simple"><named-content content-type="geo-json" specific-use="{&#34;type&#34;:&#34;Point&#34;,&#34;coordinates&#34;:[-78.250000,0.133333]}" id="NCID0E45IM" xlink:type="simple">00°08'N, 078°15'W</named-content></named-content>, 3700 m, 22 September 1990, <italic>Øllgaard 98194</italic> (AAU!); vía hacia la laguna de Mojanda, <named-content xmlns:xlink="http://www.w3.org/1999/xlink" content-type="dwc:verbatimCoordinates" xlink:type="simple"><named-content content-type="geo-json" specific-use="{&#34;type&#34;:&#34;Point&#34;,&#34;coordinates&#34;:[-78.250000,0.133333]}" id="NCID0EH6IM" xlink:type="simple">00°08'N, 078°15'W</named-content></named-content>, 3500–3700 m, 02 November 1987, <italic>Romoleroux 475</italic> (AAU!, QCA!). Otavalo, road from Otavalo to lagunas Mojanda, ca. 3 km before the lakes, <named-content xmlns:xlink="http://www.w3.org/1999/xlink" content-type="dwc:verbatimCoordinates" xlink:type="simple"><named-content content-type="geo-json" specific-use="{&#34;type&#34;:&#34;Point&#34;,&#34;coordinates&#34;:[-78.283333,0.166667]}" id="NCID0ER6IM" xlink:type="simple">00°10'N, 078°17'W</named-content></named-content>, 3500–3700 m, 23 October 1983, <italic>Balslev 4450</italic> (AAU!, QCA!). Quiroga, Cotacachi, Reserva Ecológica Cotacachi-Cayapas, <named-content xmlns:xlink="http://www.w3.org/1999/xlink" content-type="dwc:verbatimCoordinates" xlink:type="simple"><named-content content-type="geo-json" specific-use="{&#34;type&#34;:&#34;Point&#34;,&#34;coordinates&#34;:[-78.366667,0.300000]}" id="NCID0E26IM" xlink:type="simple">00°18'N, 078°22'W</named-content></named-content>, 3300–3350 m, 02 March 1992, <italic>Peñafiel 1091</italic> (MO!). Tocachi, Laguna Grande de Mojanda, 15 km S of Otavalo, <named-content xmlns:xlink="http://www.w3.org/1999/xlink" content-type="dwc:verbatimCoordinates" xlink:type="simple"><named-content content-type="geo-json" specific-use="{&#34;type&#34;:&#34;Point&#34;,&#34;coordinates&#34;:[-78.266667,0.133333]}" id="NCID0EFAJM" xlink:type="simple">00°08'N, 078°16'W</named-content></named-content>, 3750 m, 14 May 1985, <italic>Eriksen 59359</italic> (AAU!); <italic>59374</italic> (AAU!). Mojanda, Tomauco, 3309 m, 05 June 2008, <italic>Salgado 428</italic> (QCA!); Mojanda, Tomauco, 3274 m, 05 June 2008, <italic>Salgado 458</italic> (QCA!); Páramo de Mojanda, on the SW slope of the peak Nudo de Mojanda, 4130 m, 06 November 2007, <italic>Sklenar 10746</italic> (QCA!). <bold>Napo</bold>: Oyacachi, <named-content xmlns:xlink="http://www.w3.org/1999/xlink" content-type="dwc:verbatimCoordinates" xlink:type="simple"><named-content content-type="geo-json" specific-use="{&#34;type&#34;:&#34;Point&#34;,&#34;coordinates&#34;:[-78.133333,-0.200000]}" id="NCID0EZAJM" xlink:type="simple">0°12'S, 78°8'W</named-content></named-content>, 3680 m, 08 April 2012, <italic>Homeier 4948</italic> (QCA!); N of Volcán Los Puntos, <named-content xmlns:xlink="http://www.w3.org/1999/xlink" content-type="dwc:verbatimCoordinates" xlink:type="simple"><named-content content-type="geo-json" specific-use="{&#34;type&#34;:&#34;Point&#34;,&#34;coordinates&#34;:[-78.166667,-0.200000]}" id="NCID0EDBJM" xlink:type="simple">00°12'S, 078°10'W</named-content></named-content>, 4200 m, 27 July 1985, <italic>Lægaard 54756A</italic> (AAU!); N of Volcán Los Puntos, <named-content xmlns:xlink="http://www.w3.org/1999/xlink" content-type="dwc:verbatimCoordinates" xlink:type="simple"><named-content content-type="geo-json" specific-use="{&#34;type&#34;:&#34;Point&#34;,&#34;coordinates&#34;:[-78.166667,-0.200000]}" id="NCID0ENBJM" xlink:type="simple">00°12'S, 078°10'W</named-content></named-content>, 3850–3900 m, 28 July 1985, <italic>Lægaard 54756B</italic> (AAU!); N of Volcán Los Puntos, <named-content xmlns:xlink="http://www.w3.org/1999/xlink" content-type="dwc:verbatimCoordinates" xlink:type="simple"><named-content content-type="geo-json" specific-use="{&#34;type&#34;:&#34;Point&#34;,&#34;coordinates&#34;:[-78.166667,-0.200000]}" id="NCID0EXBJM" xlink:type="simple">00°12'S, 078°10'W</named-content></named-content>, 3850–3900 m, 28 July 1985, <italic>Lægaard 54756C</italic> (AAU!); <italic>54756D</italic> (AAU!); <italic>54756E</italic> (AAU!); <italic>54756F</italic> (AAU!); <italic>54761</italic> (AAU!, MO!); Reserva Ecológica Oyacachi, <named-content xmlns:xlink="http://www.w3.org/1999/xlink" content-type="dwc:verbatimCoordinates" xlink:type="simple"><named-content content-type="geo-json" specific-use="{&#34;type&#34;:&#34;Point&#34;,&#34;coordinates&#34;:[-78.145556,-0.230278]}" id="NCID0EJCJM" xlink:type="simple">00°13'49"S, 078°08'44"W</named-content></named-content>, 3915 m, 16 December 2008, <italic>Romoleroux 5346</italic> (MO!, QCA!). Papallacta, Oyacachi, <named-content xmlns:xlink="http://www.w3.org/1999/xlink" content-type="dwc:verbatimCoordinates" xlink:type="simple"><named-content content-type="geo-json" specific-use="{&#34;type&#34;:&#34;Point&#34;,&#34;coordinates&#34;:[-78.141111,-0.301667]}" id="NCID0ETCJM" xlink:type="simple">0°18'6"S, 78°8'28"W</named-content></named-content>, 3970 m, 10 June 2009, <italic>Homeier 4191</italic> (QCA!); Páramo de Papallacta, <named-content xmlns:xlink="http://www.w3.org/1999/xlink" content-type="dwc:verbatimCoordinates" xlink:type="simple"><named-content content-type="geo-json" specific-use="{&#34;type&#34;:&#34;Point&#34;,&#34;coordinates&#34;:[-78.166667,-0.333333]}" id="NCID0E4CJM" xlink:type="simple">00°20'S, 078°10'W</named-content></named-content>, 12 January 2015, <italic>Kessler s.n</italic> (Z!); Pifo-Papallacta, 3–5 km E of Paso de La Virgen, Páramo-swamp, <named-content xmlns:xlink="http://www.w3.org/1999/xlink" content-type="dwc:verbatimCoordinates" xlink:type="simple"><named-content content-type="geo-json" specific-use="{&#34;type&#34;:&#34;Point&#34;,&#34;coordinates&#34;:[-78.183333,-0.350000]}" id="NCID0EHDJM" xlink:type="simple">00°21'S, 078°11'W</named-content></named-content>, 3700–3900 m, 09 June 1992, <italic>Lægaard 103115</italic> (AAU!, GOET!, QCA!); 3 km E of Paso de la Virgen on road Pifo-Papallacta, <named-content xmlns:xlink="http://www.w3.org/1999/xlink" content-type="dwc:verbatimCoordinates" xlink:type="simple"><named-content content-type="geo-json" specific-use="{&#34;type&#34;:&#34;Point&#34;,&#34;coordinates&#34;:[-78.183333,-0.333333]}" id="NCID0ERDJM" xlink:type="simple">00°20'S, 078°11'W</named-content></named-content>, 3950–4050 m, 02 June 1985, <italic>Lægaard 54442</italic> (AAU!, QCA!); <italic>54443</italic> (AAU!); <italic>54444</italic> (AAU!, MO!); <italic>54446</italic> (AAU!); <italic>54447</italic> (AAU!, MO!, QCA!); <italic>54448</italic> (AAU!, MO!, QCA!); <italic>54449</italic> (AAU!, QCA!); <italic>54450</italic> (AAU!, MO!); <italic>54451</italic> (AAU!, MO!); <italic>54452</italic> (AAU!, MO!); along road Pifo-Papallacta, E of Paso de la Virgen, <named-content xmlns:xlink="http://www.w3.org/1999/xlink" content-type="dwc:verbatimCoordinates" xlink:type="simple"><named-content content-type="geo-json" specific-use="{&#34;type&#34;:&#34;Point&#34;,&#34;coordinates&#34;:[-78.183333,-0.350000]}" id="NCID0ENEJM" xlink:type="simple">00°21'S, 078°11'W</named-content></named-content>, 3750–3850 m, 21 June 1985, <italic>Lægaard 54558B</italic> (AAU!); <italic>54558C</italic> (AAU!); <italic>54558D</italic> (AAU!); <italic>54559</italic> (AAU!, MO!, QCA!); <italic>54560</italic> (AAU!, MO!); <italic>54561</italic> (AAU!); road Quito–Baeza, 7–8 km NW of Laguna de Papallacta (Páramo de Guamaní), <named-content xmlns:xlink="http://www.w3.org/1999/xlink" content-type="dwc:verbatimCoordinates" xlink:type="simple"><named-content content-type="geo-json" specific-use="{&#34;type&#34;:&#34;Point&#34;,&#34;coordinates&#34;:[-78.133333,-0.316667]}" id="NCID0EBFJM" xlink:type="simple">00°19'S, 078°08'W</named-content></named-content>, 3800 m, 20 July 1976, <italic>Øllgaard 8156</italic> (AAU!, MO!, NY); Reserva Ecológica Oyacachi, <named-content xmlns:xlink="http://www.w3.org/1999/xlink" content-type="dwc:verbatimCoordinates" xlink:type="simple"><named-content content-type="geo-json" specific-use="{&#34;type&#34;:&#34;Point&#34;,&#34;coordinates&#34;:[-78.146944,-0.296111]}" id="NCID0ELFJM" xlink:type="simple">00°17'46"S, 078°08'49"W</named-content></named-content>, 3927 m, 20 September 2008, <italic>Romoleroux 5194</italic> (MO!, QCA!); carretera Quito–Baeza, páramo above Papallacta, <named-content xmlns:xlink="http://www.w3.org/1999/xlink" content-type="dwc:verbatimCoordinates" xlink:type="simple"><named-content content-type="geo-json" specific-use="{&#34;type&#34;:&#34;Point&#34;,&#34;coordinates&#34;:[-78.166667,-0.350000]}" id="NCID0EVFJM" xlink:type="simple">00°21'S, 078°10'W</named-content></named-content>, 3400–3700 m, 28 May 1987, <italic>van der Werff 9638</italic> (AAU!, GB, MO!). Pintag, Paso de Guamaní, quebrada, about +-4 km E Paso de Guamaní, on road to Papallacta, <named-content xmlns:xlink="http://www.w3.org/1999/xlink" content-type="dwc:verbatimCoordinates" xlink:type="simple"><named-content content-type="geo-json" specific-use="{&#34;type&#34;:&#34;Point&#34;,&#34;coordinates&#34;:[-78.333333,-0.333333]}" id="NCID0E6FJM" xlink:type="simple">00°20'S, 078°20'W</named-content></named-content>, 3900 m, 26 March 1967, <italic>Sparre 15029</italic> (AAU!, S). Quijos, Parroquia Papallacta, <named-content xmlns:xlink="http://www.w3.org/1999/xlink" content-type="dwc:verbatimCoordinates" xlink:type="simple"><named-content content-type="geo-json" specific-use="{&#34;type&#34;:&#34;Point&#34;,&#34;coordinates&#34;:[-78.183333,-0.350000]}" id="NCID0EJGJM" xlink:type="simple">00°21'S, 078°11'W</named-content></named-content>, 3700 m, 28 May 1990, <italic>Cerón 10054</italic> (MO!); Reserva Ecológica Antisana, carretera Pifo-Baeza, Páramo de la Virgen, <named-content xmlns:xlink="http://www.w3.org/1999/xlink" content-type="dwc:verbatimCoordinates" xlink:type="simple"><named-content content-type="geo-json" specific-use="{&#34;type&#34;:&#34;Point&#34;,&#34;coordinates&#34;:[-78.200000,-0.333333]}" id="NCID0ETGJM" xlink:type="simple">00°20'S, 078°12'W</named-content></named-content>, 3960 m, 23 November 1998, <italic>Freire 2852</italic> (AAU!, ILLS, MO!, QCNE); Reserva Ecológica Antisana, carretera Pifo–Baeza, Páramo de la Virgen, <named-content xmlns:xlink="http://www.w3.org/1999/xlink" content-type="dwc:verbatimCoordinates" xlink:type="simple"><named-content content-type="geo-json" specific-use="{&#34;type&#34;:&#34;Point&#34;,&#34;coordinates&#34;:[-78.200000,-0.383333]}" id="NCID0E4GJM" xlink:type="simple">00°23'S, 078°12'W</named-content></named-content>, 3730 m, 24 November 1998, <italic>Freire 2870</italic> (ILLS, MO!, QCNE); Reserva Ecológica Antisana, Páramo de Guamaní, carretera Pifo-Papallacta, La Virgen, <named-content xmlns:xlink="http://www.w3.org/1999/xlink" content-type="dwc:verbatimCoordinates" xlink:type="simple"><named-content content-type="geo-json" specific-use="{&#34;type&#34;:&#34;Point&#34;,&#34;coordinates&#34;:[-78.200000,-0.333333]}" id="NCID0EHHJM" xlink:type="simple">00°20'S, 078°12'W</named-content></named-content>, 4140 m, 24 July 1998, <italic>Vargas 1946</italic> (AAU!, ILLS, MO!, QCNE); carretera Quito-Tena via Baeza km 52, 3820 m, 03 August 1984, <italic>Dodson 14832</italic> (MO!); 8 kms de la población de Oyacachi, siguiendo el sendero hacia Cochapamba, 3500 m, 12 March 1991, <italic>Gavilánez 462</italic> (QCA!); carretera Oyacachi-Papallacta, colecciones a 11 km de la Laguna de Loreto, 3800 m, 27 April 1998, <italic>Guerrón 343</italic> (QCA!); Papallacta, 3400–3600 m, 16 August 1990, <italic>Jaramillo 11832</italic> (AAU!, MO!); Papallacta, 3400 m, 17 August 1990, <italic>Jaramillo 11842</italic> (MO!); Páramo de Guamaní, road Quito Papallacta, 4000 m, 04 March 1979, <italic>Kieft 228</italic> (QCA!); 3 km E of Paso de la Virgen on road Pifo-Papallacta, 3951–4050 m, 06 February 1985, <italic>Lægaard 54452</italic> (QCA!); along road Pifo-Papallacta, E of Paso de la Virgen, 3750 m, <italic>Lægaard 54558</italic> (QCA!); along road Pifo-Papallacta, E of Paso de la Virgen, 3750–3850 m, 21 June 1985, <italic>Lægaard 54560</italic> (QCA!); N of Volcán Los Puntos, 3850 m, <italic>Lægaard 54756</italic> (QCA!); N of Volcán Los Puntos, 3850–3900 m, 28 July 1985, <italic>Lægaard 54757</italic> (QCA!); N of Volcán Los Puntos, 3851–3900 m, 28 July 1985, <italic>Lægaard 54758</italic> (QCA!); <italic>54759</italic> (QCA!); Oyacachi, Yarupaccha, 3620–3680 m, 16 January 1996, <italic>Navarrete 1449</italic> (QCA!); Reserva Ecológica Oyacachi, 3940 m, 28 January 2007, <italic>Romoleroux 4282</italic> (QCA!); <italic>4297</italic> (QCA!); Reserva Ecológica Oyacachi, 3895 m, 23 February 2007, <italic>Romoleroux 4340</italic> (QCA!); Reserva Ecológica Oyachachi, 3465 m, 08 March 2008, <italic>Romoleroux 4751</italic> (QCA!); Páramo de Guamaní, alrededores de la laguna de Papallacta, 3900–4000 m, 06 December 1987, <italic>Romoleroux 491</italic> (AAU!, NY, QCA!); Reserva Ecológica Oyachachi, 3929 m, 13 September 2008, <italic>Romoleroux 5167</italic> (QCA!); 3681 m, 06 February 1985, <italic>Romoleroux 5168</italic> (QCA!); 3917 m, 14 April 2009, <italic>Romoleroux 5475</italic> (QCA!); 3880 m, 16 May 2009, <italic>Romoleroux 5489</italic> (QCA!); Reserva Ecológica Oyacachi, 3560 m, 2 February 2007, <italic>Romoleroux A4321</italic> (QCA!); Páramo de la Virgen, 3904 m, 29 September 2004, <italic>Salgado 1</italic> (QCA!); about 3 km W of Oyacachi, 3550 m, 27 March 1996, <italic>Ståhl 2278</italic> (QCA!); crescit prope Bambasacha in declivibus orientalibus mentis Quilindaña sitis, 3700 m, s.d., <italic>Stübel 204</italic> (B, F!, MO!, NY, US!). <bold>Pichincha</bold>: Cayambe, carretera Cayambe-Hda. Piamonte-Patapamba, <named-content xmlns:xlink="http://www.w3.org/1999/xlink" content-type="dwc:verbatimCoordinates" xlink:type="simple"><named-content content-type="geo-json" specific-use="{&#34;type&#34;:&#34;Point&#34;,&#34;coordinates&#34;:[-78.066667,-0.033333]}" id="NCID0EJJJM" xlink:type="simple">00°02'S, 078°04'W</named-content></named-content>, 3700 m, 04 December 1993, <italic>Freire 2606</italic> (AAU!, QCA!). Papallacta, Along road Pifo-Papallacta, E of Paso de la Virgen, <named-content xmlns:xlink="http://www.w3.org/1999/xlink" content-type="dwc:verbatimCoordinates" xlink:type="simple"><named-content content-type="geo-json" specific-use="{&#34;type&#34;:&#34;Point&#34;,&#34;coordinates&#34;:[-78.183333,-0.350000]}" id="NCID0ETJJM" xlink:type="simple">00°21'S, 078°11'W</named-content></named-content>, 4200–4300 m, 20 June 1985, <italic>Lægaard 54558A</italic> (AAU!); Pichincha-Napo, base del Volcán Antisana, entrada por Pintag hacia laguna Micacocha, campamento de EMAP, <named-content xmlns:xlink="http://www.w3.org/1999/xlink" content-type="dwc:verbatimCoordinates" xlink:type="simple"><named-content content-type="geo-json" specific-use="{&#34;type&#34;:&#34;Point&#34;,&#34;coordinates&#34;:[-78.166667,-0.450000]}" id="NCID0E4JJM" xlink:type="simple">00°27'S, 078°10'W</named-content></named-content>, 4000–4100 m, 09 October 1990, <italic>Romoleroux 1117</italic> (AAU!, QCA!); Pichincha-Napo, base del Volcán Antisana, entrada por Pintag hacia laguna Micacocha campamento EMAP, <named-content xmlns:xlink="http://www.w3.org/1999/xlink" content-type="dwc:verbatimCoordinates" xlink:type="simple"><named-content content-type="geo-json" specific-use="{&#34;type&#34;:&#34;Point&#34;,&#34;coordinates&#34;:[-78.166667,-0.450000]}" id="NCID0EHKJM" xlink:type="simple">00°27'S, 078°10'W</named-content></named-content>, 4000–4100 m, 09 October 1990, <italic>Romoleroux 1118</italic> (AAU!, QCA!); Páramo de la Virgen, camino antiguo, <named-content xmlns:xlink="http://www.w3.org/1999/xlink" content-type="dwc:verbatimCoordinates" xlink:type="simple"><named-content content-type="geo-json" specific-use="{&#34;type&#34;:&#34;Point&#34;,&#34;coordinates&#34;:[-78.200000,-0.333333]}" id="NCID0ERKJM" xlink:type="simple">0°20'S, 78°12'W</named-content></named-content>, 3938 m, 20 September 2004, <italic>Salgado 3A</italic> (QCA!). Pifo, Mount Guamaní, <named-content xmlns:xlink="http://www.w3.org/1999/xlink" content-type="dwc:verbatimCoordinates" xlink:type="simple"><named-content content-type="geo-json" specific-use="{&#34;type&#34;:&#34;Point&#34;,&#34;coordinates&#34;:[-78.550000,-0.333333]}" id="NCID0E2KJM" xlink:type="simple">0°20'S, 78°33'W</named-content></named-content>, 3600–3800 m, 15 September 1939, <italic>Asplund 8767</italic> (QCA!); 2 km west of La Virgin on the road from Pifo to Papallacta, <named-content xmlns:xlink="http://www.w3.org/1999/xlink" content-type="dwc:verbatimCoordinates" xlink:type="simple"><named-content content-type="geo-json" specific-use="{&#34;type&#34;:&#34;Point&#34;,&#34;coordinates&#34;:[-78.200000,-0.283333]}" id="NCID0EFLJM" xlink:type="simple">00°17'S, 078°12'W</named-content></named-content>, 3950–4050 m, 20 May 1984, <italic>Brandbyge 42638</italic> (AAU!, MO!); Pifo-Papallacta (new road) app. 1 km W of Paso de la Virgen, <named-content xmlns:xlink="http://www.w3.org/1999/xlink" content-type="dwc:verbatimCoordinates" xlink:type="simple"><named-content content-type="geo-json" specific-use="{&#34;type&#34;:&#34;Point&#34;,&#34;coordinates&#34;:[-78.216667,-0.316667]}" id="NCID0EPLJM" xlink:type="simple">00°19'S, 078°13'W</named-content></named-content>, 3700 m, 16 April 1992, <italic>Lægaard 102327</italic> (AAU!, GOET!); 2 km S of Paso de la Virgen on road Quito-Baeza, <named-content xmlns:xlink="http://www.w3.org/1999/xlink" content-type="dwc:verbatimCoordinates" xlink:type="simple"><named-content content-type="geo-json" specific-use="{&#34;type&#34;:&#34;Point&#34;,&#34;coordinates&#34;:[-78.216667,-0.333333]}" id="NCID0EZLJM" xlink:type="simple">00°20'S, 078°13'W</named-content></named-content>, 4000–4200 m, 19–20 May 1984, <italic>Lægaard 52134</italic> (AAU!); <italic>52135</italic> (AAU!); <italic>52138</italic> (AAU!, MO!); <italic>52162</italic> (AAU!); <italic>52176</italic> (AAU!, QCA!); road Pifo–Papallacta, near Paso de la Virgen, <named-content xmlns:xlink="http://www.w3.org/1999/xlink" content-type="dwc:verbatimCoordinates" xlink:type="simple"><named-content content-type="geo-json" specific-use="{&#34;type&#34;:&#34;Point&#34;,&#34;coordinates&#34;:[-78.216667,-0.316667]}" id="NCID0ELMJM" xlink:type="simple">00°19'S, 078°13'W</named-content></named-content>, 4000–4100 m, 13 March 1985, <italic>Lægaard 53849</italic> (AAU!, MO!, QCA!); road Pifo-Papallacta, 3 km W of Paso de la Virgen, <named-content xmlns:xlink="http://www.w3.org/1999/xlink" content-type="dwc:verbatimCoordinates" xlink:type="simple"><named-content content-type="geo-json" specific-use="{&#34;type&#34;:&#34;Point&#34;,&#34;coordinates&#34;:[-78.233333,-0.300000]}" id="NCID0EVMJM" xlink:type="simple">00°18'S, 078°14'W</named-content></named-content>, 3700–3900 m, 07 August 1985, <italic>Lægaard 54901A</italic>; <italic>54901B</italic>; <italic>54901C</italic>; <italic>54901D</italic>; <italic>54902AA</italic>; <italic>54902K</italic>; <italic>54902M</italic>; <italic>54902P</italic>; <italic>54902S</italic>; <italic>54902U</italic>; <italic>54902W</italic>; <italic>54902Y</italic> (AAU!); at Paso de la Virgen, <named-content xmlns:xlink="http://www.w3.org/1999/xlink" content-type="dwc:verbatimCoordinates" xlink:type="simple"><named-content content-type="geo-json" specific-use="{&#34;type&#34;:&#34;Point&#34;,&#34;coordinates&#34;:[-78.200000,-0.300000]}" id="NCID0EVNJM" xlink:type="simple">00°18'S, 078°12'W</named-content></named-content>, 4000–4050 m, 28 November 1985, <italic>Lægaard 55729</italic> (AAU!, GOET!, MO!); carretera Quito–Papallacta, 1 km al este de la cumbre (La Virgen), <named-content xmlns:xlink="http://www.w3.org/1999/xlink" content-type="dwc:verbatimCoordinates" xlink:type="simple"><named-content content-type="geo-json" specific-use="{&#34;type&#34;:&#34;Point&#34;,&#34;coordinates&#34;:[-78.250000,-0.333333]}" id="NCID0E6NJM" xlink:type="simple">00°20'S, 078°15'W</named-content></named-content>, 3800 m, 06 October 1986, <italic>Neill 7378A</italic> (AAU!, MO!, QCA!); 2 km al E de la cumbre de la carretera Pifo-Papallacta (La Virgen), <named-content xmlns:xlink="http://www.w3.org/1999/xlink" content-type="dwc:verbatimCoordinates" xlink:type="simple"><named-content content-type="geo-json" specific-use="{&#34;type&#34;:&#34;Point&#34;,&#34;coordinates&#34;:[-78.250000,-0.333333]}" id="NCID0EJOJM" xlink:type="simple">00°20'S, 078°15'W</named-content></named-content>, 3900 m, 28 November 1987, <italic>Neill 8018</italic> (AAU!, GB, MO!, QCA!, QCNE); Vía Baeza, 1 km antes del cruce de la Virgen, <named-content xmlns:xlink="http://www.w3.org/1999/xlink" content-type="dwc:verbatimCoordinates" xlink:type="simple"><named-content content-type="geo-json" specific-use="{&#34;type&#34;:&#34;Point&#34;,&#34;coordinates&#34;:[-78.200000,-0.300000]}" id="NCID0ETOJM" xlink:type="simple">00°18'S, 078°12'W</named-content></named-content>, 3950 m, 01 March 1989, <italic>Palacios 3994</italic> (AAU!, MO!); carretera Quito-Papallacta km 40–53, <named-content xmlns:xlink="http://www.w3.org/1999/xlink" content-type="dwc:verbatimCoordinates" xlink:type="simple"><named-content content-type="geo-json" specific-use="{&#34;type&#34;:&#34;Point&#34;,&#34;coordinates&#34;:[-78.250000,-0.266667]}" id="NCID0E4OJM" xlink:type="simple">00°16'S, 078°15'W</named-content></named-content>, 3300–3800 m, 27 December 1992, <italic>Romoleroux 1507</italic> (AAU!, QCA!); <named-content xmlns:xlink="http://www.w3.org/1999/xlink" content-type="dwc:verbatimCoordinates" xlink:type="simple"><named-content content-type="geo-json" specific-use="{&#34;type&#34;:&#34;Point&#34;,&#34;coordinates&#34;:[-78.216667,-0.350000]}" id="NCID0EHPJM" xlink:type="simple">00°21'S, 078°13'W</named-content></named-content>, <italic>Romoleroux 353</italic> (QCA!); Páramo de Guamaní, on the left side of the road Quito-Papallacta, <named-content xmlns:xlink="http://www.w3.org/1999/xlink" content-type="dwc:verbatimCoordinates" xlink:type="simple"><named-content content-type="geo-json" specific-use="{&#34;type&#34;:&#34;Point&#34;,&#34;coordinates&#34;:[-78.200000,-0.316667]}" id="NCID0ERPJM" xlink:type="simple">0°19'S, 78°12'W</named-content></named-content>, 4000 m, 28 June 1997, <italic>Sklenár 2019</italic> (QCA!). Quito, Parroquia Pifo, carretera Quito–Baeza, Páramo de la Virgen, <named-content xmlns:xlink="http://www.w3.org/1999/xlink" content-type="dwc:verbatimCoordinates" xlink:type="simple"><named-content content-type="geo-json" specific-use="{&#34;type&#34;:&#34;Point&#34;,&#34;coordinates&#34;:[-78.333333,-0.233333]}" id="NCID0E2PJM" xlink:type="simple">00°14'S, 078°20'W</named-content></named-content>, 3500–3900 m, 25 April 1992, <italic>Cerón 18792</italic> (MO!); <italic>Jameson 16</italic> (MO!); road from Quito via Pifo to Papallacta, <named-content xmlns:xlink="http://www.w3.org/1999/xlink" content-type="dwc:verbatimCoordinates" xlink:type="simple"><named-content content-type="geo-json" specific-use="{&#34;type&#34;:&#34;Point&#34;,&#34;coordinates&#34;:[-78.316667,-0.566667]}" id="NCID0EHQJM" xlink:type="simple">00°34'S, 078°19'W</named-content></named-content>, 3950 m, 04 July 2014, <italic>Kessler 14602</italic>; <italic>14603</italic>; <italic>14604</italic>; <italic>14605</italic> (Z!); Pass on Quito-Papallacta road, 3800–3900 m, 06 April 1991, <italic>Kessler 2750</italic> (GOET!); <italic>2755</italic> (GOET!); Páramo de Guamaní, carretera Pifo-Papallacta, Km 27, <named-content xmlns:xlink="http://www.w3.org/1999/xlink" content-type="dwc:verbatimCoordinates" xlink:type="simple"><named-content content-type="geo-json" specific-use="{&#34;type&#34;:&#34;Point&#34;,&#34;coordinates&#34;:[-78.200000,-0.316667]}" id="NCID0E2QJM" xlink:type="simple">00°19'S, 078°12'W</named-content></named-content>, 3960 m, 13 June 1990, <italic>León 1149</italic> (QCA!); Baeza-Quito km 53, <named-content xmlns:xlink="http://www.w3.org/1999/xlink" content-type="dwc:verbatimCoordinates" xlink:type="simple"><named-content content-type="geo-json" specific-use="{&#34;type&#34;:&#34;Point&#34;,&#34;coordinates&#34;:[-78.200000,-0.333333]}" id="NCID0EFRJM" xlink:type="simple">00°20'S, 078°12'W</named-content></named-content>, 4200 m, 08 July 2002, <italic>Schmidt-Lebuhn 378</italic> (GOET!, QCA!). Tabacundo, at highest pass on road Mojanda-Tabacundo, <named-content xmlns:xlink="http://www.w3.org/1999/xlink" content-type="dwc:verbatimCoordinates" xlink:type="simple"><named-content content-type="geo-json" specific-use="{&#34;type&#34;:&#34;Point&#34;,&#34;coordinates&#34;:[-78.250000,0.116667]}" id="NCID0EPRJM" xlink:type="simple">00°07'N, 078°15'W</named-content></named-content>, 4030 m, 08 April 2001, <italic>Lægaard 21538A</italic>; <italic>21538B</italic> (AAU!). Tocachi, Páramo de Mojanda, at Laguna Negra and S-side of Laguna Grande, <named-content xmlns:xlink="http://www.w3.org/1999/xlink" content-type="dwc:verbatimCoordinates" xlink:type="simple"><named-content content-type="geo-json" specific-use="{&#34;type&#34;:&#34;Point&#34;,&#34;coordinates&#34;:[-78.266667,0.133333]}" id="NCID0E2RJM" xlink:type="simple">00°08'N, 078°16'W</named-content></named-content>, 3800 m, 14 May 1985, <italic>Lægaard 54316B</italic> (AAU!, MO!, QCA!); <italic>54330</italic> (AAU!, MO!); <italic>54333</italic> (AAU!, MO!, QCA!); <italic>54336</italic> (AAU!); <italic>54346</italic> (AAU!, MO!, QCA!); Lagunas Mojanda, <named-content xmlns:xlink="http://www.w3.org/1999/xlink" content-type="dwc:verbatimCoordinates" xlink:type="simple"><named-content content-type="geo-json" specific-use="{&#34;type&#34;:&#34;Point&#34;,&#34;coordinates&#34;:[-78.266667,0.116667]}" id="NCID0ENSJM" xlink:type="simple">00°07'N, 078°16'W</named-content></named-content>, 3800 m, 30–31 Jul 1992, <italic>Palacios 10210</italic> (AAU!, MO!); <italic>10239</italic> (AAU!, MO!); Lagunas de Mojanda, ca. Laguna Grande, <named-content xmlns:xlink="http://www.w3.org/1999/xlink" content-type="dwc:verbatimCoordinates" xlink:type="simple"><named-content content-type="geo-json" specific-use="{&#34;type&#34;:&#34;Point&#34;,&#34;coordinates&#34;:[-78.266667,0.133333]}" id="NCID0EZSJM" xlink:type="simple">00°08'N, 078°16'W</named-content></named-content>, 3700–3800 m, 01 June 1988, <italic>Romoleroux 654</italic> (AAU!, QCA!); 3400–3500 m, <italic>Acosta-Solís 8379</italic> (F!); 3700–4000 m, s.d., <italic>Asplund 18244</italic> (S); alrededores de la Laguna Grande de Mojanda Cajas, 3960 m, 27 February 1999, <italic>Jaramillo 20986</italic> (QCA!); the pass on Quito-Papallacta road, 3800–3900 m, 06 April 1991, <italic>Kessler 2749</italic> (GOET!, MO!); <italic>2750</italic> (GOET!, MO!); <italic>2753</italic> (GOET!, MO!); <italic>2754</italic> (GOET!, LPB, MO!); Páramo de la Virgen, 3100 m, 01 November 2006, <italic>Muñoz 4</italic> (QCA!); Laguna grande de Mojanda-Cajas, 3800 m, 19 September 2011, <italic>Pérez 5117</italic> (QCA!); 3960 m, 01 August 1975, <italic>Little 22</italic> (MO!).</p></tp:treatment-sec><tp:treatment-sec><!--Section generated to contain objects referenced in tp:taxon-treatment.--><fig id="F24" position="float" orientation="portrait"><object-id xmlns:xlink="http://www.w3.org/1999/xlink" content-type="doi" xlink:type="simple">10.3897/phytokeys.203.83529.figure24</object-id><object-id xmlns:xlink="http://www.w3.org/1999/xlink" content-type="arpha" xlink:type="simple">78C3BFB1-123C-5088-B9E5-0B6AC42D1BEF</object-id><label>Figure 24.</label><caption><p>Geographical distribution of the species of the subsections <italic><tp:taxon-name><tp:taxon-name-part taxon-name-part-type="genus" reg="Lanuginosae">Lanuginosae</tp:taxon-name-part></tp:taxon-name></italic>, <italic><tp:taxon-name><tp:taxon-name-part taxon-name-part-type="genus" reg="Pauta">Pauta</tp:taxon-name-part></tp:taxon-name></italic> and <italic><tp:taxon-name><tp:taxon-name-part taxon-name-part-type="genus" reg="Pepea">Pepea</tp:taxon-name-part></tp:taxon-name></italic>.</p></caption><graphic xmlns:xlink="http://www.w3.org/1999/xlink" xlink:href="phytokeys-203-001_article-83529__-g024.jpg" position="float" orientation="portrait" xlink:type="simple" id="oo_721341.jpg"><uri content-type="original_file" xlink:type="simple">https://binary.pensoft.net/fig/721341</uri></graphic></fig></tp:treatment-sec><ref-list><ref id="B306"><mixed-citation xmlns:xlink="http://www.w3.org/1999/xlink" xlink:type="simple"><person-group><name name-style="western"><surname>Simpson</surname><given-names>BB</given-names></name></person-group> (<year>1979</year>) <article-title>A revision of the genus <italic><tp:taxon-name><tp:taxon-name-part taxon-name-part-type="genus">Polylepis</tp:taxon-name-part></tp:taxon-name></italic> (<tp:taxon-name><tp:taxon-name-part taxon-name-part-type="family">Rosaceae</tp:taxon-name-part></tp:taxon-name>: Sanguisorbeae).</article-title><source>Smithsonian Contributions to Botany</source><volume>43</volume>(<issue>43</issue>): <fpage>1</fpage>–<lpage>62</lpage>. <ext-link xlink:type="simple" ext-link-type="doi" xlink:href="10.5479/si.0081024X.43.1">https://doi.org/10.5479/si.0081024X.43.1</ext-link></mixed-citation></ref><ref id="B60"><mixed-citation xmlns:xlink="http://www.w3.org/1999/xlink" xlink:type="simple"><person-group><name name-style="western"><surname>Cierjacks</surname><given-names>A</given-names></name><name name-style="western"><surname>Iglesias</surname><given-names>JE</given-names></name><name name-style="western"><surname>Wesche</surname><given-names>K</given-names></name><name name-style="western"><surname>Hensen</surname><given-names>I</given-names></name></person-group> (<year>2007b</year>) <article-title>Impact of sowing, canopy cover and litter on seedling dynamics of two <italic><tp:taxon-name><tp:taxon-name-part taxon-name-part-type="genus">Polylepis</tp:taxon-name-part></tp:taxon-name></italic> species at upper tree lines in central Ecuador.</article-title><source>Journal of Tropical Ecology</source><volume>23</volume>(<issue>3</issue>): <fpage>309</fpage>–<lpage>318</lpage>. <ext-link xlink:type="simple" ext-link-type="doi" xlink:href="10.1017/S0266467407004051">https://doi.org/10.1017/S0266467407004051</ext-link></mixed-citation></ref><ref id="B61"><mixed-citation xmlns:xlink="http://www.w3.org/1999/xlink" xlink:type="simple"><person-group><name name-style="western"><surname>Cierjacks</surname><given-names>A</given-names></name><name name-style="western"><surname>Salgado</surname><given-names>S</given-names></name><name name-style="western"><surname>Wesche</surname><given-names>K</given-names></name><name name-style="western"><surname>Hensen</surname><given-names>I</given-names></name></person-group> (<year>2008</year>) <article-title>Post-fire population dynamics of two tree species in high-altitude <italic><tp:taxon-name><tp:taxon-name-part taxon-name-part-type="genus">Polylepis</tp:taxon-name-part></tp:taxon-name></italic> forests of central Ecuador.</article-title><source>Biotropica</source><volume>40</volume>(<issue>2</issue>): <fpage>176</fpage>–<lpage>182</lpage>. <ext-link xlink:type="simple" ext-link-type="doi" xlink:href="10.1111/j.1744-7429.2007.00361.x">https://doi.org/10.1111/j.1744-7429.2007.00361.x</ext-link></mixed-citation></ref><ref id="B6"><mixed-citation xmlns:xlink="http://www.w3.org/1999/xlink" xlink:type="simple"><person-group><name name-style="western"><surname>Aragundi</surname><given-names>S</given-names></name><name name-style="western"><surname>Hamrick</surname><given-names>JL</given-names></name><name name-style="western"><surname>Parker</surname><given-names>KC</given-names></name></person-group> (<year>2011</year>) <article-title>Genetic insights into the historical distribution of <italic><tp:taxon-name><tp:taxon-name-part taxon-name-part-type="genus">Polylepis</tp:taxon-name-part><tp:taxon-name-part taxon-name-part-type="species">pauta</tp:taxon-name-part></tp:taxon-name></italic> (<tp:taxon-name><tp:taxon-name-part taxon-name-part-type="family">Rosaceae</tp:taxon-name-part></tp:taxon-name>) in the northeastern Cordillera Oriental of Ecuador.</article-title><source>Conservation Genetics</source><volume>12</volume>(<issue>3</issue>): <fpage>607</fpage>–<lpage>618</lpage>. <ext-link xlink:type="simple" ext-link-type="doi" xlink:href="10.1007/s10592-010-0165-x">https://doi.org/10.1007/s10592-010-0165-x</ext-link></mixed-citation></ref><ref id="B59"><mixed-citation xmlns:xlink="http://www.w3.org/1999/xlink" xlink:type="simple"><person-group><name name-style="western"><surname>Cierjacks</surname><given-names>A</given-names></name><name name-style="western"><surname>Wesche</surname><given-names>K</given-names></name><name name-style="western"><surname>Hensen</surname><given-names>I</given-names></name></person-group> (<year>2007a</year>) <article-title>Potential lateral expansion of <italic><tp:taxon-name><tp:taxon-name-part taxon-name-part-type="genus">Polylepis</tp:taxon-name-part></tp:taxon-name></italic> forest fragments in central Ecuador.</article-title><source>Forest Ecology and Management</source><volume>242</volume>(<issue>2–3</issue>): <fpage>477</fpage>–<lpage>486</lpage>. <ext-link xlink:type="simple" ext-link-type="doi" xlink:href="10.1016/j.foreco.2007.01.082">https://doi.org/10.1016/j.foreco.2007.01.082</ext-link></mixed-citation></ref><ref id="B117"><mixed-citation xmlns:xlink="http://www.w3.org/1999/xlink" xlink:type="simple"><person-group><name name-style="western"><surname>Gradstein</surname><given-names>SR</given-names></name><name name-style="western"><surname>León-Yañez</surname><given-names>S</given-names></name></person-group> (<year>2018</year>) <article-title>Liveworts (<tp:taxon-name><tp:taxon-name-part taxon-name-part-type="phylum">Marchantiophyta</tp:taxon-name-part></tp:taxon-name>) of <italic><tp:taxon-name><tp:taxon-name-part taxon-name-part-type="genus">Polylepis</tp:taxon-name-part><tp:taxon-name-part taxon-name-part-type="species">pauta</tp:taxon-name-part></tp:taxon-name></italic> forests from Ecuador with description of <italic><tp:taxon-name><tp:taxon-name-part taxon-name-part-type="genus">Leptoscyphus</tp:taxon-name-part><tp:taxon-name-part taxon-name-part-type="species">leoniae</tp:taxon-name-part></tp:taxon-name></italic> sp. nov. and <italic><tp:taxon-name><tp:taxon-name-part taxon-name-part-type="genus">Plagiochila</tp:taxon-name-part><tp:taxon-name-part taxon-name-part-type="species">pautaphila</tp:taxon-name-part></tp:taxon-name></italic> sp. nov.</article-title><source>Nova Hedwigia</source><volume>106</volume>: <fpage>1</fpage>–<lpage>14</lpage>. <ext-link xlink:type="simple" ext-link-type="doi" xlink:href="10.1127/nova_hedwigia/2017/0432">https://doi.org/10.1127/nova_hedwigia/2017/0432</ext-link></mixed-citation></ref><ref id="B34"><mixed-citation xmlns:xlink="http://www.w3.org/1999/xlink" xlink:type="simple"><person-group><name name-style="western"><surname>Boza Espinoza</surname><given-names>TE</given-names></name><name name-style="western"><surname>Romoleroux</surname><given-names>K</given-names></name><name name-style="western"><surname>Kessler</surname><given-names>M</given-names></name></person-group> (<year>2020a</year>) <article-title>Three new spcies of <italic><tp:taxon-name><tp:taxon-name-part taxon-name-part-type="genus">Polylepis</tp:taxon-name-part></tp:taxon-name></italic> (<tp:taxon-name><tp:taxon-name-part taxon-name-part-type="family">Rosaceae</tp:taxon-name-part></tp:taxon-name>) from Ecuador.</article-title><source>Phytoxa</source><volume>454</volume>(<issue>2</issue>): <fpage>111</fpage>–<lpage>126</lpage>. <ext-link xlink:type="simple" ext-link-type="doi" xlink:href="10.11646/phytotaxa.454.2.3">https://doi.org/10.11646/phytotaxa.454.2.3</ext-link></mixed-citation></ref></ref-list></tp:taxon-treatment>
