# Supplementary material for: ﻿A monograph of the genus Polylepis (Rosaceae)
Source: PhytoKeys. 2022 Aug 1;203:1–274. doi: 10.3897/phytokeys.203.83529 (PMC9849045; doi:10.3897/phytokeys.203.83529)
Supplement: XML Treatment for Polylepis serrata [file phytokeys.203.83529-treatment9.xml]

<!DOCTYPE tp:taxon-treatment
  PUBLIC "-//TaxonX//DTD Taxonomic Treatment Publishing DTD v0 20100105//EN" "tax-treatment-NSO.dtd">
<tp:taxon-treatment xmlns:tp="http://www.plazi.org/taxpub"><tp:treatment-meta><kwd-group><label>Taxon classification</label><kwd>
              <named-content content-type="kingdom">Plantae</named-content>
            </kwd><kwd>
              <named-content content-type="order">Rosales</named-content>
            </kwd><kwd>
              <named-content content-type="family">Rosaceae</named-content>
            </kwd></kwd-group><mixed-citation publication-type="journal"><person-group><name><surname>Boza Espinoza</surname><given-names>Tatiana Erika</given-names></name><name><surname>Kessler</surname><given-names>Michael</given-names></name></person-group><article-title>﻿A monograph of the genus <italic><tp:taxon-name><tp:taxon-name-part taxon-name-part-type="genus" reg="Polylepis">Polylepis</tp:taxon-name-part></tp:taxon-name></italic> (<tp:taxon-name><tp:taxon-name-part taxon-name-part-type="family">Rosaceae</tp:taxon-name-part></tp:taxon-name>)</article-title><source>PhytoKeys</source><day>01</day><month>08</month><year>2022</year><volume>203</volume><fpage>1</fpage><lpage>274</lpage><pub-id pub-id-type="doi">10.3897/phytokeys.203.83529</pub-id></mixed-citation></tp:treatment-meta><tp:nomenclature><label>﻿5.</label><tp:taxon-name>
            <object-id xmlns:xlink="http://www.w3.org/1999/xlink" content-type="arpha" xlink:type="simple">4549CD91-2930-5ECC-AE1D-6A6E4B73FC75</object-id>
            <tp:taxon-name-part taxon-name-part-type="genus" reg="Polylepis">Polylepis</tp:taxon-name-part>
            <tp:taxon-name-part taxon-name-part-type="species" reg="serrata">serrata</tp:taxon-name-part>
          </tp:taxon-name><tp:taxon-authority>Pilg., Bot. Jahrb. Syst. 37: 536. 1906.</tp:taxon-authority><xref ref-type="fig" rid="F22">Figs 22</xref><xref ref-type="fig" rid="F23">, 23</xref><tp:nomenclature-citation-list><tp:nomenclature-citation><tp:taxon-name>
                <tp:taxon-name-part taxon-name-part-type="genus" reg="Polylepis">Polylepis</tp:taxon-name-part>
                <tp:taxon-name-part taxon-name-part-type="species" reg="serrata">serrata</tp:taxon-name-part>
                <tp:taxon-name-part taxon-name-part-type="infraspecific-rank">var.</tp:taxon-name-part>
                <tp:taxon-name-part taxon-name-part-type="variety" reg="parcipila">parcipila</tp:taxon-name-part>
              </tp:taxon-name><comment>Bitter, Bot. Jahrb. Syst. 45: 593. 1911. Type. Peru. Cusco: La Convencion, Yanamanche, between Cusco and Santa Ana, 3500–3800 m, <italic>Weberbauer 4954</italic> (holotype: B destroyed; isotype: Vratisl).</comment></tp:nomenclature-citation><tp:nomenclature-citation><tp:taxon-name>
                <tp:taxon-name-part taxon-name-part-type="genus" reg="Polylepis">Polylepis</tp:taxon-name-part>
                <tp:taxon-name-part taxon-name-part-type="species" reg="serrata">serrata</tp:taxon-name-part>
                <tp:taxon-name-part taxon-name-part-type="infraspecific-rank">var.</tp:taxon-name-part>
                <tp:taxon-name-part taxon-name-part-type="variety" reg="psilanthera">psilanthera</tp:taxon-name-part>
              </tp:taxon-name><comment>Bitter, Bot. Jahrb. Syst. 45: 593. 1911. Type. Based on <tp:taxon-name><tp:taxon-name-part taxon-name-part-type="genus" reg="Polylepis">Polylepis</tp:taxon-name-part><tp:taxon-name-part taxon-name-part-type="species" reg="serrata">serrata</tp:taxon-name-part></tp:taxon-name> Pilg.</comment></tp:nomenclature-citation></tp:nomenclature-citation-list></tp:nomenclature><tp:treatment-sec sec-type="material" id="SECID0EWWJM"><title>Type.</title><p>Peru. Huanuco: Huamalics, southeast of Monzon, 3400–3500 m, 1903, <italic>Weberbauer 3354</italic> (holotype: B destroyed; photos at MO!, US).</p><fig id="F22" position="float" orientation="portrait"><object-id xmlns:xlink="http://www.w3.org/1999/xlink" content-type="doi" xlink:type="simple">10.3897/phytokeys.203.83529.figure22</object-id><object-id xmlns:xlink="http://www.w3.org/1999/xlink" content-type="arpha" xlink:type="simple">0440BE31-833C-5CAC-9BFE-52A34D98366B</object-id><label>Figure 22.</label><caption><p><italic><tp:taxon-name><tp:taxon-name-part taxon-name-part-type="genus" reg="Polylepis">Polylepis</tp:taxon-name-part><tp:taxon-name-part taxon-name-part-type="species" reg="serrata">serrata</tp:taxon-name-part></tp:taxon-name></italic> Pilg <bold>A</bold> inflorescence <bold>B</bold> flowering branch <bold>C</bold> leaves <bold>D</bold> fruit <bold>E</bold> inflorescence. Scale bars: 5 mm (<bold>A</bold>); 3 cm (<bold>B</bold>); 2 cm (<bold>C</bold>); 1 cm (<bold>E</bold>); 3 mm (<bold>D</bold>). Photographs by E.G. Urquiaga F.</p></caption><graphic xmlns:xlink="http://www.w3.org/1999/xlink" xlink:href="phytokeys-203-001_article-83529__-g022.jpg" position="float" orientation="portrait" xlink:type="simple" id="oo_721339.jpg"><uri content-type="original_file" xlink:type="simple">https://binary.pensoft.net/fig/721339</uri></graphic></fig></tp:treatment-sec><tp:treatment-sec sec-type="description" id="SECID0EKYJM"><title>Description.</title><p><bold><italic>Trees</italic></bold> 3–27 m tall. <bold><italic>Leaves</italic></bold> slightly congested at the branch tips, imparipinnate with 4–7 pairs of lateral leaflets, obtrullate in outline, (5.4–)6.7–8.7(–11.1) × (3.2–)3.9–5.7(–6.4) cm; rachises densely tomentose; points of leaflet attachment with a ring of short tomentose hairs around; stipular sheaths apically acute with spurs, densely lanate on the outer surfaces; leaflets elliptic in outline, second pair from the terminal leaflet the largest, one of this pair (1.8–)2.4–3.5 × 0.8–1.0(–1.2) cm; margin serrate with 4–5 teeth, apically acute, basally unequally cordate; upper leaflet surfaces glabrous or sparsely lanate mainly in the mid-vein depression; lower leaflet surfaces densely lanate with whitish hairs 0.7–1.2 mm long. <bold><italic>Inflorescences</italic></bold> pendant, (7.6–)9.5–13.3(–17.3) cm long, bearing 16–35 flowers; floral bracts 3.4–4.5 mm long, narrowly triangular, densely villous on the outer surface; rachises villous. <bold><italic>Flowers</italic></bold> 5.2–5.9 mm diam.; sepals 4, ovate, green, densely sericeous outside; stamens (4–)6–14, anthers orbicular, with a dense tuft of straight white hairs on the upper half; styles fimbriate, 1.2–2.3 mm long. <bold><italic>Fruits</italic></bold> turbinate, with variable numbers and placement of thin spines, densely villous; (3.8–)6.1–6.7 × 5.6–8.8 mm including spines. <bold><italic>Diploid</italic></bold>.</p><fig id="F23" position="float" orientation="portrait"><object-id xmlns:xlink="http://www.w3.org/1999/xlink" content-type="doi" xlink:type="simple">10.3897/phytokeys.203.83529.figure23</object-id><object-id xmlns:xlink="http://www.w3.org/1999/xlink" content-type="arpha" xlink:type="simple">F6CEED4F-9F6B-55CE-B521-E850B66992F3</object-id><label>Figure 23.</label><caption><p><italic><tp:taxon-name><tp:taxon-name-part taxon-name-part-type="genus" reg="Polylepis">Polylepis</tp:taxon-name-part><tp:taxon-name-part taxon-name-part-type="species" reg="serrata">serrata</tp:taxon-name-part></tp:taxon-name></italic> Pilg <bold>A</bold> flowering branch <bold>B</bold> fruit <bold>C</bold> lower leaf surface <bold>D</bold> upper leaf surface (<bold>A, B</bold><italic>Arce s.n</italic><bold>C, D</bold><italic>Toivonen 90</italic>). Scale bars: 3 cm (<bold>A, C, D</bold>); 4 mm. Photographs by T. E. Boza E.</p></caption><graphic xmlns:xlink="http://www.w3.org/1999/xlink" xlink:href="phytokeys-203-001_article-83529__-g023.jpg" position="float" orientation="portrait" xlink:type="simple" id="oo_721340.jpg"><uri content-type="original_file" xlink:type="simple">https://binary.pensoft.net/fig/721340</uri></graphic></fig></tp:treatment-sec><tp:treatment-sec sec-type="distribution" id="SECID0EO1JM"><title>Distribution, habitat and ecology.</title><p><italic><tp:taxon-name><tp:taxon-name-part taxon-name-part-type="genus" reg="Polylepis">Polylepis</tp:taxon-name-part><tp:taxon-name-part taxon-name-part-type="species" reg="serrata">serrata</tp:taxon-name-part></tp:taxon-name></italic> is distributed from San Martín to Cusco, Peru (Fig. <xref ref-type="fig" rid="F24">24</xref>), where it occurs at 2000–3950 m elevation. It grows in relatively wet habitats usually mixed with or at the upper edge of the montane cloud forest, commonly with species of the genera <italic><tp:taxon-name><tp:taxon-name-part taxon-name-part-type="genus" reg="Oreopanax">Oreopanax</tp:taxon-name-part></tp:taxon-name></italic> and <italic><tp:taxon-name><tp:taxon-name-part taxon-name-part-type="genus" reg="Weinmannia">Weinmannia</tp:taxon-name-part></tp:taxon-name></italic> (<xref ref-type="bibr" rid="B366">Young 1993</xref>). It often also co-occurs with <italic><tp:taxon-name><tp:taxon-name-part taxon-name-part-type="genus" reg="Polylepis">P.</tp:taxon-name-part><tp:taxon-name-part taxon-name-part-type="species" reg="canoi">canoi</tp:taxon-name-part></tp:taxon-name></italic> and towards its upper distribution grades into forests of <italic><tp:taxon-name><tp:taxon-name-part taxon-name-part-type="genus" reg="Polylepis">P.</tp:taxon-name-part><tp:taxon-name-part taxon-name-part-type="species" reg="rodolfovasquezii">rodolfovasquezii</tp:taxon-name-part></tp:taxon-name></italic> (<xref ref-type="bibr" rid="B32">Boyle 2001</xref>; <xref ref-type="bibr" rid="B171">Kessler et al. 2014</xref>). This is one of the tallest <italic><tp:taxon-name><tp:taxon-name-part taxon-name-part-type="genus" reg="Polylepis">Polylepis</tp:taxon-name-part></tp:taxon-name></italic> species, with heights of up to 27 m and diameters of up to 80 cm recorded (<xref ref-type="bibr" rid="B326">Toivonen et al. 2011</xref>). In a study in Cuzco, Peru, vegetative reproduction was found to be absent at 3000 m, but increased to around 80% at 3500–3800 m (<xref ref-type="bibr" rid="B326">Toivonen et al. 2011</xref>). Based on pollen records, <italic><tp:taxon-name><tp:taxon-name-part taxon-name-part-type="genus" reg="Polylepis">Polylepis</tp:taxon-name-part></tp:taxon-name></italic> of presumably this species was common at Laguna de Chochos in San Martín, Peru, at the beginning of the Holocene some 10,000–6,000 bp and later declined (<xref ref-type="bibr" rid="B37">Bush et al. 2005</xref>). The ecophysiology of this species has been studied by <xref ref-type="bibr" rid="B327">Toivonen et al. (2014</xref>; as <italic><tp:taxon-name><tp:taxon-name-part taxon-name-part-type="genus" reg="Polylepis">P.</tp:taxon-name-part><tp:taxon-name-part taxon-name-part-type="species" reg="pauta">pauta</tp:taxon-name-part></tp:taxon-name></italic>).</p><fig id="F24" position="float" orientation="portrait"><object-id xmlns:xlink="http://www.w3.org/1999/xlink" content-type="doi" xlink:type="simple">10.3897/phytokeys.203.83529.figure24</object-id><object-id xmlns:xlink="http://www.w3.org/1999/xlink" content-type="arpha" xlink:type="simple">78C3BFB1-123C-5088-B9E5-0B6AC42D1BEF</object-id><label>Figure 24.</label><caption><p>Geographical distribution of the species of the subsections <italic><tp:taxon-name><tp:taxon-name-part taxon-name-part-type="genus" reg="Lanuginosae">Lanuginosae</tp:taxon-name-part></tp:taxon-name></italic>, <italic><tp:taxon-name><tp:taxon-name-part taxon-name-part-type="genus" reg="Pauta">Pauta</tp:taxon-name-part></tp:taxon-name></italic> and <italic><tp:taxon-name><tp:taxon-name-part taxon-name-part-type="genus" reg="Pepea">Pepea</tp:taxon-name-part></tp:taxon-name></italic>.</p></caption><graphic xmlns:xlink="http://www.w3.org/1999/xlink" xlink:href="phytokeys-203-001_article-83529__-g024.jpg" position="float" orientation="portrait" xlink:type="simple" id="oo_721341.jpg"><uri content-type="original_file" xlink:type="simple">https://binary.pensoft.net/fig/721341</uri></graphic></fig></tp:treatment-sec><tp:treatment-sec sec-type="conservation status" id="SECID0E55JM"><title>Conservation status.</title><p>The <abbrev xmlns:xlink="http://www.w3.org/1999/xlink" xlink:title="Extent of Occurrence" id="ABBRID0EE6JM" xlink:type="simple">EOO</abbrev> for <italic><tp:taxon-name><tp:taxon-name-part taxon-name-part-type="genus" reg="Polylepis">Polylepis</tp:taxon-name-part><tp:taxon-name-part taxon-name-part-type="species" reg="serrata">serrata</tp:taxon-name-part></tp:taxon-name></italic> is estimated as 68,454 km<sup>2</sup>, the <abbrev xmlns:xlink="http://www.w3.org/1999/xlink" xlink:title="area of occupancy" id="ABBRID0EV6JM" xlink:type="simple">AOO</abbrev> is assessed at 100 km<sup>2</sup> and it occurs at 18 locations. In Peru, was categorized as Near Threatened (<xref ref-type="bibr" rid="B299">SERFOR 2006</xref>, as <italic><tp:taxon-name><tp:taxon-name-part taxon-name-part-type="genus" reg="Polylepis">P.</tp:taxon-name-part><tp:taxon-name-part taxon-name-part-type="species" reg="pauta">pauta</tp:taxon-name-part></tp:taxon-name></italic>). It is restricted to small areas of eastern Peru where it is protected within Río Abiseo and Manu National Parks. However, the habitat of <italic><tp:taxon-name><tp:taxon-name-part taxon-name-part-type="genus" reg="Polylepis">P.</tp:taxon-name-part><tp:taxon-name-part taxon-name-part-type="species" reg="serrata">serrata</tp:taxon-name-part></tp:taxon-name></italic> is threatened by fires and forest destruction. We assess this species as Vulnerable (B1a+B2a, C1).</p></tp:treatment-sec><tp:treatment-sec sec-type="notes" id="SECID0EVAKM"><title>Notes.</title><p>This species is quite similar to <italic><tp:taxon-name><tp:taxon-name-part taxon-name-part-type="genus" reg="Polylepis">P.</tp:taxon-name-part><tp:taxon-name-part taxon-name-part-type="species" reg="pauta">pauta</tp:taxon-name-part></tp:taxon-name></italic> and, in fact, it was treated as a junior synonym by <xref ref-type="bibr" rid="B306">Simpson (1979)</xref>. Nevertheless, Simpson already pointed out the morphological diagnosability of geographical populations of <italic><tp:taxon-name><tp:taxon-name-part taxon-name-part-type="genus" reg="Polylepis">P.</tp:taxon-name-part><tp:taxon-name-part taxon-name-part-type="species" reg="pauta">pauta</tp:taxon-name-part></tp:taxon-name></italic> as defined by her. We consider that the recognition of <italic><tp:taxon-name><tp:taxon-name-part taxon-name-part-type="genus" reg="Polylepis">P.</tp:taxon-name-part><tp:taxon-name-part taxon-name-part-type="species" reg="serrata">serrata</tp:taxon-name-part></tp:taxon-name></italic> is justified, based on morphological, ecological and geographical grounds, and suggest that this taxon should be re-instated at species level. <italic><tp:taxon-name><tp:taxon-name-part taxon-name-part-type="genus" reg="Polylepis">Polylepis</tp:taxon-name-part><tp:taxon-name-part taxon-name-part-type="species" reg="serrata">serrata</tp:taxon-name-part></tp:taxon-name></italic> differs from <italic><tp:taxon-name><tp:taxon-name-part taxon-name-part-type="genus" reg="Polylepis">P.</tp:taxon-name-part><tp:taxon-name-part taxon-name-part-type="species" reg="pauta">pauta</tp:taxon-name-part></tp:taxon-name></italic> by having longer leaflets (1.8–3.5 cm versus 1.7–2.2 cm long) with different type and relatively shorter hairs (0.7–1.2 mm, lanate versus 0.9–1.9 mm, sericeous). <italic><tp:taxon-name><tp:taxon-name-part taxon-name-part-type="genus" reg="Polylepis">Polylepis</tp:taxon-name-part><tp:taxon-name-part taxon-name-part-type="species" reg="serrata">serrata</tp:taxon-name-part></tp:taxon-name></italic> further has shorter styles (1.2–2.3 mm; <italic><tp:taxon-name><tp:taxon-name-part taxon-name-part-type="genus" reg="Polylepis">P.</tp:taxon-name-part><tp:taxon-name-part taxon-name-part-type="species" reg="pauta">pauta</tp:taxon-name-part></tp:taxon-name></italic>: 2.3–2.5 mm).</p><p><italic><tp:taxon-name><tp:taxon-name-part taxon-name-part-type="genus" reg="Polylepis">Polylepis</tp:taxon-name-part><tp:taxon-name-part taxon-name-part-type="species" reg="serrata">serrata</tp:taxon-name-part></tp:taxon-name></italic> also is morphologically similar to <italic><tp:taxon-name><tp:taxon-name-part taxon-name-part-type="genus" reg="Polylepis">P.</tp:taxon-name-part><tp:taxon-name-part taxon-name-part-type="species" reg="ochreata">ochreata</tp:taxon-name-part></tp:taxon-name></italic>, with which it shares the number of leaflets (4–7 pairs). The most obvious differences between <italic><tp:taxon-name><tp:taxon-name-part taxon-name-part-type="genus" reg="Polylepis">P.</tp:taxon-name-part><tp:taxon-name-part taxon-name-part-type="species" reg="serrata">serrata</tp:taxon-name-part></tp:taxon-name></italic> and this species are the leaflet width, margin, apex and hair type and length, with <italic><tp:taxon-name><tp:taxon-name-part taxon-name-part-type="genus" reg="Polylepis">P.</tp:taxon-name-part><tp:taxon-name-part taxon-name-part-type="species" reg="serrata">serrata</tp:taxon-name-part></tp:taxon-name></italic> having elliptic leaflets 0.8–1.2 cm long, with acute apex and longer lanate hairs (0.7–1.2 mm) on the lower surface, whereas <italic><tp:taxon-name><tp:taxon-name-part taxon-name-part-type="genus" reg="Polylepis">P.</tp:taxon-name-part><tp:taxon-name-part taxon-name-part-type="species" reg="ochreata">ochreata</tp:taxon-name-part></tp:taxon-name></italic> has narrowly elliptic leaflets 0.5–0.7 cm long, emarginate apex and short sericeous hairs (0.3–0.5 mm) on the lower surface.</p></tp:treatment-sec><tp:treatment-sec sec-type="material" id="SECID0EFFKM"><title>Specimens examined.</title><p><bold>Peru. Cusco</bold>: Calca, Lares Cuncani, 07 June 1991, <italic>Tupayachi 1505</italic> (CUZ!). La Convención, Prov. Machupicchu, Chakimayu, 3235 m, 01 September 2002, <italic>Arce s.n</italic> (CUZ!, USM!); Batiyayoc <named-content xmlns:xlink="http://www.w3.org/1999/xlink" content-type="dwc:verbatimCoordinates" xlink:type="simple"><named-content content-type="geo-json" specific-use="{&#34;type&#34;:&#34;Point&#34;,&#34;coordinates&#34;:[-72.329167,-13.133611]}" id="NCID0EUFKM" xlink:type="simple">13°08'01"S, 072°19'45"W</named-content></named-content>, 3705 m, 01 October 2002, <italic>Arce s.n</italic> (CUZ!); Dist. Santa Teresa, Uchuyillaspay, <named-content xmlns:xlink="http://www.w3.org/1999/xlink" content-type="dwc:verbatimCoordinates" xlink:type="simple"><named-content content-type="geo-json" specific-use="{&#34;type&#34;:&#34;Point&#34;,&#34;coordinates&#34;:[-72.625000,-13.123056]}" id="NCID0E5FKM" xlink:type="simple">13°07'23"S, 072°37'30"W</named-content></named-content>, 3883 m, 22 September 2005, <italic>Huamantupa 7018</italic> (CUZ!, MO!); Dist. Echarate, Huayopata, San Luis, <named-content xmlns:xlink="http://www.w3.org/1999/xlink" content-type="dwc:verbatimCoordinates" xlink:type="simple"><named-content content-type="geo-json" specific-use="{&#34;type&#34;:&#34;Point&#34;,&#34;coordinates&#34;:[-72.390278,-13.078611]}" id="NCID0EIGKM" xlink:type="simple">13°04'43"S, 072°23'25"W</named-content></named-content>, 2800 m, 30 March 2006, <italic>Huamantupa 7526</italic> (CUZ!, MO!, USM!); Potrero, Bosque de Ukumuriyoc, 3600 m, 01 October 2002, <italic>Palomino 1737</italic> (QCA!); Dist. Huayopata, Panticalle, Abra Málaga <named-content xmlns:xlink="http://www.w3.org/1999/xlink" content-type="dwc:verbatimCoordinates" xlink:type="simple"><named-content content-type="geo-json" specific-use="{&#34;type&#34;:&#34;Point&#34;,&#34;coordinates&#34;:[-72.328056,-13.133889]}" id="NCID0EUGKM" xlink:type="simple">13°08'02"S, 072°19'41"W</named-content></named-content>, 3690 m, 30 May 2006, <italic>Toivonen 88</italic> (CUZ!); <italic>89</italic> (CUZ!); <italic>90</italic> (CUZ!); <italic>91</italic> (CUZ!); Cerca Canchayoc, 3600 m, 29 June 1967, <italic>Vargas 19872</italic> (CUZ!); Canchayoc, 3650–4000 m, 10 January 1968, <italic>Vargas 20086</italic> (CUZ!); Canchayoc, 3700 m, 23 April 1980, <italic>Vargas 23311</italic> (CUZ!); Yanamanche Quellomayo, 3600–4000 m, 25 July 1944, <italic>Vargas 4457</italic> (CUZ!). Paucartambo, Challabamba, Pumataki, <named-content xmlns:xlink="http://www.w3.org/1999/xlink" content-type="dwc:verbatimCoordinates" xlink:type="simple"><named-content content-type="geo-json" specific-use="{&#34;type&#34;:&#34;Point&#34;,&#34;coordinates&#34;:[-71.642500,-13.154444]}" id="NCID0EMHKM" xlink:type="simple">13°09'16"S, 071°38'33"W</named-content></named-content>, 3671 m, 10 December 2014, <italic>Boza 3024</italic> (USM!, Z!); Challabamba, between Acjanaco and Tres Cruces, <named-content xmlns:xlink="http://www.w3.org/1999/xlink" content-type="dwc:verbatimCoordinates" xlink:type="simple"><named-content content-type="geo-json" specific-use="{&#34;type&#34;:&#34;Point&#34;,&#34;coordinates&#34;:[-71.632778,-13.168611]}" id="NCID0EWHKM" xlink:type="simple">13°10'07"S, 071°37'58"W</named-content></named-content>, 3450 m, 10 December 2014, <italic>Boza 3025</italic> (USM!, Z!); Trocha Ericsson, Acjanaco, Parque Nacional Manu, 3250–3350 m, 01 September 1990, <italic>Cano 4041</italic> (USM!); Qollatambo, Parque Nacional Manu, 3700–3800 m, 10 September 1990, <italic>Cano 4319</italic> (USM!); Tres Cruces, Parque Nacional Manu, 3600–3700 m, 06 March 1991, <italic>Cano 4588</italic> (USM!); Cerro Chapuyoc, Challabamba, ParqueNacional Manu, 3350–3450 m, 15 March 1991, <italic>Cano 4689</italic> (USM!); Valle del Pilcopata, near Accanaco Pass, turnoff to Tres Cruces,<named-content xmlns:xlink="http://www.w3.org/1999/xlink" content-type="dwc:verbatimCoordinates" xlink:type="simple"><named-content content-type="geo-json" specific-use="{&#34;type&#34;:&#34;Point&#34;,&#34;coordinates&#34;:[-71.583333,-13.216667]}" id="NCID0EIIKM" xlink:type="simple">13°13'S, 071°35'W</named-content></named-content>, 3500 m, 15 December 1983, <italic>Foster 7548</italic> (MO!, USM!); Acjanaco, Parque Nacional Manu, Trocha Ericsson, 3000–3200 m, 22 July 1991, <italic>Huapaya 221</italic> (USM!); Region of Acanacu and the Cordillera or Tres Cruces, 3290–3500 m, 07 December 1978, <italic>Luteyn 6386</italic> (AAU!, MO!, USM!); Pillahuata, alrededores, Tres cruces, 130 km de Cusco en el camino hacia Pilcopta, <named-content xmlns:xlink="http://www.w3.org/1999/xlink" content-type="dwc:verbatimCoordinates" xlink:type="simple"><named-content content-type="geo-json" specific-use="{&#34;type&#34;:&#34;Point&#34;,&#34;coordinates&#34;:[-71.500000,-13.083333]}" id="NCID0EWIKM" xlink:type="simple">13°05'S, 071°30'W</named-content></named-content>, 2000 m, 04 April 1987, <italic>Núñez 7749</italic> (CUZ!, MO!, USM!); Km 130 hacia Kosñipata; incluye Acjanacu, Pillahuata, parte alta del Parque Nacional del Manu y ceja de selva hacia Kosñipata, <named-content xmlns:xlink="http://www.w3.org/1999/xlink" content-type="dwc:verbatimCoordinates" xlink:type="simple"><named-content content-type="geo-json" specific-use="{&#34;type&#34;:&#34;Point&#34;,&#34;coordinates&#34;:[-71.500000,-13.083333]}" id="NCID0EAJKM" xlink:type="simple">13°05'S, 071°30'W</named-content></named-content>, 2600 m, 30 October 1987, <italic>Núñez 8482</italic> (CUZ!, MO!); Tres Cruces, Parque Nacional Manu, 3500–3700 m, 01 April 1989, <italic>Tovar 10081</italic> (USM!); Abra de Acjanaco-Tres Cruces de Oro, carretera Acjanaco-Pillahuata, <named-content xmlns:xlink="http://www.w3.org/1999/xlink" content-type="dwc:verbatimCoordinates" xlink:type="simple"><named-content content-type="geo-json" specific-use="{&#34;type&#34;:&#34;Point&#34;,&#34;coordinates&#34;:[-71.666667,-13.116667]}" id="NCID0EMJKM" xlink:type="simple">13°07'S, 071°40'W</named-content></named-content>, 3700 m, 13 November 1986, <italic>Tupayachi 44</italic>; <italic>Tupayachi 45</italic> (CUZ!, MO!); Entre Paucartambo y Acjanacu, Abra de Acjanacu, 3500 m, 25 January 1960, <italic>Vargas 13130</italic> (CUZ!); Hda. Pillco, Valle de Paucartambi, 2800 m, 12 April 1967, <italic>Vargas 19242</italic> (CUZ!); Abra de Acjanacu, 3500 m, 20 June 1986, <italic>Vargas 24009</italic> (CUZ!); Quebrada de Acjanacu, 3500 m, 11 December 1942, <italic>Vargas 3004</italic> (CUZ!, MO!); Chacapampa, 1800–2000 m, 01 December 1950, <italic>Vargas 9909</italic> (CUZ!, MO!). Quispicanchis, Marcapata; 176 km from Cusco on road to Maldonado, Marcapata remmant forest to Cocha, <named-content xmlns:xlink="http://www.w3.org/1999/xlink" content-type="dwc:verbatimCoordinates" xlink:type="simple"><named-content content-type="geo-json" specific-use="{&#34;type&#34;:&#34;Point&#34;,&#34;coordinates&#34;:[-70.900000,-13.416667]}" id="NCID0ECKKM" xlink:type="simple">13°25'S, 070°54'W</named-content></named-content>, 3150 m, 08 March 1991, <italic>Núñez 13151</italic> (CUZ!, MO!); entre Abra Walla Walla y Marcapata a 210 km de Cusco, <named-content xmlns:xlink="http://www.w3.org/1999/xlink" content-type="dwc:verbatimCoordinates" xlink:type="simple"><named-content content-type="geo-json" specific-use="{&#34;type&#34;:&#34;Point&#34;,&#34;coordinates&#34;:[-70.900000,-13.416667]}" id="NCID0EMKKM" xlink:type="simple">13°25'S, 070°54'W</named-content></named-content>, 2800–4600 m, 21–25 April 1988, <italic>Núñez 9032</italic> (CUZ!, IBE, MO!); Huaillai-Marcapata, junto al río Araza, 2900 m, 11 December 1943, <italic>Vargas 3765</italic> (CUZ!); Marcapata, 15–16 February 1929, <italic>Weberbauer 7803</italic> (A!, MO!). Urubamba, Pakaymayu, <named-content xmlns:xlink="http://www.w3.org/1999/xlink" content-type="dwc:verbatimCoordinates" xlink:type="simple"><named-content content-type="geo-json" specific-use="{&#34;type&#34;:&#34;Point&#34;,&#34;coordinates&#34;:[-72.493889,-13.236389]}" id="NCID0E1KKM" xlink:type="simple">13°14'11"S, 072°29'38"W</named-content></named-content>, 3861 m, 01 June 2002, <italic>Arce s.n</italic> (USM!); entre San Luis y Abra Malaga, <named-content xmlns:xlink="http://www.w3.org/1999/xlink" content-type="dwc:verbatimCoordinates" xlink:type="simple"><named-content content-type="geo-json" specific-use="{&#34;type&#34;:&#34;Point&#34;,&#34;coordinates&#34;:[-72.366667,-13.100000]}" id="NCID0EELKM" xlink:type="simple">13°06'S, 072°22'W</named-content></named-content>, 3500 m, 16 October 2002, <italic>Lehnert 444</italic> (GOET!); Machu Picchu’, in Urcoscancha, a pampa above the village of Palcay, <named-content xmlns:xlink="http://www.w3.org/1999/xlink" content-type="dwc:verbatimCoordinates" xlink:type="simple"><named-content content-type="geo-json" specific-use="{&#34;type&#34;:&#34;Point&#34;,&#34;coordinates&#34;:[-72.531389,-13.158333]}" id="NCID0EOLKM" xlink:type="simple">13°09'30"S, 072°31'53"W</named-content></named-content>, 3645 m, 05 July 1982, <italic>Peyton 792</italic> (MO!); Lado Oriental de Cumbre Málaga, 01 October 1984, <italic>Rivas s.n</italic> (USM!); Machupicchu, campamento (km 90), <named-content xmlns:xlink="http://www.w3.org/1999/xlink" content-type="dwc:verbatimCoordinates" xlink:type="simple"><named-content content-type="geo-json" specific-use="{&#34;type&#34;:&#34;Point&#34;,&#34;coordinates&#34;:[-72.436111,-13.188056]}" id="NCID0E1LKM" xlink:type="simple">13°11'17"S, 072°26'10"W</named-content></named-content>, 3070 m, 02 August 2006, <italic>Toivonen 1</italic> (CUZ!); Dist. Machupicchu, campamento (km 90), <named-content xmlns:xlink="http://www.w3.org/1999/xlink" content-type="dwc:verbatimCoordinates" xlink:type="simple"><named-content content-type="geo-json" specific-use="{&#34;type&#34;:&#34;Point&#34;,&#34;coordinates&#34;:[-72.436111,-13.188056]}" id="NCID0EEMKM" xlink:type="simple">13°11'17"S, 072°26'10"W</named-content></named-content>, 3070 m, 02 August 2006, <italic>Toivonen 2</italic> (CUZ!); Dist. Machupicchu, Pakaymayu, <named-content xmlns:xlink="http://www.w3.org/1999/xlink" content-type="dwc:verbatimCoordinates" xlink:type="simple"><named-content content-type="geo-json" specific-use="{&#34;type&#34;:&#34;Point&#34;,&#34;coordinates&#34;:[-72.493333,-13.235833]}" id="NCID0EOMKM" xlink:type="simple">13°14'9"S, 072°29'36"W</named-content></named-content>, 3760 m, 24 August 2006, <italic>Toivonen 24</italic>, <italic>25</italic>; <italic>26</italic>; <italic>27</italic>; <italic>30</italic> (CUZ!); Dist. Machupicchu. Pakaymayu, <named-content xmlns:xlink="http://www.w3.org/1999/xlink" content-type="dwc:verbatimCoordinates" xlink:type="simple"><named-content content-type="geo-json" specific-use="{&#34;type&#34;:&#34;Point&#34;,&#34;coordinates&#34;:[-72.493333,-13.235833]}" id="NCID0EANKM" xlink:type="simple">13°14'9"S, 072°29'36"W</named-content></named-content>, 3760 m, 13 September 2006, <italic>Toivonen 3760</italic> (CUZ!). <bold>Huánuco</bold>: Pachitea, Dist. de Umari, Comunidad Campesina de San Marcos, 3400 m, 04 March 2010, <italic>Beltrán 6740</italic> (USM!); <italic>6760</italic> (USM!); 01 July 1903, <italic>Weberbauer 3354</italic> (B, MO!). <bold>Junín</bold>: Satipo, Cordillera Vilcabamba, Río Ene slope, near summit of divide, <named-content xmlns:xlink="http://www.w3.org/1999/xlink" content-type="dwc:verbatimCoordinates" xlink:type="simple"><named-content content-type="geo-json" specific-use="{&#34;type&#34;:&#34;Point&#34;,&#34;coordinates&#34;:[-73.667222,-11.660000]}" id="NCID0EUNKM" xlink:type="simple">11°39'36"S, 073°40'02"W</named-content></named-content>, 3320 m, 14 June 1997, <italic>Boyle 4398</italic> (USM!). <bold>San Martín</bold>: Mariscal Caceres, Primer derrumbe y laguna del pato y asociadas del P. N. del Río Abiseo, 3250–3450 m, 24 June 1996, <italic>Cano 7265</italic> (USM!); Dist. de Huicungo, Parque Nacional Río Abiseo, Callejón Rojas, 3600–3700 m, 06 July 2011, <italic>Castillo 1026</italic> (USM!); <italic>959</italic> (USM!); Dist. de Huicungo, zona de Alpamachay, 3200–3300 m, 14 June 2001, <italic>León 5224</italic> (USM!); Río Abiseo National Park; forest on edge of Laguna de Chochos, NW corner of park, <named-content xmlns:xlink="http://www.w3.org/1999/xlink" content-type="dwc:verbatimCoordinates" xlink:type="simple"><named-content content-type="geo-json" specific-use="{&#34;type&#34;:&#34;Point&#34;,&#34;coordinates&#34;:[-77.000000,-7.000000]}" id="NCID0EIOKM" xlink:type="simple">07°00'S, 077°00'W</named-content></named-content>, 3300 m, 19 May 1986, <italic>Young 3175</italic> (F!, MO!, USM!); Río Abiseo National Park, jucture of Quebrada Misquichilca and Quebrada Quimar, 4 km SE of Condormarca, <named-content xmlns:xlink="http://www.w3.org/1999/xlink" content-type="dwc:verbatimCoordinates" xlink:type="simple"><named-content content-type="geo-json" specific-use="{&#34;type&#34;:&#34;Point&#34;,&#34;coordinates&#34;:[-77.000000,-7.000000]}" id="NCID0ESOKM" xlink:type="simple">07°00'S, 077°00'W</named-content></named-content>, 3500 m, 05 June 1986, <italic>Young 3552</italic> (F!, MO!, USM!); forest on the edge of Laguna de Chochos, Chochos, NW corner of Río Abiseo National Park, 07°S, 077°W, 3300 m, 17 July 1987, <italic>Young 4863</italic> (MO!, USM!).</p></tp:treatment-sec><ref-list><ref id="B366"><mixed-citation xmlns:xlink="http://www.w3.org/1999/xlink" xlink:type="simple"><person-group><name name-style="western"><surname>Young</surname><given-names>KR</given-names></name></person-group> (<year>1993</year>) <article-title>Tropical timberlines: Changes in forest structure and regeneration between two Peruvian timberline margins.</article-title><source>Arctic and Alpine Research</source><volume>25</volume>(<issue>3</issue>): <fpage>167</fpage>–<lpage>174</lpage>. <ext-link xlink:type="simple" ext-link-type="doi" xlink:href="10.2307/1551809">https://doi.org/10.2307/1551809</ext-link></mixed-citation></ref><ref id="B32"><mixed-citation xmlns:xlink="http://www.w3.org/1999/xlink" xlink:type="simple"><person-group><name name-style="western"><surname>Boyle</surname><given-names>B</given-names></name></person-group> (<year>2001</year>) <article-title>Vegetation of two sites in the northern Cordillera de Vilcabamba, Peru.</article-title> In: <person-group><name name-style="western"><surname>Alonso</surname><given-names>LE</given-names></name><name name-style="western"><surname>Alonso</surname><given-names>A</given-names></name><name name-style="western"><surname>Schulenberg</surname><given-names>TS</given-names></name><name name-style="western"><surname>Dallmeir</surname><given-names>F</given-names></name></person-group> (<role>Eds</role>) <issue-title>Biological and Social Assessments on the Cordillera de Vilcabamba, Peru.</issue-title><source>Rap Working Papers, 12. Conservation International, Washington DC</source>, <fpage>69</fpage>–<lpage>79</lpage>.</mixed-citation></ref><ref id="B171"><mixed-citation xmlns:xlink="http://www.w3.org/1999/xlink" xlink:type="simple"><person-group><name name-style="western"><surname>Kessler</surname><given-names>M</given-names></name><name name-style="western"><surname>Toivonen</surname><given-names>JM</given-names></name><name name-style="western"><surname>Sylvester</surname><given-names>SP</given-names></name><name name-style="western"><surname>Kluge</surname><given-names>J</given-names></name><name name-style="western"><surname>Hertel</surname><given-names>D</given-names></name></person-group> (<year>2014</year>) Elevational patterns of <italic><tp:taxon-name><tp:taxon-name-part taxon-name-part-type="genus">Polylepis</tp:taxon-name-part></tp:taxon-name></italic> tree height (<tp:taxon-name><tp:taxon-name-part taxon-name-part-type="family">Rosaceae</tp:taxon-name-part></tp:taxon-name>) in the high Andes of Peru: Role of human impact and climatic conditions. Frontiers in Plant Science 5(May): e194. [12 pp] <ext-link xlink:type="simple" ext-link-type="doi" xlink:href="10.3389/fpls.2014.00194">https://doi.org/10.3389/fpls.2014.00194</ext-link></mixed-citation></ref><ref id="B326"><mixed-citation xmlns:xlink="http://www.w3.org/1999/xlink" xlink:type="simple"><person-group><name name-style="western"><surname>Toivonen</surname><given-names>JM</given-names></name><name name-style="western"><surname>Kessler</surname><given-names>M</given-names></name><name name-style="western"><surname>Ruokolainen</surname><given-names>K</given-names></name><name name-style="western"><surname>Hertel</surname><given-names>D</given-names></name></person-group> (<year>2011</year>) <article-title>Accessibility predicts structural variation of Andean <italic><tp:taxon-name><tp:taxon-name-part taxon-name-part-type="genus">Polylepis</tp:taxon-name-part></tp:taxon-name></italic> forests.</article-title><source>Biodiversity and Conservation</source><volume>20</volume>(<issue>8</issue>): <fpage>1789</fpage>–<lpage>1802</lpage>. <ext-link xlink:type="simple" ext-link-type="doi" xlink:href="10.1007/s10531-011-0061-9">https://doi.org/10.1007/s10531-011-0061-9</ext-link></mixed-citation></ref><ref id="B37"><mixed-citation xmlns:xlink="http://www.w3.org/1999/xlink" xlink:type="simple"><person-group><name name-style="western"><surname>Bush</surname><given-names>MB</given-names></name><name name-style="western"><surname>Hansen</surname><given-names>BCS</given-names></name><name name-style="western"><surname>Rodbell</surname><given-names>DT</given-names></name><name name-style="western"><surname>Seltzer</surname><given-names>GO</given-names></name><name name-style="western"><surname>Young</surname><given-names>KR</given-names></name><name name-style="western"><surname>León</surname><given-names>B</given-names></name><name name-style="western"><surname>Abbott</surname><given-names>MB</given-names></name><name name-style="western"><surname>Silman</surname><given-names>MR</given-names></name><name name-style="western"><surname>Gosling</surname><given-names>WD</given-names></name></person-group> (<year>2005</year>) <article-title>A 17 000-year history of Andean climate and vegetation change from Laguna de Chochos, Peru.</article-title><source>Journal of Quaternary Science</source><volume>20</volume>(<issue>7–8</issue>): <fpage>703</fpage>–<lpage>714</lpage>. <ext-link xlink:type="simple" ext-link-type="doi" xlink:href="10.1002/jqs.983">https://doi.org/10.1002/jqs.983</ext-link></mixed-citation></ref><ref id="B327"><mixed-citation xmlns:xlink="http://www.w3.org/1999/xlink" xlink:type="simple"><person-group><name name-style="western"><surname>Toivonen</surname><given-names>JM</given-names></name><name name-style="western"><surname>Horna</surname><given-names>V</given-names></name><name name-style="western"><surname>Kessler</surname><given-names>M</given-names></name><name name-style="western"><surname>Ruokolainen</surname><given-names>K</given-names></name><name name-style="western"><surname>Hertel</surname><given-names>D</given-names></name></person-group> (<year>2014</year>) <article-title>Interspecific variation in functional traits in relation to species climatic niche optima in Andean <italic><tp:taxon-name><tp:taxon-name-part taxon-name-part-type="genus">Polylepis</tp:taxon-name-part></tp:taxon-name></italic> (<tp:taxon-name><tp:taxon-name-part taxon-name-part-type="family">Rosaceae</tp:taxon-name-part></tp:taxon-name>) tree species: Evidence for climatic adaptations.</article-title><source>Functional Plant Biology</source><volume>41</volume>(<issue>3</issue>): <fpage>301</fpage>–<lpage>312</lpage>. <ext-link xlink:type="simple" ext-link-type="doi" xlink:href="10.1071/FP13210">https://doi.org/10.1071/FP13210</ext-link></mixed-citation></ref><ref id="B299"><mixed-citation xmlns:xlink="http://www.w3.org/1999/xlink" xlink:type="simple">SERFOR (<year>2006</year>) Clasificación Oficial de Especies Amenazadas de Flora Silvestre. Normas Legales. El Peruano.</mixed-citation></ref><ref id="B306"><mixed-citation xmlns:xlink="http://www.w3.org/1999/xlink" xlink:type="simple"><person-group><name name-style="western"><surname>Simpson</surname><given-names>BB</given-names></name></person-group> (<year>1979</year>) <article-title>A revision of the genus <italic><tp:taxon-name><tp:taxon-name-part taxon-name-part-type="genus">Polylepis</tp:taxon-name-part></tp:taxon-name></italic> (<tp:taxon-name><tp:taxon-name-part taxon-name-part-type="family">Rosaceae</tp:taxon-name-part></tp:taxon-name>: Sanguisorbeae).</article-title><source>Smithsonian Contributions to Botany</source><volume>43</volume>(<issue>43</issue>): <fpage>1</fpage>–<lpage>62</lpage>. <ext-link xlink:type="simple" ext-link-type="doi" xlink:href="10.5479/si.0081024X.43.1">https://doi.org/10.5479/si.0081024X.43.1</ext-link></mixed-citation></ref></ref-list></tp:taxon-treatment>
