# Supplementary material for: ﻿A monograph of the genus Polylepis (Rosaceae)
Source: PhytoKeys. 2022 Aug 1;203:1–274. doi: 10.3897/phytokeys.203.83529 (PMC9849045; doi:10.3897/phytokeys.203.83529)
Supplement: XML Treatment for Polylepis albicans [file phytokeys.203.83529-treatment11.xml]

<!DOCTYPE tp:taxon-treatment
  PUBLIC "-//TaxonX//DTD Taxonomic Treatment Publishing DTD v0 20100105//EN" "tax-treatment-NSO.dtd">
<tp:taxon-treatment xmlns:tp="http://www.plazi.org/taxpub"><tp:treatment-meta><kwd-group><label>Taxon classification</label><kwd>
              <named-content content-type="kingdom">Plantae</named-content>
            </kwd><kwd>
              <named-content content-type="order">Rosales</named-content>
            </kwd><kwd>
              <named-content content-type="family">Rosaceae</named-content>
            </kwd></kwd-group><mixed-citation publication-type="journal"><person-group><name><surname>Boza Espinoza</surname><given-names>Tatiana Erika</given-names></name><name><surname>Kessler</surname><given-names>Michael</given-names></name></person-group><article-title>﻿A monograph of the genus <italic><tp:taxon-name><tp:taxon-name-part taxon-name-part-type="genus" reg="Polylepis">Polylepis</tp:taxon-name-part></tp:taxon-name></italic> (<tp:taxon-name><tp:taxon-name-part taxon-name-part-type="family">Rosaceae</tp:taxon-name-part></tp:taxon-name>)</article-title><source>PhytoKeys</source><day>01</day><month>08</month><year>2022</year><volume>203</volume><fpage>1</fpage><lpage>274</lpage><pub-id pub-id-type="doi">10.3897/phytokeys.203.83529</pub-id></mixed-citation></tp:treatment-meta><tp:nomenclature><label>﻿6.</label><tp:taxon-name>
            <object-id xmlns:xlink="http://www.w3.org/1999/xlink" content-type="arpha" xlink:type="simple">D441C010-9188-52BA-874B-FD625D219A6A</object-id>
            <tp:taxon-name-part taxon-name-part-type="genus" reg="Polylepis">Polylepis</tp:taxon-name-part>
            <tp:taxon-name-part taxon-name-part-type="species" reg="albicans">albicans</tp:taxon-name-part>
          </tp:taxon-name><tp:taxon-authority>Pilger, Bot. Jahrb. Syst. 37: 535. 1906.</tp:taxon-authority><xref ref-type="fig" rid="F25">Figs 25</xref><xref ref-type="fig" rid="F26">, 26</xref></tp:nomenclature><tp:treatment-sec sec-type="material" id="SECID0EXSKM"><title>Type.</title><p>Peru. Ancash: Cordillera Blanca above Caraz, Jun 1903, <italic>Weberbauer 3229</italic> (holotype: B destroyed; photos at F!, GH!, NY!).</p><fig id="F25" position="float" orientation="portrait"><object-id xmlns:xlink="http://www.w3.org/1999/xlink" content-type="doi" xlink:type="simple">10.3897/phytokeys.203.83529.figure25</object-id><object-id xmlns:xlink="http://www.w3.org/1999/xlink" content-type="arpha" xlink:type="simple">3C7A4F07-2E84-5626-A030-DC139C429FDF</object-id><label>Figure 25.</label><caption><p><italic><tp:taxon-name><tp:taxon-name-part taxon-name-part-type="genus" reg="Polylepis">Polylepis</tp:taxon-name-part><tp:taxon-name-part taxon-name-part-type="species" reg="albicans">albicans</tp:taxon-name-part></tp:taxon-name></italic> Pilger <bold>A</bold> inflorescence <bold>B</bold> lower leaflet surface <bold>C</bold> upper leaflet surface <bold>D</bold> branch apex with young inflorescence <bold>E</bold> young inflorescence (<bold>A</bold><italic>Boza &amp; Urquiaga 3014</italic><bold>B</bold><italic>Boza &amp; Urquiaga 3013</italic><bold>C–E</bold><italic>Boza &amp; Urquiaga 3015</italic>). Scale bars: 1 cm (<bold>A, B, C</bold>); 2 cm (<bold>D</bold>); 0.4 cm (<bold>E</bold>). Photographs by E. G. Urquiaga F.</p></caption><graphic xmlns:xlink="http://www.w3.org/1999/xlink" xlink:href="phytokeys-203-001_article-83529__-g025.jpg" position="float" orientation="portrait" xlink:type="simple" id="oo_721342.jpg"><uri content-type="original_file" xlink:type="simple">https://binary.pensoft.net/fig/721342</uri></graphic></fig></tp:treatment-sec><tp:treatment-sec sec-type="description" id="SECID0ETUKM"><title>Description.</title><p><bold><italic>Trees</italic></bold> 3–7(12) m tall. <bold><italic>Leaves</italic></bold> strongly congested at the branch tips, imparipinnate with 3–4 pairs of lateral leaflets, obtrullate in outline, 3.5–4.9 × (2.5–)2.8–3.4 cm; rachises densely sericeous, points of leaflet attachment with a tuft of long, straight hairs, with ferruginous resin at leaflet insertion; stipular sheaths apically acute with spurs, densely sericeous on the outer surfaces; leaflets elliptic in outline, second pair from the terminal leaflet the largest, one of this pair 1.4–2.0 × 0.4–0.7 cm; margin slightly crenate at the apex with 4–5 teeth, strongly revolute, coriaceous, apically emarginate, basally unequally cordate; upper leaflet surfaces glabrous or sparsely sericeous; lower leaflet surfaces densely sericeous with short silky hairs 0.3–0.5 mm long. <bold><italic>Inflorescences</italic></bold> pendant, 3.9–6.6(7.5) cm long, bearing 18–21 flowers; floral bracts 5.5–6.9 mm long, narrowly triangular, densely sericeous on the outer surface; rachises sericeous. <bold><italic>Flowers</italic></bold> 3.4–7.5 mm diam.; sepals 3–4, ovate, green, densely sericeous outside; stamens 7–18, anthers orbicular, with a dense tuft of straight white hairs on the upper half; styles fimbriate, 1.4–3.2 mm long. <bold><italic>Fruits</italic></bold> turbinate, with variable numbers and placement of flattened spines, densely sericeous; 3.1–5.6 × 2.3–5.6 mm including spines. <bold><italic>Diploid</italic></bold>.</p><fig id="F26" position="float" orientation="portrait"><object-id xmlns:xlink="http://www.w3.org/1999/xlink" content-type="doi" xlink:type="simple">10.3897/phytokeys.203.83529.figure26</object-id><object-id xmlns:xlink="http://www.w3.org/1999/xlink" content-type="arpha" xlink:type="simple">10D3B253-B3DD-5CE5-89BD-157C5AC8EFE3</object-id><label>Figure 26.</label><caption><p><italic><tp:taxon-name><tp:taxon-name-part taxon-name-part-type="genus" reg="Polylepis">Polylepis</tp:taxon-name-part><tp:taxon-name-part taxon-name-part-type="species" reg="albicans">albicans</tp:taxon-name-part></tp:taxon-name></italic> Pilger <bold>A</bold> flowering branch <bold>B</bold> fruit <bold>C</bold> lower leaf surface <bold>D</bold> upper leaf surface (<bold>A</bold><italic>Boertman 53</italic><bold>B</bold><italic>Smith 8210</italic><bold>C</bold><italic>Schimidt-Lebuhn 510</italic><bold>D</bold><italic>Lasermann II11</italic>). Scale bars: 4 cm (<bold>A</bold>); 5 mm (<bold>B</bold>); 1.5 cm (<bold>C, D</bold>). Photographs by T. E. Boza E.</p></caption><graphic xmlns:xlink="http://www.w3.org/1999/xlink" xlink:href="phytokeys-203-001_article-83529__-g026.jpg" position="float" orientation="portrait" xlink:type="simple" id="oo_721343.jpg"><uri content-type="original_file" xlink:type="simple">https://binary.pensoft.net/fig/721343</uri></graphic></fig></tp:treatment-sec><tp:treatment-sec sec-type="distribution" id="SECID0EDXKM"><title>Distribution, habitat and ecology.</title><p><italic><tp:taxon-name><tp:taxon-name-part taxon-name-part-type="genus" reg="Polylepis">Polylepis</tp:taxon-name-part><tp:taxon-name-part taxon-name-part-type="species" reg="albicans">albicans</tp:taxon-name-part></tp:taxon-name></italic> occurs in north-western Peru in the Cordillera Blanca in Ancash and in the adjacent high Andes of La Libertad (Fig. <xref ref-type="fig" rid="F41">41</xref>). It grows in semi-humid montane forest at 3400–4950 m elevation, often alongside <italic><tp:taxon-name><tp:taxon-name-part taxon-name-part-type="genus" reg="Polylepis">P.</tp:taxon-name-part><tp:taxon-name-part taxon-name-part-type="species" reg="weberbaueri">weberbaueri</tp:taxon-name-part></tp:taxon-name></italic> (Fig. <xref ref-type="fig" rid="F41">41</xref>). Where they co-occur, <italic><tp:taxon-name><tp:taxon-name-part taxon-name-part-type="genus" reg="Polylepis">P.</tp:taxon-name-part><tp:taxon-name-part taxon-name-part-type="species" reg="albicans">albicans</tp:taxon-name-part></tp:taxon-name></italic> tends to grow at lower elevations (maximum probability of occurrence at 3750–3900 m) than <italic><tp:taxon-name><tp:taxon-name-part taxon-name-part-type="genus" reg="Polylepis">P.</tp:taxon-name-part><tp:taxon-name-part taxon-name-part-type="species" reg="weberbaueri">weberbaueri</tp:taxon-name-part></tp:taxon-name></italic> (4400 m) (<xref ref-type="bibr" rid="B217">Morales et al. 2018</xref>) and to generally grow in warmer and drier habitats than <italic><tp:taxon-name><tp:taxon-name-part taxon-name-part-type="genus" reg="Polylepis">P.</tp:taxon-name-part><tp:taxon-name-part taxon-name-part-type="species" reg="weberbaueri">weberbaueri</tp:taxon-name-part></tp:taxon-name></italic> (<xref ref-type="bibr" rid="B301">Sevillano-Ríos and Morales 2021</xref>). Along with this, seedling density of <italic><tp:taxon-name><tp:taxon-name-part taxon-name-part-type="genus" reg="Polylepis">P.</tp:taxon-name-part><tp:taxon-name-part taxon-name-part-type="species" reg="albicans">albicans</tp:taxon-name-part></tp:taxon-name></italic> decreases with elevation, whereas that of <italic><tp:taxon-name><tp:taxon-name-part taxon-name-part-type="genus" reg="Polylepis">P.</tp:taxon-name-part><tp:taxon-name-part taxon-name-part-type="species" reg="weberbaueri">weberbaueri</tp:taxon-name-part></tp:taxon-name></italic> increases (<xref ref-type="bibr" rid="B217">Morales et al. 2018</xref>). At 4350–4700 m elev. in Paria Valley, most trees of <italic><tp:taxon-name><tp:taxon-name-part taxon-name-part-type="genus" reg="Polylepis">P.</tp:taxon-name-part><tp:taxon-name-part taxon-name-part-type="species" reg="albicans">albicans</tp:taxon-name-part></tp:taxon-name></italic> are 4–7 m tall (maximum 10–12.5 m) with diameters of 10–20 cm (maximum 50–60 cm) (<xref ref-type="bibr" rid="B51">Castro and Flores 2015</xref>). The <italic><tp:taxon-name><tp:taxon-name-part taxon-name-part-type="genus" reg="Polylepis">Polylepis</tp:taxon-name-part></tp:taxon-name></italic> forests in this region harbor diverse bird communities with a substantial proportion of threatened species, some of which are specialized to <italic><tp:taxon-name><tp:taxon-name-part taxon-name-part-type="genus" reg="Polylepis">Polylepis</tp:taxon-name-part></tp:taxon-name></italic> forests (<xref ref-type="bibr" rid="B304">Sevillano-Ríos et al. 2011</xref>; <xref ref-type="bibr" rid="B302">Sevillano-Ríos and Rodewald 2017</xref>, <xref ref-type="bibr" rid="B303">2021</xref>).</p></tp:treatment-sec><tp:treatment-sec sec-type="conservation status" id="SECID0ET2KM"><title>Conservation status.</title><p>The Extent of Occurrence (<abbrev xmlns:xlink="http://www.w3.org/1999/xlink" xlink:title=" Extent of Occurrence" id="ABBRID0EZ2KM" xlink:type="simple">EOO</abbrev>) for <italic><tp:taxon-name><tp:taxon-name-part taxon-name-part-type="genus" reg="Polylepis">P.</tp:taxon-name-part><tp:taxon-name-part taxon-name-part-type="species" reg="albicans">albicans</tp:taxon-name-part></tp:taxon-name></italic> is estimated as 13,028 km<sup>2</sup>, the area of occupancy (<abbrev xmlns:xlink="http://www.w3.org/1999/xlink" xlink:title="area of occupancy" id="ABBRID0EK3KM" xlink:type="simple">AOO</abbrev>) is assessed at 164 km<sup>2</sup> and it is known from 24 locations. It occurs in Huascarán National Park which encompasses almost the entire Cordillera Blanca. However, illegal mining occurs within the Park, becoming a direct threat to the species. <italic><tp:taxon-name><tp:taxon-name-part taxon-name-part-type="genus" reg="Polylepis">Polylepis</tp:taxon-name-part><tp:taxon-name-part taxon-name-part-type="species" reg="albicans">albicans</tp:taxon-name-part></tp:taxon-name></italic> is subject to reforestation activities in Huascarán National Park (<xref ref-type="bibr" rid="B104">Fuentealba and Sevillano 2016</xref>). We assess the species as Vulnerable (B1a+B2a).</p></tp:treatment-sec><tp:treatment-sec sec-type="notes" id="SECID0E63KM"><title>Notes.</title><p>This species was described by <xref ref-type="bibr" rid="B236">Pilger (1906)</xref>, based on material from Caraz, Cordillera Blanca, Peru. It was synonymized under <italic><tp:taxon-name><tp:taxon-name-part taxon-name-part-type="genus" reg="Polylepis">P.</tp:taxon-name-part><tp:taxon-name-part taxon-name-part-type="species" reg="sericea">sericea</tp:taxon-name-part></tp:taxon-name></italic> by <xref ref-type="bibr" rid="B306">Simpson (1979)</xref> who mentioned that populations of <italic><tp:taxon-name><tp:taxon-name-part taxon-name-part-type="genus" reg="Polylepis">P.</tp:taxon-name-part><tp:taxon-name-part taxon-name-part-type="species" reg="sericea">sericea</tp:taxon-name-part></tp:taxon-name></italic> from the Cordillera Blanca are distinct by having leaflets with pronounced pubescence in both sides. Based on its distinct morphology and ecology, this taxon was re-instated at species level by <xref ref-type="bibr" rid="B33">Boza Espinoza et al. (2019)</xref>. <italic><tp:taxon-name><tp:taxon-name-part taxon-name-part-type="genus" reg="Polylepis">Polylepis</tp:taxon-name-part><tp:taxon-name-part taxon-name-part-type="species" reg="albicans">albicans</tp:taxon-name-part></tp:taxon-name></italic> differs from <italic><tp:taxon-name><tp:taxon-name-part taxon-name-part-type="genus" reg="Polylepis">P.</tp:taxon-name-part><tp:taxon-name-part taxon-name-part-type="species" reg="sericea">sericea</tp:taxon-name-part></tp:taxon-name></italic> by a sparse to dense sericeous hair cover on the upper leaflet surfaces and on the leaf rachises (versus glabrous in both cases in <italic><tp:taxon-name><tp:taxon-name-part taxon-name-part-type="genus" reg="Polylepis">P.</tp:taxon-name-part><tp:taxon-name-part taxon-name-part-type="species" reg="sericea">sericea</tp:taxon-name-part></tp:taxon-name></italic>), shorter hairs (0.3–0.5 mm versus 0.7–1.0 mm) and commonly reddish glandular hairs at leaflet bases (lacking in <italic><tp:taxon-name><tp:taxon-name-part taxon-name-part-type="genus" reg="Polylepis">P.</tp:taxon-name-part><tp:taxon-name-part taxon-name-part-type="species" reg="sericea">sericea</tp:taxon-name-part></tp:taxon-name></italic>). Occasionally, specimens of <italic><tp:taxon-name><tp:taxon-name-part taxon-name-part-type="genus" reg="Polylepis">P.</tp:taxon-name-part><tp:taxon-name-part taxon-name-part-type="species" reg="albicans">albicans</tp:taxon-name-part></tp:taxon-name></italic> resemble those of <italic><tp:taxon-name><tp:taxon-name-part taxon-name-part-type="genus" reg="Polylepis">P.</tp:taxon-name-part><tp:taxon-name-part taxon-name-part-type="species" reg="argentea">argentea</tp:taxon-name-part></tp:taxon-name></italic> in leaflet shape, but leaflet margins are slightly crenate in <italic><tp:taxon-name><tp:taxon-name-part taxon-name-part-type="genus" reg="Polylepis">P.</tp:taxon-name-part><tp:taxon-name-part taxon-name-part-type="species" reg="albicans">albicans</tp:taxon-name-part></tp:taxon-name></italic> and entire in <italic><tp:taxon-name><tp:taxon-name-part taxon-name-part-type="genus" reg="Polylepis">P.</tp:taxon-name-part><tp:taxon-name-part taxon-name-part-type="species" reg="argentea">argentea</tp:taxon-name-part></tp:taxon-name></italic>. Further, <italic><tp:taxon-name><tp:taxon-name-part taxon-name-part-type="genus" reg="Polylepis">P.</tp:taxon-name-part><tp:taxon-name-part taxon-name-part-type="species" reg="argentea">argentea</tp:taxon-name-part></tp:taxon-name></italic> differs from <italic><tp:taxon-name><tp:taxon-name-part taxon-name-part-type="genus" reg="Polylepis">P.</tp:taxon-name-part><tp:taxon-name-part taxon-name-part-type="species" reg="albicans">albicans</tp:taxon-name-part></tp:taxon-name></italic> by the lower number of flowers in the inflorescence (5–9 versus 18–21).</p><p>To us, the reddish glands, thick leaf texture and often emarginated leaflet apices suggest that <italic><tp:taxon-name><tp:taxon-name-part taxon-name-part-type="genus" reg="Polylepis">P.</tp:taxon-name-part><tp:taxon-name-part taxon-name-part-type="species" reg="albicans">albicans</tp:taxon-name-part></tp:taxon-name></italic> may include some genetic elements from <italic><tp:taxon-name><tp:taxon-name-part taxon-name-part-type="genus" reg="Polylepis">P.</tp:taxon-name-part><tp:taxon-name-part taxon-name-part-type="species" reg="weberbaueri">weberbaueri</tp:taxon-name-part></tp:taxon-name></italic>, with which it co-occurs, but this remains to be tested by molecular studies.</p></tp:treatment-sec><tp:treatment-sec sec-type="material" id="SECID0ENCLM"><title>Specimens examined.</title><p><bold>Peru. Ancash</bold>: Carhuaz, Sonquenua, Shilla, 4020 m, 21 December 1989, <italic>Arce &amp; Sánchez 188</italic> (MO); Valley of Río Marcará, 2.5 hours from Vicos on trail to Lejiacocha, <named-content xmlns:xlink="http://www.w3.org/1999/xlink" content-type="dwc:verbatimCoordinates" xlink:type="simple"><named-content content-type="geo-json" specific-use="{&#34;type&#34;:&#34;Point&#34;,&#34;coordinates&#34;:[-77.516667,-9.316667]}" id="NCID0E1CLM" xlink:type="simple">09°19'00"S, 077°31'00"W</named-content></named-content>, 3600 m, 11 March 1964, <italic>Hutchison &amp; Wright 4325</italic> (F, MO, USM); Shacshicucho, 4050 m, 26 August 1978, <italic>Mostacero et al. 569</italic> (MO); Huascarán National Park; Quebrada Ulta, north side of valley; S-facing, moderate to gentle slopes, <named-content xmlns:xlink="http://www.w3.org/1999/xlink" content-type="dwc:verbatimCoordinates" xlink:type="simple"><named-content content-type="geo-json" specific-use="{&#34;type&#34;:&#34;Point&#34;,&#34;coordinates&#34;:[-77.533333,-9.116667]}" id="NCID0EGDLM" xlink:type="simple">09°07'S,077°32'W</named-content></named-content>, 3930 m, 29 July 1985, <italic>Smith 11410</italic> (MO, USM); Huascarán National Park. N-side of main valley, Quebrada Honda, <named-content xmlns:xlink="http://www.w3.org/1999/xlink" content-type="dwc:verbatimCoordinates" xlink:type="simple"><named-content content-type="geo-json" specific-use="{&#34;type&#34;:&#34;Point&#34;,&#34;coordinates&#34;:[-77.416667,-9.300000]}" id="NCID0EQDLM" xlink:type="simple">09°18'S, 077°25'W</named-content></named-content>, 4200 m, 03 October 1985, <italic>Smith et al. 11641</italic> (F, MO, USM); Huascarán National Park, mouth of Quebrada Ishinca, <named-content xmlns:xlink="http://www.w3.org/1999/xlink" content-type="dwc:verbatimCoordinates" xlink:type="simple"><named-content content-type="geo-json" specific-use="{&#34;type&#34;:&#34;Point&#34;,&#34;coordinates&#34;:[-77.483333,-9.383333]}" id="NCID0E1DLM" xlink:type="simple">09°23'S, 077°29'W</named-content></named-content>, 3880 m, 15 February 1985, <italic>Smith et al. 9597</italic> (F, MO, USM). Huaraz, Quebrada Quillcayhuanca, 4200 m, 30 October 1989, <italic>Arce &amp; Martel 163</italic> (MO); Quilcayhuanca, 09° 29'53.8"S, 77°24'59.6"W, 3831 m, 08 November 2014, <italic>Boza &amp; Urquiaga 3022</italic> (USM, Z); Lance, 4500 m, 04 June 2015, <italic>Boza &amp;Urquiaga 3144</italic> (USM, Z); Llanganuco, <named-content xmlns:xlink="http://www.w3.org/1999/xlink" content-type="dwc:verbatimCoordinates" xlink:type="simple"><named-content content-type="geo-json" specific-use="{&#34;type&#34;:&#34;Point&#34;,&#34;coordinates&#34;:[-77.643333,-9.079722]}" id="NCID0EKELM" xlink:type="simple">09°04'47"S, 077°38'36"W</named-content></named-content>, 4445 m, 03 June 2015, <italic>Boza &amp; Urquiaga 3145</italic> (USM, Z); <italic>3146</italic> (USM, Z); <italic>3147</italic> (USM, Z); Ulta, <named-content xmlns:xlink="http://www.w3.org/1999/xlink" content-type="dwc:verbatimCoordinates" xlink:type="simple"><named-content content-type="geo-json" specific-use="{&#34;type&#34;:&#34;Point&#34;,&#34;coordinates&#34;:[-77.533333,-9.100000]}" id="NCID0EYELM" xlink:type="simple">09°06'S, 077°32'W</named-content></named-content>, 4300 m, 07 June 2015, <italic>Boza &amp; Urquiaga 3152</italic> (USM, Z); <italic>3153</italic> (USM, Z); Llaca, <named-content xmlns:xlink="http://www.w3.org/1999/xlink" content-type="dwc:verbatimCoordinates" xlink:type="simple"><named-content content-type="geo-json" specific-use="{&#34;type&#34;:&#34;Point&#34;,&#34;coordinates&#34;:[-77.433333,-9.433333]}" id="NCID0EEFLM" xlink:type="simple">09°26'S, 077°26'W</named-content></named-content>, 07 June 2015, <italic>Boza &amp; Urquiaga 3154</italic> (USM, Z); <italic>3155</italic> (USM, Z); <italic>Boza &amp; Urquiaga 3156</italic> (USM, Z); 28 May 1982, <italic>Cerrate 7696</italic> (MO, USM); Comprado en la feria de plantas medicinales de Huaraz, 07 July 1988, <italic>Cerrate 9123</italic> (USM); Huascarán National Park, Quebrada Shallap, <named-content xmlns:xlink="http://www.w3.org/1999/xlink" content-type="dwc:verbatimCoordinates" xlink:type="simple"><named-content content-type="geo-json" specific-use="{&#34;type&#34;:&#34;Point&#34;,&#34;coordinates&#34;:[-77.400000,-9.500000]}" id="NCID0EWFLM" xlink:type="simple">09°30'S, 077°24'W</named-content></named-content>, 3900 m, 20 February 1985, <italic>Smith et al. 9709</italic> (F, MO, USM). Huari, Llanganuco, 4366 m, 29 November 2007, <italic>Lasermann I12</italic> (USM); Huascarán National Park, southside of Quebrada Carhuazcancha, <named-content xmlns:xlink="http://www.w3.org/1999/xlink" content-type="dwc:verbatimCoordinates" xlink:type="simple"><named-content content-type="geo-json" specific-use="{&#34;type&#34;:&#34;Point&#34;,&#34;coordinates&#34;:[-77.250000,-9.466667]}" id="NCID0ECGLM" xlink:type="simple">09°28'S, 077°15'W</named-content></named-content>, 4200 m, 06 May 1986, <italic>Smith et al. 12255</italic> (MO, USM); Huascarán National Park, Quebrada Pachachaca, a lateral valley of Quebrada Rurichinchay, <named-content xmlns:xlink="http://www.w3.org/1999/xlink" content-type="dwc:verbatimCoordinates" xlink:type="simple"><named-content content-type="geo-json" specific-use="{&#34;type&#34;:&#34;Point&#34;,&#34;coordinates&#34;:[-77.266667,-9.450000]}" id="NCID0EMGLM" xlink:type="simple">09°27'S, 077°16'W</named-content></named-content>, 3860 m, 12 June 1986, <italic>Smith et al. 12542</italic> (F, MO); Huascarán National Park, Quebrada de Yuraccocha, a lateral valley of Quebrada Rurichinchay, <named-content xmlns:xlink="http://www.w3.org/1999/xlink" content-type="dwc:verbatimCoordinates" xlink:type="simple"><named-content content-type="geo-json" specific-use="{&#34;type&#34;:&#34;Point&#34;,&#34;coordinates&#34;:[-77.283333,-9.366667]}" id="NCID0EWGLM" xlink:type="simple">09°22'S, 077°17'W</named-content></named-content>, 4300 m, 16 June 1986, <italic>Smith et al. 12737</italic> (MO, USM); Acopalca, <named-content xmlns:xlink="http://www.w3.org/1999/xlink" content-type="dwc:verbatimCoordinates" xlink:type="simple"><named-content content-type="geo-json" specific-use="{&#34;type&#34;:&#34;Point&#34;,&#34;coordinates&#34;:[-77.205278,-9.340278]}" id="NCID0EAHLM" xlink:type="simple">09°20'25"S, 077°12'19"W</named-content></named-content>, 3300 m, 11 August 2010, <italic>Xue-Jun 194</italic> (USM). Huaylas, Paron, <named-content xmlns:xlink="http://www.w3.org/1999/xlink" content-type="dwc:verbatimCoordinates" xlink:type="simple"><named-content content-type="geo-json" specific-use="{&#34;type&#34;:&#34;Point&#34;,&#34;coordinates&#34;:[-77.731111,-9.036944]}" id="NCID0EKHLM" xlink:type="simple">09°02'13"S, 77°43'52"W</named-content></named-content>, 3357 m, 07 November 2014, <italic>Boza &amp; Urquiaga 3016</italic> (USM, Z); Huascarán National Park, Quebrada Parón, <named-content xmlns:xlink="http://www.w3.org/1999/xlink" content-type="dwc:verbatimCoordinates" xlink:type="simple"><named-content content-type="geo-json" specific-use="{&#34;type&#34;:&#34;Point&#34;,&#34;coordinates&#34;:[-77.716667,-9.016667]}" id="NCID0EUHLM" xlink:type="simple">09°01'S, 077°43'W</named-content></named-content>, 3760 m, 08 May 1985, <italic>Smith 10606</italic> (MO); Huascarán National Park, <named-content xmlns:xlink="http://www.w3.org/1999/xlink" content-type="dwc:verbatimCoordinates" xlink:type="simple"><named-content content-type="geo-json" specific-use="{&#34;type&#34;:&#34;Point&#34;,&#34;coordinates&#34;:[-77.683333,-9.000000]}" id="NCID0E5HLM" xlink:type="simple">09°00'S, 077°41'W</named-content></named-content>, 4200 m, 29 September 1985, <italic>Smith 11537</italic> (MO, USM); Huascarán National Park, Parón Valley, <named-content xmlns:xlink="http://www.w3.org/1999/xlink" content-type="dwc:verbatimCoordinates" xlink:type="simple"><named-content content-type="geo-json" specific-use="{&#34;type&#34;:&#34;Point&#34;,&#34;coordinates&#34;:[-77.700000,-9.000000]}" id="NCID0EIILM" xlink:type="simple">09°00'S, 077°42'W</named-content></named-content>, 4150 m, 01 January 1985, <italic>Smith &amp; Goodwin 8924</italic> (AAU, F, MO, USM); Huascarán National Park, Parón Valley, <named-content xmlns:xlink="http://www.w3.org/1999/xlink" content-type="dwc:verbatimCoordinates" xlink:type="simple"><named-content content-type="geo-json" specific-use="{&#34;type&#34;:&#34;Point&#34;,&#34;coordinates&#34;:[-77.716667,-9.016667]}" id="NCID0ESILM" xlink:type="simple">09°01'S, 077°43'W</named-content></named-content>, 3700 m, 01 January 1985, <italic>Smith &amp; Goodwin 8939</italic> (MO, USM); Huascarán National Park, western flank of Cordillera Blanca, Alpamayo–Cashapampa trail, <named-content xmlns:xlink="http://www.w3.org/1999/xlink" content-type="dwc:verbatimCoordinates" xlink:type="simple"><named-content content-type="geo-json" specific-use="{&#34;type&#34;:&#34;Point&#34;,&#34;coordinates&#34;:[-77.750000,-8.883333]}" id="NCID0E3ILM" xlink:type="simple">08°53'S, 077°45'W</named-content></named-content>, 3950 m, 13 March 1985, <italic>Smith &amp; Valencia 10013</italic> (MO, USM); Huascarán National Park, lower slopes of Cerro Pakla, <named-content xmlns:xlink="http://www.w3.org/1999/xlink" content-type="dwc:verbatimCoordinates" xlink:type="simple"><named-content content-type="geo-json" specific-use="{&#34;type&#34;:&#34;Point&#34;,&#34;coordinates&#34;:[-77.950000,-8.816667]}" id="NCID0EGJLM" xlink:type="simple">08°49'S, 077°57'W</named-content></named-content>, 4300 m, 09 April 1986, <italic>Smith et al. 12055</italic> (AAU, F, MO, USM); Huascarán National Park, Quebrada Santa Cruz at base of and entering Quebrada Artizonraju, <named-content xmlns:xlink="http://www.w3.org/1999/xlink" content-type="dwc:verbatimCoordinates" xlink:type="simple"><named-content content-type="geo-json" specific-use="{&#34;type&#34;:&#34;Point&#34;,&#34;coordinates&#34;:[-77.600000,-8.916667]}" id="NCID0EQJLM" xlink:type="simple">08°55'S, 077°36'W</named-content></named-content>, 4800 m, 16 January 1985, <italic>Smith et al. 9298</italic> (F, MO, USM). Yungay, Ruta Vaqueria–Portachuelo, 3900 m, 05 November 1989, <italic>Arce 165</italic> (MO); Huaytajirca, en el Dist. de Yanama, procedencia Matca (Yanama), 16 December 1989, <italic>Arce &amp; Abilio 186</italic> (MO); 30 km, hacia arriba, Parque Nacional de Huascaran, 3850 m, 10 March 1983, <italic>Beck 7914</italic> (GOET, MO); Llanganuco, <named-content xmlns:xlink="http://www.w3.org/1999/xlink" content-type="dwc:verbatimCoordinates" xlink:type="simple"><named-content content-type="geo-json" specific-use="{&#34;type&#34;:&#34;Point&#34;,&#34;coordinates&#34;:[-77.611667,-9.051111]}" id="NCID0EAKLM" xlink:type="simple">09°03'04"S, 77°36'42"W</named-content></named-content>, 3852 m, 07 November 2014, <italic>Boza &amp; Urquiaga 3013</italic> (USM, Z); Llanganuco encima de Yungay, 4000 m, 27 June 1966, <italic>Ferreyra 16860</italic> (MO); Llanganuco arriba de Yungay, 4200 m, 14 December 1967, <italic>Ferreyra &amp; Blount 18727</italic> (GOET, MO, USM); Llanganuco, arriba de Yungay, 3900 m, 22 October 1965, <italic>Ferreyra &amp; Tryon</italic> 16503 (MO, USM); slopes below Laguna de LLanganuco in quebrada de Llanganuco ca. 25 km above Yungay, just above and below the lake, 4100 m, 27 June 1966, <italic>Gabriel &amp; Schunke 3826</italic> (A, F); Dist. Yungay, Laguna de Llanganuco, 3800 m, 17 February 1968, <italic>Gutiérrez 249</italic> (F); Laguna de Llanganuco, 3800 m, 19 February 1968, <italic>Gutiérrez 249-AGR</italic> (MO); Quebrada Llanganuco, cerca de la laguna y el albergue, 3850 m, 04 July 1981, <italic>Peréz 62</italic> (USM); Laguna Llanganuco, 3400 m, 01 November 1984, <italic>Sagástegui &amp; Dillon 12315</italic> (F, MO); near Laguna Llanganuco, <named-content xmlns:xlink="http://www.w3.org/1999/xlink" content-type="dwc:verbatimCoordinates" xlink:type="simple"><named-content content-type="geo-json" specific-use="{&#34;type&#34;:&#34;Point&#34;,&#34;coordinates&#34;:[-77.633333,-9.065000]}" id="NCID0E1KLM" xlink:type="simple">09°03'54"S, 077°38'00"W</named-content></named-content>, 4300 m, 14 August 2002, <italic>Schmidt-Lebuhn 507</italic> (USM); near laguna Llanganuco, <named-content xmlns:xlink="http://www.w3.org/1999/xlink" content-type="dwc:verbatimCoordinates" xlink:type="simple"><named-content content-type="geo-json" specific-use="{&#34;type&#34;:&#34;Point&#34;,&#34;coordinates&#34;:[-77.633333,-9.065000]}" id="NCID0EELLM" xlink:type="simple">09°03'54"S, 077°38'00"W</named-content></named-content>, 4300 m, 14 August 2002, <italic>Schmidt-Lebuhn 510</italic> (USM); Huascarán National Park, Lake Llanganuco, <named-content xmlns:xlink="http://www.w3.org/1999/xlink" content-type="dwc:verbatimCoordinates" xlink:type="simple"><named-content content-type="geo-json" specific-use="{&#34;type&#34;:&#34;Point&#34;,&#34;coordinates&#34;:[-77.650000,-9.083333]}" id="NCID0EOLLM" xlink:type="simple">09°05'S, 077°39'W</named-content></named-content>, 3860 m, 16 August 1984, <italic>Smith 8210</italic> (MO); Huascarán National Park, Llanganuco sector, Quebrada Demanada, side valley to Nevado Pisco, <named-content xmlns:xlink="http://www.w3.org/1999/xlink" content-type="dwc:verbatimCoordinates" xlink:type="simple"><named-content content-type="geo-json" specific-use="{&#34;type&#34;:&#34;Point&#34;,&#34;coordinates&#34;:[-77.616667,-9.033333]}" id="NCID0EYLLM" xlink:type="simple">09°02'S, 077°37'W</named-content></named-content>, 4250 m, 13 April 1985, <italic>Smith &amp; Cautivo 10302</italic> (MO, USM); Huascarán National Park, Quebrada Ranincuray, <named-content xmlns:xlink="http://www.w3.org/1999/xlink" content-type="dwc:verbatimCoordinates" xlink:type="simple"><named-content content-type="geo-json" specific-use="{&#34;type&#34;:&#34;Point&#34;,&#34;coordinates&#34;:[-77.550000,-9.000000]}" id="NCID0ECMLM" xlink:type="simple">09°00'S, 077°33'W</named-content></named-content>, 3850 m, 11 January 1985, <italic>Smith et al. 9049</italic> (AAU, F, MO, USM); Huascarán National Park, Morococha at largest lake, <named-content xmlns:xlink="http://www.w3.org/1999/xlink" content-type="dwc:verbatimCoordinates" xlink:type="simple"><named-content content-type="geo-json" specific-use="{&#34;type&#34;:&#34;Point&#34;,&#34;coordinates&#34;:[-77.583333,-8.916667]}" id="NCID0EMMLM" xlink:type="simple">08°55'S, 077°35'W</named-content></named-content>, 4550 m, 14 January 1985, <italic>Smith et al. 9215</italic> (AAU, F, MO, USM); Llanganuco P. N. Huascarán, <named-content xmlns:xlink="http://www.w3.org/1999/xlink" content-type="dwc:verbatimCoordinates" xlink:type="simple"><named-content content-type="geo-json" specific-use="{&#34;type&#34;:&#34;Point&#34;,&#34;coordinates&#34;:[-77.616667,-9.116667]}" id="NCID0EWMLM" xlink:type="simple">09°07'00"S, 077°37'00"W</named-content></named-content>, 3475 m, 07 August 2010, <italic>Xue-Jun 25</italic> (USM). Cordillera Blanca near Ingenio in upper Pumapampa Valley, <named-content xmlns:xlink="http://www.w3.org/1999/xlink" content-type="dwc:verbatimCoordinates" xlink:type="simple"><named-content content-type="geo-json" specific-use="{&#34;type&#34;:&#34;Point&#34;,&#34;coordinates&#34;:[-77.600000,-11.066667]}" id="NCID0EANLM" xlink:type="simple">11°04'S, 077°36'W</named-content></named-content>, 4350 m, 15 February 1987, <italic>Boertmann 53</italic> (AAU); Quebrada Ishinca, Cordillera Blanca, <named-content xmlns:xlink="http://www.w3.org/1999/xlink" content-type="dwc:verbatimCoordinates" xlink:type="simple"><named-content content-type="geo-json" specific-use="{&#34;type&#34;:&#34;Point&#34;,&#34;coordinates&#34;:[-77.466667,-9.383333]}" id="NCID0EKNLM" xlink:type="simple">09°23'S, 077°28'W</named-content></named-content>, 3950 m, 23 August 1988, <italic>Frimer &amp; Nielsen 101</italic> (AAU); Quebrada Matará in Quebrada Ulta, Cordillera Blanca, <named-content xmlns:xlink="http://www.w3.org/1999/xlink" content-type="dwc:verbatimCoordinates" xlink:type="simple"><named-content content-type="geo-json" specific-use="{&#34;type&#34;:&#34;Point&#34;,&#34;coordinates&#34;:[-77.533333,-9.116667]}" id="NCID0EUNLM" xlink:type="simple">09°07'S, 077°32'W</named-content></named-content>, 4250 m, 03 September 1988, <italic>Frimer &amp; Nielsen 104</italic> (AAU); Quebrada Ulta, Cordillera Blanca, <named-content xmlns:xlink="http://www.w3.org/1999/xlink" content-type="dwc:verbatimCoordinates" xlink:type="simple"><named-content content-type="geo-json" specific-use="{&#34;type&#34;:&#34;Point&#34;,&#34;coordinates&#34;:[-77.533333,-9.100000]}" id="NCID0E5NLM" xlink:type="simple">09°06'S, 077°32'W</named-content></named-content>, 4050 m, 02 September 1988, <italic>Frimer &amp; Nielsen 107</italic> (AAU); <italic>108</italic> (AAU); Quebrada Rurichinchay, Cordillera Blanca, <named-content xmlns:xlink="http://www.w3.org/1999/xlink" content-type="dwc:verbatimCoordinates" xlink:type="simple"><named-content content-type="geo-json" specific-use="{&#34;type&#34;:&#34;Point&#34;,&#34;coordinates&#34;:[-77.300000,-9.350000]}" id="NCID0EKOLM" xlink:type="simple">09°21'S, 077°18'W</named-content></named-content>, 4000 m, 06 Oct 1988, <italic>Frimer &amp; Nielsen 118</italic> (AAU); <italic>123</italic> (AAU); Quebrada Rurec, Cordillera Blanca, <named-content xmlns:xlink="http://www.w3.org/1999/xlink" content-type="dwc:verbatimCoordinates" xlink:type="simple"><named-content content-type="geo-json" specific-use="{&#34;type&#34;:&#34;Point&#34;,&#34;coordinates&#34;:[-77.283333,-9.416667]}" id="NCID0EWOLM" xlink:type="simple">09°25'S, 077°17'W</named-content></named-content>, 3950 m, 11 October 1988, <italic>Frimer &amp; Nielsen 125</italic> (AAU); <italic>Frimer &amp; Nielsen 126</italic> (AAU); Quebrada Carhuasccancha. Cordillera Blanca, <named-content xmlns:xlink="http://www.w3.org/1999/xlink" content-type="dwc:verbatimCoordinates" xlink:type="simple"><named-content content-type="geo-json" specific-use="{&#34;type&#34;:&#34;Point&#34;,&#34;coordinates&#34;:[-77.250000,-9.483333]}" id="NCID0ECPLM" xlink:type="simple">09°29'S, 077°15'W</named-content></named-content>, 3900 m, 15 October 1988, <italic>Frimer &amp; Nielsen 132</italic> (AAU); Querada Paron, Cordillera Blanca (W of Paron), <named-content xmlns:xlink="http://www.w3.org/1999/xlink" content-type="dwc:verbatimCoordinates" xlink:type="simple"><named-content content-type="geo-json" specific-use="{&#34;type&#34;:&#34;Point&#34;,&#34;coordinates&#34;:[-77.683333,-9.000000]}" id="NCID0EMPLM" xlink:type="simple">09°00'S, 077°41'W</named-content></named-content>, 4150 m, 18 August 1988, <italic>Frimer &amp; Nielsen 42</italic>; <italic>43</italic>; <italic>44</italic>; <italic>45</italic>; <italic>59</italic> (AAU); Quebrada Ishinca, Cordillera Blanca, <named-content xmlns:xlink="http://www.w3.org/1999/xlink" content-type="dwc:verbatimCoordinates" xlink:type="simple"><named-content content-type="geo-json" specific-use="{&#34;type&#34;:&#34;Point&#34;,&#34;coordinates&#34;:[-77.466667,-9.383333]}" id="NCID0E5PLM" xlink:type="simple">09°23'S, 077°28'W</named-content></named-content>, 3950 m, 23 August 1988, <italic>Frimer &amp; Nielsen 70</italic>; <italic>71</italic>; <italic>73</italic> (AAU); Quebrada Ishinca, Cordillera Blanca, <named-content xmlns:xlink="http://www.w3.org/1999/xlink" content-type="dwc:verbatimCoordinates" xlink:type="simple"><named-content content-type="geo-json" specific-use="{&#34;type&#34;:&#34;Point&#34;,&#34;coordinates&#34;:[-77.466667,-9.383333]}" id="NCID0EMQLM" xlink:type="simple">09°23'S, 077°28'W</named-content></named-content>, 3950 m, 23 August 1988, <italic>Frimer &amp; Nielsen 74</italic>; <italic>99</italic> (AAU); road from Yungay to Yauya, vicinity of Lagunas Llanganuco, <named-content xmlns:xlink="http://www.w3.org/1999/xlink" content-type="dwc:verbatimCoordinates" xlink:type="simple"><named-content content-type="geo-json" specific-use="{&#34;type&#34;:&#34;Point&#34;,&#34;coordinates&#34;:[-77.583333,-9.033333]}" id="NCID0EYQLM" xlink:type="simple">09°02'S, 077°35'W</named-content></named-content>, 3800 m, 10 July 1982, <italic>Gentry et al. 37376</italic> (MO, USM); Llanganuco, 4377 m, 29 November 2007, <italic>Lasermann II/1</italic> (USM); Cordillera Blanca, Laguna Paron, 30 km NE of Caraz in northern Huascaran National Park, 4100 m, 10 October 1988, <italic>Peterson s.n</italic> (MO); Cordillera Blanca, East of Yungay, Laguna de Llanganuco, 3800 m, 05 April 1988, <italic>Renvoize &amp; Lægaard 5066</italic> (AAU); Cordillera Blanca. 35 km east of Yungay, 4000 m, 05 April 1988, <italic>Renvoize &amp; Lægaard 5074</italic> (AAU, MO); <italic>5075</italic> (AAU); 40 km east of Yungay., 4350 m, 05 April 1988, <italic>Renvoize &amp; Lægaard 5088A</italic>; <italic>5088B</italic> (AAU); Llanganuco Valley, <named-content xmlns:xlink="http://www.w3.org/1999/xlink" content-type="dwc:verbatimCoordinates" xlink:type="simple"><named-content content-type="geo-json" specific-use="{&#34;type&#34;:&#34;Point&#34;,&#34;coordinates&#34;:[-77.500000,-9.000000]}" id="NCID0EQRLM" xlink:type="simple">09°00'S, 077°30'W</named-content></named-content>, 1500 m, August 1959, <italic>Tothill 174</italic> (F); 3700 m, 1901–1929, <italic>Weberbauer 3229</italic> (B, MO); Parque Nacional Huascarán. Llanganuco, 11 July 1982, <italic>Zardini 1535</italic> (MO). <bold>La Libertad</bold>: Sánchez Carrión, señal Huayllides, <named-content xmlns:xlink="http://www.w3.org/1999/xlink" content-type="dwc:verbatimCoordinates" xlink:type="simple"><named-content content-type="geo-json" specific-use="{&#34;type&#34;:&#34;Point&#34;,&#34;coordinates&#34;:[-78.033333,-7.883333]}" id="NCID0EASLM" xlink:type="simple">07°53'S, 078°02'W</named-content></named-content>, 4100 m, 21 August 1982, <italic>Smith 2278</italic> (MO, USM).</p></tp:treatment-sec><tp:treatment-sec><!--Section generated to contain objects referenced in tp:taxon-treatment.--><fig id="F41" position="float" orientation="portrait"><object-id xmlns:xlink="http://www.w3.org/1999/xlink" content-type="doi" xlink:type="simple">10.3897/phytokeys.203.83529.figure41</object-id><object-id xmlns:xlink="http://www.w3.org/1999/xlink" content-type="arpha" xlink:type="simple">B6B59A76-6E0A-5DE6-A18E-858F83F1D8FF</object-id><label>Figure 41.</label><caption><p>Geographical distribution of the species of subsection <tp:taxon-name><tp:taxon-name-part taxon-name-part-type="genus" reg="Polylepis"/><tp:taxon-name-part taxon-name-part-type="section" reg="Sericeae"/><tp:taxon-name-part taxon-name-part-type="subsection" reg="Sericeae">Sericeae</tp:taxon-name-part></tp:taxon-name>.</p></caption><graphic xmlns:xlink="http://www.w3.org/1999/xlink" xlink:href="phytokeys-203-001_article-83529__-g041.jpg" position="float" orientation="portrait" xlink:type="simple" id="oo_721358.jpg"><uri content-type="original_file" xlink:type="simple">https://binary.pensoft.net/fig/721358</uri></graphic></fig></tp:treatment-sec><ref-list><ref id="B217"><mixed-citation xmlns:xlink="http://www.w3.org/1999/xlink" xlink:type="simple"><person-group><name name-style="western"><surname>Morales</surname><given-names>LV</given-names></name><name name-style="western"><surname>Sevillano-Rios</surname><given-names>CS</given-names></name><name name-style="western"><surname>Fick</surname><given-names>S</given-names></name><name name-style="western"><surname>Young</surname><given-names>TP</given-names></name></person-group> (<year>2018</year>) <article-title>Differential seedling regeneration patterns across forest–grassland ecotones in two tropical treeline species (<italic><tp:taxon-name><tp:taxon-name-part taxon-name-part-type="genus">Polylepis</tp:taxon-name-part></tp:taxon-name></italic> spp.).</article-title><source>Austral Ecology</source><volume>43</volume>(<issue>5</issue>): <fpage>514</fpage>–<lpage>526</lpage>. <ext-link xlink:type="simple" ext-link-type="doi" xlink:href="10.1111/aec.12588">https://doi.org/10.1111/aec.12588</ext-link></mixed-citation></ref><ref id="B301"><mixed-citation xmlns:xlink="http://www.w3.org/1999/xlink" xlink:type="simple"><person-group><name name-style="western"><surname>Sevillano-Ríos</surname><given-names>S</given-names></name><name name-style="western"><surname>Morales</surname><given-names>LV</given-names></name></person-group> (<year>2021</year>) <article-title>La temperatura y radiación solar explican diferencias en la distribución de dos árboles altoandinos (<italic><tp:taxon-name><tp:taxon-name-part taxon-name-part-type="genus">Polylepis</tp:taxon-name-part></tp:taxon-name></italic> spp.) localmente simpátricos en la Cordillera Blanca, Perú.</article-title><source>Neotropical Biodiversity</source><volume>7</volume>(<issue>1</issue>): <fpage>327</fpage>–<lpage>340</lpage>. <ext-link xlink:type="simple" ext-link-type="doi" xlink:href="10.1080/23766808.2021.1938887">https://doi.org/10.1080/23766808.2021.1938887</ext-link></mixed-citation></ref><ref id="B51"><mixed-citation xmlns:xlink="http://www.w3.org/1999/xlink" xlink:type="simple"><person-group><name name-style="western"><surname>Castro</surname><given-names>A</given-names></name><name name-style="western"><surname>Flores</surname><given-names>M</given-names></name></person-group> (<year>2015</year>) <article-title>Characterization of a Queñual (<italic><tp:taxon-name><tp:taxon-name-part taxon-name-part-type="genus">Polylepis</tp:taxon-name-part></tp:taxon-name></italic> spp.) forest at Huasta District, Bolognesi Province (Ancash, Peru).</article-title><source>Ecología Aplicada</source><volume>14</volume>(<issue>1</issue>): <fpage>1</fpage>–<lpage>9</lpage>. <ext-link xlink:type="simple" ext-link-type="doi" xlink:href="10.21704/rea.v14i1-2.77">https://doi.org/10.21704/rea.v14i1-2.77</ext-link></mixed-citation></ref><ref id="B304"><mixed-citation xmlns:xlink="http://www.w3.org/1999/xlink" xlink:type="simple"><person-group><name name-style="western"><surname>Sevillano-Ríos</surname><given-names>S</given-names></name><name name-style="western"><surname>Lloyd</surname><given-names>H</given-names></name><name name-style="western"><surname>Valdés-Velásquez</surname><given-names>A</given-names></name></person-group> (<year>2011</year>) <article-title>Bird species richness, diversity and abundance in <italic><tp:taxon-name><tp:taxon-name-part taxon-name-part-type="genus">Polylepis</tp:taxon-name-part></tp:taxon-name></italic> woodlands, Huascaran biosphere reserve, Peru.</article-title><source>Studies on Neotropical Fauna and Environment</source><volume>46</volume>(<issue>1</issue>): <fpage>69</fpage>–<lpage>76</lpage>. <ext-link xlink:type="simple" ext-link-type="doi" xlink:href="10.1080/01650521.2010.546567">https://doi.org/10.1080/01650521.2010.546567</ext-link></mixed-citation></ref><ref id="B302"><mixed-citation xmlns:xlink="http://www.w3.org/1999/xlink" xlink:type="simple"><person-group><name name-style="western"><surname>Sevillano-Ríos</surname><given-names>S</given-names></name><name name-style="western"><surname>Rodewald</surname><given-names>AD</given-names></name></person-group> (<year>2017</year>) Avian community structure and habitat use of <italic><tp:taxon-name><tp:taxon-name-part taxon-name-part-type="genus">Polylepis</tp:taxon-name-part></tp:taxon-name></italic> forests along an elevation gradient. PeerJ 5: e3220. <ext-link xlink:type="simple" ext-link-type="doi" xlink:href="10.7717/peerj.3220">https://doi.org/10.7717/peerj.3220</ext-link></mixed-citation></ref><ref id="B303"><mixed-citation xmlns:xlink="http://www.w3.org/1999/xlink" xlink:type="simple"><person-group><name name-style="western"><surname>Sevillano-Ríos</surname><given-names>S</given-names></name><name name-style="western"><surname>Rodewald</surname><given-names>AD</given-names></name></person-group> (<year>2021</year>) <article-title>Responses of <italic><tp:taxon-name><tp:taxon-name-part taxon-name-part-type="genus">Polylepis</tp:taxon-name-part></tp:taxon-name></italic> birds to patch and landscape attributes in the High Andes.</article-title><source>Neotropical Biodiversity</source><volume>7</volume>(<issue>1</issue>): <fpage>5</fpage>–<lpage>22</lpage>. <ext-link xlink:type="simple" ext-link-type="doi" xlink:href="10.1080/23766808.2020.1869900">https://doi.org/10.1080/23766808.2020.1869900</ext-link></mixed-citation></ref><ref id="B104"><mixed-citation xmlns:xlink="http://www.w3.org/1999/xlink" xlink:type="simple"><person-group><name name-style="western"><surname>Fuentealba</surname><given-names>B</given-names></name><name name-style="western"><surname>Sevillano</surname><given-names>S</given-names></name></person-group> (<year>2016</year>) Experiencias de rehabilitación comunitaria con queñual (<italic><tp:taxon-name><tp:taxon-name-part taxon-name-part-type="genus">Polylepis</tp:taxon-name-part></tp:taxon-name></italic> sp.) en el Departamento de Ancash, Perú. In: Ceccon E, Pérez DR (Eds) Más allá de la ecología de la restauración: perspectivas sociales en América Latina y el Caribe, 315–327.</mixed-citation></ref><ref id="B236"><mixed-citation xmlns:xlink="http://www.w3.org/1999/xlink" xlink:type="simple"><person-group><name name-style="western"><surname>Pilger</surname><given-names>RKF</given-names></name></person-group> (<year>1906</year>) <tp:taxon-name><tp:taxon-name-part taxon-name-part-type="family">Rosaceae</tp:taxon-name-part></tp:taxon-name> andinae. Botanische Jahrbücher für Systematik, Pflanzengeschichte und Pflanzengeographie 37: 535.</mixed-citation></ref><ref id="B306"><mixed-citation xmlns:xlink="http://www.w3.org/1999/xlink" xlink:type="simple"><person-group><name name-style="western"><surname>Simpson</surname><given-names>BB</given-names></name></person-group> (<year>1979</year>) <article-title>A revision of the genus <italic><tp:taxon-name><tp:taxon-name-part taxon-name-part-type="genus">Polylepis</tp:taxon-name-part></tp:taxon-name></italic> (<tp:taxon-name><tp:taxon-name-part taxon-name-part-type="family">Rosaceae</tp:taxon-name-part></tp:taxon-name>: Sanguisorbeae).</article-title><source>Smithsonian Contributions to Botany</source><volume>43</volume>(<issue>43</issue>): <fpage>1</fpage>–<lpage>62</lpage>. <ext-link xlink:type="simple" ext-link-type="doi" xlink:href="10.5479/si.0081024X.43.1">https://doi.org/10.5479/si.0081024X.43.1</ext-link></mixed-citation></ref><ref id="B33"><mixed-citation xmlns:xlink="http://www.w3.org/1999/xlink" xlink:type="simple"><person-group><name name-style="western"><surname>Boza Espinoza</surname><given-names>TE</given-names></name><name name-style="western"><surname>Quispe-Melgar</surname><given-names>HR</given-names></name><name name-style="western"><surname>Kessler</surname><given-names>M</given-names></name></person-group> (<year>2019</year>) <article-title>Taxonomic Reevaluation of the <italic><tp:taxon-name><tp:taxon-name-part taxon-name-part-type="genus">Polylepis</tp:taxon-name-part><tp:taxon-name-part taxon-name-part-type="species">sericea</tp:taxon-name-part></tp:taxon-name></italic> Complex (<tp:taxon-name><tp:taxon-name-part taxon-name-part-type="family">Rosaceae</tp:taxon-name-part></tp:taxon-name>), with the Description of a New Species.</article-title><source>Systematic Botany</source><volume>44</volume>(<issue>2</issue>): <fpage>324</fpage>–<lpage>334</lpage>. <ext-link xlink:type="simple" ext-link-type="doi" xlink:href="10.1600/036364419X15562052252225">https://doi.org/10.1600/036364419X15562052252225</ext-link></mixed-citation></ref></ref-list></tp:taxon-treatment>
