# Supplementary material for: ﻿A monograph of the genus Polylepis (Rosaceae)
Source: PhytoKeys. 2022 Aug 1;203:1–274. doi: 10.3897/phytokeys.203.83529 (PMC9849045; doi:10.3897/phytokeys.203.83529)
Supplement: XML Treatment for Polylepis argentea [file phytokeys.203.83529-treatment12.xml]

<!DOCTYPE tp:taxon-treatment
  PUBLIC "-//TaxonX//DTD Taxonomic Treatment Publishing DTD v0 20100105//EN" "tax-treatment-NSO.dtd">
<tp:taxon-treatment xmlns:tp="http://www.plazi.org/taxpub"><tp:treatment-meta><kwd-group><label>Taxon classification</label><kwd>
              <named-content content-type="kingdom">Plantae</named-content>
            </kwd><kwd>
              <named-content content-type="order">Rosales</named-content>
            </kwd><kwd>
              <named-content content-type="family">Rosaceae</named-content>
            </kwd></kwd-group><mixed-citation publication-type="journal"><person-group><name><surname>Boza Espinoza</surname><given-names>Tatiana Erika</given-names></name><name><surname>Kessler</surname><given-names>Michael</given-names></name></person-group><article-title>﻿A monograph of the genus <italic><tp:taxon-name><tp:taxon-name-part taxon-name-part-type="genus" reg="Polylepis">Polylepis</tp:taxon-name-part></tp:taxon-name></italic> (<tp:taxon-name><tp:taxon-name-part taxon-name-part-type="family">Rosaceae</tp:taxon-name-part></tp:taxon-name>)</article-title><source>PhytoKeys</source><day>01</day><month>08</month><year>2022</year><volume>203</volume><fpage>1</fpage><lpage>274</lpage><pub-id pub-id-type="doi">10.3897/phytokeys.203.83529</pub-id></mixed-citation></tp:treatment-meta><tp:nomenclature><label>﻿7.</label><tp:taxon-name>
            <object-id xmlns:xlink="http://www.w3.org/1999/xlink" content-type="arpha" xlink:type="simple">E249F1C3-AE88-5F1B-AA23-6D3F39F5AF85</object-id>
            <tp:taxon-name-part taxon-name-part-type="genus" reg="Polylepis">Polylepis</tp:taxon-name-part>
            <tp:taxon-name-part taxon-name-part-type="species" reg="argentea">argentea</tp:taxon-name-part>
          </tp:taxon-name><tp:taxon-authority>T.Boza &amp; H.Quispe, Syst. Bot.44(2): 327. 2019.</tp:taxon-authority><xref ref-type="fig" rid="F27">Figs 27</xref><xref ref-type="fig" rid="F28">, 28</xref></tp:nomenclature><tp:treatment-sec sec-type="material" id="SECID0EUTLM"><title>Type.</title><p>Peru. Junín: Concepción, Dist. de Andamarca, a 2.5 km de la localidad de Alhuay, <named-content xmlns:xlink="http://www.w3.org/1999/xlink" content-type="dwc:verbatimCoordinates" xlink:type="simple"><named-content content-type="geo-json" specific-use="{&#34;type&#34;:&#34;Point&#34;,&#34;coordinates&#34;:[-74.900278,-11.691667]}" id="NCID0E4TLM" xlink:type="simple">11°41'30"S, 74°54'01"W</named-content></named-content>, 4150 m, 10 Oct 2017, <italic>H.R. Quispe M. 85</italic> (holotype: CUZ!; isotypes: USM!, Z!).</p><fig id="F27" position="float" orientation="portrait"><object-id xmlns:xlink="http://www.w3.org/1999/xlink" content-type="doi" xlink:type="simple">10.3897/phytokeys.203.83529.figure27</object-id><object-id xmlns:xlink="http://www.w3.org/1999/xlink" content-type="arpha" xlink:type="simple">315B43FF-C943-5DFD-A2A8-1AD626C581F0</object-id><label>Figure 27.</label><caption><p><italic><tp:taxon-name><tp:taxon-name-part taxon-name-part-type="genus" reg="Polylepis">Polylepis</tp:taxon-name-part><tp:taxon-name-part taxon-name-part-type="species" reg="argentea">argentea</tp:taxon-name-part></tp:taxon-name></italic> T.Boza &amp; H.R. Quispe <bold>A</bold> flower <bold>B</bold> inflorescence <bold>C</bold> upper leaflet surface <bold>D</bold> lower leaflet surface <bold>E</bold> bark <bold>F</bold> branching patterns (<bold>A, C, D, F</bold><italic>Boza &amp; Urquiaga 3036</italic><bold>B, E</bold><italic>Quispe 85</italic>). Scale bars: 3 mm (<bold>A</bold>); 3 cm (<bold>B</bold>); 1 cm (<bold>C, D</bold>). Photographs <bold>A, C, F</bold> T. E. Boza E. <bold>B, E</bold> H. R. Quispe <bold>D</bold> E. G. Urquiaga F.</p></caption><graphic xmlns:xlink="http://www.w3.org/1999/xlink" xlink:href="phytokeys-203-001_article-83529__-g027.jpg" position="float" orientation="portrait" xlink:type="simple" id="oo_721344.jpg"><uri content-type="original_file" xlink:type="simple">https://binary.pensoft.net/fig/721344</uri></graphic></fig></tp:treatment-sec><tp:treatment-sec sec-type="description" id="SECID0E3VLM"><title>Description.</title><p><bold><italic>Trees</italic></bold> 4–7 m tall. <bold><italic>Leaves</italic></bold> strongly congested at the branch tips, imparipinnate with 2 pairs of lateral leaflets, obtrullate in outline, (2.9)3.3–4.3 × (2.6–)3.3–4.3 cm; rachises densely sericeous, points of leaflet attachment with a tuft of long, straight hairs, sometimes with resin at leaflet insertion; stipular sheaths apically acute with spurs, densely sericeous on the outer surfaces; leaflets narrowly elliptic in outline, second pair from the terminal leaflet the largest, one of this pair (1.9)2.4–2.6 × 0.5–0.7 cm; margin entire, coriaceous, apically acute to slightly retuse, basally unequally cordate; upper leaflet surfaces almost glabrous with some hairs on the mid-veins to densely sericeous with silky hairs throughout; lower leaflet surfaces densely sericeous with silky hairs 0.6–0.9 mm long. <bold><italic>Inflorescences</italic></bold> pendant, 7.2–8.1 cm long, bearing 5–6(–9) flowers; floral bracts 4.5–5.6 mm long, narrowly triangular, densely sericeous on the outer surface; rachises sericeous. <bold><italic>Flowers</italic></bold> 7–9 mm diam.; sepals 3–4, ovate, green, densely sericeous outside; stamens 7–10, anthers orbicular, with a dense tuft of straight white hairs on the upper half; styles fimbriate, 2.7–4.4 mm long. <bold><italic>Fruits</italic></bold> turbinate, with variable numbers and placement of flattened spines, densely sericeous; 2.3–2.5 × 3.5–5.3 mm including spines. <bold><italic>Diploid</italic></bold>.</p><fig id="F28" position="float" orientation="portrait"><object-id xmlns:xlink="http://www.w3.org/1999/xlink" content-type="doi" xlink:type="simple">10.3897/phytokeys.203.83529.figure28</object-id><object-id xmlns:xlink="http://www.w3.org/1999/xlink" content-type="arpha" xlink:type="simple">95D6008B-C8FF-59D3-91C1-7912928151EA</object-id><label>Figure 28.</label><caption><p><italic><tp:taxon-name><tp:taxon-name-part taxon-name-part-type="genus" reg="Polylepis">Polylepis</tp:taxon-name-part><tp:taxon-name-part taxon-name-part-type="species" reg="argentea">argentea</tp:taxon-name-part></tp:taxon-name></italic> T.Boza &amp; H.R. Quispe <bold>A</bold> flowering branch <bold>B</bold> fruit <bold>C</bold> lower leaf surface <bold>D</bold> upper leaf surface (<bold>A, C, D</bold><italic>Quispe 85</italic><bold>B</bold><italic>Quispe 87</italic>). Scale bars: 4 cm (<bold>A</bold>); 2 mm (<bold>B, C</bold>); 3 cm (<bold>D</bold>). Photographs by T. E. Boza E.</p></caption><graphic xmlns:xlink="http://www.w3.org/1999/xlink" xlink:href="phytokeys-203-001_article-83529__-g028.jpg" position="float" orientation="portrait" xlink:type="simple" id="oo_721345.jpg"><uri content-type="original_file" xlink:type="simple">https://binary.pensoft.net/fig/721345</uri></graphic></fig></tp:treatment-sec><tp:treatment-sec sec-type="distribution" id="SECID0EEYLM"><title>Distribution, habitat and ecology.</title><p><italic><tp:taxon-name><tp:taxon-name-part taxon-name-part-type="genus" reg="Polylepis">Polylepis</tp:taxon-name-part><tp:taxon-name-part taxon-name-part-type="species" reg="argentea">argentea</tp:taxon-name-part></tp:taxon-name></italic> has been found in central Peru at La Mar (Ayacucho), Concepcion, Huancayo and Satipo (Junin) and La Convencion and Urubamba (Cusco) (Fig. <xref ref-type="fig" rid="F41">41</xref>). It grows mainly in humid Andean Forest at 3400–4400 m elevation. It often co-occurs with <italic><tp:taxon-name><tp:taxon-name-part taxon-name-part-type="genus" reg="Polylepis">P.</tp:taxon-name-part><tp:taxon-name-part taxon-name-part-type="species" reg="canoi">canoi</tp:taxon-name-part></tp:taxon-name></italic>, <italic><tp:taxon-name><tp:taxon-name-part taxon-name-part-type="genus" reg="Polylepis">P.</tp:taxon-name-part><tp:taxon-name-part taxon-name-part-type="species" reg="rodolfovasquezii">rodolfovasquezii</tp:taxon-name-part></tp:taxon-name></italic> and <italic><tp:taxon-name><tp:taxon-name-part taxon-name-part-type="genus" reg="Polylepis">P.</tp:taxon-name-part><tp:taxon-name-part taxon-name-part-type="species" reg="serrata">serrata</tp:taxon-name-part></tp:taxon-name></italic> (<xref ref-type="bibr" rid="B244">Quispe-Melgar et al. 2018</xref>) and although hybrids are not yet known, these might occur. In the Cordillera Vilcabamba, <italic><tp:taxon-name><tp:taxon-name-part taxon-name-part-type="genus" reg="Polylepis">Polylepis</tp:taxon-name-part><tp:taxon-name-part taxon-name-part-type="species" reg="argentea">argentea</tp:taxon-name-part></tp:taxon-name></italic> dominates the forest, with <italic><tp:taxon-name><tp:taxon-name-part taxon-name-part-type="genus" reg="Polylepis">P.</tp:taxon-name-part><tp:taxon-name-part taxon-name-part-type="species" reg="canoi">canoi</tp:taxon-name-part></tp:taxon-name></italic> intermixed among it and <italic><tp:taxon-name><tp:taxon-name-part taxon-name-part-type="genus" reg="Polylepis">P.</tp:taxon-name-part><tp:taxon-name-part taxon-name-part-type="species" reg="serrata">serrata</tp:taxon-name-part></tp:taxon-name></italic> in hilltop forest (<xref ref-type="bibr" rid="B32">Boyle 2001</xref>). The slightly different colours of the foliage of each species of <italic><tp:taxon-name><tp:taxon-name-part taxon-name-part-type="genus" reg="Polylepis">Polylepis</tp:taxon-name-part></tp:taxon-name></italic> make this gradation obvious even from a distance (<xref ref-type="bibr" rid="B32">Boyle 2001</xref>).</p></tp:treatment-sec><tp:treatment-sec sec-type="conservation status" id="SECID0EO2LM"><title>Conservation status.</title><p>The estimated Extent of Occurrence (<abbrev xmlns:xlink="http://www.w3.org/1999/xlink" xlink:title="Extent of Occurrence" id="ABBRID0EU2LM" xlink:type="simple">EOO</abbrev>) for <italic><tp:taxon-name><tp:taxon-name-part taxon-name-part-type="genus" reg="Polylepis">P.</tp:taxon-name-part><tp:taxon-name-part taxon-name-part-type="species" reg="argentea">argentea</tp:taxon-name-part></tp:taxon-name></italic> is 23,788 km<sup>2</sup> and the Area of Occupancy is 40 km<sup>2</sup>. It is known from just eight locations, but several of these encompass forests of several square kilometers. <xref ref-type="bibr" rid="B32">Boyle (2001)</xref> described extensive forest of this species in the remote Cordillera Vilcabamba, which is largely protected in Otishi National Park. We assess <italic><tp:taxon-name><tp:taxon-name-part taxon-name-part-type="genus" reg="Polylepis">Polylepis</tp:taxon-name-part><tp:taxon-name-part taxon-name-part-type="species" reg="argentea">argentea</tp:taxon-name-part></tp:taxon-name></italic> as Vulnerable (B1a+B2a).</p></tp:treatment-sec><tp:treatment-sec sec-type="notes" id="SECID0EW3LM"><title>Notes.</title><p><italic><tp:taxon-name><tp:taxon-name-part taxon-name-part-type="genus" reg="Polylepis">Polylepis</tp:taxon-name-part><tp:taxon-name-part taxon-name-part-type="species" reg="argentea">argentea</tp:taxon-name-part></tp:taxon-name></italic> seems morphologically closest to <italic><tp:taxon-name><tp:taxon-name-part taxon-name-part-type="genus" reg="Polylepis">P.</tp:taxon-name-part><tp:taxon-name-part taxon-name-part-type="species" reg="sericea">sericea</tp:taxon-name-part></tp:taxon-name></italic> and <italic><tp:taxon-name><tp:taxon-name-part taxon-name-part-type="genus" reg="Polylepis">P.</tp:taxon-name-part><tp:taxon-name-part taxon-name-part-type="species" reg="canoi">canoi</tp:taxon-name-part></tp:taxon-name></italic> with which it shares similar lower leaflet surface hair type and density. The most obvious differences between <italic><tp:taxon-name><tp:taxon-name-part taxon-name-part-type="genus" reg="Polylepis">P.</tp:taxon-name-part><tp:taxon-name-part taxon-name-part-type="species" reg="argentea">argentea</tp:taxon-name-part></tp:taxon-name></italic> and these species is leaflet size, with <italic><tp:taxon-name><tp:taxon-name-part taxon-name-part-type="genus" reg="Polylepis">P.</tp:taxon-name-part><tp:taxon-name-part taxon-name-part-type="species" reg="argentea">argentea</tp:taxon-name-part></tp:taxon-name></italic> having leaflets of 1.9–2.6 × 0.5–0.7 cm, whereas <italic><tp:taxon-name><tp:taxon-name-part taxon-name-part-type="genus" reg="Polylepis">P.</tp:taxon-name-part><tp:taxon-name-part taxon-name-part-type="species" reg="canoi">canoi</tp:taxon-name-part></tp:taxon-name></italic> has leaflets of 2.4–3.9 × 0.8–1.5 cm and <italic><tp:taxon-name><tp:taxon-name-part taxon-name-part-type="genus" reg="Polylepis">P.</tp:taxon-name-part><tp:taxon-name-part taxon-name-part-type="species" reg="sericea">sericea</tp:taxon-name-part></tp:taxon-name></italic> of 1.8–2.1 × 0.8–1.0 cm. Further, <italic><tp:taxon-name><tp:taxon-name-part taxon-name-part-type="genus" reg="Polylepis">P.</tp:taxon-name-part><tp:taxon-name-part taxon-name-part-type="species" reg="argentea">argentea</tp:taxon-name-part></tp:taxon-name></italic> has shorter hairs (0.6–0.9 mm versus 1.3–1.7 mm) than <italic><tp:taxon-name><tp:taxon-name-part taxon-name-part-type="genus" reg="Polylepis">P.</tp:taxon-name-part><tp:taxon-name-part taxon-name-part-type="species" reg="canoi">canoi</tp:taxon-name-part></tp:taxon-name></italic>. In <italic><tp:taxon-name><tp:taxon-name-part taxon-name-part-type="genus" reg="Polylepis">P.</tp:taxon-name-part><tp:taxon-name-part taxon-name-part-type="species" reg="canoi">canoi</tp:taxon-name-part></tp:taxon-name></italic>, the hairs on the lower leaflet surfaces are yellowish and often most pronounced on the secondary veins, whereas in <italic><tp:taxon-name><tp:taxon-name-part taxon-name-part-type="genus" reg="Polylepis">P.</tp:taxon-name-part><tp:taxon-name-part taxon-name-part-type="species" reg="argentea">argentea</tp:taxon-name-part></tp:taxon-name></italic>, they are silky and more evenly distributed. <italic><tp:taxon-name><tp:taxon-name-part taxon-name-part-type="genus" reg="Polylepis">Polylepis</tp:taxon-name-part><tp:taxon-name-part taxon-name-part-type="species" reg="argentea">argentea</tp:taxon-name-part></tp:taxon-name></italic> has the upper leaflet surfaces with a few hairs on mid-veins whereas <italic><tp:taxon-name><tp:taxon-name-part taxon-name-part-type="genus" reg="Polylepis">P.</tp:taxon-name-part><tp:taxon-name-part taxon-name-part-type="species" reg="sericea">sericea</tp:taxon-name-part></tp:taxon-name></italic> has totally glabrous upper leaflet surfaces. Additionally, the inflorescence length and number of flowers per inflorescence differ between the species, with <italic><tp:taxon-name><tp:taxon-name-part taxon-name-part-type="genus" reg="Polylepis">P.</tp:taxon-name-part><tp:taxon-name-part taxon-name-part-type="species" reg="argentea">argentea</tp:taxon-name-part></tp:taxon-name></italic> having inflorescences 7.2–8.1 cm long with 5–9 flowers, compared with values of 3.3–4.5 cm and 9–15 flowers in <italic><tp:taxon-name><tp:taxon-name-part taxon-name-part-type="genus" reg="Polylepis">P.</tp:taxon-name-part><tp:taxon-name-part taxon-name-part-type="species" reg="sericea">sericea</tp:taxon-name-part></tp:taxon-name></italic> and 8.2–14.5 cm and 12–26 flowers in <italic><tp:taxon-name><tp:taxon-name-part taxon-name-part-type="genus" reg="Polylepis">P.</tp:taxon-name-part><tp:taxon-name-part taxon-name-part-type="species" reg="canoi">canoi</tp:taxon-name-part></tp:taxon-name></italic>. The three species can also be distinguished by the number of stamens and style length, with <italic><tp:taxon-name><tp:taxon-name-part taxon-name-part-type="genus" reg="Polylepis">P.</tp:taxon-name-part><tp:taxon-name-part taxon-name-part-type="species" reg="argentea">argentea</tp:taxon-name-part></tp:taxon-name></italic> having 7–10 stamens and styles 2.7–4.4 mm long, whereas the other two species have 13–15 stamens and styles 2.4–3.8 mm in <italic><tp:taxon-name><tp:taxon-name-part taxon-name-part-type="genus" reg="Polylepis">P.</tp:taxon-name-part><tp:taxon-name-part taxon-name-part-type="species" reg="canoi">canoi</tp:taxon-name-part></tp:taxon-name></italic> and 1.9–2.5 mm in <italic><tp:taxon-name><tp:taxon-name-part taxon-name-part-type="genus" reg="Polylepis">P.</tp:taxon-name-part><tp:taxon-name-part taxon-name-part-type="species" reg="sericea">sericea</tp:taxon-name-part></tp:taxon-name></italic>.</p><p><italic><tp:taxon-name><tp:taxon-name-part taxon-name-part-type="genus" reg="Polylepis">Polylepis</tp:taxon-name-part><tp:taxon-name-part taxon-name-part-type="species" reg="argentea">argentea</tp:taxon-name-part></tp:taxon-name></italic> was first collected by B. Boyle during scientific expeditions carried out in 1997 and 1998 to the isolated Cordillera Vilcabamba where he recorded three species of <italic><tp:taxon-name><tp:taxon-name-part taxon-name-part-type="genus" reg="Polylepis">Polylepis</tp:taxon-name-part></tp:taxon-name></italic> (<xref ref-type="bibr" rid="B32">Boyle 2001</xref>). The first one, here called <italic><tp:taxon-name><tp:taxon-name-part taxon-name-part-type="genus" reg="Polylepis">P.</tp:taxon-name-part><tp:taxon-name-part taxon-name-part-type="species" reg="argentea">argentea</tp:taxon-name-part></tp:taxon-name></italic>, he called <italic><tp:taxon-name><tp:taxon-name-part taxon-name-part-type="genus" reg="Polylepis">Polylepis</tp:taxon-name-part></tp:taxon-name></italic> sp1 and described as “a tree of 4–5 m with rather small silvery-tomentose leaflets” (specimen <italic>Boyle 4149</italic>) dominating the forest. A second species of <italic><tp:taxon-name><tp:taxon-name-part taxon-name-part-type="genus" reg="Polylepis">Polylepis</tp:taxon-name-part></tp:taxon-name></italic> (here <italic><tp:taxon-name><tp:taxon-name-part taxon-name-part-type="genus" reg="Polylepis">P.</tp:taxon-name-part><tp:taxon-name-part taxon-name-part-type="species" reg="canoi">canoi</tp:taxon-name-part></tp:taxon-name></italic>) “with fewer, darker green and nearly glabrous leaflet”, which he called <tp:taxon-name><tp:taxon-name-part taxon-name-part-type="genus" reg="Polylepis">Polylepis</tp:taxon-name-part><tp:taxon-name-part taxon-name-part-type="uncertainty-rank">cf.</tp:taxon-name-part><tp:taxon-name-part taxon-name-part-type="species" reg="sericea">sericea</tp:taxon-name-part></tp:taxon-name> (<italic>Boyle 4151</italic>), occurred patchily within stands of <italic><tp:taxon-name><tp:taxon-name-part taxon-name-part-type="genus" reg="Polylepis">Polylepis</tp:taxon-name-part></tp:taxon-name></italic> sp1, as well as in monospecific stands. The third species mentioned was <tp:taxon-name><tp:taxon-name-part taxon-name-part-type="genus" reg="Polylepis">Polylepis</tp:taxon-name-part><tp:taxon-name-part taxon-name-part-type="uncertainty-rank">cf.</tp:taxon-name-part><tp:taxon-name-part taxon-name-part-type="species" reg="pauta">pauta</tp:taxon-name-part></tp:taxon-name> (here <italic><tp:taxon-name><tp:taxon-name-part taxon-name-part-type="genus" reg="Polylepis">P.</tp:taxon-name-part><tp:taxon-name-part taxon-name-part-type="species" reg="serrata">serrata</tp:taxon-name-part></tp:taxon-name></italic>) (<italic>Boyle 4398</italic>), described as “a common tall tree (to 25 m high) in the tall hilltop forest”.</p></tp:treatment-sec><tp:treatment-sec sec-type="material" id="SECID0E2GMM"><title>Specimens examined.</title><p><bold>Peru. Ayacucho</bold>: La Mar, Dist. Tambo, Estera Community, sector Muyuorco, <named-content xmlns:xlink="http://www.w3.org/1999/xlink" content-type="dwc:verbatimCoordinates" xlink:type="simple"><named-content content-type="geo-json" specific-use="{&#34;type&#34;:&#34;Point&#34;,&#34;coordinates&#34;:[-73.804722,-12.905278]}" id="NCID0EGHMM" xlink:type="simple">12°54'19"S, 073°48'17"W</named-content></named-content>, 3637 m, 29 June 2015, <italic>Boza 3036</italic>; <italic>3096</italic>; <italic>3097</italic>; <italic>3098</italic>; <italic>3099</italic>; <italic>3100</italic>; <italic>3101</italic>; <italic>3102</italic>; <italic>3103</italic>; <italic>3104</italic>; <italic>3105</italic>; <italic>3106</italic> (USM!, Z!). <bold>Cusco</bold>: La Convención, Dist. Huayopata Abra Málaga, <named-content xmlns:xlink="http://www.w3.org/1999/xlink" content-type="dwc:verbatimCoordinates" xlink:type="simple"><named-content content-type="geo-json" specific-use="{&#34;type&#34;:&#34;Point&#34;,&#34;coordinates&#34;:[-72.321667,-13.134722]}" id="NCID0EIIMM" xlink:type="simple">13°08'05"S, 072°19'18"W</named-content></named-content>, 3802 m, 13 June 2015, <italic>Boza 3032</italic>; <italic>3082</italic>; <italic>3083</italic>; <italic>3084</italic> (USM!, Z!); Cuzco. Provincia La Convención, Bosque Qulcamachay, 4200 m, 01 October 2002, <italic>Palomino 2030</italic> (QCA!); Dist. Huayopata, localidad Panticalle, Abra Málaga, <named-content xmlns:xlink="http://www.w3.org/1999/xlink" content-type="dwc:verbatimCoordinates" xlink:type="simple"><named-content content-type="geo-json" specific-use="{&#34;type&#34;:&#34;Point&#34;,&#34;coordinates&#34;:[-72.325556,-13.133889]}" id="NCID0E1IMM" xlink:type="simple">13°08'02"S, 072°19'32"W</named-content></named-content>, 3725 m, 30 May 2006, <italic>Toivonen 84</italic>; <italic>85</italic>; <italic>86</italic>; <italic>87</italic> (CUZ!). Urubamba, Inkatambo, <named-content xmlns:xlink="http://www.w3.org/1999/xlink" content-type="dwc:verbatimCoordinates" xlink:type="simple"><named-content content-type="geo-json" specific-use="{&#34;type&#34;:&#34;Point&#34;,&#34;coordinates&#34;:[-72.528889,-13.301667]}" id="NCID0EKJMM" xlink:type="simple">13°18'06"S, 072°31'44"W</named-content></named-content>, 4340 m, 01 September 2002, <italic>Arce s.n</italic> (USM!); Qésqa, <named-content xmlns:xlink="http://www.w3.org/1999/xlink" content-type="dwc:verbatimCoordinates" xlink:type="simple"><named-content content-type="geo-json" specific-use="{&#34;type&#34;:&#34;Point&#34;,&#34;coordinates&#34;:[-72.415833,-13.297500]}" id="NCID0EUJMM" xlink:type="simple">13°17'51"S, 072°24'57"W</named-content></named-content>, 4000 m, 01 October 2002, <italic>Arce s.n</italic> (USM!); Abra Málaga, <named-content xmlns:xlink="http://www.w3.org/1999/xlink" content-type="dwc:verbatimCoordinates" xlink:type="simple"><named-content content-type="geo-json" specific-use="{&#34;type&#34;:&#34;Point&#34;,&#34;coordinates&#34;:[-72.302500,-13.145278]}" id="NCID0E5JMM" xlink:type="simple">13°08'43"S, 072°18'09"W</named-content></named-content>, 4318 m, 01 October 2002, <italic>Arce s.n</italic> (CUZ!); Inkatambo <named-content xmlns:xlink="http://www.w3.org/1999/xlink" content-type="dwc:verbatimCoordinates" xlink:type="simple"><named-content content-type="geo-json" specific-use="{&#34;type&#34;:&#34;Point&#34;,&#34;coordinates&#34;:[-72.528889,-13.301667]}" id="NCID0EIKMM" xlink:type="simple">13°18'06"S, 072°31'44"W</named-content></named-content>, 3840 m, 01 September 2002, <italic>Arce s.n</italic> (CUZ!); Dist. Ollantaytambo, Huaytampo, <named-content xmlns:xlink="http://www.w3.org/1999/xlink" content-type="dwc:verbatimCoordinates" xlink:type="simple"><named-content content-type="geo-json" specific-use="{&#34;type&#34;:&#34;Point&#34;,&#34;coordinates&#34;:[-72.352778,-13.179722]}" id="NCID0ESKMM" xlink:type="simple">13°10'47"S, 072°21'10"W</named-content></named-content>, 3650 m, 07 November 2002, <italic>Calatayud 1035</italic> (CUZ!, F!, MO!, USM!); Santuario Histórico Machu Pichu, camino Inca, Km 88–112, por puente Ruinas, <named-content xmlns:xlink="http://www.w3.org/1999/xlink" content-type="dwc:verbatimCoordinates" xlink:type="simple"><named-content content-type="geo-json" specific-use="{&#34;type&#34;:&#34;Point&#34;,&#34;coordinates&#34;:[-72.116667,-13.300000]}" id="NCID0E3KMM" xlink:type="simple">13°18'S, 072°07'W</named-content></named-content>, 2000–4100 m, 20–21 June 1988, <italic>Núñez 9204</italic> (MO!); Dist. Ollantaytambo, localidad Abra Málaga, <named-content xmlns:xlink="http://www.w3.org/1999/xlink" content-type="dwc:verbatimCoordinates" xlink:type="simple"><named-content content-type="geo-json" specific-use="{&#34;type&#34;:&#34;Point&#34;,&#34;coordinates&#34;:[-72.302500,-13.150556]}" id="NCID0EGLMM" xlink:type="simple">13°09'02"S, 072°18'09"W</named-content></named-content>, 4230 m, 29 May 2006, <italic>Toivonen 15</italic> (CUZ!); <italic>16</italic> (CUZ!); Dist. Ollantaytambo, localidad Huaytampo, <named-content xmlns:xlink="http://www.w3.org/1999/xlink" content-type="dwc:verbatimCoordinates" xlink:type="simple"><named-content content-type="geo-json" specific-use="{&#34;type&#34;:&#34;Point&#34;,&#34;coordinates&#34;:[-72.350833,-13.175278]}" id="NCID0ESLMM" xlink:type="simple">13°10'31"S, 072°21'03"W</named-content></named-content>, 3800 m, 06 July 2006, <italic>Toivonen 95</italic> (CUZ!); <italic>96</italic> (CUZ!). <bold>Junín</bold>: Concepcion, Andamarca, <named-content xmlns:xlink="http://www.w3.org/1999/xlink" content-type="dwc:verbatimCoordinates" xlink:type="simple"><named-content content-type="geo-json" specific-use="{&#34;type&#34;:&#34;Point&#34;,&#34;coordinates&#34;:[-74.900278,-11.691667]}" id="NCID0EAMMM" xlink:type="simple">11°41'30"S, 074°54'01"W</named-content></named-content>, 2300 m, 14 June 2002, <italic>Martinez 18</italic> (USM!); Dist. de Andamarca, a 2.5 km de la localidad de Alhuanay, <named-content xmlns:xlink="http://www.w3.org/1999/xlink" content-type="dwc:verbatimCoordinates" xlink:type="simple"><named-content content-type="geo-json" specific-use="{&#34;type&#34;:&#34;Point&#34;,&#34;coordinates&#34;:[-74.900278,-11.691667]}" id="NCID0EKMMM" xlink:type="simple">11°41'30"S, 074°54'01"W</named-content></named-content>, 4150 m, 10 October 2017, <italic>Quispe 85</italic> (CUZ!, USM!, Z!). Huancayo, Dist. de Santo Domingo de Acobamba, a 5 km de la localidad de Callanca, <named-content xmlns:xlink="http://www.w3.org/1999/xlink" content-type="dwc:verbatimCoordinates" xlink:type="simple"><named-content content-type="geo-json" specific-use="{&#34;type&#34;:&#34;Point&#34;,&#34;coordinates&#34;:[-74.920833,-11.761944]}" id="NCID0EUMMM" xlink:type="simple">11°45'43"S, 074°55'15"W</named-content></named-content>, 4200 m, 12 October 2017, <italic>Quispe 87</italic> (CUZ!, USM!, Z!). Satipo, Satipo/La Convencion Cordillera Vilcabamba Río Ene slope, near summit of divide, <named-content xmlns:xlink="http://www.w3.org/1999/xlink" content-type="dwc:verbatimCoordinates" xlink:type="simple"><named-content content-type="geo-json" specific-use="{&#34;type&#34;:&#34;Point&#34;,&#34;coordinates&#34;:[-73.667222,-11.658333]}" id="NCID0E5MMM" xlink:type="simple">11°39'30"S, 073°40'02"W</named-content></named-content>, 3350 m, 07 June 1997, <italic>Boyle 4149</italic> (USM!).</p></tp:treatment-sec><tp:treatment-sec><!--Section generated to contain objects referenced in tp:taxon-treatment.--><fig id="F41" position="float" orientation="portrait"><object-id xmlns:xlink="http://www.w3.org/1999/xlink" content-type="doi" xlink:type="simple">10.3897/phytokeys.203.83529.figure41</object-id><object-id xmlns:xlink="http://www.w3.org/1999/xlink" content-type="arpha" xlink:type="simple">B6B59A76-6E0A-5DE6-A18E-858F83F1D8FF</object-id><label>Figure 41.</label><caption><p>Geographical distribution of the species of subsection <tp:taxon-name><tp:taxon-name-part taxon-name-part-type="genus" reg="Polylepis"/><tp:taxon-name-part taxon-name-part-type="section" reg="Sericeae"/><tp:taxon-name-part taxon-name-part-type="subsection" reg="Sericeae">Sericeae</tp:taxon-name-part></tp:taxon-name>.</p></caption><graphic xmlns:xlink="http://www.w3.org/1999/xlink" xlink:href="phytokeys-203-001_article-83529__-g041.jpg" position="float" orientation="portrait" xlink:type="simple" id="oo_721358.jpg"><uri content-type="original_file" xlink:type="simple">https://binary.pensoft.net/fig/721358</uri></graphic></fig></tp:treatment-sec><ref-list><ref id="B244"><mixed-citation xmlns:xlink="http://www.w3.org/1999/xlink" xlink:type="simple"><person-group><name name-style="western"><surname>Quispe-Melgar</surname><given-names>HR</given-names></name><name name-style="western"><surname>Romo</surname><given-names>WCN</given-names></name><name name-style="western"><surname>Ames-Martínez</surname><given-names>FN</given-names></name><name name-style="western"><surname>Paucar</surname><given-names>VFC</given-names></name><name name-style="western"><surname>Sevillano-Ríos</surname><given-names>CS</given-names></name></person-group> (<year>2018</year>) <article-title>New distribution records of anairetes alpinus (Carriker, 1933) (<tp:taxon-name><tp:taxon-name-part taxon-name-part-type="class">Aves</tp:taxon-name-part></tp:taxon-name>, tyrannidae), a highly specialized and endangered bird of <italic><tp:taxon-name><tp:taxon-name-part taxon-name-part-type="genus">Polylepis</tp:taxon-name-part></tp:taxon-name></italic> forests in Junín, Peru.</article-title><source>Check List</source><volume>14</volume>(<issue>3</issue>): <fpage>499</fpage>–<lpage>504</lpage>. <ext-link xlink:type="simple" ext-link-type="doi" xlink:href="10.15560/14.3.499">https://doi.org/10.15560/14.3.499</ext-link></mixed-citation></ref><ref id="B32"><mixed-citation xmlns:xlink="http://www.w3.org/1999/xlink" xlink:type="simple"><person-group><name name-style="western"><surname>Boyle</surname><given-names>B</given-names></name></person-group> (<year>2001</year>) <article-title>Vegetation of two sites in the northern Cordillera de Vilcabamba, Peru.</article-title> In: <person-group><name name-style="western"><surname>Alonso</surname><given-names>LE</given-names></name><name name-style="western"><surname>Alonso</surname><given-names>A</given-names></name><name name-style="western"><surname>Schulenberg</surname><given-names>TS</given-names></name><name name-style="western"><surname>Dallmeir</surname><given-names>F</given-names></name></person-group> (<role>Eds</role>) <issue-title>Biological and Social Assessments on the Cordillera de Vilcabamba, Peru.</issue-title><source>Rap Working Papers, 12. Conservation International, Washington DC</source>, <fpage>69</fpage>–<lpage>79</lpage>.</mixed-citation></ref></ref-list></tp:taxon-treatment>
