# Supplementary material for: ﻿A monograph of the genus Polylepis (Rosaceae)
Source: PhytoKeys. 2022 Aug 1;203:1–274. doi: 10.3897/phytokeys.203.83529 (PMC9849045; doi:10.3897/phytokeys.203.83529)
Supplement: XML Treatment for Polylepis canoi [file phytokeys.203.83529-treatment13.xml]

<!DOCTYPE tp:taxon-treatment
  PUBLIC "-//TaxonX//DTD Taxonomic Treatment Publishing DTD v0 20100105//EN" "tax-treatment-NSO.dtd">
<tp:taxon-treatment xmlns:tp="http://www.plazi.org/taxpub"><tp:treatment-meta><kwd-group><label>Taxon classification</label><kwd>
              <named-content content-type="kingdom">Plantae</named-content>
            </kwd><kwd>
              <named-content content-type="order">Rosales</named-content>
            </kwd><kwd>
              <named-content content-type="family">Rosaceae</named-content>
            </kwd></kwd-group><mixed-citation publication-type="journal"><person-group><name><surname>Boza Espinoza</surname><given-names>Tatiana Erika</given-names></name><name><surname>Kessler</surname><given-names>Michael</given-names></name></person-group><article-title>﻿A monograph of the genus <italic><tp:taxon-name><tp:taxon-name-part taxon-name-part-type="genus" reg="Polylepis">Polylepis</tp:taxon-name-part></tp:taxon-name></italic> (<tp:taxon-name><tp:taxon-name-part taxon-name-part-type="family">Rosaceae</tp:taxon-name-part></tp:taxon-name>)</article-title><source>PhytoKeys</source><day>01</day><month>08</month><year>2022</year><volume>203</volume><fpage>1</fpage><lpage>274</lpage><pub-id pub-id-type="doi">10.3897/phytokeys.203.83529</pub-id></mixed-citation></tp:treatment-meta><tp:nomenclature><label>﻿8.</label><tp:taxon-name>
            <object-id xmlns:xlink="http://www.w3.org/1999/xlink" content-type="arpha" xlink:type="simple">F6ECA250-9F5D-5712-84BC-16CD1792B126</object-id>
            <tp:taxon-name-part taxon-name-part-type="genus" reg="Polylepis">Polylepis</tp:taxon-name-part>
            <tp:taxon-name-part taxon-name-part-type="species" reg="canoi">canoi</tp:taxon-name-part>
          </tp:taxon-name><tp:taxon-authority>W.Mend., Rev. Peruana Biol. 12(1): 104–106. 2005.</tp:taxon-authority><xref ref-type="fig" rid="F29">Figs 29</xref><xref ref-type="fig" rid="F30">, 30</xref></tp:nomenclature><tp:treatment-sec sec-type="material" id="SECID0ESOMM"><title>Type.</title><p>Peru. Cusco: La Convención, Cordillera del Vilcabamba, 30 km caminando de la Hacienda Luisiana y del Río Apurimac, 3400 m, 17 Jul 1968, <italic>T.R. Dudley 11180</italic> (holotype: MO!; isotypes: NA, F!).</p><fig id="F29" position="float" orientation="portrait"><object-id xmlns:xlink="http://www.w3.org/1999/xlink" content-type="doi" xlink:type="simple">10.3897/phytokeys.203.83529.figure29</object-id><object-id xmlns:xlink="http://www.w3.org/1999/xlink" content-type="arpha" xlink:type="simple">389DDEE8-5B9B-553C-863A-BD21B91CBFB1</object-id><label>Figure 29.</label><caption><p><italic><tp:taxon-name><tp:taxon-name-part taxon-name-part-type="genus" reg="Polylepis">Polylepis</tp:taxon-name-part><tp:taxon-name-part taxon-name-part-type="species" reg="canoi">canoi</tp:taxon-name-part></tp:taxon-name></italic> W.Mend <bold>A</bold> flowers <bold>B</bold> upper leaflet surface <bold>C</bold> lower leaflet surface <bold>D</bold> flowering branch <bold>E</bold> bark <bold>F</bold> upper leaflet surface. Scale bars: 3 mm (<bold>A</bold>); 2 cm (<bold>B–D, F</bold>). Photographs <bold>A, B</bold> H. Huaylla <bold>C, D</bold> A. Fuentes <bold>E, F</bold> H. R. Quispe.</p></caption><graphic xmlns:xlink="http://www.w3.org/1999/xlink" xlink:href="phytokeys-203-001_article-83529__-g029.jpg" position="float" orientation="portrait" xlink:type="simple" id="oo_721346.jpg"><uri content-type="original_file" xlink:type="simple">https://binary.pensoft.net/fig/721346</uri></graphic></fig></tp:treatment-sec><tp:treatment-sec sec-type="description" id="SECID0EIQMM"><title>Description.</title><p><bold><italic>Trees</italic></bold> 4–7(9) m tall. <bold><italic>Leaves</italic></bold> strongly congested at the branch tips, imparipinnate with 2–3(4) pairs of lateral leaflets, obtrullate in outline, (4.0–)7.9–9.4 × (4.2–)6.7–7.5 cm; rachises densely sericeous, points of leaflet attachment with a tuft of long, straight yellowish hairs, with ferruginous resin at leaflet insertion; stipular sheaths apically acute with spurs, glabrous in both surfaces; leaflets obovate in outline, second pair from the terminal leaflet the largest, one of this pair (2.4–)3.4–3.9 × (0.8–)1.1–1.5 cm; margin entire to slightly serrate with 4–6 teeth, coriaceous, apically slightly emarginate, basally unequally cordate; upper leaflet surfaces glabrous or with sparse sericeous hairs; lower leaflet surfaces densely sericeous with yellowish hairs 1.3–1.7 mm long. <bold><italic>Inflorescences</italic></bold> pendant, 8.2–14.5 cm long, bearing 12–17(26) flowers; floral bracts 7.0–15.8 mm long, narrowly triangular, densely sericeous on the outer surface; rachises sericeous. <bold><italic>Flowers</italic></bold> 7.8–11.2 mm diam.; sepals 3–4, ovate, green, densely sericeous outside; stamens 13–15, anthers orbicular, with a dense tuft of straight white hairs on the upper half; styles fimbriate, 2.4–3.8 mm long. <bold><italic>Fruits</italic></bold> turbinate, with variable numbers and placement of flattened spines, densely sericeous; 5.2 × 7.5 mm including spines. <bold><italic>Diploid</italic></bold>.</p><fig id="F30" position="float" orientation="portrait"><object-id xmlns:xlink="http://www.w3.org/1999/xlink" content-type="doi" xlink:type="simple">10.3897/phytokeys.203.83529.figure30</object-id><object-id xmlns:xlink="http://www.w3.org/1999/xlink" content-type="arpha" xlink:type="simple">2239AB1B-DBAB-566A-8B34-50B22B3164F9</object-id><label>Figure 30.</label><caption><p><italic><tp:taxon-name><tp:taxon-name-part taxon-name-part-type="genus" reg="Polylepis">Polylepis</tp:taxon-name-part><tp:taxon-name-part taxon-name-part-type="species" reg="canoi">canoi</tp:taxon-name-part></tp:taxon-name></italic> W.Mend. <bold>A</bold> flowering branch <bold>B</bold> upper leaf surface <bold>C</bold> lower leaf surface <bold>D</bold> fruits <bold>E</bold> stipular sheaths (<bold>A</bold><italic>Amez &amp; Quispe s.n</italic><bold>B, D, E</bold><italic>Brandbyge 511</italic><bold>C</bold><italic>Boyle 4151</italic>). Scale bars: 4 cm (<bold>A</bold>); 3 cm (<bold>B, C</bold>); 5 mm (<bold>D</bold>). Photographs by E. G. Urquiaga F.</p></caption><graphic xmlns:xlink="http://www.w3.org/1999/xlink" xlink:href="phytokeys-203-001_article-83529__-g030.jpg" position="float" orientation="portrait" xlink:type="simple" id="oo_721347.jpg"><uri content-type="original_file" xlink:type="simple">https://binary.pensoft.net/fig/721347</uri></graphic></fig></tp:treatment-sec><tp:treatment-sec sec-type="distribution" id="SECID0EWSMM"><title>Distribution, habitat and ecology.</title><p><italic><tp:taxon-name><tp:taxon-name-part taxon-name-part-type="genus" reg="Polylepis">Polylepis</tp:taxon-name-part><tp:taxon-name-part taxon-name-part-type="species" reg="canoi">canoi</tp:taxon-name-part></tp:taxon-name></italic> is distributed from the central-south-eastern Peruvian Andes to the central Bolivian Andes (Fig. <xref ref-type="fig" rid="F41">41</xref>). The species occurs in wet Andean Forest at 3150–4500 m elevation. It co-occurs with <italic><tp:taxon-name><tp:taxon-name-part taxon-name-part-type="genus" reg="Polylepis">P.</tp:taxon-name-part><tp:taxon-name-part taxon-name-part-type="species" reg="argentea">argentea</tp:taxon-name-part></tp:taxon-name></italic> and <italic><tp:taxon-name><tp:taxon-name-part taxon-name-part-type="genus" reg="Polylepis">P.</tp:taxon-name-part><tp:taxon-name-part taxon-name-part-type="species" reg="serrata">serrata</tp:taxon-name-part></tp:taxon-name></italic> in the Cordillera Vilcabamba in Peru, where it forms large pure stands and also grows intermixed with <italic><tp:taxon-name><tp:taxon-name-part taxon-name-part-type="genus" reg="Polylepis">P.</tp:taxon-name-part><tp:taxon-name-part taxon-name-part-type="species" reg="argentea">argentea</tp:taxon-name-part></tp:taxon-name></italic> (<xref ref-type="bibr" rid="B32">Boyle 2001</xref>). In Bolivia, where it was long known as <italic><tp:taxon-name><tp:taxon-name-part taxon-name-part-type="genus" reg="Polylepis">P.</tp:taxon-name-part><tp:taxon-name-part taxon-name-part-type="species" reg="sericea">sericea</tp:taxon-name-part></tp:taxon-name></italic>, it is only known from a few scattered localities where it has been recorded co-occurring with <italic><tp:taxon-name><tp:taxon-name-part taxon-name-part-type="genus" reg="Polylepis">P.</tp:taxon-name-part><tp:taxon-name-part taxon-name-part-type="species" reg="lanata">lanata</tp:taxon-name-part></tp:taxon-name></italic> (<xref ref-type="bibr" rid="B162">Kessler 1995b</xref>). In Peru, maximum tree height decreases from 9 m at 3700 m to 4 m at 4250 m elev. (<xref ref-type="bibr" rid="B326">Toivonen et al. 2011</xref>; as <italic><tp:taxon-name><tp:taxon-name-part taxon-name-part-type="genus" reg="Polylepis">P.</tp:taxon-name-part><tp:taxon-name-part taxon-name-part-type="species" reg="sericea">sericea</tp:taxon-name-part></tp:taxon-name></italic>). Along the same elevational gradient, the proportion of vegetative reproduction increases from 0% to 70% (<xref ref-type="bibr" rid="B326">Toivonen et al. 2011</xref>).</p></tp:treatment-sec><tp:treatment-sec sec-type="conservation status" id="SECID0E4VMM"><title>Conservation status.</title><p>The <abbrev xmlns:xlink="http://www.w3.org/1999/xlink" xlink:title="Extent of Occurrence" id="ABBRID0EDWMM" xlink:type="simple">EOO</abbrev> is estimated as 98,800 km<sup>2</sup> and <abbrev xmlns:xlink="http://www.w3.org/1999/xlink" xlink:title="area of occupancy" id="ABBRID0EJWMM" xlink:type="simple">AOO</abbrev> as 84 km<sup>2</sup>. The species is known from 17 locations in Peru and Bolivia. In Peru, it has been categorized as EN (B1ab(iii)) (León-Yañez et al. 2006) and in Bolivia, as EN (B1ab(i,ii,iii)) (<xref ref-type="bibr" rid="B14">Arrázola et al. 2012</xref>, as <italic><tp:taxon-name><tp:taxon-name-part taxon-name-part-type="genus" reg="Polylepis">P.</tp:taxon-name-part><tp:taxon-name-part taxon-name-part-type="species" reg="sericea">sericea</tp:taxon-name-part></tp:taxon-name></italic>). Agricultural expansion, logging, cattle, burning of surrounding grasslands and mining are threats for this species (<xref ref-type="bibr" rid="B14">Arrázola et al. 2012</xref>). We assess <italic><tp:taxon-name><tp:taxon-name-part taxon-name-part-type="genus" reg="Polylepis">Polylepis</tp:taxon-name-part><tp:taxon-name-part taxon-name-part-type="species" reg="canoi">canoi</tp:taxon-name-part></tp:taxon-name></italic> as Endangered (B1a+B2a, C1).</p></tp:treatment-sec><tp:treatment-sec sec-type="notes" id="SECID0ENXMM"><title>Notes.</title><p><italic><tp:taxon-name><tp:taxon-name-part taxon-name-part-type="genus" reg="Polylepis">Polylepis</tp:taxon-name-part><tp:taxon-name-part taxon-name-part-type="species" reg="canoi">canoi</tp:taxon-name-part></tp:taxon-name></italic> seems morphologically closest to <italic><tp:taxon-name><tp:taxon-name-part taxon-name-part-type="genus" reg="Polylepis">P.</tp:taxon-name-part><tp:taxon-name-part taxon-name-part-type="species" reg="ochreata">ochreata</tp:taxon-name-part></tp:taxon-name></italic> and <italic><tp:taxon-name><tp:taxon-name-part taxon-name-part-type="genus" reg="Polylepis">P.</tp:taxon-name-part><tp:taxon-name-part taxon-name-part-type="species" reg="sericea">sericea</tp:taxon-name-part></tp:taxon-name></italic>. However, it has obovate and larger (2.4–3.9 × 0.8–1.5 cm) leaflets than the other two species, which have elliptic and smaller (1.8–2.7 × 0.5–1.0 cm) leaflets. Additionally, <italic><tp:taxon-name><tp:taxon-name-part taxon-name-part-type="genus" reg="Polylepis">P.</tp:taxon-name-part><tp:taxon-name-part taxon-name-part-type="species" reg="canoi">canoi</tp:taxon-name-part></tp:taxon-name></italic> has longer hairs (1.3–1.7 mm) than the other two species (0.7–1.2 mm).</p><p>This species was treated as endemic to Peru by <xref ref-type="bibr" rid="B203">Mendoza (2005)</xref> when he described it. <xref ref-type="bibr" rid="B33">Boza Espinoza et al. (2019)</xref> revised its distribution to extend it to Bolivia. The specimens from Puno (Peru) and La Paz and Cochabamba (Bolivia) were previously determined as <italic><tp:taxon-name><tp:taxon-name-part taxon-name-part-type="genus" reg="Polylepis">P.</tp:taxon-name-part><tp:taxon-name-part taxon-name-part-type="species" reg="sericea">sericea</tp:taxon-name-part></tp:taxon-name></italic> (e.g., <xref ref-type="bibr" rid="B161">Kessler 1995a</xref>). Furthermore, the specimen cited by <xref ref-type="bibr" rid="B287">Schmidt-Lebuhn et al. (2006a)</xref> as the first record of <italic><tp:taxon-name><tp:taxon-name-part taxon-name-part-type="genus" reg="Polylepis">P.</tp:taxon-name-part><tp:taxon-name-part taxon-name-part-type="species" reg="pauta">pauta</tp:taxon-name-part></tp:taxon-name></italic> for Bolivia was re-identified as <italic><tp:taxon-name><tp:taxon-name-part taxon-name-part-type="genus" reg="Polylepis">P.</tp:taxon-name-part><tp:taxon-name-part taxon-name-part-type="species" reg="canoi">canoi</tp:taxon-name-part></tp:taxon-name></italic> by <xref ref-type="bibr" rid="B33">Boza Espinoza et al. (2019)</xref>.</p></tp:treatment-sec><tp:treatment-sec sec-type="material" id="SECID0EW1MM"><title>Specimens examined.</title><p><bold>Bolivia. Cochabamba</bold>: Chapare, Mayka Mayu, <named-content xmlns:xlink="http://www.w3.org/1999/xlink" content-type="dwc:verbatimCoordinates" xlink:type="simple"><named-content content-type="geo-json" specific-use="{&#34;type&#34;:&#34;Point&#34;,&#34;coordinates&#34;:[-65.966667,-17.200000]}" id="NCID0EB2MM" xlink:type="simple">17°12'S, 065°58'W</named-content></named-content>, s.d., <italic>Hensen 2248</italic> (BOLV, LPB, MO!, TEX); Maycamayu, ca. 60 Km N Sacaba, <named-content xmlns:xlink="http://www.w3.org/1999/xlink" content-type="dwc:verbatimCoordinates" xlink:type="simple"><named-content content-type="geo-json" specific-use="{&#34;type&#34;:&#34;Point&#34;,&#34;coordinates&#34;:[-65.966667,-17.200000]}" id="NCID0EL2MM" xlink:type="simple">17°12'S, 065°58'W</named-content></named-content>, 3300 m, 11 August 1991, <italic>Kessler 2874</italic> (GOET!); <italic>2875</italic> (GOET!); <italic>2877</italic> (GOET!); <italic>2878</italic> (AAU!); <italic>2879</italic> (GOET!, MO!); <italic>2880</italic> (GOET!). <bold>La Paz</bold>: Bautista Saavedra, Area Natural de Manejo Integrado Apolobamba, bajada de Waricunca, mas allá de Chaka, por el antiguo camino Sorapata-Apolo, <named-content xmlns:xlink="http://www.w3.org/1999/xlink" content-type="dwc:verbatimCoordinates" xlink:type="simple"><named-content content-type="geo-json" specific-use="{&#34;type&#34;:&#34;Point&#34;,&#34;coordinates&#34;:[-68.784444,-14.888611]}" id="NCID0EB3MM" xlink:type="simple">14°53'19"S, 068°47'04"W</named-content></named-content>, 3550 m, 28 March 2009, <italic>Fuentes 13589</italic> (BOLV, LPB, MA, MO!, USZ); Area Natural de Manejo Integrado Apolobamba, sector Chaka, bosque continuo al SE del campamento cerca de la cueva, por el antiguo camino Laji Sorapata-Apolo, <named-content xmlns:xlink="http://www.w3.org/1999/xlink" content-type="dwc:verbatimCoordinates" xlink:type="simple"><named-content content-type="geo-json" specific-use="{&#34;type&#34;:&#34;Point&#34;,&#34;coordinates&#34;:[-68.786667,-14.892222]}" id="NCID0EL3MM" xlink:type="simple">14°53'32"S, 068°47'12"W</named-content></named-content>, 3461 m, 30 March 2009, <italic>Fuentes 13634</italic> (LPB, MO!, QCA!, USZ); <italic>13639</italic> (BOLV, LPB, MO!, QCA!, USZ); Área Natural de Manejo Integrado Apolobamba. Bajada de Wuaricunca, más allá de Chaka, por el antiguo camino Hilo-Hilo – Apolo, <named-content xmlns:xlink="http://www.w3.org/1999/xlink" content-type="dwc:verbatimCoordinates" xlink:type="simple"><named-content content-type="geo-json" specific-use="{&#34;type&#34;:&#34;Point&#34;,&#34;coordinates&#34;:[-68.784444,-14.886389]}" id="NCID0EX3MM" xlink:type="simple">14°53'11"S, 068°47'04"W</named-content></named-content>, 3550 m, 06 April 2009, <italic>Fuentes 13897</italic> (BOLV, LPB, MA, MO!, QCA!, USZ); Area Natural de Manejo Integrado Madidi, Hilo Hilo. Sobre el Río Tumamayu en la localidad de Laji Sorapata, <named-content xmlns:xlink="http://www.w3.org/1999/xlink" content-type="dwc:verbatimCoordinates" xlink:type="simple"><named-content content-type="geo-json" specific-use="{&#34;type&#34;:&#34;Point&#34;,&#34;coordinates&#34;:[-68.864444,-14.887222]}" id="NCID0EB4MM" xlink:type="simple">14°53'14"S, 068°51'52"W</named-content></named-content>, 4182 m, 10 April 2009, <italic>Loza 635A</italic> (LPB, MA, MO!); <italic>645</italic> (LPB, MO!, QCA!, USZ); Área Natural de Manejo Integrado Apolobamba, Hilo Hilo, Juchuy Queñua a medio día de Laji Sorapata, <named-content xmlns:xlink="http://www.w3.org/1999/xlink" content-type="dwc:verbatimCoordinates" xlink:type="simple"><named-content content-type="geo-json" specific-use="{&#34;type&#34;:&#34;Point&#34;,&#34;coordinates&#34;:[-68.802222,-14.914444]}" id="NCID0EN4MM" xlink:type="simple">14°54'52"S, 068°48'08"W</named-content></named-content>, 3879 m, 16 April 2009, <italic>Loza 757</italic> (LPB, MO!); <italic>775</italic> (BOLV, LPB, MA, MO!, USZ); <italic>788</italic> (LPB, MO!, QCA!, USZ); Chaka Machay(Laji), <named-content xmlns:xlink="http://www.w3.org/1999/xlink" content-type="dwc:verbatimCoordinates" xlink:type="simple"><named-content content-type="geo-json" specific-use="{&#34;type&#34;:&#34;Point&#34;,&#34;coordinates&#34;:[-68.783333,-14.883333]}" id="NCID0E24MM" xlink:type="simple">14°53'S, 068°47'W</named-content></named-content>, 3300 m, 14 September 2002, <italic>Zenteno 1507</italic> (LPB). Franz Tamayo, Área Natural de Manejo Integrado Apolobamba, Keara bajo, <named-content xmlns:xlink="http://www.w3.org/1999/xlink" content-type="dwc:verbatimCoordinates" xlink:type="simple"><named-content content-type="geo-json" specific-use="{&#34;type&#34;:&#34;Point&#34;,&#34;coordinates&#34;:[-69.076389,-14.702500]}" id="NCID0EF5MM" xlink:type="simple">14°42'09"S, 069°04'35"W</named-content></named-content>, 3500 m, 21 November 2007, <italic>Araujo 4078</italic> (LPB, MO!); Área Natural de Manejo Integrado Apolobamba, Hilo Hilo, Chaka, sobre la senda hacia Amantala, <named-content xmlns:xlink="http://www.w3.org/1999/xlink" content-type="dwc:verbatimCoordinates" xlink:type="simple"><named-content content-type="geo-json" specific-use="{&#34;type&#34;:&#34;Point&#34;,&#34;coordinates&#34;:[-68.787778,-14.887778]}" id="NCID0EP5MM" xlink:type="simple">14°53'16"S, 068°47'16"W</named-content></named-content>, 3576 m, 16 August 2009, <italic>Cayola 3417</italic> (BOLV, LPB, MA, MO!, USZ); Parque Nacional Madidi, entre Queara y Mojos, sector Mosquito, <named-content xmlns:xlink="http://www.w3.org/1999/xlink" content-type="dwc:verbatimCoordinates" xlink:type="simple"><named-content content-type="geo-json" specific-use="{&#34;type&#34;:&#34;Point&#34;,&#34;coordinates&#34;:[-68.965000,-14.660278]}" id="NCID0EZ5MM" xlink:type="simple">14°39'37"S, 068°57'54"W</named-content></named-content>, 3400 m, 26 February 2008, <italic>Fuentes 12028</italic> (BOLV, LPB, MO!, QCA!, USZ); Parque Nacional Madidi, Puina Viejo, ca. 3 km río abajo por camino al W del río, <named-content xmlns:xlink="http://www.w3.org/1999/xlink" content-type="dwc:verbatimCoordinates" xlink:type="simple"><named-content content-type="geo-json" specific-use="{&#34;type&#34;:&#34;Point&#34;,&#34;coordinates&#34;:[-69.106667,-14.582778]}" id="NCID0ED6MM" xlink:type="simple">14°34'58"S, 069°06'24"W</named-content></named-content>, 3316 m, 21 June 2005, <italic>Fuentes 8549</italic> (LPB, MO!); Parque Nacional Madidi, Hilo Hilo, arriba de la mina Kanupata en la localidad de Laji Sorapata, <named-content xmlns:xlink="http://www.w3.org/1999/xlink" content-type="dwc:verbatimCoordinates" xlink:type="simple"><named-content content-type="geo-json" specific-use="{&#34;type&#34;:&#34;Point&#34;,&#34;coordinates&#34;:[-68.854167,-14.874444]}" id="NCID0EN6MM" xlink:type="simple">14°52'28"S, 068°51'15"W</named-content></named-content>, 4182 m, 11 April 2009, <italic>Loza 671</italic> (BOLV, HSB, LPB, MA, MO!, NY, QCA!, USZ); Bosque de Queñuari, <named-content xmlns:xlink="http://www.w3.org/1999/xlink" content-type="dwc:verbatimCoordinates" xlink:type="simple"><named-content content-type="geo-json" specific-use="{&#34;type&#34;:&#34;Point&#34;,&#34;coordinates&#34;:[-69.018611,-14.908611]}" id="NCID0EX6MM" xlink:type="simple">14°54'31"S, 069°01'07"W</named-content></named-content>, 4275 m, 28 September 2006, <italic>Palabral 489</italic> (LPB); Senda Pelechuco-Mojo, sector Tambo Quemado, a media hora del campamento siguiendo senda Pelechuco Moxos, <named-content xmlns:xlink="http://www.w3.org/1999/xlink" content-type="dwc:verbatimCoordinates" xlink:type="simple"><named-content content-type="geo-json" specific-use="{&#34;type&#34;:&#34;Point&#34;,&#34;coordinates&#34;:[-68.972778,-14.684167]}" id="NCID0EBANM" xlink:type="simple">14°41'03"S, 068°58'22"W</named-content></named-content>, 3455 m, 01 May 2003, <italic>Paniagua 5710</italic> (LPB, MA, MO!). Larecaja, bosque de a localidad de Hirola, pasando Lipichi, <named-content xmlns:xlink="http://www.w3.org/1999/xlink" content-type="dwc:verbatimCoordinates" xlink:type="simple"><named-content content-type="geo-json" specific-use="{&#34;type&#34;:&#34;Point&#34;,&#34;coordinates&#34;:[-68.182500,-15.444722]}" id="NCID0ELANM" xlink:type="simple">15°26'41"S, 068°10'57"W</named-content></named-content>, 3881 m, 05 November 2008, <italic>Palabral 705</italic> (LPB). Murillo, 8 km after Palca on the road to Iquico, 4000 m, 10 November 1967, <italic>Vuilleumier 342</italic> (MO!).</p><p><bold>Peru. Cusco</bold>: La Convención, Cordillera de Vilcabamba, above Camp 7, ca. 30 km walking distance from Hacienda Luisiana and the Apurimac River, <named-content xmlns:xlink="http://www.w3.org/1999/xlink" content-type="dwc:verbatimCoordinates" xlink:type="simple"><named-content content-type="geo-json" specific-use="{&#34;type&#34;:&#34;Point&#34;,&#34;coordinates&#34;:[-74.500000,-12.500000]}" id="NCID0E2ANM" xlink:type="simple">12°30'S, 074°30'W</named-content></named-content>, 3400 m, 17 July 1968, <italic>Dudley 11180</italic> (F!, MO!, NA); usually on eastern slopes ca. 30 km walking distance NE from Hacienda Luisiana and the Apurimac River, <named-content xmlns:xlink="http://www.w3.org/1999/xlink" content-type="dwc:verbatimCoordinates" xlink:type="simple"><named-content content-type="geo-json" specific-use="{&#34;type&#34;:&#34;Point&#34;,&#34;coordinates&#34;:[-73.500000,-12.500000]}" id="NCID0EFBNM" xlink:type="simple">12°30'S, 073°30'W</named-content></named-content>, 3400 m, 19 July 1968, <italic>Dudley 11221</italic> (F!, USM!). <bold>Junín</bold>: Jauja, Dist. Molinos, Comunidad Curimarca, Jucha, <named-content xmlns:xlink="http://www.w3.org/1999/xlink" content-type="dwc:verbatimCoordinates" xlink:type="simple"><named-content content-type="geo-json" specific-use="{&#34;type&#34;:&#34;Point&#34;,&#34;coordinates&#34;:[-75.316111,-11.564722]}" id="NCID0ERBNM" xlink:type="simple">11°33'53"S, 075°18'58"W</named-content></named-content>, 3893 m, 10 November 2016, <italic>Ames s.n</italic> (Z!). Satipo, Dist. de Pampa Hermosa, Comunidad de Toldopampa, Tasta, <named-content xmlns:xlink="http://www.w3.org/1999/xlink" content-type="dwc:verbatimCoordinates" xlink:type="simple"><named-content content-type="geo-json" specific-use="{&#34;type&#34;:&#34;Point&#34;,&#34;coordinates&#34;:[-74.899444,-11.435556]}" id="NCID0E2BNM" xlink:type="simple">11°26'08"S, 074°53'58"W</named-content></named-content>, 3754 m, 04 October 2016, <italic>Ames s.n</italic> (Z!); Junin/Cusco Prov. Satipo/La Convención, Cordillera Vilcabamba. Río Ene, slope near summit of divide, <named-content xmlns:xlink="http://www.w3.org/1999/xlink" content-type="dwc:verbatimCoordinates" xlink:type="simple"><named-content content-type="geo-json" specific-use="{&#34;type&#34;:&#34;Point&#34;,&#34;coordinates&#34;:[-73.667222,-11.658333]}" id="NCID0EFCNM" xlink:type="simple">11°39'30"S, 073°40'02"W</named-content></named-content>, 3350 m, 07 June 1997, <italic>Boyle 4151</italic> (USM!). <bold>Puno</bold>: Limbani, Huancasayani, on road to Limbani just east of Abra Aricoma, <named-content xmlns:xlink="http://www.w3.org/1999/xlink" content-type="dwc:verbatimCoordinates" xlink:type="simple"><named-content content-type="geo-json" specific-use="{&#34;type&#34;:&#34;Point&#34;,&#34;coordinates&#34;:[-69.700000,-14.216667]}" id="NCID0ERCNM" xlink:type="simple">14°13'S, 069°42'W</named-content></named-content>, 3750 m, 28 March 1987, <italic>Boertmann 129</italic> (AAU!, QCA!); Huancasayani between Abra Aricoma and Limbani, <named-content xmlns:xlink="http://www.w3.org/1999/xlink" content-type="dwc:verbatimCoordinates" xlink:type="simple"><named-content content-type="geo-json" specific-use="{&#34;type&#34;:&#34;Point&#34;,&#34;coordinates&#34;:[-69.700000,-14.216667]}" id="NCID0E2CNM" xlink:type="simple">14°13'S, 069°42'W</named-content></named-content>, 3750 m, 28 March 1987, <italic>Brandbyge 511</italic> (AAU!).</p></tp:treatment-sec><tp:treatment-sec><!--Section generated to contain objects referenced in tp:taxon-treatment.--><fig id="F41" position="float" orientation="portrait"><object-id xmlns:xlink="http://www.w3.org/1999/xlink" content-type="doi" xlink:type="simple">10.3897/phytokeys.203.83529.figure41</object-id><object-id xmlns:xlink="http://www.w3.org/1999/xlink" content-type="arpha" xlink:type="simple">B6B59A76-6E0A-5DE6-A18E-858F83F1D8FF</object-id><label>Figure 41.</label><caption><p>Geographical distribution of the species of subsection <tp:taxon-name><tp:taxon-name-part taxon-name-part-type="genus" reg="Polylepis"/><tp:taxon-name-part taxon-name-part-type="section" reg="Sericeae"/><tp:taxon-name-part taxon-name-part-type="subsection" reg="Sericeae">Sericeae</tp:taxon-name-part></tp:taxon-name>.</p></caption><graphic xmlns:xlink="http://www.w3.org/1999/xlink" xlink:href="phytokeys-203-001_article-83529__-g041.jpg" position="float" orientation="portrait" xlink:type="simple" id="oo_721358.jpg"><uri content-type="original_file" xlink:type="simple">https://binary.pensoft.net/fig/721358</uri></graphic></fig></tp:treatment-sec><ref-list><ref id="B32"><mixed-citation xmlns:xlink="http://www.w3.org/1999/xlink" xlink:type="simple"><person-group><name name-style="western"><surname>Boyle</surname><given-names>B</given-names></name></person-group> (<year>2001</year>) <article-title>Vegetation of two sites in the northern Cordillera de Vilcabamba, Peru.</article-title> In: <person-group><name name-style="western"><surname>Alonso</surname><given-names>LE</given-names></name><name name-style="western"><surname>Alonso</surname><given-names>A</given-names></name><name name-style="western"><surname>Schulenberg</surname><given-names>TS</given-names></name><name name-style="western"><surname>Dallmeir</surname><given-names>F</given-names></name></person-group> (<role>Eds</role>) <issue-title>Biological and Social Assessments on the Cordillera de Vilcabamba, Peru.</issue-title><source>Rap Working Papers, 12. Conservation International, Washington DC</source>, <fpage>69</fpage>–<lpage>79</lpage>.</mixed-citation></ref><ref id="B162"><mixed-citation xmlns:xlink="http://www.w3.org/1999/xlink" xlink:type="simple"><person-group><name name-style="western"><surname>Kessler</surname><given-names>M</given-names></name></person-group> (<year>1995b</year>) <article-title>The genus <italic><tp:taxon-name><tp:taxon-name-part taxon-name-part-type="genus">Polylepis</tp:taxon-name-part></tp:taxon-name></italic> (<tp:taxon-name><tp:taxon-name-part taxon-name-part-type="family">Rosaceae</tp:taxon-name-part></tp:taxon-name>) in Bolivia.</article-title><source>Candollea</source><volume>42</volume>: <fpage>131</fpage>–<lpage>171</lpage>.</mixed-citation></ref><ref id="B326"><mixed-citation xmlns:xlink="http://www.w3.org/1999/xlink" xlink:type="simple"><person-group><name name-style="western"><surname>Toivonen</surname><given-names>JM</given-names></name><name name-style="western"><surname>Kessler</surname><given-names>M</given-names></name><name name-style="western"><surname>Ruokolainen</surname><given-names>K</given-names></name><name name-style="western"><surname>Hertel</surname><given-names>D</given-names></name></person-group> (<year>2011</year>) <article-title>Accessibility predicts structural variation of Andean <italic><tp:taxon-name><tp:taxon-name-part taxon-name-part-type="genus">Polylepis</tp:taxon-name-part></tp:taxon-name></italic> forests.</article-title><source>Biodiversity and Conservation</source><volume>20</volume>(<issue>8</issue>): <fpage>1789</fpage>–<lpage>1802</lpage>. <ext-link xlink:type="simple" ext-link-type="doi" xlink:href="10.1007/s10531-011-0061-9">https://doi.org/10.1007/s10531-011-0061-9</ext-link></mixed-citation></ref><ref id="B14"><mixed-citation xmlns:xlink="http://www.w3.org/1999/xlink" xlink:type="simple"><person-group><name name-style="western"><surname>Arrázola</surname><given-names>S</given-names></name><name name-style="western"><surname>Coronado</surname><given-names>I</given-names></name><name name-style="western"><surname>Fuentes</surname><given-names>A</given-names></name><name name-style="western"><surname>Cayola</surname><given-names>L</given-names></name><name name-style="western"><surname>Zenteno</surname><given-names>F</given-names></name><name name-style="western"><surname>Lara</surname><given-names>R</given-names></name><name name-style="western"><surname>Mitanda</surname><given-names>T</given-names></name></person-group> (<year>2012</year>) <italic><tp:taxon-name><tp:taxon-name-part taxon-name-part-type="genus">Polylepis</tp:taxon-name-part></tp:taxon-name> serícea</italic>, <italic><tp:taxon-name><tp:taxon-name-part taxon-name-part-type="genus">Polylepis</tp:taxon-name-part><tp:taxon-name-part taxon-name-part-type="species">incarum</tp:taxon-name-part></tp:taxon-name></italic>, <italic><tp:taxon-name><tp:taxon-name-part taxon-name-part-type="genus">Polylepis</tp:taxon-name-part><tp:taxon-name-part taxon-name-part-type="species">pacensis</tp:taxon-name-part></tp:taxon-name></italic>, <italic><tp:taxon-name><tp:taxon-name-part taxon-name-part-type="genus">Polylepis</tp:taxon-name-part><tp:taxon-name-part taxon-name-part-type="species">triacontandra</tp:taxon-name-part></tp:taxon-name></italic>, <tp:taxon-name><tp:taxon-name-part taxon-name-part-type="genus">Polylepis</tp:taxon-name-part><tp:taxon-name-part taxon-name-part-type="species">tomentella</tp:taxon-name-part><tp:taxon-name-part taxon-name-part-type="infraspecific-rank">subsp.</tp:taxon-name-part><tp:taxon-name-part taxon-name-part-type="subspecies">Nana</tp:taxon-name-part></tp:taxon-name>, <italic><tp:taxon-name><tp:taxon-name-part taxon-name-part-type="genus">Polylepis</tp:taxon-name-part><tp:taxon-name-part taxon-name-part-type="species">tarapacana</tp:taxon-name-part></tp:taxon-name></italic>, <tp:taxon-name><tp:taxon-name-part taxon-name-part-type="genus">Polylepis</tp:taxon-name-part><tp:taxon-name-part taxon-name-part-type="species">tomentella</tp:taxon-name-part><tp:taxon-name-part taxon-name-part-type="infraspecific-rank">subsp.</tp:taxon-name-part><tp:taxon-name-part taxon-name-part-type="subspecies">tomentella</tp:taxon-name-part></tp:taxon-name>. In: LIBRO ROJO de la Flora amenazada de Bolivia. Vol. I. Zona Andina, Ministerio de Medio Ambiente y Agua, La Paz.</mixed-citation></ref><ref id="B203"><mixed-citation xmlns:xlink="http://www.w3.org/1999/xlink" xlink:type="simple"><person-group><name name-style="western"><surname>Mendoza</surname><given-names>W</given-names></name></person-group> (<year>2005</year>) <article-title>New species of <italic><tp:taxon-name><tp:taxon-name-part taxon-name-part-type="genus">Polylepis</tp:taxon-name-part></tp:taxon-name></italic> (<tp:taxon-name><tp:taxon-name-part taxon-name-part-type="family">Rosaceae</tp:taxon-name-part></tp:taxon-name>) from Vilcabamba mountain range (Cusco, Peru).</article-title><source>Revista Peruana de Biología</source><volume>12</volume>: <fpage>103</fpage>–<lpage>106</lpage>. <ext-link xlink:type="simple" ext-link-type="doi" xlink:href="10.15381/rpb.v12i1.2364">https://doi.org/10.15381/rpb.v12i1.2364</ext-link></mixed-citation></ref><ref id="B33"><mixed-citation xmlns:xlink="http://www.w3.org/1999/xlink" xlink:type="simple"><person-group><name name-style="western"><surname>Boza Espinoza</surname><given-names>TE</given-names></name><name name-style="western"><surname>Quispe-Melgar</surname><given-names>HR</given-names></name><name name-style="western"><surname>Kessler</surname><given-names>M</given-names></name></person-group> (<year>2019</year>) <article-title>Taxonomic Reevaluation of the <italic><tp:taxon-name><tp:taxon-name-part taxon-name-part-type="genus">Polylepis</tp:taxon-name-part><tp:taxon-name-part taxon-name-part-type="species">sericea</tp:taxon-name-part></tp:taxon-name></italic> Complex (<tp:taxon-name><tp:taxon-name-part taxon-name-part-type="family">Rosaceae</tp:taxon-name-part></tp:taxon-name>), with the Description of a New Species.</article-title><source>Systematic Botany</source><volume>44</volume>(<issue>2</issue>): <fpage>324</fpage>–<lpage>334</lpage>. <ext-link xlink:type="simple" ext-link-type="doi" xlink:href="10.1600/036364419X15562052252225">https://doi.org/10.1600/036364419X15562052252225</ext-link></mixed-citation></ref><ref id="B161"><mixed-citation xmlns:xlink="http://www.w3.org/1999/xlink" xlink:type="simple"><person-group><name name-style="western"><surname>Kessler</surname><given-names>M</given-names></name></person-group> (<year>1995a</year>) <italic><tp:taxon-name><tp:taxon-name-part taxon-name-part-type="genus">Polylepis</tp:taxon-name-part></tp:taxon-name></italic>-Wälder Boliviens: Taxa, Ökologie, Verbreitung und Geschichte. Dissertationes Botanicae 246 in Dissertationes Botanicae. Band 246. J. Cramer, Stuttgart.</mixed-citation></ref><ref id="B287"><mixed-citation xmlns:xlink="http://www.w3.org/1999/xlink" xlink:type="simple"><person-group><name name-style="western"><surname>Schmidt-Lebuhn</surname><given-names>AN</given-names></name><name name-style="western"><surname>Kessler</surname><given-names>M</given-names></name><name name-style="western"><surname>Kumar</surname><given-names>M</given-names></name></person-group> (<year>2006a</year>) <article-title>Promiscuity in the Andes: Species relationships in <italic><tp:taxon-name><tp:taxon-name-part taxon-name-part-type="genus">Polylepis</tp:taxon-name-part></tp:taxon-name></italic> (<tp:taxon-name><tp:taxon-name-part taxon-name-part-type="family">Rosaceae</tp:taxon-name-part></tp:taxon-name>, Sanguisorbeae) based on AFLP and morphology.</article-title><source>Systematic Botany</source><volume>31</volume>(<issue>3</issue>): <fpage>547</fpage>–<lpage>559</lpage>. <ext-link xlink:type="simple" ext-link-type="doi" xlink:href="10.1600/036364406778388629">https://doi.org/10.1600/036364406778388629</ext-link></mixed-citation></ref></ref-list></tp:taxon-treatment>
