# Supplementary material for: ﻿A monograph of the genus Polylepis (Rosaceae)
Source: PhytoKeys. 2022 Aug 1;203:1–274. doi: 10.3897/phytokeys.203.83529 (PMC9849045; doi:10.3897/phytokeys.203.83529)
Supplement: XML Treatment for Polylepis frontinensis [file phytokeys.203.83529-treatment14.xml]

<!DOCTYPE tp:taxon-treatment
  PUBLIC "-//TaxonX//DTD Taxonomic Treatment Publishing DTD v0 20100105//EN" "tax-treatment-NSO.dtd">
<tp:taxon-treatment xmlns:tp="http://www.plazi.org/taxpub"><tp:treatment-meta><kwd-group><label>Taxon classification</label><kwd>
              <named-content content-type="kingdom">Plantae</named-content>
            </kwd><kwd>
              <named-content content-type="order">Rosales</named-content>
            </kwd><kwd>
              <named-content content-type="family">Rosaceae</named-content>
            </kwd></kwd-group><mixed-citation publication-type="journal"><person-group><name><surname>Boza Espinoza</surname><given-names>Tatiana Erika</given-names></name><name><surname>Kessler</surname><given-names>Michael</given-names></name></person-group><article-title>﻿A monograph of the genus <italic><tp:taxon-name><tp:taxon-name-part taxon-name-part-type="genus" reg="Polylepis">Polylepis</tp:taxon-name-part></tp:taxon-name></italic> (<tp:taxon-name><tp:taxon-name-part taxon-name-part-type="family">Rosaceae</tp:taxon-name-part></tp:taxon-name>)</article-title><source>PhytoKeys</source><day>01</day><month>08</month><year>2022</year><volume>203</volume><fpage>1</fpage><lpage>274</lpage><pub-id pub-id-type="doi">10.3897/phytokeys.203.83529</pub-id></mixed-citation></tp:treatment-meta><tp:nomenclature><label>﻿9.</label><tp:taxon-name>
            <object-id xmlns:xlink="http://www.w3.org/1999/xlink" content-type="arpha" xlink:type="simple">C91C084C-3A22-5564-8D92-F3FD9698F05B</object-id>
            <tp:taxon-name-part taxon-name-part-type="genus" reg="Polylepis">Polylepis</tp:taxon-name-part>
            <tp:taxon-name-part taxon-name-part-type="species" reg="frontinensis">frontinensis</tp:taxon-name-part>
            <object-id xmlns:xlink="http://www.w3.org/1999/xlink" content-type="ipni" xlink:type="simple">urn:lsid:ipni.org:names:77301629-1</object-id>
          </tp:taxon-name><tp:taxon-authority>T.Boza &amp; M.Kessler</tp:taxon-authority><tp:taxon-status xmlns:xlink="http://www.w3.org/1999/xlink" xlink:type="simple">sp. nov.</tp:taxon-status><xref ref-type="fig" rid="F31">Figs 31</xref><xref ref-type="fig" rid="F32">, 32</xref></tp:nomenclature><tp:treatment-sec sec-type="diagnosis" id="SECID0EUENM"><title>Diagnosis.</title><p>This species differs from <italic><tp:taxon-name><tp:taxon-name-part taxon-name-part-type="genus" reg="Polylepis">Polylepis</tp:taxon-name-part><tp:taxon-name-part taxon-name-part-type="species" reg="quadrijuga">quadrijuga</tp:taxon-name-part></tp:taxon-name></italic><xref ref-type="bibr" rid="B28">Bitter (1911)</xref> in having obovate leaflets with shorter villous hairs and a lower number of stamens and from <italic><tp:taxon-name><tp:taxon-name-part taxon-name-part-type="genus" reg="Polylepis">P.</tp:taxon-name-part><tp:taxon-name-part taxon-name-part-type="species" reg="sericea">sericea</tp:taxon-name-part></tp:taxon-name></italic> Wedd. (1857) by obovate leaflets (versus elliptic leaflets), serrate leaflet margins (versus entire) and longer styles.</p><fig id="F31" position="float" orientation="portrait"><object-id xmlns:xlink="http://www.w3.org/1999/xlink" content-type="doi" xlink:type="simple">10.3897/phytokeys.203.83529.figure31</object-id><object-id xmlns:xlink="http://www.w3.org/1999/xlink" content-type="arpha" xlink:type="simple">C14BFADC-8AF0-5591-8A57-CAB2F9DAADEC</object-id><label>Figure 31.</label><caption><p><italic><tp:taxon-name><tp:taxon-name-part taxon-name-part-type="genus" reg="Polylepis">Polylepis</tp:taxon-name-part><tp:taxon-name-part taxon-name-part-type="species" reg="frontinensis">frontinensis</tp:taxon-name-part></tp:taxon-name></italic> T.Boza &amp; M.Kessler <bold>A</bold> flowers <bold>B</bold> flowering branch <bold>C</bold> upper leaflet surface <bold>D</bold> habit. Scale bars: 5 mm (<bold>A</bold>); 2 cm (<bold>B</bold>); 1 cm (<bold>C</bold>). Photographs by M. J. Sanin.</p></caption><graphic xmlns:xlink="http://www.w3.org/1999/xlink" xlink:href="phytokeys-203-001_article-83529__-g031.jpg" position="float" orientation="portrait" xlink:type="simple" id="oo_721348.jpg"><uri content-type="original_file" xlink:type="simple">https://binary.pensoft.net/fig/721348</uri></graphic></fig></tp:treatment-sec><tp:treatment-sec sec-type="material" id="SECID0E1GNM"><title>Type.</title><p>Colombia. Antioqui: Urrao, Páramo Frontino, <named-content xmlns:xlink="http://www.w3.org/1999/xlink" content-type="dwc:verbatimCoordinates" xlink:type="simple"><named-content content-type="geo-json" specific-use="{&#34;type&#34;:&#34;Point&#34;,&#34;coordinates&#34;:[-76.116667,6.500000]}" id="NCID0EDHNM" xlink:type="simple">06°30'N, 76°07'W</named-content></named-content>, 3400 m, 5 Sep 2000, <italic>J.A. Perez &amp; N. Parra 1477</italic> (holotype: MEDEL!)</p><fig id="F32" position="float" orientation="portrait"><object-id xmlns:xlink="http://www.w3.org/1999/xlink" content-type="doi" xlink:type="simple">10.3897/phytokeys.203.83529.figure32</object-id><object-id xmlns:xlink="http://www.w3.org/1999/xlink" content-type="arpha" xlink:type="simple">5AF4924E-0DDA-5B7D-BCA3-3B69B3F7A5CF</object-id><label>Figure 32.</label><caption><p><italic><tp:taxon-name><tp:taxon-name-part taxon-name-part-type="genus" reg="Polylepis">Polylepis</tp:taxon-name-part><tp:taxon-name-part taxon-name-part-type="species" reg="frontinensis">frontinensis</tp:taxon-name-part></tp:taxon-name></italic> T.Boza &amp; M.Kessler <bold>A</bold> flowering branch <bold>B</bold> stipular sheaths <bold>C</bold> upper leaf surface <bold>D</bold> lower leaf surface <bold>E</bold> fruits (<bold>A</bold><italic>Alvarez 84</italic><bold>B–E</bold><italic>Kessler 14777</italic>). Scale bars: 5 cm (<bold>A</bold>); 3 cm (<bold>C, D</bold>); 3 mm (<bold>E</bold>). Photographs by T. E. Boza E.</p></caption><graphic xmlns:xlink="http://www.w3.org/1999/xlink" xlink:href="phytokeys-203-001_article-83529__-g032.jpg" position="float" orientation="portrait" xlink:type="simple" id="oo_721349.jpg"><uri content-type="original_file" xlink:type="simple">https://binary.pensoft.net/fig/721349</uri></graphic></fig></tp:treatment-sec><tp:treatment-sec sec-type="description" id="SECID0E1INM"><title>Description.</title><p><bold><italic>Trees</italic></bold> 4–8 m tall. <bold><italic>Leaves</italic></bold> only slightly congested at the ends of the branches, imparipinnate with 3–4(5) pairs or lateral leaflets, obtrullate in outline, (2.5–)3.3–5.2 × (1.8–)2.3–3.5 cm; rachises villous, point of leaflet attachment with a tuft of long, straight hairs, slightly resinous, stipular sheaths acute at the apex with spurs, densely sericeous on the outer surface; leaflets obovate in outline, second pair from the terminal leaflet the largest, one of this pair (1.1–)1.4–2.0 × 0.4–0.8 cm; margin serrate with 5–6 teeth, coriaceous, apically slightly emarginate, basally unequally cordate; upper leaf surfaces glabrous with few trichomes in the mid-vein depression; lower surfaces densely villous with hairs 1.4–1.8 mm. <bold><italic>Inflorescences</italic></bold> pendant, 6.3–10.6 cm long, bearing 7–15 flowers; floral bracts 4.5–5.4 mm long, narrowly triangular, sparsely villous on the outer surface; rachises sparsely villous. <bold><italic>Flowers</italic></bold> 7.5–8.2 mm diam.; sepals 3–4, ovate, densely villous outside; stamens 9–11; styles fimbriate, 2.8–3.2 mm long. <bold><italic>Fruits</italic></bold> turbinate, with variable number of spines, densely villous; 3.3–3.6 × 4.7–5.6 cm including spines. <bold><italic>Diploid</italic></bold>.</p></tp:treatment-sec><tp:treatment-sec sec-type="distribution" id="SECID0EUJNM"><title>Distribution, habitat, and ecology.</title><p><italic><tp:taxon-name><tp:taxon-name-part taxon-name-part-type="genus" reg="Polylepis">Polylepis</tp:taxon-name-part><tp:taxon-name-part taxon-name-part-type="species" reg="frontinensis">frontinensis</tp:taxon-name-part></tp:taxon-name></italic> occurs in north-western Colombia in the Páramo Frontino, also called Páramo del Sol (Fig. <xref ref-type="fig" rid="F41">41</xref>). It grows at the upper limit of humid montane cloud forest at 2900–3680 m elevation. <italic><tp:taxon-name><tp:taxon-name-part taxon-name-part-type="genus" reg="Polylepis">Polylepis</tp:taxon-name-part><tp:taxon-name-part taxon-name-part-type="species" reg="frontinesis">frontinesis</tp:taxon-name-part></tp:taxon-name></italic> forms 4.9% (132.74 ha) of the total area of <italic><tp:taxon-name><tp:taxon-name-part taxon-name-part-type="genus" reg="Polylepis">Polylepis</tp:taxon-name-part></tp:taxon-name></italic> forest identify for Colombia (<xref ref-type="bibr" rid="B88">Fadiño and Caro 2009</xref>, as <italic><tp:taxon-name><tp:taxon-name-part taxon-name-part-type="genus" reg="Polylepis">P.</tp:taxon-name-part><tp:taxon-name-part taxon-name-part-type="species" reg="quadrijuga">quadrijuga</tp:taxon-name-part></tp:taxon-name></italic>). It occurs in small populations in a matrix of mixed forest dominated by species of the genera <italic><tp:taxon-name><tp:taxon-name-part taxon-name-part-type="genus" reg="Escallonia">Escallonia</tp:taxon-name-part></tp:taxon-name></italic>, <italic><tp:taxon-name><tp:taxon-name-part taxon-name-part-type="genus" reg="Hesperomeles">Hesperomeles</tp:taxon-name-part></tp:taxon-name></italic>, <italic><tp:taxon-name><tp:taxon-name-part taxon-name-part-type="genus" reg="Myrsine">Myrsine</tp:taxon-name-part></tp:taxon-name></italic> and <italic><tp:taxon-name><tp:taxon-name-part taxon-name-part-type="genus" reg="Weinmannia">Weinmannia</tp:taxon-name-part></tp:taxon-name></italic> (<xref ref-type="bibr" rid="B253">Rangel-Ch and Arellano 2010</xref>). Some populations occur along streams, where they are mixed with <italic><tp:taxon-name><tp:taxon-name-part taxon-name-part-type="genus" reg="Gynoxys">Gynoxys</tp:taxon-name-part><tp:taxon-name-part taxon-name-part-type="species" reg="baccharoides">baccharoides</tp:taxon-name-part></tp:taxon-name></italic> (<xref ref-type="bibr" rid="B253">Rangel-Ch and Arellano 2010</xref>).</p></tp:treatment-sec><tp:treatment-sec sec-type="etymology" id="SECID0EZMNM"><title>Etymology.</title><p>This species is named after the Páramo Frontino to which its distribution appears to be restricted.</p></tp:treatment-sec><tp:treatment-sec sec-type="conservation status" id="SECID0E5MNM"><title>Conservation status.</title><p><italic><tp:taxon-name><tp:taxon-name-part taxon-name-part-type="genus" reg="Polylepis">Polylepis</tp:taxon-name-part><tp:taxon-name-part taxon-name-part-type="species" reg="frontinensis">frontinensis</tp:taxon-name-part></tp:taxon-name></italic> is restricted to the upper humid montane cloud forest limit in the Páramo Frontino. Its estimated extent of occurrence (<abbrev xmlns:xlink="http://www.w3.org/1999/xlink" xlink:title="Extent of Occurrence" id="ABBRID0EPNNM" xlink:type="simple">EOO</abbrev>) and area of occupancy (<abbrev xmlns:xlink="http://www.w3.org/1999/xlink" xlink:title="area of occupancy" id="ABBRID0ETNNM" xlink:type="simple">AOO</abbrev>) are 24 km<sup>2</sup>. The area of distribution of the species is largely unprotected, except for the private Reserva Colibrí del Sol which only includes a few hundred individuals of this species (M. Kessler, pers. obs.). In addition, there is evidence of clearance of <italic><tp:taxon-name><tp:taxon-name-part taxon-name-part-type="genus" reg="Polylepis">Polylepis</tp:taxon-name-part></tp:taxon-name></italic> forests elsewhere in the páramo (<xref ref-type="bibr" rid="B253">Rangel-Ch and Arellano 2010</xref>). We assess the species as Critically Endangered (B2ac, C2a).</p></tp:treatment-sec><tp:treatment-sec sec-type="notes" id="SECID0EEONM"><title>Notes.</title><p>The populations of <italic><tp:taxon-name><tp:taxon-name-part taxon-name-part-type="genus" reg="Polylepis">Polylepis</tp:taxon-name-part></tp:taxon-name></italic> from Páramo Frontino have previously been identified either as <italic><tp:taxon-name><tp:taxon-name-part taxon-name-part-type="genus" reg="Polylepis">P.</tp:taxon-name-part><tp:taxon-name-part taxon-name-part-type="species" reg="quadrijuga">quadrijuga</tp:taxon-name-part></tp:taxon-name></italic> or <italic><tp:taxon-name><tp:taxon-name-part taxon-name-part-type="genus" reg="Polylepis">P.</tp:taxon-name-part><tp:taxon-name-part taxon-name-part-type="species" reg="sericea">sericea</tp:taxon-name-part></tp:taxon-name></italic> (e.g., <xref ref-type="bibr" rid="B253">Rangel-Ch and Arellano 2010</xref>, <xref ref-type="bibr" rid="B89">Fajardo-Gutierrez et al. 2018</xref>). Indeed, <italic><tp:taxon-name><tp:taxon-name-part taxon-name-part-type="genus" reg="Polylepis">P.</tp:taxon-name-part><tp:taxon-name-part taxon-name-part-type="species" reg="frontinensis">frontinensis</tp:taxon-name-part></tp:taxon-name></italic> resembles <italic><tp:taxon-name><tp:taxon-name-part taxon-name-part-type="genus" reg="Polylepis">P.</tp:taxon-name-part><tp:taxon-name-part taxon-name-part-type="species" reg="quadrijuga">quadrijuga</tp:taxon-name-part></tp:taxon-name></italic> in having 3–4 lateral leaflet pairs and long inflorescences with numerous flowers. However, it has obovate leaflets with villous hairs 1.4–1.8 mm long, whereas <italic><tp:taxon-name><tp:taxon-name-part taxon-name-part-type="genus" reg="Polylepis">P.</tp:taxon-name-part><tp:taxon-name-part taxon-name-part-type="species" reg="quadrijuga">quadrijuga</tp:taxon-name-part></tp:taxon-name></italic> has elliptic leaflets with tomentose hairs 0.7–0.9 mm long. Additionally, <italic><tp:taxon-name><tp:taxon-name-part taxon-name-part-type="genus" reg="Polylepis">P.</tp:taxon-name-part><tp:taxon-name-part taxon-name-part-type="species" reg="frontinensis">frontinensis</tp:taxon-name-part></tp:taxon-name></italic> is morphologically similar to <italic><tp:taxon-name><tp:taxon-name-part taxon-name-part-type="genus" reg="Polylepis">P.</tp:taxon-name-part><tp:taxon-name-part taxon-name-part-type="species" reg="lanuginosa">lanuginosa</tp:taxon-name-part></tp:taxon-name></italic> and <italic><tp:taxon-name><tp:taxon-name-part taxon-name-part-type="genus" reg="Polylepis">P.</tp:taxon-name-part><tp:taxon-name-part taxon-name-part-type="species" reg="sericea">sericea</tp:taxon-name-part></tp:taxon-name></italic> with which it shares similar lower leaflet surface hair density and the number of stamens (13–15). The most obvious differences between <italic><tp:taxon-name><tp:taxon-name-part taxon-name-part-type="genus" reg="Polylepis">P.</tp:taxon-name-part><tp:taxon-name-part taxon-name-part-type="species" reg="frontinensis">frontinensis</tp:taxon-name-part></tp:taxon-name></italic> and these species is leaflet shape, with <italic><tp:taxon-name><tp:taxon-name-part taxon-name-part-type="genus" reg="Polylepis">P.</tp:taxon-name-part><tp:taxon-name-part taxon-name-part-type="species" reg="frontinensis">frontinensis</tp:taxon-name-part></tp:taxon-name></italic> having obovate leaflets, whereas the other two species have elliptic leaflets. Furthermore, <italic><tp:taxon-name><tp:taxon-name-part taxon-name-part-type="genus" reg="Polylepis">P.</tp:taxon-name-part><tp:taxon-name-part taxon-name-part-type="species" reg="frontinensis">frontinensis</tp:taxon-name-part></tp:taxon-name></italic> has longer styles (2.8–3.2 mm) than <italic><tp:taxon-name><tp:taxon-name-part taxon-name-part-type="genus" reg="Polylepis">P.</tp:taxon-name-part><tp:taxon-name-part taxon-name-part-type="species" reg="lanuginosa">lanuginosa</tp:taxon-name-part></tp:taxon-name></italic> and <italic><tp:taxon-name><tp:taxon-name-part taxon-name-part-type="genus" reg="Polylepis">P.</tp:taxon-name-part><tp:taxon-name-part taxon-name-part-type="species" reg="sericea">sericea</tp:taxon-name-part></tp:taxon-name></italic> (1.9–2.5 mm). In <italic><tp:taxon-name><tp:taxon-name-part taxon-name-part-type="genus" reg="Polylepis">P.</tp:taxon-name-part><tp:taxon-name-part taxon-name-part-type="species" reg="lanuginosa">lanuginosa</tp:taxon-name-part></tp:taxon-name></italic>, the hairs on the lower leaflet surfaces are yellowish and lanate, whereas in <italic><tp:taxon-name><tp:taxon-name-part taxon-name-part-type="genus" reg="Polylepis">P.</tp:taxon-name-part><tp:taxon-name-part taxon-name-part-type="species" reg="frontinensis">frontinensis</tp:taxon-name-part></tp:taxon-name></italic> they are whitish and villous. The three species can also be distinguished by the leaflet margins, with <italic><tp:taxon-name><tp:taxon-name-part taxon-name-part-type="genus" reg="Polylepis">P.</tp:taxon-name-part><tp:taxon-name-part taxon-name-part-type="species" reg="frontinensis">frontinensis</tp:taxon-name-part></tp:taxon-name></italic> having serrate margins, <italic><tp:taxon-name><tp:taxon-name-part taxon-name-part-type="genus" reg="Polylepis">P.</tp:taxon-name-part><tp:taxon-name-part taxon-name-part-type="species" reg="lanuginosa">lanuginosa</tp:taxon-name-part></tp:taxon-name></italic> crenate margins and <italic><tp:taxon-name><tp:taxon-name-part taxon-name-part-type="genus" reg="Polylepis">P.</tp:taxon-name-part><tp:taxon-name-part taxon-name-part-type="species" reg="sericea">sericea</tp:taxon-name-part></tp:taxon-name></italic> entire margins.</p><p>Considering the morphological intermediacy of <italic><tp:taxon-name><tp:taxon-name-part taxon-name-part-type="genus" reg="Polylepis">P.</tp:taxon-name-part><tp:taxon-name-part taxon-name-part-type="species" reg="frontinensis">frontinensis</tp:taxon-name-part></tp:taxon-name></italic> with <italic><tp:taxon-name><tp:taxon-name-part taxon-name-part-type="genus" reg="Polylepis">P.</tp:taxon-name-part><tp:taxon-name-part taxon-name-part-type="species" reg="quadrijuga">quadrijuga</tp:taxon-name-part></tp:taxon-name></italic> and <italic><tp:taxon-name><tp:taxon-name-part taxon-name-part-type="genus" reg="Polylepis">P.</tp:taxon-name-part><tp:taxon-name-part taxon-name-part-type="species" reg="sericea">sericea</tp:taxon-name-part></tp:taxon-name></italic>, we hypothesize that this species might be of hybridogenic origin between members of section <tp:taxon-name><tp:taxon-name-part taxon-name-part-type="genus" reg="Sericeae">Sericeae</tp:taxon-name-part><tp:taxon-name-part taxon-name-part-type="infraspecific-rank">subsection</tp:taxon-name-part><tp:taxon-name-part taxon-name-part-type="subsection" reg="Sericeae">Sericeae</tp:taxon-name-part></tp:taxon-name> and section <tp:taxon-name><tp:taxon-name-part taxon-name-part-type="genus" reg="Polylepis"/><tp:taxon-name-part taxon-name-part-type="section" reg="Reticulatae">Reticulatae</tp:taxon-name-part></tp:taxon-name>.</p></tp:treatment-sec><tp:treatment-sec sec-type="material" id="SECID0EYWNM"><title>Specimens examined.</title><p><bold>Colombia. Antioquia</bold>: Urrao, Vereda El Chuscal, sector Alto de las campanas, hacia La Laguna Campanas, <named-content xmlns:xlink="http://www.w3.org/1999/xlink" content-type="dwc:verbatimCoordinates" xlink:type="simple"><named-content content-type="geo-json" specific-use="{&#34;type&#34;:&#34;Point&#34;,&#34;coordinates&#34;:[-76.126944,6.462778]}" id="NCID0EDXNM" xlink:type="simple">06°27'46"N, 076°07'37"W</named-content></named-content>, 3830 m, 20 June 2013, <italic>Alvarez 84</italic> (HUA!, MO!); Páramo del Sol, Sector Alto del Burro, 3600 m, 17 April 2011, <italic>Alzate 4168</italic> (HUA!); Chical, Reserva ProAves “Colibrí del Sol” Páramo frontino, <named-content xmlns:xlink="http://www.w3.org/1999/xlink" content-type="dwc:verbatimCoordinates" xlink:type="simple"><named-content content-type="geo-json" specific-use="{&#34;type&#34;:&#34;Point&#34;,&#34;coordinates&#34;:[-76.096389,6.439444]}" id="NCID0EPXNM" xlink:type="simple">06°26'22"N, 076°05'47"W</named-content></named-content>, 3300 m, 04 February 2015, <italic>Kessler 14772</italic>; <italic>14773</italic>; <italic>14774</italic>; <italic>14775</italic>; <italic>14776</italic>; <italic>14777</italic> (Z!); Páramo de Frontino, Llano Grande, 3460 m, 06 January 1984, <italic>Londoño 51</italic> (HUA!,MEDEL); Páramo de Frontino, <named-content xmlns:xlink="http://www.w3.org/1999/xlink" content-type="dwc:verbatimCoordinates" xlink:type="simple"><named-content content-type="geo-json" specific-use="{&#34;type&#34;:&#34;Point&#34;,&#34;coordinates&#34;:[-76.116667,6.500000]}" id="NCID0EFYNM" xlink:type="simple">06°30'N, 076°07'W</named-content></named-content>, 3400 m, 05 September 2000, <italic>Perez &amp; Parra 1477</italic> (MEDEL); Páramo de Frontino, 3450 m, 22 September 1994, <italic>Renteria 10555</italic> (HUA!); Páramo de Frontino, Zona situada entre el 15 y la Esperanza, 2980–3680 m, 18 May 1985, <italic>Renteria 4038</italic> (HUA!); Páramo de Frontino, sitio Llano grande, <named-content xmlns:xlink="http://www.w3.org/1999/xlink" content-type="dwc:verbatimCoordinates" xlink:type="simple"><named-content content-type="geo-json" specific-use="{&#34;type&#34;:&#34;Point&#34;,&#34;coordinates&#34;:[-76.122778,6.456667]}" id="NCID0ETYNM" xlink:type="simple">06°27'24"N, 076°07'22"W</named-content></named-content>, 3380 m, 10 September 1986, <italic>Roldán 315</italic> (COL!, MO!, HUA!); Páramo frontino. Camino de Puente Largo al cerro Cuchilla de Frontino, <named-content xmlns:xlink="http://www.w3.org/1999/xlink" content-type="dwc:verbatimCoordinates" xlink:type="simple"><named-content content-type="geo-json" specific-use="{&#34;type&#34;:&#34;Point&#34;,&#34;coordinates&#34;:[-76.116667,6.500000]}" id="NCID0E4YNM" xlink:type="simple">06°30'N, 076°07'W</named-content></named-content>, 3600–3800 m, 19 July 1995, <italic>Sánchez 2244</italic> (COL!, MEDEL); Páramo de Frontino. Camino entre Puente Largo y Llano Grande, <named-content xmlns:xlink="http://www.w3.org/1999/xlink" content-type="dwc:verbatimCoordinates" xlink:type="simple"><named-content content-type="geo-json" specific-use="{&#34;type&#34;:&#34;Point&#34;,&#34;coordinates&#34;:[-76.116667,6.500000]}" id="NCID0EHZNM" xlink:type="simple">06°30'N, 076°07'W</named-content></named-content>, 3550–3600 m, 20 July 1995, <italic>Sánchez et al. 2289</italic> (MEDEL); Páramo El Sol, Vereda La Encarnación, <named-content xmlns:xlink="http://www.w3.org/1999/xlink" content-type="dwc:verbatimCoordinates" xlink:type="simple"><named-content content-type="geo-json" specific-use="{&#34;type&#34;:&#34;Point&#34;,&#34;coordinates&#34;:[-76.109167,6.486667]}" id="NCID0ERZNM" xlink:type="simple">06°29'12"N, 076°06'33"W</named-content></named-content>, 3518 m, 24 May 2014, <italic>Sarrazola 699</italic> (HUA!). Páramo Frontino, near Llano Grande, 3450 m, 26 October 1976, <italic>Boeke 235</italic> (MEDEL, MO!).</p></tp:treatment-sec><tp:treatment-sec><!--Section generated to contain objects referenced in tp:taxon-treatment.--><fig id="F41" position="float" orientation="portrait"><object-id xmlns:xlink="http://www.w3.org/1999/xlink" content-type="doi" xlink:type="simple">10.3897/phytokeys.203.83529.figure41</object-id><object-id xmlns:xlink="http://www.w3.org/1999/xlink" content-type="arpha" xlink:type="simple">B6B59A76-6E0A-5DE6-A18E-858F83F1D8FF</object-id><label>Figure 41.</label><caption><p>Geographical distribution of the species of subsection <tp:taxon-name><tp:taxon-name-part taxon-name-part-type="genus" reg="Polylepis"/><tp:taxon-name-part taxon-name-part-type="section" reg="Sericeae"/><tp:taxon-name-part taxon-name-part-type="subsection" reg="Sericeae">Sericeae</tp:taxon-name-part></tp:taxon-name>.</p></caption><graphic xmlns:xlink="http://www.w3.org/1999/xlink" xlink:href="phytokeys-203-001_article-83529__-g041.jpg" position="float" orientation="portrait" xlink:type="simple" id="oo_721358.jpg"><uri content-type="original_file" xlink:type="simple">https://binary.pensoft.net/fig/721358</uri></graphic></fig></tp:treatment-sec><ref-list><ref id="B28"><mixed-citation xmlns:xlink="http://www.w3.org/1999/xlink" xlink:type="simple"><person-group><name name-style="western"><surname>Bitter</surname><given-names>G</given-names></name></person-group> (<year>1911</year>) Revision der Gattung <italic><tp:taxon-name><tp:taxon-name-part taxon-name-part-type="genus">Polylepis</tp:taxon-name-part></tp:taxon-name></italic>. Botanische Jahrbücher für Systematik 45: 564–656.</mixed-citation></ref><ref id="B88"><mixed-citation xmlns:xlink="http://www.w3.org/1999/xlink" xlink:type="simple"><person-group><name name-style="western"><surname>Fadiño</surname><given-names>Y</given-names></name><name name-style="western"><surname>Caro</surname><given-names>DA</given-names></name></person-group> (<year>2009</year>) <article-title>Mapa general de identificación de áreas potenciales de bosques de <italic><tp:taxon-name><tp:taxon-name-part taxon-name-part-type="genus">Polylepis</tp:taxon-name-part></tp:taxon-name></italic> en los Andes Colombianos. Una Aproximación a los bosques de <italic><tp:taxon-name><tp:taxon-name-part taxon-name-part-type="genus">Polylepis</tp:taxon-name-part></tp:taxon-name></italic> en Colombia.</article-title><source>Conservación Colombiana</source><volume>10</volume>: <fpage>1</fpage>–<lpage>69</lpage>.</mixed-citation></ref><ref id="B253"><mixed-citation xmlns:xlink="http://www.w3.org/1999/xlink" xlink:type="simple"><person-group><name name-style="western"><surname>Rangel-Ch</surname><given-names>O</given-names></name><name name-style="western"><surname>Arellano</surname><given-names>H</given-names></name></person-group> (<year>2010</year>) <article-title>Bosques de <italic><tp:taxon-name><tp:taxon-name-part taxon-name-part-type="genus">Polylepis</tp:taxon-name-part></tp:taxon-name></italic>: Un Tipo de Vegetación condenado a la Extinción.</article-title> In: <person-group><name name-style="western"><surname>Rangel-Ch</surname><given-names>O</given-names></name></person-group> (<role>Ed.</role>) <issue-title>Colombia Diversidad Biótica X.</issue-title><source>Cambio Global (Natural) y Climático (Antrópico) en el páramo colombiano. Instituto de Ciencias Naturales-Facultad de Ciencias-Universidad Nacional de Colombia (Febrero)</source>, <fpage>443</fpage>–<lpage>478</lpage>.</mixed-citation></ref><ref id="B89"><mixed-citation xmlns:xlink="http://www.w3.org/1999/xlink" xlink:type="simple"><person-group><name name-style="western"><surname>Fajardo-Gutierrez</surname><given-names>F</given-names></name><name name-style="western"><surname>Infante-Betancour</surname><given-names>J</given-names></name><name name-style="western"><surname>Cabrera-Amaya</surname><given-names>DM</given-names></name></person-group> (<year>2018</year>) Modelización de la distribución potencial del género <italic><tp:taxon-name><tp:taxon-name-part taxon-name-part-type="genus">Polylepis</tp:taxon-name-part></tp:taxon-name></italic> en Colombia y consideraciones para su conservación. Ecología Austral 28(1bis): 202–215. <ext-link xlink:type="simple" ext-link-type="doi" xlink:href="10.25260/EA.18.28.1.1.585">https://doi.org/10.25260/EA.18.28.1.1.585</ext-link></mixed-citation></ref></ref-list></tp:taxon-treatment>
