# Supplementary material for: ﻿A monograph of the genus Polylepis (Rosaceae)
Source: PhytoKeys. 2022 Aug 1;203:1–274. doi: 10.3897/phytokeys.203.83529 (PMC9849045; doi:10.3897/phytokeys.203.83529)
Supplement: XML Treatment for Polylepis humboldtii [file phytokeys.203.83529-treatment15.xml]

<!DOCTYPE tp:taxon-treatment
  PUBLIC "-//TaxonX//DTD Taxonomic Treatment Publishing DTD v0 20100105//EN" "tax-treatment-NSO.dtd">
<tp:taxon-treatment xmlns:tp="http://www.plazi.org/taxpub"><tp:treatment-meta><kwd-group><label>Taxon classification</label><kwd>
              <named-content content-type="kingdom">Plantae</named-content>
            </kwd><kwd>
              <named-content content-type="order">Rosales</named-content>
            </kwd><kwd>
              <named-content content-type="family">Rosaceae</named-content>
            </kwd></kwd-group><mixed-citation publication-type="journal"><person-group><name><surname>Boza Espinoza</surname><given-names>Tatiana Erika</given-names></name><name><surname>Kessler</surname><given-names>Michael</given-names></name></person-group><article-title>﻿A monograph of the genus <italic><tp:taxon-name><tp:taxon-name-part taxon-name-part-type="genus" reg="Polylepis">Polylepis</tp:taxon-name-part></tp:taxon-name></italic> (<tp:taxon-name><tp:taxon-name-part taxon-name-part-type="family">Rosaceae</tp:taxon-name-part></tp:taxon-name>)</article-title><source>PhytoKeys</source><day>01</day><month>08</month><year>2022</year><volume>203</volume><fpage>1</fpage><lpage>274</lpage><pub-id pub-id-type="doi">10.3897/phytokeys.203.83529</pub-id></mixed-citation></tp:treatment-meta><tp:nomenclature><label>﻿10.</label><tp:taxon-name>
            <object-id xmlns:xlink="http://www.w3.org/1999/xlink" content-type="arpha" xlink:type="simple">2EDD9FF2-7E47-58C5-A1B5-7640747C7AEA</object-id>
            <tp:taxon-name-part taxon-name-part-type="genus" reg="Polylepis">Polylepis</tp:taxon-name-part>
            <tp:taxon-name-part taxon-name-part-type="species" reg="humboldtii">humboldtii</tp:taxon-name-part>
          </tp:taxon-name><tp:taxon-authority>T.Boza, K.Romoleroux &amp; M.Kessler, Phytoxa 454(2): 113. 2020</tp:taxon-authority><xref ref-type="fig" rid="F33">Figs 33</xref><xref ref-type="fig" rid="F34">, 34</xref></tp:nomenclature><tp:treatment-sec sec-type="material" id="SECID0EH2NM"><title>Type.</title><p>Ecuador. Chimborazo: Lagunas de Atillo, <named-content xmlns:xlink="http://www.w3.org/1999/xlink" content-type="dwc:verbatimCoordinates" xlink:type="simple"><named-content content-type="geo-json" specific-use="{&#34;type&#34;:&#34;Point&#34;,&#34;coordinates&#34;:[-78.566667,-2.133333]}" id="NCID0EQ2NM" xlink:type="simple">02°08'S, 78°34'W</named-content></named-content>, 3465 m, 17 Dec 2019, <italic>K. Romoleroux, T.E. Boza E. &amp; E. Bastidas 6199</italic> (holotype: QCA!; isotype: Z!).</p><fig id="F33" position="float" orientation="portrait"><object-id xmlns:xlink="http://www.w3.org/1999/xlink" content-type="doi" xlink:type="simple">10.3897/phytokeys.203.83529.figure33</object-id><object-id xmlns:xlink="http://www.w3.org/1999/xlink" content-type="arpha" xlink:type="simple">00BA1CBA-8B52-5696-B7EF-BC3D9E747414</object-id><label>Figure 33.</label><caption><p><italic><tp:taxon-name><tp:taxon-name-part taxon-name-part-type="genus" reg="Polylepis">Polylepis</tp:taxon-name-part><tp:taxon-name-part taxon-name-part-type="species" reg="humboldtii">humboldtii</tp:taxon-name-part></tp:taxon-name></italic> T.Boza, K. Romol. &amp; M.Kessler <bold>A</bold> flowering branch <bold>B</bold> upper leaflet surface <bold>C</bold> lower leaflet surface <bold>D</bold> bark <bold>E</bold> flowers (<bold>A–E</bold><italic>Romoleroux et al. 6199</italic>). Scale bars: 3 cm (<bold>A</bold>); 1 cm (<bold>B, C</bold>); 3 mm (<bold>E</bold>). Photographs <bold>A, D</bold> T. E. Boza E. <bold>B, C, E</bold> E. Bastidas.</p></caption><graphic xmlns:xlink="http://www.w3.org/1999/xlink" xlink:href="phytokeys-203-001_article-83529__-g033.jpg" position="float" orientation="portrait" xlink:type="simple" id="oo_721350.jpg"><uri content-type="original_file" xlink:type="simple">https://binary.pensoft.net/fig/721350</uri></graphic></fig></tp:treatment-sec><tp:treatment-sec sec-type="description" id="SECID0EH4NM"><title>Description.</title><p><bold><italic>Trees</italic></bold> 4–12 m tall. <bold><italic>Leaves</italic></bold> strongly congested at the branch tips, imparipinnate with 3–4 pairs of the lateral leaflets, obtrullate in outline, 4.5–6.3 × 3.4–4.3 cm; rachises densely sericeous, points of leaflet attachment with a tuft of long, straight whitish hairs; stipular sheaths apically acute with spurs, densely sericeous in the upper surface; leaflets elliptic in outline, second pair from the terminal leaflet the largest, one of this pair 1.8–2.8 × 0.6–0.9 cm; margin entire, apically emarginate, basally unequally cordate; upper leaflet surfaces glabrous; lower leaflet surfaces densely sericeous with whitish hairs 0.2–0.4 mm. long. <bold><italic>Inflorescences</italic></bold> pendant, 13.0–17.9(–20.4) cm long, bearing 23–29 flowers; floral bracts 9.3–11.1 mm long, narrowly triangular, densely sericeous on the outer surface; rachises glabrous. <bold><italic>Flowers</italic></bold> 7.4–8.4 mm diam.; sepals 4, ovate, green, densely sericeous outside; stamens 9–15, anthers orbicular, with a dense tuft of straight white hairs on the upper half; styles fimbriate, 1.9–2.9 mm long. <bold><italic>Fruits</italic></bold> turbinate, with variable numbers and placement of flattened spines, densely sericeous; 3.3–5.1 × 3.1–7.4 mm including spines. <bold><italic>Diploid</italic></bold>.</p><fig id="F34" position="float" orientation="portrait"><object-id xmlns:xlink="http://www.w3.org/1999/xlink" content-type="doi" xlink:type="simple">10.3897/phytokeys.203.83529.figure34</object-id><object-id xmlns:xlink="http://www.w3.org/1999/xlink" content-type="arpha" xlink:type="simple">6C8C2626-3FBB-51FE-9517-43E58894C444</object-id><label>Figure 34.</label><caption><p><italic><tp:taxon-name><tp:taxon-name-part taxon-name-part-type="genus" reg="Polylepis">Polylepis</tp:taxon-name-part><tp:taxon-name-part taxon-name-part-type="species" reg="humboldtii">humboldtii</tp:taxon-name-part></tp:taxon-name></italic> T.Boza, K.Romoleroux &amp; M.Kessler <bold>A</bold> flowering branch <bold>B</bold> upper leaf surface <bold>C</bold> lower leaf surface <bold>D</bold> fruit <bold>E</bold> stipular sheats (<bold>A, D</bold><italic>Carate 187</italic><bold>B</bold><italic>Carate 185</italic><bold>C, E</bold><italic>Carate 188</italic>). Scale bars: 7 cm (<bold>A</bold>); 2 cm (<bold>B, C</bold>); 5 mm (<bold>D</bold>). Photographs by T. E. Boza E.</p></caption><graphic xmlns:xlink="http://www.w3.org/1999/xlink" xlink:href="phytokeys-203-001_article-83529__-g034.jpg" position="float" orientation="portrait" xlink:type="simple" id="oo_721351.jpg"><uri content-type="original_file" xlink:type="simple">https://binary.pensoft.net/fig/721351</uri></graphic></fig></tp:treatment-sec><tp:treatment-sec sec-type="distribution" id="SECID0EV6NM"><title>Distribution, habitat and ecology.</title><p><italic><tp:taxon-name><tp:taxon-name-part taxon-name-part-type="genus" reg="Polylepis">Polylepis</tp:taxon-name-part><tp:taxon-name-part taxon-name-part-type="species" reg="humboldtii">humboldtii</tp:taxon-name-part></tp:taxon-name></italic> is restricted to Chimborazo Province in Ecuador (Fig. <xref ref-type="fig" rid="F41">41</xref>). It occurs in small populations in mixed Andean Forest at 3800–4000 m elevation.</p></tp:treatment-sec><tp:treatment-sec sec-type="conservation status" id="SECID0EKAOM"><title>Conservation status.</title><p>The <abbrev xmlns:xlink="http://www.w3.org/1999/xlink" xlink:title="area of occupancy" id="ABBRID0EQAOM" xlink:type="simple">AOO</abbrev> is estimated as 4 km<sup>2</sup> and it has been collected at only two locations in Ecuador. Although it is protected within Sangay National Park, burning of the páramo grassland matrix likely affects the remaining <italic><tp:taxon-name><tp:taxon-name-part taxon-name-part-type="genus" reg="Polylepis">Polylepis</tp:taxon-name-part></tp:taxon-name></italic> forest patches. Therefore, we assess <italic><tp:taxon-name><tp:taxon-name-part taxon-name-part-type="genus" reg="Polylepis">P.</tp:taxon-name-part><tp:taxon-name-part taxon-name-part-type="species" reg="humboldtii">humboldtii</tp:taxon-name-part></tp:taxon-name></italic> as Critically Endangered (B2a, C2).</p></tp:treatment-sec><tp:treatment-sec sec-type="notes" id="SECID0EIBOM"><title>Notes.</title><p><italic><tp:taxon-name><tp:taxon-name-part taxon-name-part-type="genus" reg="Polylepis">Polylepis</tp:taxon-name-part><tp:taxon-name-part taxon-name-part-type="species" reg="humboldtii">humboldtii</tp:taxon-name-part></tp:taxon-name></italic> seems morphologically closest to <italic><tp:taxon-name><tp:taxon-name-part taxon-name-part-type="genus" reg="Polylepis">P.</tp:taxon-name-part><tp:taxon-name-part taxon-name-part-type="species" reg="sericea">sericea</tp:taxon-name-part></tp:taxon-name></italic> with which it shares similar leaflet shape, margin, apex and upper and lower leaflet surfaces hairs type and density. The most obvious differences between these species are leaflet hair length, with <italic><tp:taxon-name><tp:taxon-name-part taxon-name-part-type="genus" reg="Polylepis">P.</tp:taxon-name-part><tp:taxon-name-part taxon-name-part-type="species" reg="humboldtii">humboldtii</tp:taxon-name-part></tp:taxon-name></italic> having shorter hairs than <italic><tp:taxon-name><tp:taxon-name-part taxon-name-part-type="genus" reg="Polylepis">P.</tp:taxon-name-part><tp:taxon-name-part taxon-name-part-type="species" reg="sericea">sericea</tp:taxon-name-part></tp:taxon-name></italic> (0.2–0.4 mm versus 0.7–1.0 mm) and longer inflorescences (13.0–20.4 cm) with more flowers (23–29) than <italic><tp:taxon-name><tp:taxon-name-part taxon-name-part-type="genus" reg="Polylepis">P.</tp:taxon-name-part><tp:taxon-name-part taxon-name-part-type="species" reg="sericea">sericea</tp:taxon-name-part></tp:taxon-name></italic> (3.3–4.5 cm, 9–15 flowers). Additionally, <italic><tp:taxon-name><tp:taxon-name-part taxon-name-part-type="genus" reg="Polylepis">P.</tp:taxon-name-part><tp:taxon-name-part taxon-name-part-type="species" reg="humboldtii">humboldtii</tp:taxon-name-part></tp:taxon-name></italic> occurs in central Ecuadorean Andes, whereas <italic><tp:taxon-name><tp:taxon-name-part taxon-name-part-type="genus" reg="Polylepis">P.</tp:taxon-name-part><tp:taxon-name-part taxon-name-part-type="species" reg="sericea">sericea</tp:taxon-name-part></tp:taxon-name></italic> is distributed from western Venezuela to central Colombia.</p></tp:treatment-sec><tp:treatment-sec sec-type="material" id="SECID0E2DOM"><title>Specimens examined.</title><p><bold>Ecuador. Chimborazo</bold>: Alausí, Achupallas, alrededores, <named-content xmlns:xlink="http://www.w3.org/1999/xlink" content-type="dwc:verbatimCoordinates" xlink:type="simple"><named-content content-type="geo-json" specific-use="{&#34;type&#34;:&#34;Point&#34;,&#34;coordinates&#34;:[-78.650000,-2.283333]}" id="NCID0EGEOM" xlink:type="simple">2°17'S, 78°39'W</named-content></named-content>, 3300 m, 11 July 2013, <italic>Caranqui 2565</italic> (QCA!); Lagunas de Atillo, <named-content xmlns:xlink="http://www.w3.org/1999/xlink" content-type="dwc:verbatimCoordinates" xlink:type="simple"><named-content content-type="geo-json" specific-use="{&#34;type&#34;:&#34;Point&#34;,&#34;coordinates&#34;:[-78.566667,-2.133333]}" id="NCID0EQEOM" xlink:type="simple">2°8'S, 78°34'W</named-content></named-content>, 3465 m, 13 April 2009, <italic>Carate et al. 184; 185; 188</italic> (QCA!).</p></tp:treatment-sec><tp:treatment-sec><!--Section generated to contain objects referenced in tp:taxon-treatment.--><fig id="F41" position="float" orientation="portrait"><object-id xmlns:xlink="http://www.w3.org/1999/xlink" content-type="doi" xlink:type="simple">10.3897/phytokeys.203.83529.figure41</object-id><object-id xmlns:xlink="http://www.w3.org/1999/xlink" content-type="arpha" xlink:type="simple">B6B59A76-6E0A-5DE6-A18E-858F83F1D8FF</object-id><label>Figure 41.</label><caption><p>Geographical distribution of the species of subsection <tp:taxon-name><tp:taxon-name-part taxon-name-part-type="genus" reg="Polylepis"/><tp:taxon-name-part taxon-name-part-type="section" reg="Sericeae"/><tp:taxon-name-part taxon-name-part-type="subsection" reg="Sericeae">Sericeae</tp:taxon-name-part></tp:taxon-name>.</p></caption><graphic xmlns:xlink="http://www.w3.org/1999/xlink" xlink:href="phytokeys-203-001_article-83529__-g041.jpg" position="float" orientation="portrait" xlink:type="simple" id="oo_721358.jpg"><uri content-type="original_file" xlink:type="simple">https://binary.pensoft.net/fig/721358</uri></graphic></fig></tp:treatment-sec></tp:taxon-treatment>
