# Supplementary material for: ﻿A monograph of the genus Polylepis (Rosaceae)
Source: PhytoKeys. 2022 Aug 1;203:1–274. doi: 10.3897/phytokeys.203.83529 (PMC9849045; doi:10.3897/phytokeys.203.83529)
Supplement: XML Treatment for Polylepis loxensis [file phytokeys.203.83529-treatment16.xml]

<!DOCTYPE tp:taxon-treatment
  PUBLIC "-//TaxonX//DTD Taxonomic Treatment Publishing DTD v0 20100105//EN" "tax-treatment-NSO.dtd">
<tp:taxon-treatment xmlns:tp="http://www.plazi.org/taxpub"><tp:treatment-meta><kwd-group><label>Taxon classification</label><kwd>
              <named-content content-type="kingdom">Plantae</named-content>
            </kwd><kwd>
              <named-content content-type="order">Rosales</named-content>
            </kwd><kwd>
              <named-content content-type="family">Rosaceae</named-content>
            </kwd></kwd-group><mixed-citation publication-type="journal"><person-group><name><surname>Boza Espinoza</surname><given-names>Tatiana Erika</given-names></name><name><surname>Kessler</surname><given-names>Michael</given-names></name></person-group><article-title>﻿A monograph of the genus <italic><tp:taxon-name><tp:taxon-name-part taxon-name-part-type="genus" reg="Polylepis">Polylepis</tp:taxon-name-part></tp:taxon-name></italic> (<tp:taxon-name><tp:taxon-name-part taxon-name-part-type="family">Rosaceae</tp:taxon-name-part></tp:taxon-name>)</article-title><source>PhytoKeys</source><day>01</day><month>08</month><year>2022</year><volume>203</volume><fpage>1</fpage><lpage>274</lpage><pub-id pub-id-type="doi">10.3897/phytokeys.203.83529</pub-id></mixed-citation></tp:treatment-meta><tp:nomenclature><label>﻿11.</label><tp:taxon-name>
            <object-id xmlns:xlink="http://www.w3.org/1999/xlink" content-type="arpha" xlink:type="simple">52023F49-F5E1-5397-B8C8-BCFB38396A93</object-id>
            <tp:taxon-name-part taxon-name-part-type="genus" reg="Polylepis">Polylepis</tp:taxon-name-part>
            <tp:taxon-name-part taxon-name-part-type="species" reg="loxensis">loxensis</tp:taxon-name-part>
          </tp:taxon-name><tp:taxon-authority>T.Boza, K.Romoleroux &amp; M.Kessler, Phytoxa 454(2): 118. 2020.</tp:taxon-authority><xref ref-type="fig" rid="F35">Figs 35</xref><xref ref-type="fig" rid="F36">, 36</xref></tp:nomenclature><tp:treatment-sec sec-type="material" id="SECID0EEGOM"><title>Type.</title><p>Ecuador. Loja: Laguna Chinchilla, <named-content xmlns:xlink="http://www.w3.org/1999/xlink" content-type="dwc:verbatimCoordinates" xlink:type="simple"><named-content content-type="geo-json" specific-use="{&#34;type&#34;:&#34;Point&#34;,&#34;coordinates&#34;:[-79.385556,-3.605556]}" id="NCID0ENGOM" xlink:type="simple">03°36'20"S, 079°23'08"W</named-content></named-content>, 3610 m, 21 Dec 2019, <italic>T.E. Boza E. &amp; C. Medina 3185</italic> (holotype: QCA!; isotypes: Z!, CUZ!).</p><fig id="F35" position="float" orientation="portrait"><object-id xmlns:xlink="http://www.w3.org/1999/xlink" content-type="doi" xlink:type="simple">10.3897/phytokeys.203.83529.figure35</object-id><object-id xmlns:xlink="http://www.w3.org/1999/xlink" content-type="arpha" xlink:type="simple">44B94C96-1B6E-5CA2-AECB-D3CCF480DD6D</object-id><label>Figure 35.</label><caption><p><italic><tp:taxon-name><tp:taxon-name-part taxon-name-part-type="genus" reg="Polylepis">Polylepis</tp:taxon-name-part><tp:taxon-name-part taxon-name-part-type="species" reg="loxensis">loxensis</tp:taxon-name-part></tp:taxon-name></italic> T.Boza, K. Romol. &amp; M.Kessler <bold>A</bold> flowering branch <bold>B</bold> habit <bold>C</bold> upper leaflet surface <bold>D</bold> lower leaflet surface (<bold>A–D</bold><italic>Boza &amp; Medina 3185</italic>). Scale bars: 2 cm (<bold>A</bold>); 0.5 cm (<bold>C, D</bold>). Photographs by T. E. Boza E.</p></caption><graphic xmlns:xlink="http://www.w3.org/1999/xlink" xlink:href="phytokeys-203-001_article-83529__-g035.jpg" position="float" orientation="portrait" xlink:type="simple" id="oo_721352.jpg"><uri content-type="original_file" xlink:type="simple">https://binary.pensoft.net/fig/721352</uri></graphic></fig></tp:treatment-sec><tp:treatment-sec sec-type="description" id="SECID0E3HOM"><title>Description.</title><p><bold><italic>Trees</italic></bold> 4–10 m tall. <bold><italic>Leaves</italic></bold> strongly congested at the branch tips, imparipinnate with 3–4(–5) pairs of the lateral leaflets, obtrullate in outline, 2.6–3.6 × 2.1–3.2 cm; rachises densely sericeous, points of leaflet attachment with a tuft of long, straight whitish hairs; stipular sheaths apically truncate, densely sericeous in the upper surface; leaflets narrowly to broadly obovate in outline, second pair from the terminal leaflet the largest, one of this pair 1.2–1.6 × 0.5–0.8 cm; margin serrate at apex with 3–4 teeth, apically emarginate, basally unequally cordate; upper leaflet surfaces glabrous with few hairs on mid-depression; lower leaflet surfaces densely sericeous with whitish silky hairs 0.2–0.6 mm long. <bold><italic>Inflorescences</italic></bold> pendant, (3.5–)4.3–10.5(–12.2) cm long, bearing 9–27 flowers; floral bracts 5.5–6.3 mm long, narrowly triangular, densely sericeous on the outer surface; rachises densely sericeous. <bold><italic>Flowers</italic></bold> 4.4–5.2 mm diam.; sepals 4, ovate, green, densely sericeous outside; stamens 7–9, anthers orbicular, with a dense tuft of straight white hairs on the upper half; styles fimbriate, 1.7–2.0 mm long. <bold><italic>Fruits</italic></bold> turbinate, with variable numbers and placement of flattened spines, densely sericeous; 1.7–3.0 × 1.4–1.5 mm including spines. <bold><italic>Diploid</italic></bold>.</p><fig id="F36" position="float" orientation="portrait"><object-id xmlns:xlink="http://www.w3.org/1999/xlink" content-type="doi" xlink:type="simple">10.3897/phytokeys.203.83529.figure36</object-id><object-id xmlns:xlink="http://www.w3.org/1999/xlink" content-type="arpha" xlink:type="simple">3959DE71-5E05-5D30-8439-B60D055FACA9</object-id><label>Figure 36.</label><caption><p><italic><tp:taxon-name><tp:taxon-name-part taxon-name-part-type="genus" reg="Polylepis">Polylepis</tp:taxon-name-part><tp:taxon-name-part taxon-name-part-type="species" reg="loxensis">loxensis</tp:taxon-name-part></tp:taxon-name></italic> T.Boza, K.Romoleroux &amp; M.Kessler <bold>A</bold> flowering branch <bold>B</bold> lower leaf surface <bold>C</bold> upper leaf surface <bold>D</bold> stipular sheaths (<bold>A, B</bold><italic>Laegaard 19109</italic><bold>C</bold><italic>Lewis 3804</italic><bold>D</bold><italic>Jørgensen 2228</italic>). Scale bars: 5 cm (<bold>A</bold>); 2 cm (<bold>B, C</bold>). Photographs by E. G. Urquiaga F.</p></caption><graphic xmlns:xlink="http://www.w3.org/1999/xlink" xlink:href="phytokeys-203-001_article-83529__-g036.jpg" position="float" orientation="portrait" xlink:type="simple" id="oo_721353.jpg"><uri content-type="original_file" xlink:type="simple">https://binary.pensoft.net/fig/721353</uri></graphic></fig></tp:treatment-sec><tp:treatment-sec sec-type="distribution" id="SECID0EGKOM"><title>Distribution, habitat and ecology.</title><p><italic><tp:taxon-name><tp:taxon-name-part taxon-name-part-type="genus" reg="Polylepis">Polylepis</tp:taxon-name-part><tp:taxon-name-part taxon-name-part-type="species" reg="loxensis">loxensis</tp:taxon-name-part></tp:taxon-name></italic> is restricted to south-western Ecuador (Fig. <xref ref-type="fig" rid="F41">41</xref>). It has been collected in southern Azuay Province (Nabon) and at Laguna Chinchilla and Fierro Urco in northwest Loja Province bordering with El Oro Province. The páramos in this region are part of the physiographic unit called ‘Páramos del Sur’ of the Western Cordillera or Ecuador. The species occurs in the humid páramo at 2650–3700 m elevation, where it grows in mixed forest with <italic><tp:taxon-name><tp:taxon-name-part taxon-name-part-type="genus" reg="Gynoxis">Gynoxis</tp:taxon-name-part><tp:taxon-name-part taxon-name-part-type="species" reg="cuicochensis">cuicochensis</tp:taxon-name-part></tp:taxon-name></italic>, <italic><tp:taxon-name><tp:taxon-name-part taxon-name-part-type="genus" reg="Brachyotum">Brachyotum</tp:taxon-name-part><tp:taxon-name-part taxon-name-part-type="species" reg="ledifolium">ledifolium</tp:taxon-name-part></tp:taxon-name></italic> and <italic><tp:taxon-name><tp:taxon-name-part taxon-name-part-type="genus" reg="Weinmannia">Weinmannia</tp:taxon-name-part><tp:taxon-name-part taxon-name-part-type="species" reg="glabra">glabra</tp:taxon-name-part></tp:taxon-name></italic> (<xref ref-type="bibr" rid="B178">Lassermann 2009</xref>). In this region, a new, endemic species of hummingbird has recently been discovered (<xref ref-type="bibr" rid="B309">Sornoza-Molina et al. 2018</xref>), which together with this new <italic><tp:taxon-name><tp:taxon-name-part taxon-name-part-type="genus" reg="Polylepis">Polylepis</tp:taxon-name-part></tp:taxon-name></italic> species suggests that this mountain region may be a center of endemism.</p></tp:treatment-sec><tp:treatment-sec sec-type="conservation status" id="SECID0ELMOM"><title>Conservation status.</title><p><italic><tp:taxon-name><tp:taxon-name-part taxon-name-part-type="genus" reg="Polylepis">Polylepis</tp:taxon-name-part><tp:taxon-name-part taxon-name-part-type="species" reg="loxensis">loxensis</tp:taxon-name-part></tp:taxon-name></italic> is known from six locations with an <abbrev xmlns:xlink="http://www.w3.org/1999/xlink" xlink:title="Extent of Occurrence" id="ABBRID0E3MOM" xlink:type="simple">EOO</abbrev> of 728 km<sup>2</sup> and an estimated <abbrev xmlns:xlink="http://www.w3.org/1999/xlink" xlink:title="area of occupancy" id="ABBRID0ECNOM" xlink:type="simple">AOO</abbrev> of 32 km<sup>2</sup>. No conservation actions have been taken to date. The area is heavily grazed by cattle and horses, pine plantations occupy large extensions and a large proportion of the area is under gold mining concessions (<xref ref-type="bibr" rid="B309">Sornoza-Molina et al. 2018</xref>). Based on its restricted distribution, fragmented and degraded habitat with low populations size and lack of habitat protection, we assess <italic><tp:taxon-name><tp:taxon-name-part taxon-name-part-type="genus" reg="Polylepis">P.</tp:taxon-name-part><tp:taxon-name-part taxon-name-part-type="species" reg="loxensis">loxensis</tp:taxon-name-part></tp:taxon-name></italic> as Critically Endangered (A2a, B1a+B2a, C2a).</p></tp:treatment-sec><tp:treatment-sec sec-type="notes" id="SECID0EXNOM"><title>Notes.</title><p><italic><tp:taxon-name><tp:taxon-name-part taxon-name-part-type="genus" reg="Polylepis">Polylepis</tp:taxon-name-part><tp:taxon-name-part taxon-name-part-type="species" reg="loxensis">loxensis</tp:taxon-name-part></tp:taxon-name></italic> is most similar to <italic><tp:taxon-name><tp:taxon-name-part taxon-name-part-type="genus" reg="Polylepis">P.</tp:taxon-name-part><tp:taxon-name-part taxon-name-part-type="species" reg="ochreata">ochreata</tp:taxon-name-part></tp:taxon-name></italic>, with which it shares the emarginate leaflet apices and subcordate leaflet bases and similar dense, short, white silky hair on the lower leaflet surfaces. Indeed, they were treated as conspecific by <xref ref-type="bibr" rid="B33">Boza Espinoza et al. (2019)</xref>, but later, <xref ref-type="bibr" rid="B34">Boza Espinoza et al. (2020a)</xref> recognized their morphological and ecological distinctness. The two species differ in number of leaflet pairs, with <italic><tp:taxon-name><tp:taxon-name-part taxon-name-part-type="genus" reg="Polylepis">P.</tp:taxon-name-part><tp:taxon-name-part taxon-name-part-type="species" reg="loxensis">loxensis</tp:taxon-name-part></tp:taxon-name></italic> having 3–4(–5) and <italic><tp:taxon-name><tp:taxon-name-part taxon-name-part-type="genus" reg="Polylepis">P.</tp:taxon-name-part><tp:taxon-name-part taxon-name-part-type="species" reg="ochreata">ochreata</tp:taxon-name-part></tp:taxon-name></italic> 4–7. <italic><tp:taxon-name><tp:taxon-name-part taxon-name-part-type="genus" reg="Polylepis">Polylepis</tp:taxon-name-part><tp:taxon-name-part taxon-name-part-type="species" reg="loxensis">loxensis</tp:taxon-name-part></tp:taxon-name></italic> further has shorter inflorescences (3.5–12.2 cm) bearing 9–27 flowers, fewer stamens (7–9) and shorter styles (1.7–2.0 mm), whereas <italic><tp:taxon-name><tp:taxon-name-part taxon-name-part-type="genus" reg="Polylepis">P.</tp:taxon-name-part><tp:taxon-name-part taxon-name-part-type="species" reg="ochreata">ochreata</tp:taxon-name-part></tp:taxon-name></italic> has longer inflorescences (8.1–17.4 cm) bearing 21–49 flowers, more stamens (9–15) and longer styles (2.1–2.6 mm).</p></tp:treatment-sec><tp:treatment-sec sec-type="material" id="SECID0EHQOM"><title>Specimens examined.</title><p><bold>Ecuador. Azuay</bold>: Nabón, <named-content xmlns:xlink="http://www.w3.org/1999/xlink" content-type="dwc:verbatimCoordinates" xlink:type="simple"><named-content content-type="geo-json" specific-use="{&#34;type&#34;:&#34;Point&#34;,&#34;coordinates&#34;:[-79.040000,-3.472222]}" id="NCID0ESQOM" xlink:type="simple">3°28'20"S, 79°02'24"W</named-content></named-content>, 2800–3300 m, 15 November 2008, <italic>Salgado 1419</italic> (LOJA!); <bold>Loja</bold>: Loja, Fierro Urco, <named-content xmlns:xlink="http://www.w3.org/1999/xlink" content-type="dwc:verbatimCoordinates" xlink:type="simple"><named-content content-type="geo-json" specific-use="{&#34;type&#34;:&#34;Point&#34;,&#34;coordinates&#34;:[-79.385556,-3.605556]}" id="NCID0E5QOM" xlink:type="simple">03°36'20"S, 079°23'08"W</named-content></named-content>, 3610 m, 19 December 2019, <italic>Boza &amp; Medina 3184</italic> (QCA!, Z!, CUZ!); Fierro Urco, Saraguro-Loja, km 12.4 turnoff towards Fierro Urco, km 23.8, <named-content xmlns:xlink="http://www.w3.org/1999/xlink" content-type="dwc:verbatimCoordinates" xlink:type="simple"><named-content content-type="geo-json" specific-use="{&#34;type&#34;:&#34;Point&#34;,&#34;coordinates&#34;:[-79.321667,-3.719444]}" id="NCID0EIROM" xlink:type="simple">03°43'10"S, 079°19'18"W</named-content></named-content>, 3840 m, 6 December 1994, <italic>Jørgensen et al. 1240</italic> (AAU!, LOJA!, MO!); road San Lucas–Saraguro, km 9, turn off to Fierro Urco, 11 km to the pass, <named-content xmlns:xlink="http://www.w3.org/1999/xlink" content-type="dwc:verbatimCoordinates" xlink:type="simple"><named-content content-type="geo-json" specific-use="{&#34;type&#34;:&#34;Point&#34;,&#34;coordinates&#34;:[-79.323611,-3.717500]}" id="NCID0ESROM" xlink:type="simple">03°43'03"S, 079°19'25"W</named-content></named-content>, 3630 m, 4 November 2000, <italic>Jørgensen et al. 2228</italic> (QCA!); ca. 10 km along road to Fierro Urco, <named-content xmlns:xlink="http://www.w3.org/1999/xlink" content-type="dwc:verbatimCoordinates" xlink:type="simple"><named-content content-type="geo-json" specific-use="{&#34;type&#34;:&#34;Point&#34;,&#34;coordinates&#34;:[-79.016667,-3.683333]}" id="NCID0E3ROM" xlink:type="simple">03°41'S, 079°01'W</named-content></named-content>, 2850 m, 8 September 1998, <italic>Laegaard 19109</italic> (AAU!, LOJA!, QCA!); Fierro Urco, grass Páramo 12 km to the left (northbound) from the Panamericana highway, <named-content xmlns:xlink="http://www.w3.org/1999/xlink" content-type="dwc:verbatimCoordinates" xlink:type="simple"><named-content content-type="geo-json" specific-use="{&#34;type&#34;:&#34;Point&#34;,&#34;coordinates&#34;:[-79.316667,-3.716667]}" id="NCID0EGSOM" xlink:type="simple">03°43'S, 079°19'W</named-content></named-content>, 3600–3650 m, 9 June 1999, <italic>Sklenár &amp; Laegaard 7096</italic> (AAU!, GOET!); ca. km 12 along Páramo road to Fierro Urco, <named-content xmlns:xlink="http://www.w3.org/1999/xlink" content-type="dwc:verbatimCoordinates" xlink:type="simple"><named-content content-type="geo-json" specific-use="{&#34;type&#34;:&#34;Point&#34;,&#34;coordinates&#34;:[-79.016667,-3.683333]}" id="NCID0EQSOM" xlink:type="simple">03°41'S, 079°01'W</named-content></named-content>, 3650 m elev., 9 June 1999, <italic>Laegaard &amp; Sklenár 20279</italic> (AAU!, LOJA!, QCA!); Páramo of Fierro Urco SW of Saraguro, <named-content xmlns:xlink="http://www.w3.org/1999/xlink" content-type="dwc:verbatimCoordinates" xlink:type="simple"><named-content content-type="geo-json" specific-use="{&#34;type&#34;:&#34;Point&#34;,&#34;coordinates&#34;:[-79.316667,-3.716667]}" id="NCID0E1SOM" xlink:type="simple">03°43'S, 079°19'W</named-content></named-content>, 3500 m elev., 21 November 1996, <italic>Lewis et al. 2121</italic> (AAU!); road Loja-Cuenca, km 50, track to Fierro Urco, km 5–7, <named-content xmlns:xlink="http://www.w3.org/1999/xlink" content-type="dwc:verbatimCoordinates" xlink:type="simple"><named-content content-type="geo-json" specific-use="{&#34;type&#34;:&#34;Point&#34;,&#34;coordinates&#34;:[-79.283333,-3.683333]}" id="NCID0EETOM" xlink:type="simple">03°41'S, 079°17'W</named-content></named-content>, 3150–3350 m elev., 25 October 1996, <italic>Lewis &amp; Lozano2724</italic> (AAU!,LOJA!, MO!, QCA!); road Loja-Saraguro, km 52, track to Fierro Urco, km 10, <named-content xmlns:xlink="http://www.w3.org/1999/xlink" content-type="dwc:verbatimCoordinates" xlink:type="simple"><named-content content-type="geo-json" specific-use="{&#34;type&#34;:&#34;Point&#34;,&#34;coordinates&#34;:[-79.300000,-3.700000]}" id="NCID0EOTOM" xlink:type="simple">03°42'S, 079°18'W</named-content></named-content>, 3350–3450 m elev., 17 January 1997, <italic>Lewis et al. 2932</italic> (AAU!, LOJA!, MO!); road Loja–Saraguro, 8.5 km N of San Lucas, track to Fierro Urco, km 11, <named-content xmlns:xlink="http://www.w3.org/1999/xlink" content-type="dwc:verbatimCoordinates" xlink:type="simple"><named-content content-type="geo-json" specific-use="{&#34;type&#34;:&#34;Point&#34;,&#34;coordinates&#34;:[-79.321667,-3.719444]}" id="NCID0EYTOM" xlink:type="simple">03°43'10"S, 079°19'18"W</named-content></named-content>, 3550 m elev., 15 January 1998, <italic>Lewis &amp; Hughes 3804</italic> (AAU!, LOJA!, MO!, QCA!); Fierro Urco, <named-content xmlns:xlink="http://www.w3.org/1999/xlink" content-type="dwc:verbatimCoordinates" xlink:type="simple"><named-content content-type="geo-json" specific-use="{&#34;type&#34;:&#34;Point&#34;,&#34;coordinates&#34;:[-79.366667,-3.683333]}" id="NCID0ECUOM" xlink:type="simple">03°41'S, 079°22'W</named-content></named-content>, 3700 m elev., 11 January 1995, <italic>P. Lozano 172</italic> (LOJA!); Saraguro, Laguna Chinchilla, <named-content xmlns:xlink="http://www.w3.org/1999/xlink" content-type="dwc:verbatimCoordinates" xlink:type="simple"><named-content content-type="geo-json" specific-use="{&#34;type&#34;:&#34;Point&#34;,&#34;coordinates&#34;:[-79.385556,-3.605556]}" id="NCID0EMUOM" xlink:type="simple">03°36'20"S, 079°23'08"W</named-content></named-content>, 3610 m elev., 21 December 2019, <italic>Boza &amp; Medina 3186</italic> (QCA!, Z!, CUZ!), cerro Chinchilla, parroquía Celén, <named-content xmlns:xlink="http://www.w3.org/1999/xlink" content-type="dwc:verbatimCoordinates" xlink:type="simple"><named-content content-type="geo-json" specific-use="{&#34;type&#34;:&#34;Point&#34;,&#34;coordinates&#34;:[-79.338056,-3.595556]}" id="NCID0EWUOM" xlink:type="simple">03°35'44"S, 079°20'17"W</named-content></named-content>, 3000 m elev., 19 September 1984, <italic>Jaramillo 7332</italic> (QCA!), <italic>7335</italic> (GB, QCA!); Laguna Chinchilla, <named-content xmlns:xlink="http://www.w3.org/1999/xlink" content-type="dwc:verbatimCoordinates" xlink:type="simple"><named-content content-type="geo-json" specific-use="{&#34;type&#34;:&#34;Point&#34;,&#34;coordinates&#34;:[-79.396944,-3.604722]}" id="NCID0ECVOM" xlink:type="simple">03°36'17"S, 079°23'49"W</named-content></named-content>, 11 November 2008, <italic>Salgado et al. 1392; 1394</italic> (LOJA!).</p></tp:treatment-sec><tp:treatment-sec><!--Section generated to contain objects referenced in tp:taxon-treatment.--><fig id="F41" position="float" orientation="portrait"><object-id xmlns:xlink="http://www.w3.org/1999/xlink" content-type="doi" xlink:type="simple">10.3897/phytokeys.203.83529.figure41</object-id><object-id xmlns:xlink="http://www.w3.org/1999/xlink" content-type="arpha" xlink:type="simple">B6B59A76-6E0A-5DE6-A18E-858F83F1D8FF</object-id><label>Figure 41.</label><caption><p>Geographical distribution of the species of subsection <tp:taxon-name><tp:taxon-name-part taxon-name-part-type="genus" reg="Polylepis"/><tp:taxon-name-part taxon-name-part-type="section" reg="Sericeae"/><tp:taxon-name-part taxon-name-part-type="subsection" reg="Sericeae">Sericeae</tp:taxon-name-part></tp:taxon-name>.</p></caption><graphic xmlns:xlink="http://www.w3.org/1999/xlink" xlink:href="phytokeys-203-001_article-83529__-g041.jpg" position="float" orientation="portrait" xlink:type="simple" id="oo_721358.jpg"><uri content-type="original_file" xlink:type="simple">https://binary.pensoft.net/fig/721358</uri></graphic></fig></tp:treatment-sec><ref-list><ref id="B178"><mixed-citation xmlns:xlink="http://www.w3.org/1999/xlink" xlink:type="simple"><person-group><name name-style="western"><surname>Lassermann</surname><given-names>B</given-names></name></person-group> (<year>2009</year>) Die Schließung der “<italic><tp:taxon-name><tp:taxon-name-part taxon-name-part-type="genus">Polylepis</tp:taxon-name-part></tp:taxon-name></italic>-Lücke” Geoökologische Studien in der Depresion de Giron-Cuenca-Huancabamba in Süd-Ecuador und Nord-Peru (Thesis) Institute für Geographie der Friedrich-Alexander, Universität Erlangen-Nürnberg.</mixed-citation></ref><ref id="B309"><mixed-citation xmlns:xlink="http://www.w3.org/1999/xlink" xlink:type="simple"><person-group><name name-style="western"><surname>Sornoza-Molina</surname><given-names>F</given-names></name><name name-style="western"><surname>Freile</surname><given-names>JF</given-names></name><name name-style="western"><surname>Nilsson</surname><given-names>J</given-names></name><name name-style="western"><surname>Krabbe</surname><given-names>N</given-names></name><name name-style="western"><surname>Bonaccorso</surname><given-names>E</given-names></name></person-group> (<year>2018</year>) <article-title>A striking, critically endangered, new species of hillstar (<tp:taxon-name><tp:taxon-name-part taxon-name-part-type="family">Trochilidae</tp:taxon-name-part></tp:taxon-name>: <tp:taxon-name><tp:taxon-name-part taxon-name-part-type="genus">Oreotrochilus</tp:taxon-name-part></tp:taxon-name>) from the southwestern Andes of Ecuador.</article-title><source>The Auk</source><volume>135</volume>(<issue>4</issue>): <fpage>1146</fpage>–<lpage>1171</lpage>. <ext-link xlink:type="simple" ext-link-type="doi" xlink:href="10.1642/AUK-18-58.1">https://doi.org/10.1642/AUK-18-58.1</ext-link></mixed-citation></ref><ref id="B33"><mixed-citation xmlns:xlink="http://www.w3.org/1999/xlink" xlink:type="simple"><person-group><name name-style="western"><surname>Boza Espinoza</surname><given-names>TE</given-names></name><name name-style="western"><surname>Quispe-Melgar</surname><given-names>HR</given-names></name><name name-style="western"><surname>Kessler</surname><given-names>M</given-names></name></person-group> (<year>2019</year>) <article-title>Taxonomic Reevaluation of the <italic><tp:taxon-name><tp:taxon-name-part taxon-name-part-type="genus">Polylepis</tp:taxon-name-part><tp:taxon-name-part taxon-name-part-type="species">sericea</tp:taxon-name-part></tp:taxon-name></italic> Complex (<tp:taxon-name><tp:taxon-name-part taxon-name-part-type="family">Rosaceae</tp:taxon-name-part></tp:taxon-name>), with the Description of a New Species.</article-title><source>Systematic Botany</source><volume>44</volume>(<issue>2</issue>): <fpage>324</fpage>–<lpage>334</lpage>. <ext-link xlink:type="simple" ext-link-type="doi" xlink:href="10.1600/036364419X15562052252225">https://doi.org/10.1600/036364419X15562052252225</ext-link></mixed-citation></ref><ref id="B34"><mixed-citation xmlns:xlink="http://www.w3.org/1999/xlink" xlink:type="simple"><person-group><name name-style="western"><surname>Boza Espinoza</surname><given-names>TE</given-names></name><name name-style="western"><surname>Romoleroux</surname><given-names>K</given-names></name><name name-style="western"><surname>Kessler</surname><given-names>M</given-names></name></person-group> (<year>2020a</year>) <article-title>Three new spcies of <italic><tp:taxon-name><tp:taxon-name-part taxon-name-part-type="genus">Polylepis</tp:taxon-name-part></tp:taxon-name></italic> (<tp:taxon-name><tp:taxon-name-part taxon-name-part-type="family">Rosaceae</tp:taxon-name-part></tp:taxon-name>) from Ecuador.</article-title><source>Phytoxa</source><volume>454</volume>(<issue>2</issue>): <fpage>111</fpage>–<lpage>126</lpage>. <ext-link xlink:type="simple" ext-link-type="doi" xlink:href="10.11646/phytotaxa.454.2.3">https://doi.org/10.11646/phytotaxa.454.2.3</ext-link></mixed-citation></ref></ref-list></tp:taxon-treatment>
