# Supplementary material for: ﻿A monograph of the genus Polylepis (Rosaceae)
Source: PhytoKeys. 2022 Aug 1;203:1–274. doi: 10.3897/phytokeys.203.83529 (PMC9849045; doi:10.3897/phytokeys.203.83529)
Supplement: XML Treatment for Polylepis ochreata [file phytokeys.203.83529-treatment17.xml]

<!DOCTYPE tp:taxon-treatment
  PUBLIC "-//TaxonX//DTD Taxonomic Treatment Publishing DTD v0 20100105//EN" "tax-treatment-NSO.dtd">
<tp:taxon-treatment xmlns:tp="http://www.plazi.org/taxpub"><tp:treatment-meta><kwd-group><label>Taxon classification</label><kwd>
              <named-content content-type="kingdom">Plantae</named-content>
            </kwd><kwd>
              <named-content content-type="order">Rosales</named-content>
            </kwd><kwd>
              <named-content content-type="family">Rosaceae</named-content>
            </kwd></kwd-group><mixed-citation publication-type="journal"><person-group><name><surname>Boza Espinoza</surname><given-names>Tatiana Erika</given-names></name><name><surname>Kessler</surname><given-names>Michael</given-names></name></person-group><article-title>﻿A monograph of the genus <italic><tp:taxon-name><tp:taxon-name-part taxon-name-part-type="genus" reg="Polylepis">Polylepis</tp:taxon-name-part></tp:taxon-name></italic> (<tp:taxon-name><tp:taxon-name-part taxon-name-part-type="family">Rosaceae</tp:taxon-name-part></tp:taxon-name>)</article-title><source>PhytoKeys</source><day>01</day><month>08</month><year>2022</year><volume>203</volume><fpage>1</fpage><lpage>274</lpage><pub-id pub-id-type="doi">10.3897/phytokeys.203.83529</pub-id></mixed-citation></tp:treatment-meta><tp:nomenclature><label>﻿12.</label><tp:taxon-name>
            <object-id xmlns:xlink="http://www.w3.org/1999/xlink" content-type="arpha" xlink:type="simple">D7CD40A2-3AF0-5BDD-9E71-905260BA8013</object-id>
            <tp:taxon-name-part taxon-name-part-type="genus" reg="Polylepis">Polylepis</tp:taxon-name-part>
            <tp:taxon-name-part taxon-name-part-type="species" reg="ochreata">ochreata</tp:taxon-name-part>
          </tp:taxon-name><tp:taxon-authority>(Wedd.) Bitter, Bot. Jahrb. Syst. 45: 597–598. 1911.</tp:taxon-authority><xref ref-type="fig" rid="F37">Figs 37</xref><xref ref-type="fig" rid="F38">, 38</xref><tp:nomenclature-citation-list><tp:nomenclature-citation><tp:taxon-name>
                <tp:taxon-name-part taxon-name-part-type="genus" reg="Polylepis">Polylepis</tp:taxon-name-part>
                <tp:taxon-name-part taxon-name-part-type="species" reg="ochreata">ochreata</tp:taxon-name-part>
                <tp:taxon-name-part taxon-name-part-type="infraspecific-rank">var.</tp:taxon-name-part>
                <tp:taxon-name-part taxon-name-part-type="variety" reg="integra">integra</tp:taxon-name-part>
              </tp:taxon-name><comment>Bitter, Bot. Jahrb. Syst. 45: 598, fig. 4. 1911. Type. Ecuador. Imbabura: Volcan Mojanda, Mar. 1901, Sodiro s.n. (holotype: FI n.v.; isotype: GOET!).</comment></tp:nomenclature-citation><tp:nomenclature-citation><tp:taxon-name>
                <tp:taxon-name-part taxon-name-part-type="genus" reg="Polylepis">Polylepis</tp:taxon-name-part>
                <tp:taxon-name-part taxon-name-part-type="species" reg="subintegra">subintegra</tp:taxon-name-part>
              </tp:taxon-name><comment>Benoist, Bull. Soc. Bot. France 81: 326. 1934. Type. Ecuador. Pichincha: W slopes of Cerro Pichincha, Taurichupa, 4000 m, 28 Nov 1930, <italic>Benoist 3356</italic> (holotype: P!).</comment></tp:nomenclature-citation></tp:nomenclature-citation-list></tp:nomenclature><tp:treatment-sec sec-type="Basionym" id="SECID0EEYOM"><title>Basionym.</title><p><italic><tp:taxon-name><tp:taxon-name-part taxon-name-part-type="genus" reg="Acaena">Acaena</tp:taxon-name-part><tp:taxon-name-part taxon-name-part-type="species" reg="ochreata">ochreata</tp:taxon-name-part></tp:taxon-name></italic> Wedd., Chlor. And. 2: 240. 1855.</p></tp:treatment-sec><tp:treatment-sec sec-type="material" id="SECID0EVYOM"><title>Type.</title><p>Ecuador. Pichincha: W slopes of Cerro Pichincha, 3600 m, May 1856, <italic>Jameson 73</italic> (lectotype, designated by <xref ref-type="bibr" rid="B306">Simpson 1979</xref>, pg. 28: P; isolectotypes: A!, G!, GH!, US!; photos at F!, MO!, US!).</p><fig id="F37" position="float" orientation="portrait"><object-id xmlns:xlink="http://www.w3.org/1999/xlink" content-type="doi" xlink:type="simple">10.3897/phytokeys.203.83529.figure37</object-id><object-id xmlns:xlink="http://www.w3.org/1999/xlink" content-type="arpha" xlink:type="simple">624FFA54-1DE8-59BB-B2AC-6EC5E12BEC47</object-id><label>Figure 37.</label><caption><p><italic><tp:taxon-name><tp:taxon-name-part taxon-name-part-type="genus" reg="Polylepis">Polylepis</tp:taxon-name-part><tp:taxon-name-part taxon-name-part-type="species" reg="ochreata">ochreata</tp:taxon-name-part></tp:taxon-name></italic> (Wedd.) Bitter <bold>A</bold> inflorescence <bold>B</bold> fruits <bold>C</bold> stipular sheaths <bold>D</bold> lower leaflet surface <bold>E</bold> flowering branch <bold>F</bold> upper leaflet surface <bold>G</bold> juvenile leaves. Scale bars: 5 mm (<bold>A, B</bold>); 3 mm (<bold>C</bold>); 1 cm (<bold>D, F, G</bold>); 3 cm (<bold>E</bold>). Photographs by T. E. Boza E.</p></caption><graphic xmlns:xlink="http://www.w3.org/1999/xlink" xlink:href="phytokeys-203-001_article-83529__-g037.jpg" position="float" orientation="portrait" xlink:type="simple" id="oo_721354.jpg"><uri content-type="original_file" xlink:type="simple">https://binary.pensoft.net/fig/721354</uri></graphic></fig></tp:treatment-sec><tp:treatment-sec sec-type="description" id="SECID0EP1OM"><title>Description.</title><p><bold><italic>Trees</italic></bold> 2–10 m tall. <bold><italic>Leaves</italic></bold> strongly congested at the branch tips, imparipinnate with 4–7 pairs of the lateral leaflets, obtrullate in outline, (3.9–)4.4–7.0 × 2.9–4.7 cm; rachises glabrous to densely sericeous, points of leaflet attachment with a tuft of long, straight whitish hairs; stipular sheaths apically acute, glabrous to sparsely sericeous (adult) or densely sericeous (juvenile) in the upper surface; leaflets narrowly elliptic in outline, second pair from the terminal leaflet the largest, one of this pair 1.6–3.0 × 0.5–0.7 cm; margin entire to slightly serrate with 4–6 teeth, coriaceous, apically emarginate, basally unequally cordate; upper leaflet surfaces glabrous; lower leaflet surfaces densely sericeous with whitish silky hairs 1.3–2.0 mm long in juvenile plants and 0.3–0.5 mm long in adult plants. <bold><italic>Inflorescences</italic></bold> pendant, 8.1–15.5(–17.4) cm long, bearing (21–)26–49 flowers; floral bracts 5.9–12.8 mm long, narrowly triangular, densely sericeous on the outer surface; rachises sericeous. <bold><italic>Flowers</italic></bold> 6.6–9.0 mm diam.; sepals 4, ovate, green, densely sericeous outside; stamens 9–13, anthers orbicular, with a dense tuft of straight white hairs on the upper half; styles fimbriate, 2.1–2.6 mm long. <bold><italic>Fruits</italic></bold> turbinate, with variable numbers and placement of flattened spines, densely sericeous; 4.7–7.5 × 6.1–7.9 mm including spines. <bold><italic>Diploid</italic></bold>, <bold><italic>tetraploid</italic></bold> and <bold><italic>hexaploid</italic></bold>.</p><fig id="F38" position="float" orientation="portrait"><object-id xmlns:xlink="http://www.w3.org/1999/xlink" content-type="doi" xlink:type="simple">10.3897/phytokeys.203.83529.figure38</object-id><object-id xmlns:xlink="http://www.w3.org/1999/xlink" content-type="arpha" xlink:type="simple">BF7668B2-0242-5518-A1DD-2CC74C659EE9</object-id><label>Figure 38.</label><caption><p><italic><tp:taxon-name><tp:taxon-name-part taxon-name-part-type="genus" reg="Polylepis">Polylepis</tp:taxon-name-part><tp:taxon-name-part taxon-name-part-type="species" reg="ochreata">ochreata</tp:taxon-name-part></tp:taxon-name></italic> (Wedd.) Bitter <bold>A</bold> flowering branch <bold>B</bold> fruit <bold>C</bold> lower leaf surface <bold>D</bold> upper leaf surface <bold>E</bold> stipular sheaths <bold>F</bold> young leaves (<bold>A</bold><italic>Romoleroux 350</italic><bold>B</bold><italic>Laegaard 55665</italic><bold>C</bold><italic>Romoleroux 5413</italic><bold>D</bold><italic>Romoleroux 300</italic><bold>E</bold><italic>Clark 5820</italic><bold>F</bold><italic>Ericksen 59086</italic>). Scale bars: 6 cm (<bold>A</bold>); 6 mm (<bold>B</bold>); 4 cm (<bold>C, D</bold>). Photographs by E. G. Urquiaga F.</p></caption><graphic xmlns:xlink="http://www.w3.org/1999/xlink" xlink:href="phytokeys-203-001_article-83529__-g038.jpg" position="float" orientation="portrait" xlink:type="simple" id="oo_721355.jpg"><uri content-type="original_file" xlink:type="simple">https://binary.pensoft.net/fig/721355</uri></graphic></fig></tp:treatment-sec><tp:treatment-sec sec-type="distribution" id="SECID0ER4OM"><title>Distribution habitat and ecology.</title><p><italic><tp:taxon-name><tp:taxon-name-part taxon-name-part-type="genus" reg="Polylepis">Polylepis</tp:taxon-name-part><tp:taxon-name-part taxon-name-part-type="species" reg="ochreata">ochreata</tp:taxon-name-part></tp:taxon-name></italic> is distributed in the Andes of Ecuador and in Nariño, southernmost Colombia (Fig. <xref ref-type="fig" rid="F41">41</xref>). It occurs at 2950–4350 m elevation in humid montane forest habitats. In northernmost Ecuador, <italic><tp:taxon-name><tp:taxon-name-part taxon-name-part-type="genus" reg="Polylepis">P.</tp:taxon-name-part><tp:taxon-name-part taxon-name-part-type="species" reg="ochreata">ochreata</tp:taxon-name-part></tp:taxon-name></italic> often co-occurs with <italic><tp:taxon-name><tp:taxon-name-part taxon-name-part-type="genus" reg="Polylepis">P.</tp:taxon-name-part><tp:taxon-name-part taxon-name-part-type="species" reg="longipilosa">longipilosa</tp:taxon-name-part></tp:taxon-name></italic>, with which it hybridizes (<xref ref-type="bibr" rid="B275">Romoleroux 1996</xref>). These species have quite similar morphological characters which has complicated the taxonomic classification, mainly in the Province of Carchi, where they occur in sympatry. <italic><tp:taxon-name><tp:taxon-name-part taxon-name-part-type="genus" reg="Polylepis">Polylepis</tp:taxon-name-part><tp:taxon-name-part taxon-name-part-type="species" reg="ochreata">ochreata</tp:taxon-name-part></tp:taxon-name></italic> occurs in mixed population with other woody species, such as <italic><tp:taxon-name><tp:taxon-name-part taxon-name-part-type="genus" reg="Brachyotum">Brachyotum</tp:taxon-name-part><tp:taxon-name-part taxon-name-part-type="species" reg="ledifolium">ledifolium</tp:taxon-name-part></tp:taxon-name></italic> and <italic><tp:taxon-name><tp:taxon-name-part taxon-name-part-type="genus" reg="Miconia">Miconia</tp:taxon-name-part><tp:taxon-name-part taxon-name-part-type="species" reg="latifolia">latifolia</tp:taxon-name-part></tp:taxon-name></italic> (<xref ref-type="bibr" rid="B280">Salgado 2008</xref>). Pollen viability of <italic><tp:taxon-name><tp:taxon-name-part taxon-name-part-type="genus" reg="Polylepis">P.</tp:taxon-name-part><tp:taxon-name-part taxon-name-part-type="species" reg="ochreata">ochreata</tp:taxon-name-part></tp:taxon-name></italic> has been measured as 60% (<xref ref-type="bibr" rid="B44">Caiza et al. 2018</xref>). In Colombia, the forest remnants of <italic><tp:taxon-name><tp:taxon-name-part taxon-name-part-type="genus" reg="Polylepis">P.</tp:taxon-name-part><tp:taxon-name-part taxon-name-part-type="species" reg="ochreata">ochreata</tp:taxon-name-part></tp:taxon-name></italic> harbor the <italic><tp:taxon-name><tp:taxon-name-part taxon-name-part-type="genus" reg="Polylepis">Polylepis</tp:taxon-name-part></tp:taxon-name></italic> specialist bird species <italic><tp:taxon-name><tp:taxon-name-part taxon-name-part-type="genus" reg="Conirostrum">Conirostrum</tp:taxon-name-part><tp:taxon-name-part taxon-name-part-type="species" reg="binghami">binghami</tp:taxon-name-part></tp:taxon-name></italic> (= <italic><tp:taxon-name><tp:taxon-name-part taxon-name-part-type="genus" reg="Oreomanes">Oreomanes</tp:taxon-name-part><tp:taxon-name-part taxon-name-part-type="species" reg="fraseri">fraseri</tp:taxon-name-part></tp:taxon-name></italic>) (<xref ref-type="bibr" rid="B337">Valderrama and Verhelst 2007</xref>).</p></tp:treatment-sec><tp:treatment-sec sec-type="conservation status" id="SECID0EACPM"><title>Conservation status.</title><p>The <abbrev xmlns:xlink="http://www.w3.org/1999/xlink" xlink:title="Extent of Occurrence" id="ABBRID0EGCPM" xlink:type="simple">EOO</abbrev> is estimated at 7,525 km<sup>2</sup> and <abbrev xmlns:xlink="http://www.w3.org/1999/xlink" xlink:title="area of occupancy" id="ABBRID0EMCPM" xlink:type="simple">AOO</abbrev> at 112 km<sup>2</sup>. The species is known from 16 locations. In Colombia, remnants of <italic><tp:taxon-name><tp:taxon-name-part taxon-name-part-type="genus" reg="Polylepis">P.</tp:taxon-name-part><tp:taxon-name-part taxon-name-part-type="species" reg="ochreata">ochreata</tp:taxon-name-part></tp:taxon-name></italic> forests are under pressure by the expansion of potato cropland, so that the Cumbal population has been assessed as EN and Chile’s population as <abbrev xmlns:xlink="http://www.w3.org/1999/xlink" xlink:title="Vulnerable" id="ABBRID0E4CPM" xlink:type="simple">VU</abbrev> (<xref ref-type="bibr" rid="B252">Rangel-Ch and Arellano 2007</xref>, as <italic><tp:taxon-name><tp:taxon-name-part taxon-name-part-type="genus" reg="Polylepis">P.</tp:taxon-name-part><tp:taxon-name-part taxon-name-part-type="species" reg="sericea">sericea</tp:taxon-name-part></tp:taxon-name></italic>). In Ecuador, <italic><tp:taxon-name><tp:taxon-name-part taxon-name-part-type="genus" reg="Polylepis">P.</tp:taxon-name-part><tp:taxon-name-part taxon-name-part-type="species" reg="ochreata">ochreata</tp:taxon-name-part></tp:taxon-name></italic> is protected within the El Angel Ecological Reserve in Carchi and Yanacocha Reserve in Pichincha, where it is also subject to reforestation activities. Nevertheless, based on its restricted and fragmented distribution and continuing population losses, we assess <italic><tp:taxon-name><tp:taxon-name-part taxon-name-part-type="genus" reg="Polylepis">P.</tp:taxon-name-part><tp:taxon-name-part taxon-name-part-type="species" reg="ochreata">ochreata</tp:taxon-name-part></tp:taxon-name></italic> as Vulnerable (B1a+B2a, C1).</p></tp:treatment-sec><tp:treatment-sec sec-type="notes" id="SECID0EGEPM"><title>Notes.</title><p>Described by Bitter in 1911, this species was synonymized under <italic><tp:taxon-name><tp:taxon-name-part taxon-name-part-type="genus" reg="Polylepis">P.</tp:taxon-name-part><tp:taxon-name-part taxon-name-part-type="species" reg="sericea">sericea</tp:taxon-name-part></tp:taxon-name></italic> by <xref ref-type="bibr" rid="B306">Simpson (1979)</xref>, a course of action followed by <xref ref-type="bibr" rid="B275">Romoleroux (1996)</xref>. It was re-instated at species level by <xref ref-type="bibr" rid="B33">Boza Espinoza et al. (2019)</xref> based on its distinctive morphology characters, including having four or more leaflet pairs, glabrous to sparsely sericeous leaf rachises and leaflet margins, short (0.3–0.5 mm long), evenly distributed hairs on the lower leaflet surfaces and 21–43 flowers per inflorescence. <italic><tp:taxon-name><tp:taxon-name-part taxon-name-part-type="genus" reg="Polylepis">Polylepis</tp:taxon-name-part><tp:taxon-name-part taxon-name-part-type="species" reg="ochreata">ochreata</tp:taxon-name-part></tp:taxon-name></italic> is most similar to <italic><tp:taxon-name><tp:taxon-name-part taxon-name-part-type="genus" reg="Polylepis">P.</tp:taxon-name-part><tp:taxon-name-part taxon-name-part-type="species" reg="albicans">albicans</tp:taxon-name-part></tp:taxon-name></italic> and <italic><tp:taxon-name><tp:taxon-name-part taxon-name-part-type="genus" reg="Polylepis">P.</tp:taxon-name-part><tp:taxon-name-part taxon-name-part-type="species" reg="argentea">argentea</tp:taxon-name-part></tp:taxon-name></italic>, with which it shares the elliptic leaflet shape and subcordate bases of the leaflets. However, the three species differ in number of lateral leaflet pairs, with <italic><tp:taxon-name><tp:taxon-name-part taxon-name-part-type="genus" reg="Polylepis">P.</tp:taxon-name-part><tp:taxon-name-part taxon-name-part-type="species" reg="ochreata">ochreata</tp:taxon-name-part></tp:taxon-name></italic> having 4–7 pairs, <italic><tp:taxon-name><tp:taxon-name-part taxon-name-part-type="genus" reg="Polylepis">P.</tp:taxon-name-part><tp:taxon-name-part taxon-name-part-type="species" reg="albicans">albicans</tp:taxon-name-part></tp:taxon-name></italic> 3–4 and <italic><tp:taxon-name><tp:taxon-name-part taxon-name-part-type="genus" reg="Polylepis">P.</tp:taxon-name-part><tp:taxon-name-part taxon-name-part-type="species" reg="argentea">argentea</tp:taxon-name-part></tp:taxon-name></italic> 2. <italic><tp:taxon-name><tp:taxon-name-part taxon-name-part-type="genus" reg="Polylepis">Polylepis</tp:taxon-name-part><tp:taxon-name-part taxon-name-part-type="species" reg="ochreata">ochreata</tp:taxon-name-part></tp:taxon-name></italic> has (21)26–49 flowers per inflorescence, whereas <italic><tp:taxon-name><tp:taxon-name-part taxon-name-part-type="genus" reg="Polylepis">P.</tp:taxon-name-part><tp:taxon-name-part taxon-name-part-type="species" reg="albicans">albicans</tp:taxon-name-part></tp:taxon-name></italic> has 18–21 and <italic><tp:taxon-name><tp:taxon-name-part taxon-name-part-type="genus" reg="Polylepis">P.</tp:taxon-name-part><tp:taxon-name-part taxon-name-part-type="species" reg="argentea">argentea</tp:taxon-name-part></tp:taxon-name></italic> 5–6(–9).</p><p><xref ref-type="bibr" rid="B33">Boza Espinoza et al. (2019)</xref> considered that <italic><tp:taxon-name><tp:taxon-name-part taxon-name-part-type="genus" reg="Polylepis">P.</tp:taxon-name-part><tp:taxon-name-part taxon-name-part-type="species" reg="ochreata">ochreata</tp:taxon-name-part></tp:taxon-name></italic> is the only member of the <italic><tp:taxon-name><tp:taxon-name-part taxon-name-part-type="genus" reg="Polylepis"/><tp:taxon-name-part taxon-name-part-type="species" reg="sericea">sericea</tp:taxon-name-part></tp:taxon-name></italic> complex in Ecuador. However, K. Romoleroux recognized further variation in the country, resulting in the separation of both <italic><tp:taxon-name><tp:taxon-name-part taxon-name-part-type="genus" reg="Polylepis">P.</tp:taxon-name-part><tp:taxon-name-part taxon-name-part-type="species" reg="humboldtii">humboldtii</tp:taxon-name-part></tp:taxon-name></italic> and <italic><tp:taxon-name><tp:taxon-name-part taxon-name-part-type="genus" reg="Polylepis">P.</tp:taxon-name-part><tp:taxon-name-part taxon-name-part-type="species" reg="loxensis">loxensis</tp:taxon-name-part></tp:taxon-name></italic> from <italic><tp:taxon-name><tp:taxon-name-part taxon-name-part-type="genus" reg="Polylepis">P.</tp:taxon-name-part><tp:taxon-name-part taxon-name-part-type="species" reg="ochreata">ochreata</tp:taxon-name-part></tp:taxon-name></italic> by <xref ref-type="bibr" rid="B34">Boza Espinoza et al. (2020a)</xref>.</p></tp:treatment-sec><tp:treatment-sec sec-type="material" id="SECID0EGKPM"><title>Specimens examined.</title><p><bold>Ecuador. Bolívar</bold>: Guaranda, Parroquia Salinas, recorrido entre los Arrayanes y Pambabuela, <named-content xmlns:xlink="http://www.w3.org/1999/xlink" content-type="dwc:verbatimCoordinates" xlink:type="simple"><named-content content-type="geo-json" specific-use="{&#34;type&#34;:&#34;Point&#34;,&#34;coordinates&#34;:[-79.063056,-1.368333]}" id="NCID0ERKPM" xlink:type="simple">01°22'06"S, 079°03'47"W</named-content></named-content>, 3615 m, 10 Febrero 2005, <italic>Vargas López 4696</italic> (AAU!, K, MO!, QCNE, US!). <bold>Carchi</bold>: Cumbal, <named-content xmlns:xlink="http://www.w3.org/1999/xlink" content-type="dwc:verbatimCoordinates" xlink:type="simple"><named-content content-type="geo-json" specific-use="{&#34;type&#34;:&#34;Point&#34;,&#34;coordinates&#34;:[-77.884167,0.805278]}" id="NCID0E4KPM" xlink:type="simple">00°48'19"N, 077°53'03"W</named-content></named-content>, 3500 m, <italic>Bensman 418</italic> (MO!, WIS); Km 31 west of Tulcán on road to Maldonado, <named-content xmlns:xlink="http://www.w3.org/1999/xlink" content-type="dwc:verbatimCoordinates" xlink:type="simple"><named-content content-type="geo-json" specific-use="{&#34;type&#34;:&#34;Point&#34;,&#34;coordinates&#34;:[-77.916667,0.866667]}" id="NCID0EHLPM" xlink:type="simple">00°52'N, 077°55'W</named-content></named-content>, 3900 m, 21 June 1984, <italic>Todzia 2485</italic> (MO!). La Libertad (Alizo), <named-content xmlns:xlink="http://www.w3.org/1999/xlink" content-type="dwc:verbatimCoordinates" xlink:type="simple"><named-content content-type="geo-json" specific-use="{&#34;type&#34;:&#34;Point&#34;,&#34;coordinates&#34;:[-77.983333,0.750000]}" id="NCID0ERLPM" xlink:type="simple">00°45'N, 077°59'W</named-content></named-content>, <italic>Asplund 17037</italic> (S); Páramos de El Angel S of Volcán Chiles, <named-content xmlns:xlink="http://www.w3.org/1999/xlink" content-type="dwc:verbatimCoordinates" xlink:type="simple"><named-content content-type="geo-json" specific-use="{&#34;type&#34;:&#34;Point&#34;,&#34;coordinates&#34;:[-77.966667,0.750000]}" id="NCID0E2LPM" xlink:type="simple">00°45'N, 077°58'W</named-content></named-content>, 3850 m, 14 March 1985, <italic>Eriksen 59086</italic> (AAU!, MO!). Maldonado, Volcán Los Chiles, along road 9 km W of Tufiño, <named-content xmlns:xlink="http://www.w3.org/1999/xlink" content-type="dwc:verbatimCoordinates" xlink:type="simple"><named-content content-type="geo-json" specific-use="{&#34;type&#34;:&#34;Point&#34;,&#34;coordinates&#34;:[-77.950000,0.816667]}" id="NCID0EFMPM" xlink:type="simple">00°49'N, 077°57'W</named-content></named-content>, 3500 m, 10 March 1992, <italic>Lægaard 101661</italic> (AAU!, GOET, QCA!); Tufiño, Road Tulcán-Maldonado, near Volcán Chiles, <named-content xmlns:xlink="http://www.w3.org/1999/xlink" content-type="dwc:verbatimCoordinates" xlink:type="simple"><named-content content-type="geo-json" specific-use="{&#34;type&#34;:&#34;Point&#34;,&#34;coordinates&#34;:[-77.933333,0.800000]}" id="NCID0EPMPM" xlink:type="simple">00°48'N, 077°56'W</named-content></named-content>, 3850–4000 m, 16 August 1985, <italic>Lægaard 54966</italic> (AAU!, MO!, QCA!); S slopes of volcán Chiles, 14–16 km W of Tufiño on road to Maldonado, 0–1 km S of the road, <named-content xmlns:xlink="http://www.w3.org/1999/xlink" content-type="dwc:verbatimCoordinates" xlink:type="simple"><named-content content-type="geo-json" specific-use="{&#34;type&#34;:&#34;Point&#34;,&#34;coordinates&#34;:[-77.950000,0.783333]}" id="NCID0EZMPM" xlink:type="simple">00°47'N, 077°57'W</named-content></named-content>, 3850–3900 m, 18 January 1988, <italic>Molau 2536</italic> (AAU!, GB, MO!, QCA!); a 33 km de Tulcán, <named-content xmlns:xlink="http://www.w3.org/1999/xlink" content-type="dwc:verbatimCoordinates" xlink:type="simple"><named-content content-type="geo-json" specific-use="{&#34;type&#34;:&#34;Point&#34;,&#34;coordinates&#34;:[-77.900000,0.800000]}" id="NCID0EDNPM" xlink:type="simple">00°48'N, 077°54'W</named-content></named-content>, 3900 m, <italic>Romoleroux 173</italic> (AAU!, QCA!); Carretera Tulcán-Tufiño-Maldonado, <named-content xmlns:xlink="http://www.w3.org/1999/xlink" content-type="dwc:verbatimCoordinates" xlink:type="simple"><named-content content-type="geo-json" specific-use="{&#34;type&#34;:&#34;Point&#34;,&#34;coordinates&#34;:[-77.950000,0.783333]}" id="NCID0ENNPM" xlink:type="simple">00°47'N, 077°57'W</named-content></named-content>, 3800–3900 m, 12 October 1986, <italic>Romoleroux 189</italic> (AAU!, QCA!); Tulcán, 33.4 km W of Tulcán on road to Maldonado, Páramo de Chilos on Colombia border, <named-content xmlns:xlink="http://www.w3.org/1999/xlink" content-type="dwc:verbatimCoordinates" xlink:type="simple"><named-content content-type="geo-json" specific-use="{&#34;type&#34;:&#34;Point&#34;,&#34;coordinates&#34;:[-77.884167,0.805278]}" id="NCID0EXNPM" xlink:type="simple">00°48'19"N, 077°53'03"W</named-content></named-content>, 3900 m, 22 September 1979, <italic>Gentry 26342</italic> (AAU!, MO!, QCA!). <bold>Cotopaxi</bold>: Toacaso, Quebrada Faldiguera, <named-content xmlns:xlink="http://www.w3.org/1999/xlink" content-type="dwc:verbatimCoordinates" xlink:type="simple"><named-content content-type="geo-json" specific-use="{&#34;type&#34;:&#34;Point&#34;,&#34;coordinates&#34;:[-78.750000,-0.683333]}" id="NCID0EDOPM" xlink:type="simple">00°41'S, 078°45'W</named-content></named-content>, 3750 m, 16 February 1991, <italic>Jørgensen 93000</italic> (AAU!, MO!, QCA!). Imbabura: Gonzalez Suarez, Laguna Mojanda, camino, forêt d’altitude, <named-content xmlns:xlink="http://www.w3.org/1999/xlink" content-type="dwc:verbatimCoordinates" xlink:type="simple"><named-content content-type="geo-json" specific-use="{&#34;type&#34;:&#34;Point&#34;,&#34;coordinates&#34;:[-78.250000,0.133333]}" id="NCID0ENOPM" xlink:type="simple">00°08'N, 078°15'W</named-content></named-content>, 2500 m, 01 February 1996, <italic>Billiet 6762</italic> (BR, MO!). La Merced de Buenos Aires: at road Chauasqui–Merced de Buenos Aires, km 20, near pass, <named-content xmlns:xlink="http://www.w3.org/1999/xlink" content-type="dwc:verbatimCoordinates" xlink:type="simple"><named-content content-type="geo-json" specific-use="{&#34;type&#34;:&#34;Point&#34;,&#34;coordinates&#34;:[-78.283333,0.550000]}" id="NCID0EXOPM" xlink:type="simple">00°33'N, 078°17'W</named-content></named-content>, 3700–3850 m, 10 December 1984, <italic>Lægaard 53475</italic> (AAU!, MO!, QCA!). Otavalo: forested path to Laguna Mojanda (La via antigua a Mojanda por el cementerio), <named-content xmlns:xlink="http://www.w3.org/1999/xlink" content-type="dwc:verbatimCoordinates" xlink:type="simple"><named-content content-type="geo-json" specific-use="{&#34;type&#34;:&#34;Point&#34;,&#34;coordinates&#34;:[-78.250000,0.166667]}" id="NCID0EBPPM" xlink:type="simple">00°10'00"N, 078°15'00"W</named-content></named-content>, 3800 m, 31 December 2000, <italic>Clark 5820</italic> (QCA!, US). San Rafael, W slopes of Volcán Cayambe, <named-content xmlns:xlink="http://www.w3.org/1999/xlink" content-type="dwc:verbatimCoordinates" xlink:type="simple"><named-content content-type="geo-json" specific-use="{&#34;type&#34;:&#34;Point&#34;,&#34;coordinates&#34;:[-78.250000,0.166667]}" id="NCID0ELPPM" xlink:type="simple">00°10'00"N, 078°15'00"W</named-content></named-content>, 3700–3900 m, 27 July 1967, <italic>Sparre 17789</italic> (AAU!, S). <bold>Napo</bold>: Nono, N-side of Volcán Pichincha above Hacienda Yanacocha, <named-content xmlns:xlink="http://www.w3.org/1999/xlink" content-type="dwc:verbatimCoordinates" xlink:type="simple"><named-content content-type="geo-json" specific-use="{&#34;type&#34;:&#34;Point&#34;,&#34;coordinates&#34;:[-78.566667,-0.116667]}" id="NCID0EXPPM" xlink:type="simple">00°07'S, 078°34'W</named-content></named-content>, 3950–4050 m, 02 June 1985, <italic>Lægaard 54457</italic> (AAU!, MO!, QCA!). <bold>Pichincha</bold>: along, Northern slopes of Cerro Corazón, 2–4 km W along on the road to Hacienda El Pongo, <named-content xmlns:xlink="http://www.w3.org/1999/xlink" content-type="dwc:verbatimCoordinates" xlink:type="simple"><named-content content-type="geo-json" specific-use="{&#34;type&#34;:&#34;Point&#34;,&#34;coordinates&#34;:[-78.600000,-0.466667]}" id="NCID0EDQPM" xlink:type="simple">00°28'S, 078°36'W</named-content></named-content>, 3100–3200 m, 13 May 1979, <italic>Holm-Nielsen 18007</italic> (AAU!, MO!); Corazón, <named-content xmlns:xlink="http://www.w3.org/1999/xlink" content-type="dwc:verbatimCoordinates" xlink:type="simple"><named-content content-type="geo-json" specific-use="{&#34;type&#34;:&#34;Point&#34;,&#34;coordinates&#34;:[-78.660000,-0.531389]}" id="NCID0ENQPM" xlink:type="simple">00°31'53"S, 078°39'36"W</named-content></named-content>, 3260 m, <italic>Sodiro s.n.</italic> (AAU!); Lloa, Volcán Atacazo, W slope, 17 km from San Juan, <named-content xmlns:xlink="http://www.w3.org/1999/xlink" content-type="dwc:verbatimCoordinates" xlink:type="simple"><named-content content-type="geo-json" specific-use="{&#34;type&#34;:&#34;Point&#34;,&#34;coordinates&#34;:[-78.633333,-0.333333]}" id="NCID0EBRPM" xlink:type="simple">00°20'S, 078°38'W</named-content></named-content>, 2850 m, 25 August 1980, <italic>Holm-Nielsen 25115</italic> (AAU!); <italic>25148</italic> (AAU!); Volcán Atacazo, SW slope, km 19 from San Juan, <named-content xmlns:xlink="http://www.w3.org/1999/xlink" content-type="dwc:verbatimCoordinates" xlink:type="simple"><named-content content-type="geo-json" specific-use="{&#34;type&#34;:&#34;Point&#34;,&#34;coordinates&#34;:[-78.650000,-0.350000]}" id="NCID0ENRPM" xlink:type="simple">00°21'S, 078°39'W</named-content></named-content>, 2900 m, 25 August 1980, <italic>Holm-Nielsen 25169</italic> (AAU!); West-side of Volcán Atacazo, along drinkwater canal, <named-content xmlns:xlink="http://www.w3.org/1999/xlink" content-type="dwc:verbatimCoordinates" xlink:type="simple"><named-content content-type="geo-json" specific-use="{&#34;type&#34;:&#34;Point&#34;,&#34;coordinates&#34;:[-78.633333,-0.333333]}" id="NCID0EXRPM" xlink:type="simple">00°20'S, 078°38'W</named-content></named-content>, 3700–3750 m, 11 August 1984, <italic>Lægaard 52639</italic> (AAU!, MO!, QCA!); <italic>52641</italic> (AAU!); along drinkwater-canal on W-side of Atacazo, ca. 5 km S of Campamento, <named-content xmlns:xlink="http://www.w3.org/1999/xlink" content-type="dwc:verbatimCoordinates" xlink:type="simple"><named-content content-type="geo-json" specific-use="{&#34;type&#34;:&#34;Point&#34;,&#34;coordinates&#34;:[-78.633333,-0.333333]}" id="NCID0EDSPM" xlink:type="simple">00°20'S, 078°38'W</named-content></named-content>, 3700–3800 m, 24 October 1984, <italic>Lægaard 53256</italic> (AAU!); along drinkwater-canal on W-side of Atacazo, ca. 5 km S of Camparmento, <named-content xmlns:xlink="http://www.w3.org/1999/xlink" content-type="dwc:verbatimCoordinates" xlink:type="simple"><named-content content-type="geo-json" specific-use="{&#34;type&#34;:&#34;Point&#34;,&#34;coordinates&#34;:[-78.633333,-0.333333]}" id="NCID0ENSPM" xlink:type="simple">00°20'S, 078°38'W</named-content></named-content>, 3750 m, 28 October 1984, <italic>Lægaard 53259</italic> (AAU!); <italic>53260</italic> (AAU!); along drinkwater-canal on W-side of Volcan Atacazo, <named-content xmlns:xlink="http://www.w3.org/1999/xlink" content-type="dwc:verbatimCoordinates" xlink:type="simple"><named-content content-type="geo-json" specific-use="{&#34;type&#34;:&#34;Point&#34;,&#34;coordinates&#34;:[-78.633333,-0.333333]}" id="NCID0EZSPM" xlink:type="simple">00°20'S, 078°38'W</named-content></named-content>, 3200 m, 24 November 1985, <italic>Lægaard 55665</italic> (AAU!, GOET, MO!, QCA!); Volcán Atacatzo, <named-content xmlns:xlink="http://www.w3.org/1999/xlink" content-type="dwc:verbatimCoordinates" xlink:type="simple"><named-content content-type="geo-json" specific-use="{&#34;type&#34;:&#34;Point&#34;,&#34;coordinates&#34;:[-78.616667,-0.333333]}" id="NCID0EDTPM" xlink:type="simple">00°20'S, 078°37'W</named-content></named-content>, 3500 m, <italic>Mille 364</italic> (US); carretera Quito–San Juan–San José de la Victoria, <named-content xmlns:xlink="http://www.w3.org/1999/xlink" content-type="dwc:verbatimCoordinates" xlink:type="simple"><named-content content-type="geo-json" specific-use="{&#34;type&#34;:&#34;Point&#34;,&#34;coordinates&#34;:[-78.638889,-0.298056]}" id="NCID0ENTPM" xlink:type="simple">00°17'53"S, 078°38'20"W</named-content></named-content>, 2900–3400 m, 24 December 1987, <italic>Zak 3265</italic> (AAU!, GB, MO!); Nono, Camino Yanacocha NW of Volcan Pichincha, <named-content xmlns:xlink="http://www.w3.org/1999/xlink" content-type="dwc:verbatimCoordinates" xlink:type="simple"><named-content content-type="geo-json" specific-use="{&#34;type&#34;:&#34;Point&#34;,&#34;coordinates&#34;:[-78.550000,-0.083333]}" id="NCID0EXTPM" xlink:type="simple">00°05'S, 078°33'W</named-content></named-content>, 3200–3800 m, 03 October 1981, <italic>Balslev 2049</italic> (AAU!, MO!, NY, QCA!); 28 November 1930, <italic>Benoist 3356</italic> (P); Yanococha, faldas noroccidentales, <named-content xmlns:xlink="http://www.w3.org/1999/xlink" content-type="dwc:verbatimCoordinates" xlink:type="simple"><named-content content-type="geo-json" specific-use="{&#34;type&#34;:&#34;Point&#34;,&#34;coordinates&#34;:[-78.583333,-0.116667]}" id="NCID0EDUPM" xlink:type="simple">00°07'S, 078°35'W</named-content></named-content>, 22 March 1987, <italic>Jaramillo Asanza 9573</italic> (AAU!, NY, QCA!); <italic>9588</italic> (AAU!, QCA!); N-side of Volcán Pichincha above Hacienda Yanacocha, <named-content xmlns:xlink="http://www.w3.org/1999/xlink" content-type="dwc:verbatimCoordinates" xlink:type="simple"><named-content content-type="geo-json" specific-use="{&#34;type&#34;:&#34;Point&#34;,&#34;coordinates&#34;:[-78.566667,-0.116667]}" id="NCID0EPUPM" xlink:type="simple">00°07'S, 078°34'W</named-content></named-content>, 3800 m, 04 June 1985, <italic>Lægaard 54458</italic> (AAU!, MO!); <italic>54459</italic> (AAU!); <italic>54462</italic> (AAU!, QCA!); <italic>54463</italic>; <italic>54467</italic> (AAU!, MO!); <italic>54474</italic>; <italic>54476</italic>; <italic>54477</italic> (AAU!, MO!, QCA!); Carretera Quito-Nanegalito-Santa Ana del Tablón, desvío Hda Yanacocha km 1–10 desde el desvío, <named-content xmlns:xlink="http://www.w3.org/1999/xlink" content-type="dwc:verbatimCoordinates" xlink:type="simple"><named-content content-type="geo-json" specific-use="{&#34;type&#34;:&#34;Point&#34;,&#34;coordinates&#34;:[-78.566667,-0.116667]}" id="NCID0EHVPM" xlink:type="simple">00°07'S, 078°34'W</named-content></named-content>, 3500–3600 m, 06 December 1992, <italic>Romoleroux 1495A</italic> (AAU!); Yanacocha, 3617 m, 28 November 2008, <italic>Romoleroux 5342</italic> (QCA!); Yanacocha, sector La Despensa, <named-content xmlns:xlink="http://www.w3.org/1999/xlink" content-type="dwc:verbatimCoordinates" xlink:type="simple"><named-content content-type="geo-json" specific-use="{&#34;type&#34;:&#34;Point&#34;,&#34;coordinates&#34;:[-78.585000,-0.131111]}" id="NCID0ETVPM" xlink:type="simple">00°07'52"S, 078°35'06"W</named-content></named-content>, 3837 m, 14 Febrero 2009, <italic>Romoleroux 5413</italic> (MO!, QCA!); Reserva Yanacocha, Trocha “Inca” 1–600 m, <named-content xmlns:xlink="http://www.w3.org/1999/xlink" content-type="dwc:verbatimCoordinates" xlink:type="simple"><named-content content-type="geo-json" specific-use="{&#34;type&#34;:&#34;Point&#34;,&#34;coordinates&#34;:[-78.573333,-0.112222]}" id="NCID0E4VPM" xlink:type="simple">00°06'44"S, 078°34'24"W</named-content></named-content>, 3536 m, 11 June 2011, <italic>Ulloa Ulloa 2171</italic> (MO!, QCA!); carretera Quito-Nono-Tandayapa, desviación a Yanacocha en la localidad de Guanto-Pugro, en la hacienda “Alto Perú”, estribaciones N.O. del Volcán Pichincha, <named-content xmlns:xlink="http://www.w3.org/1999/xlink" content-type="dwc:verbatimCoordinates" xlink:type="simple"><named-content content-type="geo-json" specific-use="{&#34;type&#34;:&#34;Point&#34;,&#34;coordinates&#34;:[-78.583333,-0.083333]}" id="NCID0EHWPM" xlink:type="simple">00°05'S, 078°35'W</named-content></named-content>, 3200–3300 m, 17 November 1987, <italic>Zak 2946</italic> (AAU!, GB, MO!); Quito, SW-slopes of volcan Atacazo, <named-content xmlns:xlink="http://www.w3.org/1999/xlink" content-type="dwc:verbatimCoordinates" xlink:type="simple"><named-content content-type="geo-json" specific-use="{&#34;type&#34;:&#34;Point&#34;,&#34;coordinates&#34;:[-78.583333,-0.333333]}" id="NCID0ERWPM" xlink:type="simple">00°20'S, 078°35'W</named-content></named-content>, 3650 m, 11 October 1984, <italic>Brandbyge 42817</italic> (AAU!, MO!, QCA!); SW-slopes of volcán Atacazo, <named-content xmlns:xlink="http://www.w3.org/1999/xlink" content-type="dwc:verbatimCoordinates" xlink:type="simple"><named-content content-type="geo-json" specific-use="{&#34;type&#34;:&#34;Point&#34;,&#34;coordinates&#34;:[-78.583333,-0.333333]}" id="NCID0E2WPM" xlink:type="simple">00°20'S, 078°35'W</named-content></named-content>, 3700–3800 m, 28 October 1984, <italic>Brandbyge 42837</italic> (AAU!, MO!, QCA!); Volcán Pichincha, N slopes, road to Hda. Yanacocha from pass on Quito-Nono road, km 7–11.2, <named-content xmlns:xlink="http://www.w3.org/1999/xlink" content-type="dwc:verbatimCoordinates" xlink:type="simple"><named-content content-type="geo-json" specific-use="{&#34;type&#34;:&#34;Point&#34;,&#34;coordinates&#34;:[-78.550000,-0.116667]}" id="NCID0EFXPM" xlink:type="simple">00°07'S, 078°33'W</named-content></named-content>, 3600–3500 m, 12 October 1991, <italic>Øllgaard 99187</italic> (AAU!); Carretera a San Juan-Atacazo, km 1–12, <named-content xmlns:xlink="http://www.w3.org/1999/xlink" content-type="dwc:verbatimCoordinates" xlink:type="simple"><named-content content-type="geo-json" specific-use="{&#34;type&#34;:&#34;Point&#34;,&#34;coordinates&#34;:[-78.583333,-0.333333]}" id="NCID0EPXPM" xlink:type="simple">00°20'S, 078°35'W</named-content></named-content>, 3700–4000 m, 02 September 1990, <italic>Romoleroux 1060</italic> (AAU!, QCA!); Tocachi, <named-content xmlns:xlink="http://www.w3.org/1999/xlink" content-type="dwc:verbatimCoordinates" xlink:type="simple"><named-content content-type="geo-json" specific-use="{&#34;type&#34;:&#34;Point&#34;,&#34;coordinates&#34;:[-78.266667,0.133333]}" id="NCID0EZXPM" xlink:type="simple">00°08'N, 078°16'W</named-content></named-content>, 3260 m, <italic>Asplund 17103</italic> (S); <named-content xmlns:xlink="http://www.w3.org/1999/xlink" content-type="dwc:verbatimCoordinates" xlink:type="simple"><named-content content-type="geo-json" specific-use="{&#34;type&#34;:&#34;Point&#34;,&#34;coordinates&#34;:[-78.266667,0.133333]}" id="NCID0EDYPM" xlink:type="simple">00°08'N, 078°16'W</named-content></named-content>, <italic>Benoist 4549</italic> (S); NW side of Pichincha, <named-content xmlns:xlink="http://www.w3.org/1999/xlink" content-type="dwc:verbatimCoordinates" xlink:type="simple"><named-content content-type="geo-json" specific-use="{&#34;type&#34;:&#34;Point&#34;,&#34;coordinates&#34;:[-78.266667,0.133333]}" id="NCID0ENYPM" xlink:type="simple">00°08'N, 078°16'W</named-content></named-content>, <italic>Fagerlind s.n</italic> (S); <named-content xmlns:xlink="http://www.w3.org/1999/xlink" content-type="dwc:verbatimCoordinates" xlink:type="simple"><named-content content-type="geo-json" specific-use="{&#34;type&#34;:&#34;Point&#34;,&#34;coordinates&#34;:[-78.266667,0.133333]}" id="NCID0EXYPM" xlink:type="simple">00°08'N, 078°16'W</named-content></named-content>, <italic>Holmgren 664</italic> (S); <named-content xmlns:xlink="http://www.w3.org/1999/xlink" content-type="dwc:verbatimCoordinates" xlink:type="simple"><named-content content-type="geo-json" specific-use="{&#34;type&#34;:&#34;Point&#34;,&#34;coordinates&#34;:[-78.266667,0.133333]}" id="NCID0EBZPM" xlink:type="simple">00°08'N, 078°16'W</named-content></named-content>, <italic>Jameson s.n</italic> (MO!); Páramo de Mojanda, at Laguna Negra and S-side of Laguna Grande, <named-content xmlns:xlink="http://www.w3.org/1999/xlink" content-type="dwc:verbatimCoordinates" xlink:type="simple"><named-content content-type="geo-json" specific-use="{&#34;type&#34;:&#34;Point&#34;,&#34;coordinates&#34;:[-78.266667,0.133333]}" id="NCID0ELZPM" xlink:type="simple">00°08'N, 078°16'W</named-content></named-content>, 3800 m, 14 May 1985, <italic>Lægaard 54316A</italic> (AAU!, QCA!); <named-content xmlns:xlink="http://www.w3.org/1999/xlink" content-type="dwc:verbatimCoordinates" xlink:type="simple"><named-content content-type="geo-json" specific-use="{&#34;type&#34;:&#34;Point&#34;,&#34;coordinates&#34;:[-78.266667,0.133333]}" id="NCID0EVZPM" xlink:type="simple">00°08'N, 078°16'W</named-content></named-content>, <italic>Romoleroux 1495</italic> (AAU!, QCA!); <italic>243</italic> (QCA!); <italic>245</italic> (NY, QCA!); <italic>305</italic> (QCA!); <named-content xmlns:xlink="http://www.w3.org/1999/xlink" content-type="dwc:verbatimCoordinates" xlink:type="simple"><named-content content-type="geo-json" specific-use="{&#34;type&#34;:&#34;Point&#34;,&#34;coordinates&#34;:[-78.266667,0.133333]}" id="NCID0EF1PM" xlink:type="simple">00°08'N, 078°16'W</named-content></named-content>, 3700 m, <italic>Romoleroux 350</italic> (QCA!).</p></tp:treatment-sec><tp:treatment-sec><!--Section generated to contain objects referenced in tp:taxon-treatment.--><fig id="F41" position="float" orientation="portrait"><object-id xmlns:xlink="http://www.w3.org/1999/xlink" content-type="doi" xlink:type="simple">10.3897/phytokeys.203.83529.figure41</object-id><object-id xmlns:xlink="http://www.w3.org/1999/xlink" content-type="arpha" xlink:type="simple">B6B59A76-6E0A-5DE6-A18E-858F83F1D8FF</object-id><label>Figure 41.</label><caption><p>Geographical distribution of the species of subsection <tp:taxon-name><tp:taxon-name-part taxon-name-part-type="genus" reg="Polylepis"/><tp:taxon-name-part taxon-name-part-type="section" reg="Sericeae"/><tp:taxon-name-part taxon-name-part-type="subsection" reg="Sericeae">Sericeae</tp:taxon-name-part></tp:taxon-name>.</p></caption><graphic xmlns:xlink="http://www.w3.org/1999/xlink" xlink:href="phytokeys-203-001_article-83529__-g041.jpg" position="float" orientation="portrait" xlink:type="simple" id="oo_721358.jpg"><uri content-type="original_file" xlink:type="simple">https://binary.pensoft.net/fig/721358</uri></graphic></fig></tp:treatment-sec><ref-list><ref id="B306"><mixed-citation xmlns:xlink="http://www.w3.org/1999/xlink" xlink:type="simple"><person-group><name name-style="western"><surname>Simpson</surname><given-names>BB</given-names></name></person-group> (<year>1979</year>) <article-title>A revision of the genus <italic><tp:taxon-name><tp:taxon-name-part taxon-name-part-type="genus">Polylepis</tp:taxon-name-part></tp:taxon-name></italic> (<tp:taxon-name><tp:taxon-name-part taxon-name-part-type="family">Rosaceae</tp:taxon-name-part></tp:taxon-name>: Sanguisorbeae).</article-title><source>Smithsonian Contributions to Botany</source><volume>43</volume>(<issue>43</issue>): <fpage>1</fpage>–<lpage>62</lpage>. <ext-link xlink:type="simple" ext-link-type="doi" xlink:href="10.5479/si.0081024X.43.1">https://doi.org/10.5479/si.0081024X.43.1</ext-link></mixed-citation></ref><ref id="B275"><mixed-citation xmlns:xlink="http://www.w3.org/1999/xlink" xlink:type="simple"><person-group><name name-style="western"><surname>Romoleroux</surname><given-names>K</given-names></name></person-group> (<year>1996</year>) <article-title><tp:taxon-name><tp:taxon-name-part taxon-name-part-type="family">Rosaceae</tp:taxon-name-part></tp:taxon-name> 79.</article-title> In: <person-group><name name-style="western"><surname>Harling</surname><given-names>G</given-names></name><name name-style="western"><surname>Andersson</surname><given-names>L</given-names></name></person-group> (<role>Eds</role>) <issue-title>Flora of Ecuador. University of Gothenburg/ Riksmuseum/ Pontificia Universidad Católica del Ecuador.</issue-title><source>Göteborg/Stockholm/Quito</source><volume>56</volume>: <fpage>1</fpage>–<lpage>159</lpage>.</mixed-citation></ref><ref id="B280"><mixed-citation xmlns:xlink="http://www.w3.org/1999/xlink" xlink:type="simple"><person-group><name name-style="western"><surname>Salgado</surname><given-names>S</given-names></name></person-group> (<year>2008</year>) Composición y Diversidad de la Flora en Cuatro Localidades de la Provincia del Carchi dentro del Area de intervención del proyecto GISRENA. In: Boada C, Campaña J (Eds) Composición y diversidad de la flora y la fauna en cuatro localidades en la provincia del Carchi. Un reporte de las evaluaciones ecológicas rápidas. EcoCiencia y GPC, Quito.</mixed-citation></ref><ref id="B44"><mixed-citation xmlns:xlink="http://www.w3.org/1999/xlink" xlink:type="simple"><person-group><name name-style="western"><surname>Caiza</surname><given-names>JC</given-names></name><name name-style="western"><surname>Vargas</surname><given-names>D</given-names></name><name name-style="western"><surname>Olmedo</surname><given-names>C</given-names></name><name name-style="western"><surname>Arboleda</surname><given-names>M</given-names></name><name name-style="western"><surname>Boada</surname><given-names>A</given-names></name><name name-style="western"><surname>Acurio</surname><given-names>O</given-names></name><name name-style="western"><surname>Debut</surname><given-names>A</given-names></name><name name-style="western"><surname>Segovia-Salcedo</surname><given-names>MC</given-names></name></person-group> (<year>2018</year>) Morfometría y morfología de estomas y de polen como indicadores indirectos de poliploidía en especies del género <italic><tp:taxon-name><tp:taxon-name-part taxon-name-part-type="genus">Polylepis</tp:taxon-name-part></tp:taxon-name></italic> (<tp:taxon-name><tp:taxon-name-part taxon-name-part-type="family">Rosaceae</tp:taxon-name-part></tp:taxon-name>) en Ecuador. Ecología Austral 28(1bis): 175–187. <ext-link xlink:type="simple" ext-link-type="doi" xlink:href="10.25260/EA.18.28.1.1.528">https://doi.org/10.25260/EA.18.28.1.1.528</ext-link></mixed-citation></ref><ref id="B337"><mixed-citation xmlns:xlink="http://www.w3.org/1999/xlink" xlink:type="simple"><person-group><name name-style="western"><surname>Valderrama</surname><given-names>SV</given-names></name><name name-style="western"><surname>Verhelst</surname><given-names>JC</given-names></name></person-group> (<year>2007</year>) Avifauna asociada a bosques de <italic><tp:taxon-name><tp:taxon-name-part taxon-name-part-type="genus">Polylepis</tp:taxon-name-part></tp:taxon-name></italic> en Colombia. In: Documento de Trabajo “Esperanza para los bosques de <italic><tp:taxon-name><tp:taxon-name-part taxon-name-part-type="genus">Polylepis</tp:taxon-name-part></tp:taxon-name></italic>”. Taller Lineamientos estratégicos para la Conservación de los bosques de <italic><tp:taxon-name><tp:taxon-name-part taxon-name-part-type="genus">Polylepis</tp:taxon-name-part></tp:taxon-name></italic> en el Colombia. PROAVES Colombia, 5–7.</mixed-citation></ref><ref id="B252"><mixed-citation xmlns:xlink="http://www.w3.org/1999/xlink" xlink:type="simple"><person-group><name name-style="western"><surname>Rangel-Ch</surname><given-names>O</given-names></name><name name-style="western"><surname>Arellano</surname><given-names>H</given-names></name></person-group> (<year>2007</year>) Los bosques de <italic><tp:taxon-name><tp:taxon-name-part taxon-name-part-type="genus">Polylepis</tp:taxon-name-part></tp:taxon-name></italic> en Colombia: Riqueza y Amenazas para su Conservación. In: Documento de Trabajo “Esperanza para los bosques de <italic><tp:taxon-name><tp:taxon-name-part taxon-name-part-type="genus">Polylepis</tp:taxon-name-part></tp:taxon-name></italic>”. Taller Lineamientos estratégicos para la Conservación de los bosques de <italic><tp:taxon-name><tp:taxon-name-part taxon-name-part-type="genus">Polylepis</tp:taxon-name-part></tp:taxon-name></italic> en el Colombia. PROAVES Colombia, 7–9.</mixed-citation></ref><ref id="B33"><mixed-citation xmlns:xlink="http://www.w3.org/1999/xlink" xlink:type="simple"><person-group><name name-style="western"><surname>Boza Espinoza</surname><given-names>TE</given-names></name><name name-style="western"><surname>Quispe-Melgar</surname><given-names>HR</given-names></name><name name-style="western"><surname>Kessler</surname><given-names>M</given-names></name></person-group> (<year>2019</year>) <article-title>Taxonomic Reevaluation of the <italic><tp:taxon-name><tp:taxon-name-part taxon-name-part-type="genus">Polylepis</tp:taxon-name-part><tp:taxon-name-part taxon-name-part-type="species">sericea</tp:taxon-name-part></tp:taxon-name></italic> Complex (<tp:taxon-name><tp:taxon-name-part taxon-name-part-type="family">Rosaceae</tp:taxon-name-part></tp:taxon-name>), with the Description of a New Species.</article-title><source>Systematic Botany</source><volume>44</volume>(<issue>2</issue>): <fpage>324</fpage>–<lpage>334</lpage>. <ext-link xlink:type="simple" ext-link-type="doi" xlink:href="10.1600/036364419X15562052252225">https://doi.org/10.1600/036364419X15562052252225</ext-link></mixed-citation></ref><ref id="B34"><mixed-citation xmlns:xlink="http://www.w3.org/1999/xlink" xlink:type="simple"><person-group><name name-style="western"><surname>Boza Espinoza</surname><given-names>TE</given-names></name><name name-style="western"><surname>Romoleroux</surname><given-names>K</given-names></name><name name-style="western"><surname>Kessler</surname><given-names>M</given-names></name></person-group> (<year>2020a</year>) <article-title>Three new spcies of <italic><tp:taxon-name><tp:taxon-name-part taxon-name-part-type="genus">Polylepis</tp:taxon-name-part></tp:taxon-name></italic> (<tp:taxon-name><tp:taxon-name-part taxon-name-part-type="family">Rosaceae</tp:taxon-name-part></tp:taxon-name>) from Ecuador.</article-title><source>Phytoxa</source><volume>454</volume>(<issue>2</issue>): <fpage>111</fpage>–<lpage>126</lpage>. <ext-link xlink:type="simple" ext-link-type="doi" xlink:href="10.11646/phytotaxa.454.2.3">https://doi.org/10.11646/phytotaxa.454.2.3</ext-link></mixed-citation></ref></ref-list></tp:taxon-treatment>
