# Supplementary material for: ﻿A monograph of the genus Polylepis (Rosaceae)
Source: PhytoKeys. 2022 Aug 1;203:1–274. doi: 10.3897/phytokeys.203.83529 (PMC9849045; doi:10.3897/phytokeys.203.83529)
Supplement: XML Treatment for Polylepis sericea [file phytokeys.203.83529-treatment18.xml]

<!DOCTYPE tp:taxon-treatment
  PUBLIC "-//TaxonX//DTD Taxonomic Treatment Publishing DTD v0 20100105//EN" "tax-treatment-NSO.dtd">
<tp:taxon-treatment xmlns:tp="http://www.plazi.org/taxpub"><tp:treatment-meta><kwd-group><label>Taxon classification</label><kwd>
              <named-content content-type="kingdom">Plantae</named-content>
            </kwd><kwd>
              <named-content content-type="order">Rosales</named-content>
            </kwd><kwd>
              <named-content content-type="family">Rosaceae</named-content>
            </kwd></kwd-group><mixed-citation publication-type="journal"><person-group><name><surname>Boza Espinoza</surname><given-names>Tatiana Erika</given-names></name><name><surname>Kessler</surname><given-names>Michael</given-names></name></person-group><article-title>﻿A monograph of the genus <italic><tp:taxon-name><tp:taxon-name-part taxon-name-part-type="genus" reg="Polylepis">Polylepis</tp:taxon-name-part></tp:taxon-name></italic> (<tp:taxon-name><tp:taxon-name-part taxon-name-part-type="family">Rosaceae</tp:taxon-name-part></tp:taxon-name>)</article-title><source>PhytoKeys</source><day>01</day><month>08</month><year>2022</year><volume>203</volume><fpage>1</fpage><lpage>274</lpage><pub-id pub-id-type="doi">10.3897/phytokeys.203.83529</pub-id></mixed-citation></tp:treatment-meta><tp:nomenclature><label>﻿13.</label><tp:taxon-name>
            <object-id xmlns:xlink="http://www.w3.org/1999/xlink" content-type="arpha" xlink:type="simple">86C022DB-082A-5733-ADA6-8EDE72C5681A</object-id>
            <tp:taxon-name-part taxon-name-part-type="genus" reg="Polylepis">Polylepis</tp:taxon-name-part>
            <tp:taxon-name-part taxon-name-part-type="species" reg="sericea">sericea</tp:taxon-name-part>
          </tp:taxon-name><tp:taxon-authority>Wedd., Chlor. Andina 2: 238. 1857.</tp:taxon-authority><xref ref-type="fig" rid="F39">Figs 39</xref><xref ref-type="fig" rid="F40">, 40</xref><tp:nomenclature-citation-list><tp:nomenclature-citation><tp:taxon-name>
                <tp:taxon-name-part taxon-name-part-type="genus" reg="Polylepis">Polylepis</tp:taxon-name-part>
                <tp:taxon-name-part taxon-name-part-type="species" reg="hypargyrea">hypargyrea</tp:taxon-name-part>
              </tp:taxon-name><comment>Bitter, Bot. Jahrb. Syst. 45: 600. 1911. Type. Venezuela. Páramo de la Culata, Sierra Nevada <italic>Moritz 1120</italic> (holotype: B destroyed; isotypes: BM!; photos at F!, GH!).</comment></tp:nomenclature-citation><tp:nomenclature-citation><tp:taxon-name>
                <tp:taxon-name-part taxon-name-part-type="genus" reg="Polylepis">Polylepis</tp:taxon-name-part>
                <tp:taxon-name-part taxon-name-part-type="species" reg="quindiensis">quindiensis</tp:taxon-name-part>
              </tp:taxon-name><comment>Cuatrecasas, Revista Acad. Colomb. Ci. Exact. 4: 343 .1941. Type. Colombia. Caldas: Cordillera Central, W of Macizo del Quindio, Nevado del Ruiz, 3400–3500 m, 5 May 1940, <italic>Cuatrecasas 9327</italic> (holotype: COL!; isotypes: BC!,US!).</comment></tp:nomenclature-citation></tp:nomenclature-citation-list></tp:nomenclature><tp:treatment-sec sec-type="material" id="SECID0EY3PM"><title>Type.</title><p>Venezuela. Mérida: Sierra Nevada, 3500 m, Jun 1847, <italic>Funck &amp; Schlim 1546</italic> (lectotype, designated by <xref ref-type="bibr" rid="B306">Simpson 1979</xref>, pg. 28: P!; isolectotypes: G!; phot at F!).</p><fig id="F39" position="float" orientation="portrait"><object-id xmlns:xlink="http://www.w3.org/1999/xlink" content-type="doi" xlink:type="simple">10.3897/phytokeys.203.83529.figure39</object-id><object-id xmlns:xlink="http://www.w3.org/1999/xlink" content-type="arpha" xlink:type="simple">85357069-BE5E-5C7E-96B0-F7D81A471B4F</object-id><label>Figure 39.</label><caption><p><italic><tp:taxon-name><tp:taxon-name-part taxon-name-part-type="genus" reg="Polylepis">Polylepis</tp:taxon-name-part><tp:taxon-name-part taxon-name-part-type="species" reg="sericea">sericea</tp:taxon-name-part></tp:taxon-name></italic> Wedd <bold>A</bold> inflorescence <bold>B</bold> flowers <bold>C</bold> leaves <bold>D</bold> flowering branch <bold>E</bold> bark. Scale bars: 5 mm (<bold>A</bold>); 2 mm (<bold>B</bold>); 1 cm (<bold>C, D</bold>). Photographs by A. Möhl.</p></caption><graphic xmlns:xlink="http://www.w3.org/1999/xlink" xlink:href="phytokeys-203-001_article-83529__-g039.jpg" position="float" orientation="portrait" xlink:type="simple" id="oo_721356.jpg"><uri content-type="original_file" xlink:type="simple">https://binary.pensoft.net/fig/721356</uri></graphic></fig></tp:treatment-sec><tp:treatment-sec sec-type="description" id="SECID0EM5PM"><title>Description.</title><p><bold><italic>Trees</italic></bold> 3–7(12) m tall. <bold><italic>Leaves</italic></bold> strongly congested at the branch tips, imparipinnate with 2–3(–4) pairs of lateral leaflets, obtrullate in outline, 3.9–4.2 × 2.5–3.8 cm; rachises glabrous, points of leaflet attachment with a tuft of long, straight whitish hairs; stipular sheaths apically acute with spurs, almost glabrous with some hairs at the edges on the outer surfaces and glabrous in the inner surfaces; leaflets elliptic in outline, second pair from the terminal leaflet the largest, one of this pair 1.8–2.1 × 0.8–1.0 cm; margin entire, coriaceous, apically emarginate to retuse, basally unequally cordate; upper leaflet surfaces glabrous; lower leaflet surfaces densely sericeous with whitish hairs 0.7–1.0 mm long. <bold><italic>Inflorescences</italic></bold> pendant, 3.3–4.5 cm long, bearing 9–15 flowers; floral bracts 4.1–6.4 mm long, narrowly triangular, densely sericeous on the outer surface; rachises sericeous. <bold><italic>Flowers</italic></bold> 4.2–8.1 mm diam.; sepals 4, ovate, green, densely sericeous outside; stamens 13–15, anthers orbicular, with a dense tuft of straight white hairs on the upper half; styles fimbriate, 1.9–2.5 mm long. <bold><italic>Fruits</italic></bold> turbinate, with variable numbers and placement of flattened spines, densely sericeous; 4.0–7.4 × 3.4–9.6 mm including spines. <bold><italic>Diploid</italic></bold>.</p><fig id="F40" position="float" orientation="portrait"><object-id xmlns:xlink="http://www.w3.org/1999/xlink" content-type="doi" xlink:type="simple">10.3897/phytokeys.203.83529.figure40</object-id><object-id xmlns:xlink="http://www.w3.org/1999/xlink" content-type="arpha" xlink:type="simple">A3B8FB7B-BDCD-5D65-B4FC-526E828CD90A</object-id><label>Figure 40.</label><caption><p><italic><tp:taxon-name><tp:taxon-name-part taxon-name-part-type="genus" reg="Polylepis">Polylepis</tp:taxon-name-part><tp:taxon-name-part taxon-name-part-type="species" reg="sericea">sericea</tp:taxon-name-part></tp:taxon-name></italic> Wedd <bold>A</bold> flowering branch <bold>B</bold> lower leaf surface <bold>C</bold> upper leaf surface <bold>D</bold> stipular sheaths <bold>E</bold> fruit (<bold>A, B</bold><italic>Aristeguieta 7886</italic><bold>C, D</bold><italic>Berry 3812</italic><bold>E</bold><italic>Schwabe 1987</italic>). Scale bars: 2 cm (<bold>A–C</bold>); 5 mm (<bold>E</bold>). Photographs by T. E. Boza E.</p></caption><graphic xmlns:xlink="http://www.w3.org/1999/xlink" xlink:href="phytokeys-203-001_article-83529__-g040.jpg" position="float" orientation="portrait" xlink:type="simple" id="oo_721357.jpg"><uri content-type="original_file" xlink:type="simple">https://binary.pensoft.net/fig/721357</uri></graphic></fig></tp:treatment-sec><tp:treatment-sec sec-type="distribution" id="SECID0EZAAO"><title>Distribution, habitat and ecology.</title><p><italic><tp:taxon-name><tp:taxon-name-part taxon-name-part-type="genus" reg="Polylepis">Polylepis</tp:taxon-name-part><tp:taxon-name-part taxon-name-part-type="species" reg="sericea">sericea</tp:taxon-name-part></tp:taxon-name></italic> is found in two distinct geographic areas, the Cordillera de Mérida in the Andes of western Venezuela and the Cordillera Central of Colombia in Caldas, Quindio and Risaralda Departments (Fig. <xref ref-type="fig" rid="F41">41</xref>). It grows at 2800–4300 m elevation in humid montane forest, where it is the only species of the genus. In Venezuela, <italic><tp:taxon-name><tp:taxon-name-part taxon-name-part-type="genus" reg="Polylepis">P.</tp:taxon-name-part><tp:taxon-name-part taxon-name-part-type="species" reg="sericea">sericea</tp:taxon-name-part></tp:taxon-name></italic> mostly grows as homogeneous forest and sometimes mixed with <italic><tp:taxon-name><tp:taxon-name-part taxon-name-part-type="genus" reg="Hesperomeles">Hesperomeles</tp:taxon-name-part><tp:taxon-name-part taxon-name-part-type="species" reg="glabrata">glabrata</tp:taxon-name-part></tp:taxon-name></italic> and <italic><tp:taxon-name><tp:taxon-name-part taxon-name-part-type="genus" reg="Hesperomeles">H.</tp:taxon-name-part><tp:taxon-name-part taxon-name-part-type="species" reg="pernettyoides">pernettyoides</tp:taxon-name-part></tp:taxon-name></italic> (<xref ref-type="bibr" rid="B12">Arnal 1983</xref>). In Colombia, it represents 61.9% (1893.07 ha) of the total <italic><tp:taxon-name><tp:taxon-name-part taxon-name-part-type="genus" reg="Polylepis">Polylepis</tp:taxon-name-part></tp:taxon-name></italic> forest estimated for this country (<xref ref-type="bibr" rid="B88">Fadiño and Caro 2009</xref>). In the Cordillera Central, it grows mixed with <italic><tp:taxon-name><tp:taxon-name-part taxon-name-part-type="genus" reg="Myrsine">Myrsine</tp:taxon-name-part><tp:taxon-name-part taxon-name-part-type="species" reg="parvifolia">parvifolia</tp:taxon-name-part></tp:taxon-name></italic>, <italic><tp:taxon-name><tp:taxon-name-part taxon-name-part-type="genus" reg="Miconia">Miconia</tp:taxon-name-part><tp:taxon-name-part taxon-name-part-type="species" reg="salicifolia">salicifolia</tp:taxon-name-part></tp:taxon-name></italic> and <italic><tp:taxon-name><tp:taxon-name-part taxon-name-part-type="genus" reg="Gynoxys">Gynoxys</tp:taxon-name-part><tp:taxon-name-part taxon-name-part-type="species" reg="baccharoides">baccharoides</tp:taxon-name-part></tp:taxon-name></italic> (<xref ref-type="bibr" rid="B252">Rangel-Ch and Arellano 2007</xref>). This species has been subject to detailed ecological and ecophysiological studies in Venezuela which, among other aspects, revealed that the net photosynthesis is highest at leaf temperatures of 13 °C, but is still 80% of this maximum at 3 °C and that it has high concentrations of carbohydrates in its leaves that allow supercooling down to -9 °C (<xref ref-type="bibr" rid="B246">Rada et al. 1985</xref>, <xref ref-type="bibr" rid="B247">1996</xref>, <xref ref-type="bibr" rid="B249">2009</xref>; <xref ref-type="bibr" rid="B114">Goldstein et al. 1994</xref>). Leaf anatomy changes with elevation to account for lower temperatures and increasing water stress at high elevations (<xref ref-type="bibr" rid="B65">Colmenares-Arteaga et al. 2005</xref>). As in many species of the genus, natural regeneration is highest along forest margins and in open forests, where shading is low enough to allow for seedling growth, but where herb cover is too low to outcompete them (<xref ref-type="bibr" rid="B250">Rada et al. 2011</xref>).</p><fig id="F41" position="float" orientation="portrait"><object-id xmlns:xlink="http://www.w3.org/1999/xlink" content-type="doi" xlink:type="simple">10.3897/phytokeys.203.83529.figure41</object-id><object-id xmlns:xlink="http://www.w3.org/1999/xlink" content-type="arpha" xlink:type="simple">B6B59A76-6E0A-5DE6-A18E-858F83F1D8FF</object-id><label>Figure 41.</label><caption><p>Geographical distribution of the species of subsection <tp:taxon-name><tp:taxon-name-part taxon-name-part-type="genus" reg="Polylepis"/><tp:taxon-name-part taxon-name-part-type="section" reg="Sericeae"/><tp:taxon-name-part taxon-name-part-type="subsection" reg="Sericeae">Sericeae</tp:taxon-name-part></tp:taxon-name>.</p></caption><graphic xmlns:xlink="http://www.w3.org/1999/xlink" xlink:href="phytokeys-203-001_article-83529__-g041.jpg" position="float" orientation="portrait" xlink:type="simple" id="oo_721358.jpg"><uri content-type="original_file" xlink:type="simple">https://binary.pensoft.net/fig/721358</uri></graphic></fig></tp:treatment-sec><tp:treatment-sec sec-type="conservation status" id="SECID0EUFAO"><title>Conservation status.</title><p>The estimated Extent of Occurrence (<abbrev xmlns:xlink="http://www.w3.org/1999/xlink" xlink:title="Extent of Occurrence" id="ABBRID0E1FAO" xlink:type="simple">EOO</abbrev>) for <italic><tp:taxon-name><tp:taxon-name-part taxon-name-part-type="genus" reg="Polylepis">Polylepis</tp:taxon-name-part><tp:taxon-name-part taxon-name-part-type="species" reg="sericea">sericea</tp:taxon-name-part></tp:taxon-name></italic> is 36,560 km<sup>2</sup>. The Area of Occupancy (<abbrev xmlns:xlink="http://www.w3.org/1999/xlink" xlink:title="area of occupancy" id="ABBRID0ELGAO" xlink:type="simple">AOO</abbrev>) is 100 km<sup>2</sup>. The species is known from 16 locations. It is protected in Venezuela within the Sierra Nevada and Sierra de la Culata National Parks, with some minor relicts in the highest areas of the Trujillo State, where more than 50% of the remnant forest of <italic><tp:taxon-name><tp:taxon-name-part taxon-name-part-type="genus" reg="Polylepis">P.</tp:taxon-name-part><tp:taxon-name-part taxon-name-part-type="species" reg="sericea">sericea</tp:taxon-name-part></tp:taxon-name></italic> are conserved (<xref ref-type="bibr" rid="B12">Arnal 1983</xref>). In Colombia, forest remnants of <italic><tp:taxon-name><tp:taxon-name-part taxon-name-part-type="genus" reg="Polylepis">P.</tp:taxon-name-part><tp:taxon-name-part taxon-name-part-type="species" reg="sericea">sericea</tp:taxon-name-part></tp:taxon-name></italic> are protected within Los Nevados National Park. We assess <italic><tp:taxon-name><tp:taxon-name-part taxon-name-part-type="genus" reg="Polylepis">P.</tp:taxon-name-part><tp:taxon-name-part taxon-name-part-type="species" reg="sericea">sericea</tp:taxon-name-part></tp:taxon-name></italic> as Vulnerable (B1a+B2a).</p></tp:treatment-sec><tp:treatment-sec sec-type="notes" id="SECID0EWHAO"><title>Notes.</title><p>In her seminal taxonomic revision of the genus <italic><tp:taxon-name><tp:taxon-name-part taxon-name-part-type="genus" reg="Polylepis">Polylepis</tp:taxon-name-part></tp:taxon-name></italic>, <xref ref-type="bibr" rid="B306">Simpson (1979)</xref> adopted a broad species concept of <italic><tp:taxon-name><tp:taxon-name-part taxon-name-part-type="genus" reg="Polylepis">P.</tp:taxon-name-part><tp:taxon-name-part taxon-name-part-type="species" reg="sericea">sericea</tp:taxon-name-part></tp:taxon-name></italic>, with the result that it was long considered the most widespread species of the genus. However, <xref ref-type="bibr" rid="B33">Boza Espinoza et al. (2019)</xref> subdivided the species into five morphologically, geographically and ecologically different species, namely <italic><tp:taxon-name><tp:taxon-name-part taxon-name-part-type="genus" reg="Polylepis">P.</tp:taxon-name-part><tp:taxon-name-part taxon-name-part-type="species" reg="albicans">albicans</tp:taxon-name-part></tp:taxon-name></italic>, <italic><tp:taxon-name><tp:taxon-name-part taxon-name-part-type="genus" reg="Polylepis">P.</tp:taxon-name-part><tp:taxon-name-part taxon-name-part-type="species" reg="argentea">argentea</tp:taxon-name-part></tp:taxon-name></italic>, <italic><tp:taxon-name><tp:taxon-name-part taxon-name-part-type="genus" reg="Polylepis">P.</tp:taxon-name-part><tp:taxon-name-part taxon-name-part-type="species" reg="canoi">canoi</tp:taxon-name-part></tp:taxon-name></italic>, <italic><tp:taxon-name><tp:taxon-name-part taxon-name-part-type="genus" reg="Polylepis">P.</tp:taxon-name-part><tp:taxon-name-part taxon-name-part-type="species" reg="ochreata">ochreata</tp:taxon-name-part></tp:taxon-name></italic> and <italic><tp:taxon-name><tp:taxon-name-part taxon-name-part-type="genus" reg="Polylepis">P.</tp:taxon-name-part><tp:taxon-name-part taxon-name-part-type="species" reg="sericea">sericea</tp:taxon-name-part></tp:taxon-name></italic>. This treatment is also supported by the fact that, in Peru, two of these species (<italic><tp:taxon-name><tp:taxon-name-part taxon-name-part-type="genus" reg="Polylepis">P.</tp:taxon-name-part><tp:taxon-name-part taxon-name-part-type="species" reg="argentea">argentea</tp:taxon-name-part></tp:taxon-name></italic> and <italic><tp:taxon-name><tp:taxon-name-part taxon-name-part-type="genus" reg="Polylepis">P.</tp:taxon-name-part><tp:taxon-name-part taxon-name-part-type="species" reg="canoi">canoi</tp:taxon-name-part></tp:taxon-name></italic>) co-occur in mixed forests without interbreeding (<xref ref-type="bibr" rid="B32">Boyle 2001</xref>). Later, <xref ref-type="bibr" rid="B34">Boza Espinoza et al. (2020a)</xref> further separated <italic><tp:taxon-name><tp:taxon-name-part taxon-name-part-type="genus" reg="Polylepis">P.</tp:taxon-name-part><tp:taxon-name-part taxon-name-part-type="species" reg="humboldtii">humboldtii</tp:taxon-name-part></tp:taxon-name></italic> and <italic><tp:taxon-name><tp:taxon-name-part taxon-name-part-type="genus" reg="Polylepis">P.</tp:taxon-name-part><tp:taxon-name-part taxon-name-part-type="species" reg="loxensis">loxensis</tp:taxon-name-part></tp:taxon-name></italic> from <italic><tp:taxon-name><tp:taxon-name-part taxon-name-part-type="genus" reg="Polylepis">P.</tp:taxon-name-part><tp:taxon-name-part taxon-name-part-type="species" reg="ochreata">ochreata</tp:taxon-name-part></tp:taxon-name></italic>, resulting in the current recognition of seven species within what <xref ref-type="bibr" rid="B306">Simpson (1979)</xref> recognized as the single species <italic><tp:taxon-name><tp:taxon-name-part taxon-name-part-type="genus" reg="Polylepis">P.</tp:taxon-name-part><tp:taxon-name-part taxon-name-part-type="species" reg="sericea">sericea</tp:taxon-name-part></tp:taxon-name></italic>.</p><p>As defined by <xref ref-type="bibr" rid="B33">Boza Espinoza et al. (2019)</xref> and here, <italic><tp:taxon-name><tp:taxon-name-part taxon-name-part-type="genus" reg="Polylepis">P.</tp:taxon-name-part><tp:taxon-name-part taxon-name-part-type="species" reg="sericea">sericea</tp:taxon-name-part></tp:taxon-name></italic> can be distinguished from the most similar species <italic><tp:taxon-name><tp:taxon-name-part taxon-name-part-type="genus" reg="Polylepis">P.</tp:taxon-name-part><tp:taxon-name-part taxon-name-part-type="species" reg="ochreata">ochreata</tp:taxon-name-part></tp:taxon-name></italic> by the number of leaflet pairs (2–3(–4) versus 4–7), leaflet margin (entire versus entire to slightly serrate), leaflet hair length (0.7–1.0 mm versus 0.3–0.5 mm), inflorescence length (3.3–4.5 cm versus 8.1–17.4 cm) and flower number (9–15 versus 21–49).</p></tp:treatment-sec><tp:treatment-sec sec-type="material" id="SECID0EXNAO"><title>Specimens examined.</title><p><bold>Colombia. Caldas</bold>: Pereira, El Cisne, Laguna del Otúm, <named-content xmlns:xlink="http://www.w3.org/1999/xlink" content-type="dwc:verbatimCoordinates" xlink:type="simple"><named-content content-type="geo-json" specific-use="{&#34;type&#34;:&#34;Point&#34;,&#34;coordinates&#34;:[-75.416667,4.766667]}" id="NCID0ECOAO" xlink:type="simple">04°46'N, 075°25'W</named-content></named-content>, 3900–4200 m, 20 March 2009, <italic>Vargas 20063</italic> (COL!). Villamaría, Cordillera central, vertiente occidental; cabeceras del río Otún, Laguna del Mosquito y plan del Villar, <named-content xmlns:xlink="http://www.w3.org/1999/xlink" content-type="dwc:verbatimCoordinates" xlink:type="simple"><named-content content-type="geo-json" specific-use="{&#34;type&#34;:&#34;Point&#34;,&#34;coordinates&#34;:[-75.350000,4.966667]}" id="NCID0EMOAO" xlink:type="simple">04°58'N, 075°21'W</named-content></named-content>, 3650–3750 m, 26 November 1946, <italic>Cuatrecasas 23257</italic> (COL!); Cordillera Central, vertiente occidental, vert. sudoeste del Ruiz, El Prisco, páramos, <named-content xmlns:xlink="http://www.w3.org/1999/xlink" content-type="dwc:verbatimCoordinates" xlink:type="simple"><named-content content-type="geo-json" specific-use="{&#34;type&#34;:&#34;Point&#34;,&#34;coordinates&#34;:[-75.366667,4.966667]}" id="NCID0EWOAO" xlink:type="simple">04°58'N, 075°22'W</named-content></named-content>, 3500–3600 m, 05 May 1940, <italic>Cuatrecasas 9327</italic> (COL!). <bold>Quindío</bold>: Salento, Vereda Cocóra; below Nevado del Quindio, 3800 m, 20–22 May 1989, <italic>Luteyn 12974</italic> (MO!). <bold>Risaralda</bold>: Pereira, Cordillera central, en el paso de la Laguna del Otúm hacia la Quebrada Africa, <named-content xmlns:xlink="http://www.w3.org/1999/xlink" content-type="dwc:verbatimCoordinates" xlink:type="simple"><named-content content-type="geo-json" specific-use="{&#34;type&#34;:&#34;Point&#34;,&#34;coordinates&#34;:[-75.400000,4.783333]}" id="NCID0EGPAO" xlink:type="simple">04°47'N, 075°24'W</named-content></named-content>, 4300 m, 09 February 1980, <italic>Jaramillo 6276</italic> (COL!).</p><p><bold>Venezuela. Lara</bold>: Morán, Páramo del Jabon (Vertiente Oriental), <named-content xmlns:xlink="http://www.w3.org/1999/xlink" content-type="dwc:verbatimCoordinates" xlink:type="simple"><named-content content-type="geo-json" specific-use="{&#34;type&#34;:&#34;Point&#34;,&#34;coordinates&#34;:[-70.100000,9.566667]}" id="NCID0EUPAO" xlink:type="simple">09°34'N, 070°06'W</named-content></named-content>, 3100–3400 m, 02 November 1969, <italic>Cuatrecasas 28216</italic> (MERF); Páramo Jabón, camino al páramo Cendé, <named-content xmlns:xlink="http://www.w3.org/1999/xlink" content-type="dwc:verbatimCoordinates" xlink:type="simple"><named-content content-type="geo-json" specific-use="{&#34;type&#34;:&#34;Point&#34;,&#34;coordinates&#34;:[-70.100000,9.566667]}" id="NCID0E5PAO" xlink:type="simple">09°34'N, 070°06'W</named-content></named-content>, 3000–3200 m, 30 December 1999, <italic>Riina 1036</italic> (VEN). <bold>Mérida</bold>: Caracciolo Parra Olmedo, Páramo La Culata en quebrada, <named-content xmlns:xlink="http://www.w3.org/1999/xlink" content-type="dwc:verbatimCoordinates" xlink:type="simple"><named-content content-type="geo-json" specific-use="{&#34;type&#34;:&#34;Point&#34;,&#34;coordinates&#34;:[-71.051111,8.778611]}" id="NCID0EKQAO" xlink:type="simple">08°46'43"N, 071°03'04"W</named-content></named-content>, 3581 m, 07 October 2006, <italic>Bonifacino 2541</italic> (VEN). Justo Briceño, Páramos de Laguna Grande, <named-content xmlns:xlink="http://www.w3.org/1999/xlink" content-type="dwc:verbatimCoordinates" xlink:type="simple"><named-content content-type="geo-json" specific-use="{&#34;type&#34;:&#34;Point&#34;,&#34;coordinates&#34;:[-70.933333,8.800000]}" id="NCID0EUQAO" xlink:type="simple">08°48'N, 070°56'W</named-content></named-content>, 21 January 1929, <italic>Pittier 13253</italic> (MO!, VEN). Libertador, Parque Nacional Sierra Nevada. Loma Redonda Teleferico station and south, <named-content xmlns:xlink="http://www.w3.org/1999/xlink" content-type="dwc:verbatimCoordinates" xlink:type="simple"><named-content content-type="geo-json" specific-use="{&#34;type&#34;:&#34;Point&#34;,&#34;coordinates&#34;:[-71.083333,8.550000]}" id="NCID0E5QAO" xlink:type="simple">08°33'N, 071°05'W</named-content></named-content>, 4068 m, 20 May 1988, <italic>Dorr 5220</italic> (AAU!); Pico Bolivar, <named-content xmlns:xlink="http://www.w3.org/1999/xlink" content-type="dwc:verbatimCoordinates" xlink:type="simple"><named-content content-type="geo-json" specific-use="{&#34;type&#34;:&#34;Point&#34;,&#34;coordinates&#34;:[-71.033333,8.550000]}" id="NCID0EIRAO" xlink:type="simple">08°33'N, 071°02'W</named-content></named-content>, 4200 m, 17 January 1968, <italic>Walter 443</italic> (GOET!). Miranda, carretera hacia Piñango, Páramo Piedras Blancas, Dtto. Rangel, <named-content xmlns:xlink="http://www.w3.org/1999/xlink" content-type="dwc:verbatimCoordinates" xlink:type="simple"><named-content content-type="geo-json" specific-use="{&#34;type&#34;:&#34;Point&#34;,&#34;coordinates&#34;:[-70.833333,9.000000]}" id="NCID0ESRAO" xlink:type="simple">09°00'N, 070°50'W</named-content></named-content>, 3700 m, 03 March 1982, <italic>Aymard 1050</italic> (MO!); Dist. Justo Briceño. Páramo y chirivital en la vertiente NW del Alto del Totumo, hoya del Río Chirurí, a 19.5 km de El Aguila por la carretera a Piñango, <named-content xmlns:xlink="http://www.w3.org/1999/xlink" content-type="dwc:verbatimCoordinates" xlink:type="simple"><named-content content-type="geo-json" specific-use="{&#34;type&#34;:&#34;Point&#34;,&#34;coordinates&#34;:[-70.816667,8.850000]}" id="NCID0E3RAO" xlink:type="simple">08°51'N, 070°49'W</named-content></named-content>, 3900–4000 m, 02 April 1982, <italic>Berry 3812</italic> (MO!); <italic>3844</italic> (MO!, VEN); de El Aguila a Piñango, <named-content xmlns:xlink="http://www.w3.org/1999/xlink" content-type="dwc:verbatimCoordinates" xlink:type="simple"><named-content content-type="geo-json" specific-use="{&#34;type&#34;:&#34;Point&#34;,&#34;coordinates&#34;:[-70.846389,8.940000]}" id="NCID0EISAO" xlink:type="simple">08°56'24"N, 070°50'47"W</named-content></named-content>, 3820 m, 03 August 2010, <italic>Grande 2565</italic> (VEN). Pueblo Llano, Andes de Merida/Steilhang oberhalb Laguna Negra, <named-content xmlns:xlink="http://www.w3.org/1999/xlink" content-type="dwc:verbatimCoordinates" xlink:type="simple"><named-content content-type="geo-json" specific-use="{&#34;type&#34;:&#34;Point&#34;,&#34;coordinates&#34;:[-70.683333,8.933333]}" id="NCID0ESSAO" xlink:type="simple">08°56'N, 070°41'W</named-content></named-content>, 3500–3700 m, 01 August 1958, <italic>Schwabe s.n</italic> (GOET!); Andes de Merida, <named-content xmlns:xlink="http://www.w3.org/1999/xlink" content-type="dwc:verbatimCoordinates" xlink:type="simple"><named-content content-type="geo-json" specific-use="{&#34;type&#34;:&#34;Point&#34;,&#34;coordinates&#34;:[-70.683333,8.933333]}" id="NCID0E3SAO" xlink:type="simple">08°56'N, 070°41'W</named-content></named-content>, 4000 m, 01 January 1973, <italic>Schwabe s.n</italic> (GOET!). Rangel, Margenes del Río Chama, cerca de Apartadevos, <named-content xmlns:xlink="http://www.w3.org/1999/xlink" content-type="dwc:verbatimCoordinates" xlink:type="simple"><named-content content-type="geo-json" specific-use="{&#34;type&#34;:&#34;Point&#34;,&#34;coordinates&#34;:[-70.850000,8.783333]}" id="NCID0EGTAO" xlink:type="simple">08°47'N, 070°51'W</named-content></named-content>, 01 July 1971, <italic>Aristeguieta 7886</italic> (MO!); Quebrada de la Mucuchache, SE de la entrada, 3600 m, 16 June 1981, <italic>Briceño 298</italic> (VEN); Dist. Rangel, cascada SE of Laguna de Mucubaji and below Pico Mucuñuque, Parque Nacional Sierra Nevada, <named-content xmlns:xlink="http://www.w3.org/1999/xlink" content-type="dwc:verbatimCoordinates" xlink:type="simple"><named-content content-type="geo-json" specific-use="{&#34;type&#34;:&#34;Point&#34;,&#34;coordinates&#34;:[-70.816667,8.800000]}" id="NCID0ESTAO" xlink:type="simple">08°48'N, 070°49'W</named-content></named-content>, 3600–3800 m, 15 June 1988, <italic>Dorr 5524</italic> (MO!, VEN); Sierra Nevada, <named-content xmlns:xlink="http://www.w3.org/1999/xlink" content-type="dwc:verbatimCoordinates" xlink:type="simple"><named-content content-type="geo-json" specific-use="{&#34;type&#34;:&#34;Point&#34;,&#34;coordinates&#34;:[-70.883333,8.600000]}" id="NCID0E3TAO" xlink:type="simple">08°36'N, 070°53'W</named-content></named-content>, 3800 m, 20 July 1934, <italic>Farenholtz 1833</italic> (GOET!); Sierra Nevada, <named-content xmlns:xlink="http://www.w3.org/1999/xlink" content-type="dwc:verbatimCoordinates" xlink:type="simple"><named-content content-type="geo-json" specific-use="{&#34;type&#34;:&#34;Point&#34;,&#34;coordinates&#34;:[-70.883333,8.600000]}" id="NCID0EGUAO" xlink:type="simple">08°36'N, 070°53'W</named-content></named-content>, 4000 m, 27 July 1934, <italic>Farenholtz 1927</italic> (GOET!); Quebrada Yoyo, <named-content xmlns:xlink="http://www.w3.org/1999/xlink" content-type="dwc:verbatimCoordinates" xlink:type="simple"><named-content content-type="geo-json" specific-use="{&#34;type&#34;:&#34;Point&#34;,&#34;coordinates&#34;:[-70.816667,8.716667]}" id="NCID0EQUAO" xlink:type="simple">08°43'N, 070°49'W</named-content></named-content>, 3880 m, 12 April 1930, <italic>Gehriger 73</italic> (MO!, VEN); Distr. Rangel. Sierra Nevada de Santo Domingo, road between Laguna de Mucubaji and Laguna Negra, <named-content xmlns:xlink="http://www.w3.org/1999/xlink" content-type="dwc:verbatimCoordinates" xlink:type="simple"><named-content content-type="geo-json" specific-use="{&#34;type&#34;:&#34;Point&#34;,&#34;coordinates&#34;:[-70.800000,8.783333]}" id="NCID0E1UAO" xlink:type="simple">08°47'N, 070°48'W</named-content></named-content>, 3400 m, 03 July 1979, <italic>Kieft 87</italic> (MO!, VEN); moraine at the head of the valley above L. Mucubají, on a small rocky cliff just above and east of the lowest falls, <named-content xmlns:xlink="http://www.w3.org/1999/xlink" content-type="dwc:verbatimCoordinates" xlink:type="simple"><named-content content-type="geo-json" specific-use="{&#34;type&#34;:&#34;Point&#34;,&#34;coordinates&#34;:[-70.816667,8.783333]}" id="NCID0EEVAO" xlink:type="simple">08°47'N, 070°49'W</named-content></named-content>, 3650 m, 21 July 1972, <italic>Loveless 1722</italic> (MO!); Sierra Nevada, <named-content xmlns:xlink="http://www.w3.org/1999/xlink" content-type="dwc:verbatimCoordinates" xlink:type="simple"><named-content content-type="geo-json" specific-use="{&#34;type&#34;:&#34;Point&#34;,&#34;coordinates&#34;:[-70.883333,8.600000]}" id="NCID0EOVAO" xlink:type="simple">08°36'N, 070°53'W</named-content></named-content>, s.d., <italic>Moritz 1120</italic> (MO!); La Nevada, <named-content xmlns:xlink="http://www.w3.org/1999/xlink" content-type="dwc:verbatimCoordinates" xlink:type="simple"><named-content content-type="geo-json" specific-use="{&#34;type&#34;:&#34;Point&#34;,&#34;coordinates&#34;:[-70.883333,8.600000]}" id="NCID0EYVAO" xlink:type="simple">08°36'N, 070°53'W</named-content></named-content>, 3352 m, 21 December 1904, <italic>Schlim 1546</italic> (MO!); Berghange oberhalb Laguna Negra/Páramo, <named-content xmlns:xlink="http://www.w3.org/1999/xlink" content-type="dwc:verbatimCoordinates" xlink:type="simple"><named-content content-type="geo-json" specific-use="{&#34;type&#34;:&#34;Point&#34;,&#34;coordinates&#34;:[-70.800000,8.766667]}" id="NCID0ECWAO" xlink:type="simple">08°46'N, 070°48'W</named-content></named-content>, 3700 m, s.d., <italic>Schwabe s.n</italic> (GOET!); Páramo de Mucubají, Páramo vegetation around Cascadas along the trail to Laguna Negra Páramo, <named-content xmlns:xlink="http://www.w3.org/1999/xlink" content-type="dwc:verbatimCoordinates" xlink:type="simple"><named-content content-type="geo-json" specific-use="{&#34;type&#34;:&#34;Point&#34;,&#34;coordinates&#34;:[-70.821111,8.780278]}" id="NCID0EMWAO" xlink:type="simple">08°46'49"N, 070°49'16"W</named-content></named-content>, 3640 m, 12 October 2007, <italic>Sklenar 10240</italic> (VEN); Caserio Mifafi, camino quebrada de río Chama-Caserio Mucumpis a través del páramo Piedra Blanca (entrada por la carretera Apartaderous-Pico Aguila), <named-content xmlns:xlink="http://www.w3.org/1999/xlink" content-type="dwc:verbatimCoordinates" xlink:type="simple"><named-content content-type="geo-json" specific-use="{&#34;type&#34;:&#34;Point&#34;,&#34;coordinates&#34;:[-70.833333,8.800000]}" id="NCID0EWWAO" xlink:type="simple">08°48'N, 070°50'W</named-content></named-content>, 14 August 1980, <italic>Stergios 2116</italic> (MO!); Páramo seco y húmedo en el sector de Sto. Domingo de Mucubají los alrededores de la Laguna de Mucubají, <named-content xmlns:xlink="http://www.w3.org/1999/xlink" content-type="dwc:verbatimCoordinates" xlink:type="simple"><named-content content-type="geo-json" specific-use="{&#34;type&#34;:&#34;Point&#34;,&#34;coordinates&#34;:[-70.816667,8.766667]}" id="NCID0EAXAO" xlink:type="simple">08°46'N, 070°49'W</named-content></named-content>, 29 May 1986, <italic>Stergios 8378</italic> (MO!). Santos Marquina, Sierra Nevada. Páramo alrededores de la Laguna Verde proximo Picos Humboldt y Bonpland, near edge of la LagunaVerde, <named-content xmlns:xlink="http://www.w3.org/1999/xlink" content-type="dwc:verbatimCoordinates" xlink:type="simple"><named-content content-type="geo-json" specific-use="{&#34;type&#34;:&#34;Point&#34;,&#34;coordinates&#34;:[-70.983333,8.566667]}" id="NCID0EKXAO" xlink:type="simple">08°34'N, 070°59'W</named-content></named-content>, 4000 m, 04 December 1959, <italic>Barclay 10034</italic> (MO!); Cerro de Caballo, <named-content xmlns:xlink="http://www.w3.org/1999/xlink" content-type="dwc:verbatimCoordinates" xlink:type="simple"><named-content content-type="geo-json" specific-use="{&#34;type&#34;:&#34;Point&#34;,&#34;coordinates&#34;:[-70.900000,8.533333]}" id="NCID0EUXAO" xlink:type="simple">08°32'N, 070°54'W</named-content></named-content>, 3600–3850 m, 25 November 1959, <italic>Barclay 9816</italic> (MO!); Sierra Nevada; alrededores de la Laguna Coromoto. Trail to Laguna Verde, <named-content xmlns:xlink="http://www.w3.org/1999/xlink" content-type="dwc:verbatimCoordinates" xlink:type="simple"><named-content content-type="geo-json" specific-use="{&#34;type&#34;:&#34;Point&#34;,&#34;coordinates&#34;:[-71.000000,8.566667]}" id="NCID0E5XAO" xlink:type="simple">08°34'N, 071°00'W</named-content></named-content>, 3300–3500 m, 03 December 1959, <italic>Barclay 9951</italic> (MO!), Parque Nacional Sierra Nevada, Mérida, Páramo Media Luna, 300 m Westl der Teleferico-Station Loma Redonda, 3920 m, 10 January 1995, <italic>Berg 517</italic> (VEN); Páramo del Aguila, 10 March 1951, <italic>Croizat 66</italic> (VEN); alrededores inmediatos de la Laguna Brava (Páramo de la Laguna Brava), sector del Páramo de los Granates, Sierra de Santo Domingo, Cordillera de los Andes, 3300 m, 20 May 1971, <italic>López-Figueiras 8728</italic> (VEN); Páramo, Los Colorados, 3900 m, 01 May 1988, <italic>López del Pozo 416</italic> (VEN); Páramo, 3550 m, July 1988, <italic>López del Pozo 944</italic> (VEN); Parque Nacional Sierra Nevada, Laguna Negra, 17 September 1998, <italic>Ramirez 5533</italic> (VEN); Laguna Mucubají, above Los Apartaderos, 3625–3655 m, 21 July 1944, <italic>Steyermark 57513</italic> (VEN); Laguna Negra, 3520 m, 18 May 1952, <italic>Varechi 962</italic> (VEN). <bold>Tachira</bold>: Jauregui, Páramo Sumusica along the trail heading northwest from the mountain pass (road La Grita-San Jose de Bolivar), <named-content xmlns:xlink="http://www.w3.org/1999/xlink" content-type="dwc:verbatimCoordinates" xlink:type="simple"><named-content content-type="geo-json" specific-use="{&#34;type&#34;:&#34;Point&#34;,&#34;coordinates&#34;:[-71.964722,8.025278]}" id="NCID0E1YAO" xlink:type="simple">08°01'31"N, 071°57'53"W</named-content></named-content>, 3340 m, 17 October 2007, <italic>Sklenar 10356</italic> (VEN). <bold>Trujillo</bold>: Boconó, Mun. Carache, P.N. Dinira, arriba de Mesa Arriba, debajo del Pico Cendé, ladera SO, <named-content xmlns:xlink="http://www.w3.org/1999/xlink" content-type="dwc:verbatimCoordinates" xlink:type="simple"><named-content content-type="geo-json" specific-use="{&#34;type&#34;:&#34;Point&#34;,&#34;coordinates&#34;:[-70.116667,9.533333]}" id="NCID0EGZAO" xlink:type="simple">09°32'N, 070°07'W</named-content></named-content>, 3200 m, 01 April 1999, <italic>Duno de Stefano 767</italic> (MO!, VEN).</p></tp:treatment-sec><ref-list><ref id="B306"><mixed-citation xmlns:xlink="http://www.w3.org/1999/xlink" xlink:type="simple"><person-group><name name-style="western"><surname>Simpson</surname><given-names>BB</given-names></name></person-group> (<year>1979</year>) <article-title>A revision of the genus <italic><tp:taxon-name><tp:taxon-name-part taxon-name-part-type="genus">Polylepis</tp:taxon-name-part></tp:taxon-name></italic> (<tp:taxon-name><tp:taxon-name-part taxon-name-part-type="family">Rosaceae</tp:taxon-name-part></tp:taxon-name>: Sanguisorbeae).</article-title><source>Smithsonian Contributions to Botany</source><volume>43</volume>(<issue>43</issue>): <fpage>1</fpage>–<lpage>62</lpage>. <ext-link xlink:type="simple" ext-link-type="doi" xlink:href="10.5479/si.0081024X.43.1">https://doi.org/10.5479/si.0081024X.43.1</ext-link></mixed-citation></ref><ref id="B12"><mixed-citation xmlns:xlink="http://www.w3.org/1999/xlink" xlink:type="simple"><person-group><name name-style="western"><surname>Arnal</surname><given-names>H</given-names></name></person-group> (<year>1983</year>) Estudio del bosque altoandino de <italic><tp:taxon-name><tp:taxon-name-part taxon-name-part-type="genus">Polylepis</tp:taxon-name-part><tp:taxon-name-part taxon-name-part-type="species">sericea</tp:taxon-name-part></tp:taxon-name></italic> Wedd. en la Cordillera de Merida. Unpubl. Thesis, Universidad Central de Venezuela, Caracas.</mixed-citation></ref><ref id="B88"><mixed-citation xmlns:xlink="http://www.w3.org/1999/xlink" xlink:type="simple"><person-group><name name-style="western"><surname>Fadiño</surname><given-names>Y</given-names></name><name name-style="western"><surname>Caro</surname><given-names>DA</given-names></name></person-group> (<year>2009</year>) <article-title>Mapa general de identificación de áreas potenciales de bosques de <italic><tp:taxon-name><tp:taxon-name-part taxon-name-part-type="genus">Polylepis</tp:taxon-name-part></tp:taxon-name></italic> en los Andes Colombianos. Una Aproximación a los bosques de <italic><tp:taxon-name><tp:taxon-name-part taxon-name-part-type="genus">Polylepis</tp:taxon-name-part></tp:taxon-name></italic> en Colombia.</article-title><source>Conservación Colombiana</source><volume>10</volume>: <fpage>1</fpage>–<lpage>69</lpage>.</mixed-citation></ref><ref id="B252"><mixed-citation xmlns:xlink="http://www.w3.org/1999/xlink" xlink:type="simple"><person-group><name name-style="western"><surname>Rangel-Ch</surname><given-names>O</given-names></name><name name-style="western"><surname>Arellano</surname><given-names>H</given-names></name></person-group> (<year>2007</year>) Los bosques de <italic><tp:taxon-name><tp:taxon-name-part taxon-name-part-type="genus">Polylepis</tp:taxon-name-part></tp:taxon-name></italic> en Colombia: Riqueza y Amenazas para su Conservación. In: Documento de Trabajo “Esperanza para los bosques de <italic><tp:taxon-name><tp:taxon-name-part taxon-name-part-type="genus">Polylepis</tp:taxon-name-part></tp:taxon-name></italic>”. Taller Lineamientos estratégicos para la Conservación de los bosques de <italic><tp:taxon-name><tp:taxon-name-part taxon-name-part-type="genus">Polylepis</tp:taxon-name-part></tp:taxon-name></italic> en el Colombia. PROAVES Colombia, 7–9.</mixed-citation></ref><ref id="B246"><mixed-citation xmlns:xlink="http://www.w3.org/1999/xlink" xlink:type="simple"><person-group><name name-style="western"><surname>Rada</surname><given-names>F</given-names></name><name name-style="western"><surname>Goldstein</surname><given-names>G</given-names></name><name name-style="western"><surname>Azocar</surname><given-names>A</given-names></name><name name-style="western"><surname>Meinzer</surname><given-names>F</given-names></name></person-group> (<year>1985</year>) <article-title>Daily and seasonal osmotic changes in a tropical treeline species.</article-title><source>Journal of Experimental Botany</source><volume>36</volume>(<issue>6</issue>): <fpage>989</fpage>–<lpage>1000</lpage>. <ext-link xlink:type="simple" ext-link-type="doi" xlink:href="10.1093/jxb/36.6.989">https://doi.org/10.1093/jxb/36.6.989</ext-link></mixed-citation></ref><ref id="B247"><mixed-citation xmlns:xlink="http://www.w3.org/1999/xlink" xlink:type="simple"><person-group><name name-style="western"><surname>Rada</surname><given-names>F</given-names></name><name name-style="western"><surname>Azócar</surname><given-names>A</given-names></name><name name-style="western"><surname>Briceno</surname><given-names>B</given-names></name><name name-style="western"><surname>González</surname><given-names>J</given-names></name><name name-style="western"><surname>García-Núñez</surname><given-names>C</given-names></name></person-group> (<year>1996</year>) <article-title>Carbon and water balance in <italic><tp:taxon-name><tp:taxon-name-part taxon-name-part-type="genus">Polylepis</tp:taxon-name-part><tp:taxon-name-part taxon-name-part-type="species">sericea</tp:taxon-name-part></tp:taxon-name></italic>, a tropical treeline species.</article-title><source>Trees (Berlin)</source><volume>10</volume>(<issue>4</issue>): <fpage>218</fpage>–<lpage>222</lpage>. <ext-link xlink:type="simple" ext-link-type="doi" xlink:href="10.1007/BF02185672">https://doi.org/10.1007/BF02185672</ext-link></mixed-citation></ref><ref id="B249"><mixed-citation xmlns:xlink="http://www.w3.org/1999/xlink" xlink:type="simple"><person-group><name name-style="western"><surname>Rada</surname><given-names>F</given-names></name><name name-style="western"><surname>García-Núñez</surname><given-names>C</given-names></name><name name-style="western"><surname>Rangel</surname><given-names>S</given-names></name></person-group> (<year>2009</year>) <article-title>Low temperature resistance in saplings and ramets of <italic><tp:taxon-name><tp:taxon-name-part taxon-name-part-type="genus">Polylepis</tp:taxon-name-part><tp:taxon-name-part taxon-name-part-type="species">sericea</tp:taxon-name-part></tp:taxon-name></italic> in the Venezuelan Andes.</article-title><source>Acta Oecologica</source><volume>35</volume>(<issue>5</issue>): <fpage>610</fpage>–<lpage>613</lpage>. <ext-link xlink:type="simple" ext-link-type="doi" xlink:href="10.1016/j.actao.2009.05.009">https://doi.org/10.1016/j.actao.2009.05.009</ext-link></mixed-citation></ref><ref id="B114"><mixed-citation xmlns:xlink="http://www.w3.org/1999/xlink" xlink:type="simple"><person-group><name name-style="western"><surname>Goldstein</surname><given-names>G</given-names></name><name name-style="western"><surname>Meinzer</surname><given-names>FC</given-names></name><name name-style="western"><surname>Rada</surname><given-names>F</given-names></name></person-group> (<year>1994</year>) <article-title>Environmental biology of a tropical treeline species, <italic><tp:taxon-name><tp:taxon-name-part taxon-name-part-type="genus">Polylepis</tp:taxon-name-part><tp:taxon-name-part taxon-name-part-type="species">sericea</tp:taxon-name-part></tp:taxon-name></italic>.</article-title> In: <person-group><name name-style="western"><surname>Rundel</surname><given-names>P</given-names></name><name name-style="western"><surname>Smith</surname><given-names>A</given-names></name><name name-style="western"><surname>Meinzer</surname><given-names>F</given-names></name></person-group> (<role>Eds</role>) <issue-title>Tropical Alpine Environments: Plant Form and Function.</issue-title><source>Cambridge University Press, Cambridge</source>, <fpage>129</fpage>–<lpage>149</lpage>. <ext-link xlink:type="simple" ext-link-type="doi" xlink:href="10.1017/CBO9780511551475.008">https://doi.org/10.1017/CBO9780511551475.008</ext-link></mixed-citation></ref><ref id="B65"><mixed-citation xmlns:xlink="http://www.w3.org/1999/xlink" xlink:type="simple"><person-group><name name-style="western"><surname>Colmenares-Arteaga</surname><given-names>M</given-names></name><name name-style="western"><surname>Rada</surname><given-names>F</given-names></name><name name-style="western"><surname>Rebeca</surname><given-names>L</given-names></name></person-group> (<year>2005</year>) <article-title>Anatomia foliar de <italic><tp:taxon-name><tp:taxon-name-part taxon-name-part-type="genus">Polylepis</tp:taxon-name-part><tp:taxon-name-part taxon-name-part-type="species">serica</tp:taxon-name-part></tp:taxon-name></italic> Wedd. (<tp:taxon-name><tp:taxon-name-part taxon-name-part-type="family">Rosaceae</tp:taxon-name-part></tp:taxon-name>) a dos altitudes en los altos Andes Venezolanos.</article-title><source>Plantula</source><volume>3</volume>(<issue>3</issue>): <fpage>141</fpage>–<lpage>148</lpage>.</mixed-citation></ref><ref id="B250"><mixed-citation xmlns:xlink="http://www.w3.org/1999/xlink" xlink:type="simple"><person-group><name name-style="western"><surname>Rada</surname><given-names>F</given-names></name><name name-style="western"><surname>García-Núñez</surname><given-names>C</given-names></name><name name-style="western"><surname>Rangel</surname><given-names>S</given-names></name></person-group> (<year>2011</year>) <article-title>Microclimate and regeneration patterns of <italic><tp:taxon-name><tp:taxon-name-part taxon-name-part-type="genus">Polylepis</tp:taxon-name-part><tp:taxon-name-part taxon-name-part-type="species">sericea</tp:taxon-name-part></tp:taxon-name></italic> in a treeline forest of the Venezuelan Andes.</article-title><source>Ecotropicos</source><volume>24</volume>(<issue>1</issue>): <fpage>113</fpage>–<lpage>122</lpage>.</mixed-citation></ref><ref id="B33"><mixed-citation xmlns:xlink="http://www.w3.org/1999/xlink" xlink:type="simple"><person-group><name name-style="western"><surname>Boza Espinoza</surname><given-names>TE</given-names></name><name name-style="western"><surname>Quispe-Melgar</surname><given-names>HR</given-names></name><name name-style="western"><surname>Kessler</surname><given-names>M</given-names></name></person-group> (<year>2019</year>) <article-title>Taxonomic Reevaluation of the <italic><tp:taxon-name><tp:taxon-name-part taxon-name-part-type="genus">Polylepis</tp:taxon-name-part><tp:taxon-name-part taxon-name-part-type="species">sericea</tp:taxon-name-part></tp:taxon-name></italic> Complex (<tp:taxon-name><tp:taxon-name-part taxon-name-part-type="family">Rosaceae</tp:taxon-name-part></tp:taxon-name>), with the Description of a New Species.</article-title><source>Systematic Botany</source><volume>44</volume>(<issue>2</issue>): <fpage>324</fpage>–<lpage>334</lpage>. <ext-link xlink:type="simple" ext-link-type="doi" xlink:href="10.1600/036364419X15562052252225">https://doi.org/10.1600/036364419X15562052252225</ext-link></mixed-citation></ref><ref id="B32"><mixed-citation xmlns:xlink="http://www.w3.org/1999/xlink" xlink:type="simple"><person-group><name name-style="western"><surname>Boyle</surname><given-names>B</given-names></name></person-group> (<year>2001</year>) <article-title>Vegetation of two sites in the northern Cordillera de Vilcabamba, Peru.</article-title> In: <person-group><name name-style="western"><surname>Alonso</surname><given-names>LE</given-names></name><name name-style="western"><surname>Alonso</surname><given-names>A</given-names></name><name name-style="western"><surname>Schulenberg</surname><given-names>TS</given-names></name><name name-style="western"><surname>Dallmeir</surname><given-names>F</given-names></name></person-group> (<role>Eds</role>) <issue-title>Biological and Social Assessments on the Cordillera de Vilcabamba, Peru.</issue-title><source>Rap Working Papers, 12. Conservation International, Washington DC</source>, <fpage>69</fpage>–<lpage>79</lpage>.</mixed-citation></ref><ref id="B34"><mixed-citation xmlns:xlink="http://www.w3.org/1999/xlink" xlink:type="simple"><person-group><name name-style="western"><surname>Boza Espinoza</surname><given-names>TE</given-names></name><name name-style="western"><surname>Romoleroux</surname><given-names>K</given-names></name><name name-style="western"><surname>Kessler</surname><given-names>M</given-names></name></person-group> (<year>2020a</year>) <article-title>Three new spcies of <italic><tp:taxon-name><tp:taxon-name-part taxon-name-part-type="genus">Polylepis</tp:taxon-name-part></tp:taxon-name></italic> (<tp:taxon-name><tp:taxon-name-part taxon-name-part-type="family">Rosaceae</tp:taxon-name-part></tp:taxon-name>) from Ecuador.</article-title><source>Phytoxa</source><volume>454</volume>(<issue>2</issue>): <fpage>111</fpage>–<lpage>126</lpage>. <ext-link xlink:type="simple" ext-link-type="doi" xlink:href="10.11646/phytotaxa.454.2.3">https://doi.org/10.11646/phytotaxa.454.2.3</ext-link></mixed-citation></ref></ref-list></tp:taxon-treatment>
