# Supplementary material for: ﻿A monograph of the genus Polylepis (Rosaceae)
Source: PhytoKeys. 2022 Aug 1;203:1–274. doi: 10.3897/phytokeys.203.83529 (PMC9849045; doi:10.3897/phytokeys.203.83529)
Supplement: XML Treatment for Polylepis pepei [file phytokeys.203.83529-treatment20.xml]

<!DOCTYPE tp:taxon-treatment
  PUBLIC "-//TaxonX//DTD Taxonomic Treatment Publishing DTD v0 20100105//EN" "tax-treatment-NSO.dtd">
<tp:taxon-treatment xmlns:tp="http://www.plazi.org/taxpub"><tp:treatment-meta><kwd-group><label>Taxon classification</label><kwd>
              <named-content content-type="kingdom">Plantae</named-content>
            </kwd><kwd>
              <named-content content-type="order">Rosales</named-content>
            </kwd><kwd>
              <named-content content-type="family">Rosaceae</named-content>
            </kwd></kwd-group><mixed-citation publication-type="journal"><person-group><name><surname>Boza Espinoza</surname><given-names>Tatiana Erika</given-names></name><name><surname>Kessler</surname><given-names>Michael</given-names></name></person-group><article-title>﻿A monograph of the genus <italic><tp:taxon-name><tp:taxon-name-part taxon-name-part-type="genus" reg="Polylepis">Polylepis</tp:taxon-name-part></tp:taxon-name></italic> (<tp:taxon-name><tp:taxon-name-part taxon-name-part-type="family">Rosaceae</tp:taxon-name-part></tp:taxon-name>)</article-title><source>PhytoKeys</source><day>01</day><month>08</month><year>2022</year><volume>203</volume><fpage>1</fpage><lpage>274</lpage><pub-id pub-id-type="doi">10.3897/phytokeys.203.83529</pub-id></mixed-citation></tp:treatment-meta><tp:nomenclature><label>﻿14.</label><tp:taxon-name>
            <object-id xmlns:xlink="http://www.w3.org/1999/xlink" content-type="arpha" xlink:type="simple">DE85F3FD-EC36-59E7-9EDC-4689BF5E160A</object-id>
            <tp:taxon-name-part taxon-name-part-type="genus" reg="Polylepis">Polylepis</tp:taxon-name-part>
            <tp:taxon-name-part taxon-name-part-type="species" reg="pepei">pepei</tp:taxon-name-part>
          </tp:taxon-name><tp:taxon-authority>B.B. Simpson, Smithsonian Contr. Bot. 43: 32. 1979.</tp:taxon-authority><xref ref-type="fig" rid="F42">Figs 42</xref><xref ref-type="fig" rid="F43">, 43</xref></tp:nomenclature><tp:treatment-sec sec-type="material" id="SECID0EC4AO"><title>Type.</title><p>Bolivia. Cochabamba: 77 km after Chapare on the road to Todos Santos, 4200 m, 4 Jan 1968, <italic>Vuilleumier 465</italic> (holotype: US!; isotypes: MO!, NY!, P!, TEX!,US!, VEN!).</p><fig id="F42" position="float" orientation="portrait"><object-id xmlns:xlink="http://www.w3.org/1999/xlink" content-type="doi" xlink:type="simple">10.3897/phytokeys.203.83529.figure42</object-id><object-id xmlns:xlink="http://www.w3.org/1999/xlink" content-type="arpha" xlink:type="simple">862EEA2F-E19D-5C79-8F4B-F67BF2A2689F</object-id><label>Figure 42.</label><caption><p><italic><tp:taxon-name><tp:taxon-name-part taxon-name-part-type="genus" reg="Polylepis">Polylepis</tp:taxon-name-part><tp:taxon-name-part taxon-name-part-type="species" reg="pepei">pepei</tp:taxon-name-part></tp:taxon-name></italic> B.B. Simpson. <bold>A</bold> flowering branch <bold>B</bold> leaves <bold>C</bold> upper leaf surface <bold>D</bold> habit <bold>E</bold> bark. Scale bars: 1 cm (<bold>A, C</bold>); 2 cm (<bold>B</bold>). Photographs <bold>A–C, E</bold> A. Fuentes <bold>D</bold> J. Quisbert.</p></caption><graphic xmlns:xlink="http://www.w3.org/1999/xlink" xlink:href="phytokeys-203-001_article-83529__-g042.jpg" position="float" orientation="portrait" xlink:type="simple" id="oo_721359.jpg"><uri content-type="original_file" xlink:type="simple">https://binary.pensoft.net/fig/721359</uri></graphic></fig></tp:treatment-sec><tp:treatment-sec sec-type="description" id="SECID0EU5AO"><title>Description.</title><p><bold><italic>Shrubs or trees</italic></bold> 2–7(9) m tall. <bold><italic>Leaves</italic></bold> strongly congested at the branch tips, imparipinnate with 2 pairs of leaflets, obtrullate in outline, (1.3–)1.7–2.6 × 1.2–2.0 cm; rachises densely sericeous, points of leaflet attachment with a tuft of long; stipular sheaths apically truncate or with spurs, densely lanate on the outer surfaces; leaflets elliptic in outline, second pair from the terminal leaflet the largest, one of this pair 0.8–1.3 × 0.2–0.7 cm; margin entire, apically emarginate or tridentate due to a projection of the mid-vein, basally unequally cordate; upper leaflet surfaces sparsely to densely sericeous; lower leaflet surfaces densely sericeous with whitish hairs 0.6–0.9 mm long. <bold><italic>Inflorescences</italic></bold> upright, 1.2–1.6(–3.5) cm long, bearing 3 flowers; floral bracts 4.0–7.3 mm long, narrowly triangular, densely sericeous on the outer surface; rachises densely sericeous. <bold><italic>Flowers</italic></bold> 4.9–5.9 mm diam.; sepals 3–4, ovate, green, densely sericeous outside; stamens 5–9, anthers orbicular, with a dense tuft of straight white hairs on the upper half; styles fimbriate, 3.0–4.9 mm long. <bold><italic>Fruits</italic></bold> turbinate often slightly twisted, with variable numbers and placement of short spines, densely sericeous; 2.3–5.7 × 1.9–3.9 mm including spines. <bold><italic>Diploid</italic></bold>.</p><fig id="F43" position="float" orientation="portrait"><object-id xmlns:xlink="http://www.w3.org/1999/xlink" content-type="doi" xlink:type="simple">10.3897/phytokeys.203.83529.figure43</object-id><object-id xmlns:xlink="http://www.w3.org/1999/xlink" content-type="arpha" xlink:type="simple">95FE3A64-85B8-5207-A45D-791B95BB46F7</object-id><label>Figure 43.</label><caption><p><italic><tp:taxon-name><tp:taxon-name-part taxon-name-part-type="genus" reg="Polylepis">Polylepis</tp:taxon-name-part><tp:taxon-name-part taxon-name-part-type="species" reg="pepei">pepei</tp:taxon-name-part></tp:taxon-name></italic> B.B. Simpson <bold>A</bold> flowering branch <bold>B</bold> stipular sheaths <bold>C</bold> upper leaf surface <bold>D</bold> flower <bold>E</bold> fruit <bold>F</bold> lower leaves surface (<bold>A, C–E</bold><italic>Kessler 3386</italic><bold>F</bold><italic>Beck 14680</italic><bold>D</bold><italic>Beck 11859</italic>). Scale bars: 2 cm (<bold>A</bold>); 1.5 cm (<bold>B, C</bold>); 6 mm (<bold>D</bold>). Photographs by T. E. Boza E.</p></caption><graphic xmlns:xlink="http://www.w3.org/1999/xlink" xlink:href="phytokeys-203-001_article-83529__-g043.jpg" position="float" orientation="portrait" xlink:type="simple" id="oo_721360.jpg"><uri content-type="original_file" xlink:type="simple">https://binary.pensoft.net/fig/721360</uri></graphic></fig></tp:treatment-sec><tp:treatment-sec sec-type="distribution" id="SECID0EEBBO"><title>Distribution, habitat and ecology.</title><p><italic><tp:taxon-name><tp:taxon-name-part taxon-name-part-type="genus" reg="Polylepis">Polylepis</tp:taxon-name-part><tp:taxon-name-part taxon-name-part-type="species" reg="pepei">pepei</tp:taxon-name-part></tp:taxon-name></italic> has been found in northern to central Bolivia and southern Puno (Peru) where it has been collected at one locality in San Antonio de Putina Province close to the border with Bolivia (Fig. <xref ref-type="fig" rid="F24">24</xref>). It grows at 3550–4800 m elevation, where it typically forms the uppermost forests, often in isolated patches high above the closed treeline, often on rocky slopes (<xref ref-type="bibr" rid="B319">Sylvester et al. 2017</xref>). Forest remnants in sites that are topographically inaccessible to grazing animals and man-made fires support a unique flora with many previously undescribed species (<xref ref-type="bibr" rid="B318">Sylvester et al. 2016</xref>) that presumably represents remnants of the natural potential vegetation (<xref ref-type="bibr" rid="B316">Sylvester et al. 2014a</xref>). Such inaccessible forest remnants are also characterized by a high proportion (on average 30%) of dead, standing trees, which support a diverse flora of epiphytic bryophytes and lichens (<xref ref-type="bibr" rid="B319">Sylvester et al. 2017</xref>). In accessible forests, such dead trees are harvested by the local inhabitants as firewood (<xref ref-type="bibr" rid="B328">Toivonen et al. 2018</xref>). The world’s highest vascular epiphytes (<italic><tp:taxon-name><tp:taxon-name-part taxon-name-part-type="genus" reg="Melpomene">Melpomene</tp:taxon-name-part></tp:taxon-name></italic> spp., <tp:taxon-name><tp:taxon-name-part taxon-name-part-type="family">Polypodiaceae</tp:taxon-name-part></tp:taxon-name>) have been found at elevations of up to 4550 m in forest of <italic><tp:taxon-name><tp:taxon-name-part taxon-name-part-type="genus" reg="Polylepis">P.</tp:taxon-name-part><tp:taxon-name-part taxon-name-part-type="species" reg="pepei">pepei</tp:taxon-name-part></tp:taxon-name></italic> (<xref ref-type="bibr" rid="B317">Sylvester et al. 2014b</xref>). These forests also support the hemiparasite <italic><tp:taxon-name><tp:taxon-name-part taxon-name-part-type="genus" reg="Tristerix">Tristerix</tp:taxon-name-part><tp:taxon-name-part taxon-name-part-type="species" reg="longebracteatus">longebracteatus</tp:taxon-name-part></tp:taxon-name></italic> (Desr.) Barlow &amp; Wiens (<tp:taxon-name><tp:taxon-name-part taxon-name-part-type="family">Loranthaceae</tp:taxon-name-part></tp:taxon-name>) at over 4600 m elevation (<xref ref-type="bibr" rid="B317">Sylvester et al. 2014b</xref>). Stands of <italic><tp:taxon-name><tp:taxon-name-part taxon-name-part-type="genus" reg="Polylepis">P.</tp:taxon-name-part><tp:taxon-name-part taxon-name-part-type="species" reg="pepei">pepei</tp:taxon-name-part></tp:taxon-name></italic> are often very dense, with numerous trunks of relatively small diameters of around 10 cm (<xref ref-type="bibr" rid="B328">Toivonen et al. 2018</xref>). Radial tree growth of the species is enhanced by rains in the dry season and varies depending on local conditions including slope and substrate (<xref ref-type="bibr" rid="B153">Jomelli et al. 2012</xref>). Vegetative reproduction increases with elevation, to the degree that the uppermost stands have no reproduction by seeds at all (<xref ref-type="bibr" rid="B136">Hertel and Wesche 2008</xref>; <xref ref-type="bibr" rid="B328">Toivonen et al. 2018</xref>).</p></tp:treatment-sec><tp:treatment-sec sec-type="conservation status" id="SECID0EXEBO"><title>Conservation status.</title><p><italic><tp:taxon-name><tp:taxon-name-part taxon-name-part-type="genus" reg="Polylepis">Polylepis</tp:taxon-name-part><tp:taxon-name-part taxon-name-part-type="species" reg="pepei">pepei</tp:taxon-name-part></tp:taxon-name></italic> is known from 12 locations with an <abbrev xmlns:xlink="http://www.w3.org/1999/xlink" xlink:title="Extent of Occurrence" id="ABBRID0EIFBO" xlink:type="simple">EOO</abbrev> of 35,111 km<sup>2</sup> and an estimated <abbrev xmlns:xlink="http://www.w3.org/1999/xlink" xlink:title="area of occupancy" id="ABBRID0EOFBO" xlink:type="simple">AOO</abbrev> of 68 km<sup>2</sup>. <italic><tp:taxon-name><tp:taxon-name-part taxon-name-part-type="genus" reg="Polylepis">Polylepis</tp:taxon-name-part><tp:taxon-name-part taxon-name-part-type="species" reg="pepei">pepei</tp:taxon-name-part></tp:taxon-name></italic> was categorized as <abbrev xmlns:xlink="http://www.w3.org/1999/xlink" xlink:title="Vulnerable" id="ABBRID0E6FBO" xlink:type="simple">VU</abbrev> (A1c) in the World List of Threatened Trees (<xref ref-type="bibr" rid="B227">Oldfield et al. 1998</xref>). Later, it was classified as EN (B1b(i,iii)) in the Red List of Threatened Flora of Bolivia (<xref ref-type="bibr" rid="B13">Arrázola and Coronado 2012</xref>). It is protected within Madidi and Carrasco National Parks of Bolivia. A stand above Unduavi has been focus of conservation attention due to the presence of the critically endangered bird species <italic><tp:taxon-name><tp:taxon-name-part taxon-name-part-type="genus" reg="Anairetes">Anairetes</tp:taxon-name-part><tp:taxon-name-part taxon-name-part-type="species" reg="alpinus">alpinus</tp:taxon-name-part></tp:taxon-name></italic> (<xref ref-type="bibr" rid="B223">Navarro et al. 2010</xref>). Stands of <italic><tp:taxon-name><tp:taxon-name-part taxon-name-part-type="genus" reg="Polylepis">P.</tp:taxon-name-part><tp:taxon-name-part taxon-name-part-type="species" reg="pepei">pepei</tp:taxon-name-part></tp:taxon-name></italic> are severely threatened by livestock activities that involve annual burns of the grasslands that often extend into the forests. This species survives low to moderate levels of direct use by local extraction of firewood (<xref ref-type="bibr" rid="B223">Navarro et al. 2010</xref>). We assess <italic><tp:taxon-name><tp:taxon-name-part taxon-name-part-type="genus" reg="Polylepis">P.</tp:taxon-name-part><tp:taxon-name-part taxon-name-part-type="species" reg="pepei">pepei</tp:taxon-name-part></tp:taxon-name></italic> as Endangered (A2a, B1a+B2a, C1, D1).</p></tp:treatment-sec><tp:treatment-sec sec-type="notes" id="SECID0EUHBO"><title>Notes.</title><p><italic><tp:taxon-name><tp:taxon-name-part taxon-name-part-type="genus" reg="Polylepis">Polylepis</tp:taxon-name-part><tp:taxon-name-part taxon-name-part-type="species" reg="pepei">pepei</tp:taxon-name-part></tp:taxon-name></italic> is very similar to <italic><tp:taxon-name><tp:taxon-name-part taxon-name-part-type="genus" reg="Polylepis">P.</tp:taxon-name-part><tp:taxon-name-part taxon-name-part-type="species" reg="rodolfovasquezii">rodolfovasquezii</tp:taxon-name-part></tp:taxon-name></italic>. It differs by having two pairs of lateral leaflets (versus one pair in <italic><tp:taxon-name><tp:taxon-name-part taxon-name-part-type="genus" reg="Polylepis">P.</tp:taxon-name-part><tp:taxon-name-part taxon-name-part-type="species" reg="rodolfovasquezii">rodolfovasquezii</tp:taxon-name-part></tp:taxon-name></italic>) and longer inflorescences (1.2–1.6(–3.5) cm) bearing three flowers, whereas <italic><tp:taxon-name><tp:taxon-name-part taxon-name-part-type="genus" reg="Polylepis">P.</tp:taxon-name-part><tp:taxon-name-part taxon-name-part-type="species" reg="rodolfovasquezii">rodolfovasquezii</tp:taxon-name-part></tp:taxon-name></italic> has shorter inflorescences (0.9–1.1 cm) bearing just one flower. Additionally, <italic><tp:taxon-name><tp:taxon-name-part taxon-name-part-type="genus" reg="Polylepis">P.</tp:taxon-name-part><tp:taxon-name-part taxon-name-part-type="species" reg="pepei">pepei</tp:taxon-name-part></tp:taxon-name></italic> may be confused with <italic><tp:taxon-name><tp:taxon-name-part taxon-name-part-type="genus" reg="Polylepis">P.</tp:taxon-name-part><tp:taxon-name-part taxon-name-part-type="species" reg="subsericans">subsericans</tp:taxon-name-part></tp:taxon-name></italic> and <italic><tp:taxon-name><tp:taxon-name-part taxon-name-part-type="genus" reg="Polylepis">P.</tp:taxon-name-part><tp:taxon-name-part taxon-name-part-type="species" reg="flavipila">flavipila</tp:taxon-name-part></tp:taxon-name></italic> because they all share short leaflets and inflorescences. <italic><tp:taxon-name><tp:taxon-name-part taxon-name-part-type="genus" reg="Polylepis">Polylepis</tp:taxon-name-part><tp:taxon-name-part taxon-name-part-type="species" reg="pepei">pepei</tp:taxon-name-part></tp:taxon-name></italic> differs from these by having two pairs of lateral leaflets and sericeous hairs, whereas the other two species have one pair of lateral leaflets and strigose hairs in <italic><tp:taxon-name><tp:taxon-name-part taxon-name-part-type="genus" reg="Polylepis">P.</tp:taxon-name-part><tp:taxon-name-part taxon-name-part-type="species" reg="subsericans">subsericans</tp:taxon-name-part></tp:taxon-name></italic> and pilose hairs in <italic><tp:taxon-name><tp:taxon-name-part taxon-name-part-type="genus" reg="Polylepis">P.</tp:taxon-name-part><tp:taxon-name-part taxon-name-part-type="species" reg="flavipila">flavipila</tp:taxon-name-part></tp:taxon-name></italic>.</p></tp:treatment-sec><tp:treatment-sec sec-type="material" id="SECID0EILBO"><title>Specimens examined.</title><p><bold>Bolivia. Cochabamba</bold>: Chapare, Km 74 Camino antiguo a los yungas del Chapare entrando por Aguirre, 3760 m, 24 April 1999, <italic>Mercado 2207</italic> (MO!); 77 km. after Cochabamba on the road to Todos Santos, 4200 m, 04 January 1967, <italic>Vuilleumier 465</italic> (MO!, NY, US!). Tiraque, El Ronco, ceja de monte yungena, <named-content xmlns:xlink="http://www.w3.org/1999/xlink" content-type="dwc:verbatimCoordinates" xlink:type="simple"><named-content content-type="geo-json" specific-use="{&#34;type&#34;:&#34;Point&#34;,&#34;coordinates&#34;:[-65.655556,-17.001389]}" id="NCID0EXLBO" xlink:type="simple">17°00'05"S, 065°39'20"W</named-content></named-content>, 3930 m, 11 May 2005, <italic>Alcázar-Johansen 403</italic> (BOLV); El Ronco, Ceja de monte yunguena, <named-content xmlns:xlink="http://www.w3.org/1999/xlink" content-type="dwc:verbatimCoordinates" xlink:type="simple"><named-content content-type="geo-json" specific-use="{&#34;type&#34;:&#34;Point&#34;,&#34;coordinates&#34;:[-65.655556,-17.001389]}" id="NCID0EBMBO" xlink:type="simple">17°00'05"S, 065°39'20"W</named-content></named-content>, 3710 m, 11 May 2005, <italic>Johansen 403</italic> (MO!). <bold>La Paz</bold>: Bautista Saavedra, Area Natural de Manejo Integrado Apolobamba, Hilo Hilo, a una hora y media de Pallalani en direccion a Laji Sorapata, sobre el camino, <named-content xmlns:xlink="http://www.w3.org/1999/xlink" content-type="dwc:verbatimCoordinates" xlink:type="simple"><named-content content-type="geo-json" specific-use="{&#34;type&#34;:&#34;Point&#34;,&#34;coordinates&#34;:[-68.926111,-14.877778]}" id="NCID0ENMBO" xlink:type="simple">14°52'40"S, 068°55'34"W</named-content></named-content>, 4300 m, 06 April 2009, <italic>Loza 589</italic> (LPB, MA, MO!, USZ); <italic>590</italic> (LPB, MO!, QCA!, USZ). Franz Tamayo, Parque Nacional Madidi, Queara, sector Quecara, Llantai Cunca, <named-content xmlns:xlink="http://www.w3.org/1999/xlink" content-type="dwc:verbatimCoordinates" xlink:type="simple"><named-content content-type="geo-json" specific-use="{&#34;type&#34;:&#34;Point&#34;,&#34;coordinates&#34;:[-69.083611,-14.650278]}" id="NCID0EZMBO" xlink:type="simple">14°39'01"S, 069°05'01"W</named-content></named-content>, 21 April 2008, <italic>Fuentes 12687</italic> (BOLV, CTES, HSB, LPB, MA, MO!, QCA!, USZ); Area Natural de Manejo Integrado Apolobamba, Keara, hacia el NW, <named-content xmlns:xlink="http://www.w3.org/1999/xlink" content-type="dwc:verbatimCoordinates" xlink:type="simple"><named-content content-type="geo-json" specific-use="{&#34;type&#34;:&#34;Point&#34;,&#34;coordinates&#34;:[-69.093056,-14.684167]}" id="NCID0EDNBO" xlink:type="simple">14°41'03"S, 069°05'35"W</named-content></named-content>, 4151 m, 17 June 2005, <italic>Fuentes 8282</italic> (LPB, MA, MO!, QCA!); Area Natural de Manejo Integrado Apolobamba, Waca Cocha, 4.7 km al SE de Keara, <named-content xmlns:xlink="http://www.w3.org/1999/xlink" content-type="dwc:verbatimCoordinates" xlink:type="simple"><named-content content-type="geo-json" specific-use="{&#34;type&#34;:&#34;Point&#34;,&#34;coordinates&#34;:[-69.071389,-14.729722]}" id="NCID0ENNBO" xlink:type="simple">14°43'47"S, 069°04'17"W</named-content></named-content>, 18 June 2005, <italic>Fuentes 8341</italic> (LPB, MO!, QCA!); Area Natural de Manejo Integrado Apolobamba, Hilo Hilo, frente a Pallalani, <named-content xmlns:xlink="http://www.w3.org/1999/xlink" content-type="dwc:verbatimCoordinates" xlink:type="simple"><named-content content-type="geo-json" specific-use="{&#34;type&#34;:&#34;Point&#34;,&#34;coordinates&#34;:[-68.952500,-14.880278]}" id="NCID0EXNBO" xlink:type="simple">14°52'49"S, 068°57'09"W</named-content></named-content>, 4286 m, 05 April 2009, <italic>Loza 587</italic> (LPB, MO!, QCA!, USZ); <italic>588</italic> (BOLV, LPB, MO!, QCA!, USZ); Parque Nacional Madidi, Queara nuevo, Chuñuña, queñual al N del pueblo, <named-content xmlns:xlink="http://www.w3.org/1999/xlink" content-type="dwc:verbatimCoordinates" xlink:type="simple"><named-content content-type="geo-json" specific-use="{&#34;type&#34;:&#34;Point&#34;,&#34;coordinates&#34;:[-69.093333,-14.684444]}" id="NCID0EDOBO" xlink:type="simple">14°41'04"S, 069°05'36"W</named-content></named-content>, 4100 m, 09 April 2008, <italic>Paco 1</italic> (BOLV, DAV, HSB, LPB, MA, MO!, USZ); Area Natural de Manejo Integrado Apolobamba, Queara nuevo Toilcacocha, <named-content xmlns:xlink="http://www.w3.org/1999/xlink" content-type="dwc:verbatimCoordinates" xlink:type="simple"><named-content content-type="geo-json" specific-use="{&#34;type&#34;:&#34;Point&#34;,&#34;coordinates&#34;:[-69.088056,-14.686667]}" id="NCID0ENOBO" xlink:type="simple">14°41'12"S, 069°05'17"W</named-content></named-content>, 3930 m, 11 April 2008, <italic>Paco 80</italic> (LPB, MA, MO!, QCA!, US!); Apolobamba, Puina, cerca de Queñuapata, <named-content xmlns:xlink="http://www.w3.org/1999/xlink" content-type="dwc:verbatimCoordinates" xlink:type="simple"><named-content content-type="geo-json" specific-use="{&#34;type&#34;:&#34;Point&#34;,&#34;coordinates&#34;:[-69.097778,-14.607222]}" id="NCID0EXOBO" xlink:type="simple">14°36'26"S, 069°05'52"W</named-content></named-content>, 4365 m, 10 April 2008, <italic>Quisbert 801</italic> (BOLV, LPB, MA, MO!, NY, USZ); <italic>810</italic> (LPB, MA, MO!, USZ); Apolobamba, entre la comunidad de Puina y cerro k’akepununa, <named-content xmlns:xlink="http://www.w3.org/1999/xlink" content-type="dwc:verbatimCoordinates" xlink:type="simple"><named-content content-type="geo-json" specific-use="{&#34;type&#34;:&#34;Point&#34;,&#34;coordinates&#34;:[-69.096389,-14.606667]}" id="NCID0EDPBO" xlink:type="simple">14°36'24"S, 069°05'47"W</named-content></named-content>, 4458 m, 11 April 2008, <italic>Quisbert 821</italic> (LPB, MA, MO!, USZ); <italic>825</italic> (BOLV, LPB, MA, MO!, QCA!, USZ); Apolobamba, Palomani, <named-content xmlns:xlink="http://www.w3.org/1999/xlink" content-type="dwc:verbatimCoordinates" xlink:type="simple"><named-content content-type="geo-json" specific-use="{&#34;type&#34;:&#34;Point&#34;,&#34;coordinates&#34;:[-69.127222,-14.582778]}" id="NCID0EPPBO" xlink:type="simple">14°34'58"S, 069°07'38"W</named-content></named-content>, 4286 m, 12 April 2008, <italic>Quisbert 844</italic> (BOLV, HSB, LPB, MA, MO!, QCA!, USZ); <italic>848</italic> (BOLV, LPB, MA, MO!, USZ). Inquisivi, 15 Km N Villa Victoria, ca. 15 km SE Quime, <named-content xmlns:xlink="http://www.w3.org/1999/xlink" content-type="dwc:verbatimCoordinates" xlink:type="simple"><named-content content-type="geo-json" specific-use="{&#34;type&#34;:&#34;Point&#34;,&#34;coordinates&#34;:[-67.233333,-17.100000]}" id="NCID0E2PBO" xlink:type="simple">17°06'S, 067°14'W</named-content></named-content>, 4050 m, 05 December 1991, <italic>Kessler 3385</italic> (AAU!, GOET!, MO!); <italic>3386</italic> (AAU!, GOET!, MO!). Murillo, entre Pongo y Unduavi, MIna 50, subiendo hacia la Mina SAn Luis, 3960 m, 28 October 1994, <italic>Beck 21532</italic> (LPB); Pongo bajanado a los Yungas, del pueblo Pongo subiendo a los restos del bosque de <italic><tp:taxon-name><tp:taxon-name-part taxon-name-part-type="genus" reg="Polylepis">Polylepis</tp:taxon-name-part><tp:taxon-name-part taxon-name-part-type="species" reg="pepei">pepei</tp:taxon-name-part></tp:taxon-name></italic>, <named-content xmlns:xlink="http://www.w3.org/1999/xlink" content-type="dwc:verbatimCoordinates" xlink:type="simple"><named-content content-type="geo-json" specific-use="{&#34;type&#34;:&#34;Point&#34;,&#34;coordinates&#34;:[-67.957222,-16.325556]}" id="NCID0EUQBO" xlink:type="simple">16°19'32"S, 067°57'26"W</named-content></named-content>, 3950 m, 10 January 2007, <italic>Beck 29771</italic> (LPB); Valle del Zongo entrando arriba de Botijalca (Tiquimani) haia el Este, Umapalca media hora y entrando en Valle Latera, <named-content xmlns:xlink="http://www.w3.org/1999/xlink" content-type="dwc:verbatimCoordinates" xlink:type="simple"><named-content content-type="geo-json" specific-use="{&#34;type&#34;:&#34;Point&#34;,&#34;coordinates&#34;:[-68.050000,-16.200000]}" id="NCID0E5QBO" xlink:type="simple">16°12'S, 068°03'W</named-content></named-content>, 4000 m, 31 January 2004, <italic>Beck 30014</italic> (LPB); 14.8 km N of the pass at the head of The Zongo Valley, <named-content xmlns:xlink="http://www.w3.org/1999/xlink" content-type="dwc:verbatimCoordinates" xlink:type="simple"><named-content content-type="geo-json" specific-use="{&#34;type&#34;:&#34;Point&#34;,&#34;coordinates&#34;:[-68.116667,-16.216667]}" id="NCID0EIRBO" xlink:type="simple">16°13'S, 068°07'W</named-content></named-content>, 3850–4050 m, 11 April 1987, <italic>Brandbyge 584</italic> (AAU!); <italic>854</italic> (MO!); Valle del Río Zongo. 14.8 km al norte de la cumbre, <named-content xmlns:xlink="http://www.w3.org/1999/xlink" content-type="dwc:verbatimCoordinates" xlink:type="simple"><named-content content-type="geo-json" specific-use="{&#34;type&#34;:&#34;Point&#34;,&#34;coordinates&#34;:[-68.116667,-16.200000]}" id="NCID0EURBO" xlink:type="simple">16°12'S, 068°07'W</named-content></named-content>, 3900–4000 m, 20 February 1987, <italic>Solomon 16172</italic> (LPB, MO!); 17.0 km al este de La Cumbre (vieja estación de ferrocarril) por el camino a Unduavi (4.2 km al oeste de Unduavi), <named-content xmlns:xlink="http://www.w3.org/1999/xlink" content-type="dwc:verbatimCoordinates" xlink:type="simple"><named-content content-type="geo-json" specific-use="{&#34;type&#34;:&#34;Point&#34;,&#34;coordinates&#34;:[-67.916667,-16.316667]}" id="NCID0E5RBO" xlink:type="simple">16°19'S, 067°55'W</named-content></named-content>, 3350 m, 11 April 1988, <italic>Solomon 18267</italic> (LPB, MO!). Nor Yungas, arriba de Unduavi subiendo aproximadamente 45 min hacia los bosques de <italic><tp:taxon-name><tp:taxon-name-part taxon-name-part-type="genus" reg="Polylepis">Polylepis</tp:taxon-name-part><tp:taxon-name-part taxon-name-part-type="species" reg="pepei">pepei</tp:taxon-name-part></tp:taxon-name></italic>, <named-content xmlns:xlink="http://www.w3.org/1999/xlink" content-type="dwc:verbatimCoordinates" xlink:type="simple"><named-content content-type="geo-json" specific-use="{&#34;type&#34;:&#34;Point&#34;,&#34;coordinates&#34;:[-67.933333,-16.300000]}" id="NCID0ETSBO" xlink:type="simple">16°18'S, 067°56'W</named-content></named-content>, 4120 m, 13 September 2016, <italic>Escobari 78</italic> (LPB). Sud Yungas, debajo de Unduavi, subiendo el valle de Cerromarca, 3450 m, 28 August 1988, <italic>Beck 14680</italic> (LPB).</p><p><bold>Peru. Puno</bold>: San Antonio de Putina, Tocko-Tocko, <named-content xmlns:xlink="http://www.w3.org/1999/xlink" content-type="dwc:verbatimCoordinates" xlink:type="simple"><named-content content-type="geo-json" specific-use="{&#34;type&#34;:&#34;Point&#34;,&#34;coordinates&#34;:[-69.605833,-14.732222]}" id="NCID0EDTBO" xlink:type="simple">14°43'56"S, 69°36'21"W</named-content></named-content>, 4560 m, 10–12 June 1969, <italic>Vargas 21596</italic> (CUZ!).</p></tp:treatment-sec><tp:treatment-sec><!--Section generated to contain objects referenced in tp:taxon-treatment.--><fig id="F24" position="float" orientation="portrait"><object-id xmlns:xlink="http://www.w3.org/1999/xlink" content-type="doi" xlink:type="simple">10.3897/phytokeys.203.83529.figure24</object-id><object-id xmlns:xlink="http://www.w3.org/1999/xlink" content-type="arpha" xlink:type="simple">78C3BFB1-123C-5088-B9E5-0B6AC42D1BEF</object-id><label>Figure 24.</label><caption><p>Geographical distribution of the species of the subsections <italic><tp:taxon-name><tp:taxon-name-part taxon-name-part-type="genus" reg="Lanuginosae">Lanuginosae</tp:taxon-name-part></tp:taxon-name></italic>, <italic><tp:taxon-name><tp:taxon-name-part taxon-name-part-type="genus" reg="Pauta">Pauta</tp:taxon-name-part></tp:taxon-name></italic> and <italic><tp:taxon-name><tp:taxon-name-part taxon-name-part-type="genus" reg="Pepea">Pepea</tp:taxon-name-part></tp:taxon-name></italic>.</p></caption><graphic xmlns:xlink="http://www.w3.org/1999/xlink" xlink:href="phytokeys-203-001_article-83529__-g024.jpg" position="float" orientation="portrait" xlink:type="simple" id="oo_721341.jpg"><uri content-type="original_file" xlink:type="simple">https://binary.pensoft.net/fig/721341</uri></graphic></fig></tp:treatment-sec><ref-list><ref id="B319"><mixed-citation xmlns:xlink="http://www.w3.org/1999/xlink" xlink:type="simple"><person-group><name name-style="western"><surname>Sylvester</surname><given-names>SP</given-names></name><name name-style="western"><surname>Heitkamp</surname><given-names>F</given-names></name><name name-style="western"><surname>Sylvester</surname><given-names>MDPV</given-names></name><name name-style="western"><surname>Jungkunst</surname><given-names>HF</given-names></name><name name-style="western"><surname>Sipman</surname><given-names>HJM</given-names></name><name name-style="western"><surname>Toivonen</surname><given-names>JM</given-names></name><name name-style="western"><surname>Gonzales</surname><given-names>Inca CA</given-names></name><name name-style="western"><surname>Ospina</surname><given-names>JC</given-names></name><name name-style="western"><surname>Kessler</surname><given-names>M</given-names></name></person-group> (<year>2017</year>) <article-title>Relict high-Andean ecosystems challenge our concepts of naturalness and human impact.</article-title><source>Scientific Reports</source><volume>7</volume>(<issue>1</issue>): <fpage>1</fpage>–<lpage>13</lpage>. <ext-link xlink:type="simple" ext-link-type="doi" xlink:href="10.1038/s41598-017-03500-7">https://doi.org/10.1038/s41598-017-03500-7</ext-link></mixed-citation></ref><ref id="B318"><mixed-citation xmlns:xlink="http://www.w3.org/1999/xlink" xlink:type="simple"><person-group><name name-style="western"><surname>Sylvester</surname><given-names>SP</given-names></name><name name-style="western"><surname>Soreng</surname><given-names>RJ</given-names></name><name name-style="western"><surname>Peterson</surname><given-names>PM</given-names></name><name name-style="western"><surname>Sylvester</surname><given-names>MDPV</given-names></name></person-group> (<year>2016</year>) An updated checklist and key to the open-panicled species of <italic><tp:taxon-name><tp:taxon-name-part taxon-name-part-type="genus">Poa</tp:taxon-name-part></tp:taxon-name></italic> L. (<tp:taxon-name><tp:taxon-name-part taxon-name-part-type="family">Poaceae</tp:taxon-name-part></tp:taxon-name>) in Peru including three new species, <italic><tp:taxon-name><tp:taxon-name-part taxon-name-part-type="genus">Poa</tp:taxon-name-part><tp:taxon-name-part taxon-name-part-type="species">ramoniana</tp:taxon-name-part></tp:taxon-name></italic>, <italic><tp:taxon-name><tp:taxon-name-part taxon-name-part-type="genus">Poa</tp:taxon-name-part><tp:taxon-name-part taxon-name-part-type="species">tayacajaensis</tp:taxon-name-part></tp:taxon-name></italic>, and <italic><tp:taxon-name><tp:taxon-name-part taxon-name-part-type="genus">Poa</tp:taxon-name-part><tp:taxon-name-part taxon-name-part-type="species">urubambensis</tp:taxon-name-part></tp:taxon-name></italic>. PhytoKeys 65(1): 57–90. <ext-link xlink:type="simple" ext-link-type="doi" xlink:href="10.3897/phytokeys.65.7024">https://doi.org/10.3897/phytokeys.65.7024</ext-link></mixed-citation></ref><ref id="B316"><mixed-citation xmlns:xlink="http://www.w3.org/1999/xlink" xlink:type="simple"><person-group><name name-style="western"><surname>Sylvester</surname><given-names>SP</given-names></name><name name-style="western"><surname>Sylvester</surname><given-names>MDPV</given-names></name><name name-style="western"><surname>Kessler</surname><given-names>M</given-names></name></person-group> (<year>2014a</year>) <article-title>Inaccessible ledges as refuges for the natural vegetation of the high Andes.</article-title><source>Journal of Vegetation Science</source><volume>25</volume>(<issue>5</issue>): <fpage>1225</fpage>–<lpage>1234</lpage>. <ext-link xlink:type="simple" ext-link-type="doi" xlink:href="10.1111/jvs.12176">https://doi.org/10.1111/jvs.12176</ext-link></mixed-citation></ref><ref id="B328"><mixed-citation xmlns:xlink="http://www.w3.org/1999/xlink" xlink:type="simple"><person-group><name name-style="western"><surname>Toivonen</surname><given-names>JM</given-names></name><name name-style="western"><surname>Gonzales-Inca</surname><given-names>CA</given-names></name><name name-style="western"><surname>Bader</surname><given-names>MY</given-names></name><name name-style="western"><surname>Ruokolainen</surname><given-names>K</given-names></name><name name-style="western"><surname>Kessler</surname><given-names>M</given-names></name></person-group> (<year>2018</year>) Elevational Shifts in the Topographic Position of <italic><tp:taxon-name><tp:taxon-name-part taxon-name-part-type="genus">Polylepis</tp:taxon-name-part></tp:taxon-name></italic> Forest Stands in the Andes of Southern Peru. Forests 9(1): e7. <ext-link xlink:type="simple" ext-link-type="doi" xlink:href="10.3390/f9010007">https://doi.org/10.3390/f9010007</ext-link></mixed-citation></ref><ref id="B317"><mixed-citation xmlns:xlink="http://www.w3.org/1999/xlink" xlink:type="simple"><person-group><name name-style="western"><surname>Sylvester</surname><given-names>SP</given-names></name><name name-style="western"><surname>Sylvester</surname><given-names>MDPV</given-names></name><name name-style="western"><surname>Kessler</surname><given-names>M</given-names></name></person-group> (<year>2014b</year>) <article-title>The world’s highest epiphytes found in the Peruvian Andes.</article-title><source>Alpine Botany</source><volume>124</volume>(<issue>2</issue>): <fpage>179</fpage>–<lpage>185</lpage>. <ext-link xlink:type="simple" ext-link-type="doi" xlink:href="10.1007/s00035-014-0130-2">https://doi.org/10.1007/s00035-014-0130-2</ext-link></mixed-citation></ref><ref id="B153"><mixed-citation xmlns:xlink="http://www.w3.org/1999/xlink" xlink:type="simple"><person-group><name name-style="western"><surname>Jomelli</surname><given-names>V</given-names></name><name name-style="western"><surname>Pavlova</surname><given-names>I</given-names></name><name name-style="western"><surname>Guin</surname><given-names>O</given-names></name><name name-style="western"><surname>Soliz-Gamboa</surname><given-names>C</given-names></name><name name-style="western"><surname>Contreras</surname><given-names>A</given-names></name><name name-style="western"><surname>Toivonen</surname><given-names>JM</given-names></name><name name-style="western"><surname>Zetterberg</surname><given-names>P</given-names></name></person-group> (<year>2012</year>) <article-title>Analysis of the dendroclimatic potential of <italic><tp:taxon-name><tp:taxon-name-part taxon-name-part-type="genus">Polylepis</tp:taxon-name-part><tp:taxon-name-part taxon-name-part-type="species">pepei</tp:taxon-name-part></tp:taxon-name></italic>, <italic><tp:taxon-name><tp:taxon-name-part taxon-name-part-type="genus">P.</tp:taxon-name-part><tp:taxon-name-part taxon-name-part-type="species">subsericans</tp:taxon-name-part></tp:taxon-name></italic> and <italic><tp:taxon-name><tp:taxon-name-part taxon-name-part-type="genus">P.</tp:taxon-name-part><tp:taxon-name-part taxon-name-part-type="species">rugulosa</tp:taxon-name-part></tp:taxon-name></italic> in the tropical Andes (Peru-Bolivia).</article-title><source>Tree-Ring Research</source><volume>68</volume>(<issue>2</issue>): <fpage>91</fpage>–<lpage>103</lpage>. <ext-link xlink:type="simple" ext-link-type="doi" xlink:href="10.3959/2011-10.1">https://doi.org/10.3959/2011-10.1</ext-link></mixed-citation></ref><ref id="B136"><mixed-citation xmlns:xlink="http://www.w3.org/1999/xlink" xlink:type="simple"><person-group><name name-style="western"><surname>Hertel</surname><given-names>D</given-names></name><name name-style="western"><surname>Wesche</surname><given-names>K</given-names></name></person-group> (<year>2008</year>) <article-title>Tropical moist <italic><tp:taxon-name><tp:taxon-name-part taxon-name-part-type="genus">Polylepis</tp:taxon-name-part></tp:taxon-name></italic> stands at the treeline in East Bolivia: The effect of elevation on stand microclimate, above- and below-ground structure, and regeneration.</article-title><source>Trees (Berlin)</source><volume>22</volume>(<issue>3</issue>): <fpage>303</fpage>–<lpage>315</lpage>. <ext-link xlink:type="simple" ext-link-type="doi" xlink:href="10.1007/s00468-007-0185-4">https://doi.org/10.1007/s00468-007-0185-4</ext-link></mixed-citation></ref><ref id="B227"><mixed-citation xmlns:xlink="http://www.w3.org/1999/xlink" xlink:type="simple"><person-group><name name-style="western"><surname>Oldfield</surname><given-names>S</given-names></name><name name-style="western"><surname>Lusty</surname><given-names>C</given-names></name><name name-style="western"><surname>MacKinven</surname><given-names>A</given-names></name></person-group> (<year>1998</year>) The World List of Threatened Trees. World Conservation Press, Cambridge.</mixed-citation></ref><ref id="B13"><mixed-citation xmlns:xlink="http://www.w3.org/1999/xlink" xlink:type="simple"><person-group><name name-style="western"><surname>Arrázola</surname><given-names>S</given-names></name><name name-style="western"><surname>Coronado</surname><given-names>I</given-names></name></person-group> (<year>2012</year>) <italic><tp:taxon-name><tp:taxon-name-part taxon-name-part-type="genus">Polylepis</tp:taxon-name-part><tp:taxon-name-part taxon-name-part-type="species">pepei</tp:taxon-name-part></tp:taxon-name></italic>, <italic><tp:taxon-name><tp:taxon-name-part taxon-name-part-type="genus">Polylepis</tp:taxon-name-part><tp:taxon-name-part taxon-name-part-type="species">neglecta</tp:taxon-name-part></tp:taxon-name></italic>, <italic><tp:taxon-name><tp:taxon-name-part taxon-name-part-type="genus">Polylepis</tp:taxon-name-part><tp:taxon-name-part taxon-name-part-type="species">lanata</tp:taxon-name-part></tp:taxon-name></italic>, <italic><tp:taxon-name><tp:taxon-name-part taxon-name-part-type="genus">Polylepis</tp:taxon-name-part><tp:taxon-name-part taxon-name-part-type="species">besseri</tp:taxon-name-part></tp:taxon-name></italic>, <italic><tp:taxon-name><tp:taxon-name-part taxon-name-part-type="genus">Polylepis</tp:taxon-name-part><tp:taxon-name-part taxon-name-part-type="species">crista-galli</tp:taxon-name-part></tp:taxon-name></italic>, <italic><tp:taxon-name><tp:taxon-name-part taxon-name-part-type="genus">Polylepis</tp:taxon-name-part><tp:taxon-name-part taxon-name-part-type="species">subtusalbida</tp:taxon-name-part></tp:taxon-name></italic>, <tp:taxon-name><tp:taxon-name-part taxon-name-part-type="genus">Polylepis</tp:taxon-name-part><tp:taxon-name-part taxon-name-part-type="species">tomentella</tp:taxon-name-part><tp:taxon-name-part taxon-name-part-type="infraspecific-rank">subsp.</tp:taxon-name-part><tp:taxon-name-part taxon-name-part-type="subspecies">incanoides</tp:taxon-name-part></tp:taxon-name> In: LIBRO ROJO de la Flora amenazada de Bolivia. Vol. I. Zona Andina, Ministerio de Medio Ambiente y Agua, La Paz.</mixed-citation></ref><ref id="B223"><mixed-citation xmlns:xlink="http://www.w3.org/1999/xlink" xlink:type="simple"><person-group><name name-style="western"><surname>Navarro</surname><given-names>G</given-names></name><name name-style="western"><surname>Arrázola</surname><given-names>S</given-names></name><name name-style="western"><surname>Balderrama</surname><given-names>JA</given-names></name><name name-style="western"><surname>Ferreira</surname><given-names>W</given-names></name><name name-style="western"><surname>De la Barra</surname><given-names>N</given-names></name><name name-style="western"><surname>Antezana</surname><given-names>C</given-names></name><name name-style="western"><surname>Gómez</surname><given-names>I</given-names></name><name name-style="western"><surname>Mercado</surname><given-names>M</given-names></name></person-group> (<year>2010</year>) <article-title>Diagnóstico del estado de conservación y caracterización de los bosques de <italic><tp:taxon-name><tp:taxon-name-part taxon-name-part-type="genus">Polylepis</tp:taxon-name-part></tp:taxon-name></italic> en Bolivia y su avifauna. Conservation state analysis and characterization of the Bolivian <italic><tp:taxon-name><tp:taxon-name-part taxon-name-part-type="genus">Polylepis</tp:taxon-name-part></tp:taxon-name></italic> forests and their avifauna.</article-title><source>Revista Boliviana de Ecología y Conservación Ambiental</source><volume>28</volume>(<issue>1</issue>): <fpage>1</fpage>–<lpage>35</lpage>.</mixed-citation></ref></ref-list></tp:taxon-treatment>
