# Supplementary material for: ﻿A monograph of the genus Polylepis (Rosaceae)
Source: PhytoKeys. 2022 Aug 1;203:1–274. doi: 10.3897/phytokeys.203.83529 (PMC9849045; doi:10.3897/phytokeys.203.83529)
Supplement: XML Treatment for Polylepis rodolfovasquezii [file phytokeys.203.83529-treatment21.xml]

<!DOCTYPE tp:taxon-treatment
  PUBLIC "-//TaxonX//DTD Taxonomic Treatment Publishing DTD v0 20100105//EN" "tax-treatment-NSO.dtd">
<tp:taxon-treatment xmlns:tp="http://www.plazi.org/taxpub"><tp:treatment-meta><kwd-group><label>Taxon classification</label><kwd>
              <named-content content-type="kingdom">Plantae</named-content>
            </kwd><kwd>
              <named-content content-type="order">Rosales</named-content>
            </kwd><kwd>
              <named-content content-type="family">Rosaceae</named-content>
            </kwd></kwd-group><mixed-citation publication-type="journal"><person-group><name><surname>Boza Espinoza</surname><given-names>Tatiana Erika</given-names></name><name><surname>Kessler</surname><given-names>Michael</given-names></name></person-group><article-title>﻿A monograph of the genus <italic><tp:taxon-name><tp:taxon-name-part taxon-name-part-type="genus" reg="Polylepis">Polylepis</tp:taxon-name-part></tp:taxon-name></italic> (<tp:taxon-name><tp:taxon-name-part taxon-name-part-type="family">Rosaceae</tp:taxon-name-part></tp:taxon-name>)</article-title><source>PhytoKeys</source><day>01</day><month>08</month><year>2022</year><volume>203</volume><fpage>1</fpage><lpage>274</lpage><pub-id pub-id-type="doi">10.3897/phytokeys.203.83529</pub-id></mixed-citation></tp:treatment-meta><tp:nomenclature><label>﻿15.</label><tp:taxon-name>
            <object-id xmlns:xlink="http://www.w3.org/1999/xlink" content-type="arpha" xlink:type="simple">2F7B3106-3AD3-56BF-9734-9BCFD0C0F3E9</object-id>
            <tp:taxon-name-part taxon-name-part-type="genus" reg="Polylepis">Polylepis</tp:taxon-name-part>
            <tp:taxon-name-part taxon-name-part-type="species" reg="rodolfovasquezii">rodolfovasquezii</tp:taxon-name-part>
          </tp:taxon-name><tp:taxon-authority>L.Valenzuela &amp; I.Villalba, Arnaldoa 22(2): 335, f. 1–2. 2015.</tp:taxon-authority><xref ref-type="fig" rid="F44">Figs 44</xref><xref ref-type="fig" rid="F45">, 45</xref></tp:nomenclature><tp:treatment-sec sec-type="material" id="SECID0EXUBO"><title>Type.</title><p>Peru. Junin: Satipo, Pampa Hermosa, rural community of Santa Rosa de Toldopampa, buffer area of the Bosque de Proteccion Pui-Pui, 4221 m, <named-content xmlns:xlink="http://www.w3.org/1999/xlink" content-type="dwc:verbatimCoordinates" xlink:type="simple"><named-content content-type="geo-json" specific-use="{&#34;type&#34;:&#34;Point&#34;,&#34;coordinates&#34;:[-74.943833,-11.492639]}" id="NCID0EGVBO" xlink:type="simple">11°29'33.5"S, 74°56'37.8"W</named-content></named-content>, 21 Apr 2015, <italic>Valenzuela &amp; Rojas 28873</italic> (holotype: HOXA!; isotypes: MO!, USM!).</p><fig id="F44" position="float" orientation="portrait"><object-id xmlns:xlink="http://www.w3.org/1999/xlink" content-type="doi" xlink:type="simple">10.3897/phytokeys.203.83529.figure44</object-id><object-id xmlns:xlink="http://www.w3.org/1999/xlink" content-type="arpha" xlink:type="simple">8EFB6BA7-8451-56B9-B155-BDF86002C9D9</object-id><label>Figure 44.</label><caption><p><italic><tp:taxon-name><tp:taxon-name-part taxon-name-part-type="genus" reg="Polylepis">Polylepis</tp:taxon-name-part><tp:taxon-name-part taxon-name-part-type="species" reg="rodolfovasquezii">rodolfovasquezii</tp:taxon-name-part></tp:taxon-name></italic> L.Valenzuela &amp; I.Villaba <bold>A</bold> flowering branch <bold>B</bold> flower <bold>C</bold> flower <bold>D</bold> habit <bold>E</bold> leaves (<bold>A, B, D</bold><italic>Boza et al. 3169</italic>). Scale bars: 5 mm (<bold>A</bold>); 1 cm (<bold>B, C, E</bold>). Photographs <bold>A, B, D</bold> G. Vargas <bold>C, E</bold> T.E. Boza E.</p></caption><graphic xmlns:xlink="http://www.w3.org/1999/xlink" xlink:href="phytokeys-203-001_article-83529__-g044.jpg" position="float" orientation="portrait" xlink:type="simple" id="oo_721361.jpg"><uri content-type="original_file" xlink:type="simple">https://binary.pensoft.net/fig/721361</uri></graphic></fig></tp:treatment-sec><tp:treatment-sec sec-type="description" id="SECID0E2WBO"><title>Description.</title><p><bold><italic>Shrubs or trees</italic></bold> 1–8 m tall. <bold><italic>Leaves</italic></bold> strongly congested at the branch tips, imparipinnate with 1 pair of lateral leaflets, obtrullate in outline, 1.4–1.6 × 1.5–2.0 cm; rachises glabrous, points of leaflet attachment with a tuft of long hairs; stipular sheaths apically with spurs, sparsely sericeous on the outer surfaces; leaflets elliptic in outline, second pair from the terminal leaflet the largest, one of this pair 0.9–1.1 × 0.4–0.6 cm; margin entire, apically emarginate with a projection of the mid-vein, basally unequally cordate; upper leaflet surfaces glabrous to sparsely sericeous; lower leaflet surfaces sparsely to densely sericeous with whitish hairs 0.8–1.0 mm long. <bold><italic>Inflorescences</italic></bold> upright, 0.9–1.1 cm long, bearing 1 flower; floral bracts 4.0–4.8 mm long, narrowly triangular, densely sericeous on the outer surface; rachises glabrous. <bold><italic>Flowers</italic></bold> 5.7–6.6 mm diam.; sepals 3, ovate, green, densely sericeous outside; stamens 9–10, anthers orbicular, with a dense tuft of straight white hairs on the upper half; styles fimbriate, 3.6–4.1 mm long. <bold><italic>Fruits</italic></bold> turbinate often slightly twisted, with variable numbers and placement of short spines, densely sericeous; 4.8–6.0 × 2.6–2.9 mm including spines. <bold><italic>Diploid</italic></bold>.</p><fig id="F45" position="float" orientation="portrait"><object-id xmlns:xlink="http://www.w3.org/1999/xlink" content-type="doi" xlink:type="simple">10.3897/phytokeys.203.83529.figure45</object-id><object-id xmlns:xlink="http://www.w3.org/1999/xlink" content-type="arpha" xlink:type="simple">E03F89EF-AAB6-57ED-AFAB-92D5E4C69D4C</object-id><label>Figure 45.</label><caption><p><italic><tp:taxon-name><tp:taxon-name-part taxon-name-part-type="genus" reg="Polylepis">Polylepis</tp:taxon-name-part><tp:taxon-name-part taxon-name-part-type="species" reg="rodolfovasquezii">rodolfovasquezii</tp:taxon-name-part></tp:taxon-name></italic> L.Valenzuela &amp; I.Villalba <bold>A</bold> flowering branch <bold>B</bold> stipular sheaths <bold>C</bold> lower and upper leaf surface <bold>D</bold> fruit <bold>E</bold> flower (<bold>A, B</bold><italic>Arce s.n</italic><bold>C–E</bold><italic>Toivonen 71</italic>). Scale bars: 2 cm (<bold>A</bold>); 1 cm (<bold>C</bold>); 5 mm (<bold>D</bold>); 4 mm (<bold>E</bold>). Photographs by T. E. Boza E.</p></caption><graphic xmlns:xlink="http://www.w3.org/1999/xlink" xlink:href="phytokeys-203-001_article-83529__-g045.jpg" position="float" orientation="portrait" xlink:type="simple" id="oo_721362.jpg"><uri content-type="original_file" xlink:type="simple">https://binary.pensoft.net/fig/721362</uri></graphic></fig></tp:treatment-sec><tp:treatment-sec sec-type="distribution" id="SECID0EHZBO"><title>Distribution, habitat and ecology.</title><p><italic><tp:taxon-name><tp:taxon-name-part taxon-name-part-type="genus" reg="Polylepis">Polylepis</tp:taxon-name-part><tp:taxon-name-part taxon-name-part-type="species" reg="rodolfovasquezii">rodolfovasquezii</tp:taxon-name-part></tp:taxon-name></italic> is distributed along the Eastern Cordillera of central Peru from San Martin to Cusco and Puno (Fig. <xref ref-type="fig" rid="F24">24</xref>). It occurs on wet rocky slopes at 3700–4750 m elevation. It commonly grows with trees of the genera <italic><tp:taxon-name><tp:taxon-name-part taxon-name-part-type="genus" reg="Escallonia">Escallonia</tp:taxon-name-part></tp:taxon-name></italic>, <italic><tp:taxon-name><tp:taxon-name-part taxon-name-part-type="genus" reg="Gynoxys">Gynoxys</tp:taxon-name-part></tp:taxon-name></italic>, <italic><tp:taxon-name><tp:taxon-name-part taxon-name-part-type="genus" reg="Hesperomeles">Hesperomeles</tp:taxon-name-part></tp:taxon-name></italic> and <italic><tp:taxon-name><tp:taxon-name-part taxon-name-part-type="genus" reg="Clethra">Clethra</tp:taxon-name-part></tp:taxon-name></italic> (<xref ref-type="bibr" rid="B340">Valenzuela and Villalba 2015</xref>). Growth of this species is most strongly correlated to growth season temperature (<xref ref-type="bibr" rid="B262">Requena-Rojas et al. 2020a</xref>, <xref ref-type="bibr" rid="B263">2020b</xref>). <italic><tp:taxon-name><tp:taxon-name-part taxon-name-part-type="genus" reg="Polylepis">Polylepis</tp:taxon-name-part><tp:taxon-name-part taxon-name-part-type="species" reg="rodolfovasquezii">rodolfovasquezii</tp:taxon-name-part></tp:taxon-name></italic> remnants harbor several threatened bird species, including <italic><tp:taxon-name><tp:taxon-name-part taxon-name-part-type="genus" reg="Anairetes">Anairetes</tp:taxon-name-part><tp:taxon-name-part taxon-name-part-type="species" reg="alpinus">alpinus</tp:taxon-name-part></tp:taxon-name></italic> (<xref ref-type="bibr" rid="B244">Quispe-Melgar et al. 2018</xref>, <xref ref-type="bibr" rid="B245">2020</xref>).</p></tp:treatment-sec><tp:treatment-sec sec-type="conservation status" id="SECID0EC3BO"><title>Conservation status.</title><p>The estimated <abbrev xmlns:xlink="http://www.w3.org/1999/xlink" xlink:title="Extent of Occurrence" id="ABBRID0EI3BO" xlink:type="simple">EOO</abbrev> is 164,207 km<sup>2</sup> and <abbrev xmlns:xlink="http://www.w3.org/1999/xlink" xlink:title="area of occupancy" id="ABBRID0EO3BO" xlink:type="simple">AOO</abbrev> is 116 km<sup>2</sup>. The species is known from 19 locations. Although it is protected within the Pui-Pui Protection Forest in Junin, the species was categorized as <abbrev xmlns:xlink="http://www.w3.org/1999/xlink" xlink:title="Vulnerable" id="ABBRID0EU3BO" xlink:type="simple">VU</abbrev> for Peru (<xref ref-type="bibr" rid="B299">SERFOR 2006</xref>, as <italic><tp:taxon-name><tp:taxon-name-part taxon-name-part-type="genus" reg="Polylepis">P.</tp:taxon-name-part><tp:taxon-name-part taxon-name-part-type="species" reg="pepei">pepei</tp:taxon-name-part></tp:taxon-name></italic>). Burning activities for the expansion of pastures for livestock grazing are causing a reduction of the small remnants, even within the protected area. We assess <italic><tp:taxon-name><tp:taxon-name-part taxon-name-part-type="genus" reg="Polylepis">P.</tp:taxon-name-part><tp:taxon-name-part taxon-name-part-type="species" reg="rodolfovasquezii">rodolfovasquezii</tp:taxon-name-part></tp:taxon-name></italic> as Vulnerable (A1, B1a+B2a, C1).</p></tp:treatment-sec><tp:treatment-sec sec-type="notes" id="SECID0ES4BO"><title>Notes.</title><p>Specimens of this recently described species were long identified as <italic><tp:taxon-name><tp:taxon-name-part taxon-name-part-type="genus" reg="Polylepis">Polylepis</tp:taxon-name-part><tp:taxon-name-part taxon-name-part-type="species" reg="pepei">pepei</tp:taxon-name-part></tp:taxon-name></italic>, based on their very similar morphology. However, <italic><tp:taxon-name><tp:taxon-name-part taxon-name-part-type="genus" reg="Polylepis">P.</tp:taxon-name-part><tp:taxon-name-part taxon-name-part-type="species" reg="rodolfovasquezii">rodolfovasquezii</tp:taxon-name-part></tp:taxon-name></italic> differs from <italic><tp:taxon-name><tp:taxon-name-part taxon-name-part-type="genus" reg="Polylepis">P.</tp:taxon-name-part><tp:taxon-name-part taxon-name-part-type="species" reg="pepei">pepei</tp:taxon-name-part></tp:taxon-name></italic> by having only one pair of lateral leaflets (versus two pairs) and shorter inflorescences (0.9–1.1 cm long) bearing just one flower (versus 1.2–1.6(–3.5) cm long bearing three flowers). When <italic><tp:taxon-name><tp:taxon-name-part taxon-name-part-type="genus" reg="Polylepis">Polylepis</tp:taxon-name-part><tp:taxon-name-part taxon-name-part-type="species" reg="rodolfovasquezii">rodolfovasquezii</tp:taxon-name-part></tp:taxon-name></italic> was described by <xref ref-type="bibr" rid="B340">Valenzuela and Villalba (2015)</xref>, they did not realize that their newly described species had been treated as <italic><tp:taxon-name><tp:taxon-name-part taxon-name-part-type="genus" reg="Polylepis">P.</tp:taxon-name-part><tp:taxon-name-part taxon-name-part-type="species" reg="pepei">pepei</tp:taxon-name-part></tp:taxon-name></italic> since <xref ref-type="bibr" rid="B306">Simpson (1979)</xref>. Nevertheless, <xref ref-type="bibr" rid="B306">Simpson (1979)</xref> already mentioned that “the collection from Peru has only one pair of leaflets, reduced inflorescences and denser covering of trichomes on the under-leaflet surfaces”. Despite these differences from the Bolivian specimens, she recognized just the single taxon <italic><tp:taxon-name><tp:taxon-name-part taxon-name-part-type="genus" reg="Polylepis">P.</tp:taxon-name-part><tp:taxon-name-part taxon-name-part-type="species" reg="pepei">pepei</tp:taxon-name-part></tp:taxon-name></italic>. This was presumably the result of the low number of specimens known for the two species at that time and the broad species concept adopted by Simpson. Clearly, the two species are closely related allopatric taxa that could conceivably also be treated as subspecies.</p><p><italic><tp:taxon-name><tp:taxon-name-part taxon-name-part-type="genus" reg="Polylepis">Polylepis</tp:taxon-name-part><tp:taxon-name-part taxon-name-part-type="species" reg="rodolfovasquezii">rodolfovasquezii</tp:taxon-name-part></tp:taxon-name></italic> also resembles <italic><tp:taxon-name><tp:taxon-name-part taxon-name-part-type="genus" reg="Polylepis">P.</tp:taxon-name-part><tp:taxon-name-part taxon-name-part-type="species" reg="subsericans">subsericans</tp:taxon-name-part></tp:taxon-name></italic> and <italic><tp:taxon-name><tp:taxon-name-part taxon-name-part-type="genus" reg="Polylepis">P.</tp:taxon-name-part><tp:taxon-name-part taxon-name-part-type="species" reg="flavipila">flavipila</tp:taxon-name-part></tp:taxon-name></italic>. It differs from these in its shorter inflorescence (0.9–1.1 cm) bearing just one flower, whereas in <italic><tp:taxon-name><tp:taxon-name-part taxon-name-part-type="genus" reg="Polylepis">P.</tp:taxon-name-part><tp:taxon-name-part taxon-name-part-type="species" reg="subsericans">subsericans</tp:taxon-name-part></tp:taxon-name></italic>, the inflorescences are 1.9–5.6 cm long with 3–6 flowers and in <italic><tp:taxon-name><tp:taxon-name-part taxon-name-part-type="genus" reg="Polylepis">P.</tp:taxon-name-part><tp:taxon-name-part taxon-name-part-type="species" reg="flaviplia">flaviplia</tp:taxon-name-part></tp:taxon-name></italic> 2.7–4.4 cm long with 3–5 flowers.</p></tp:treatment-sec><tp:treatment-sec sec-type="material" id="SECID0E6BCO"><title>Specimens examined.</title><p><bold>Peru. Cusco</bold>: La Convención, bosque de Mandor, 4200 m, 01 October 2004, <italic>Palomino 2043</italic> (QCA!); Dist. Santa Teresa, Mountain edges on the lower Eastern portion of the Phachaq valley, Yanama, <named-content xmlns:xlink="http://www.w3.org/1999/xlink" content-type="dwc:verbatimCoordinates" xlink:type="simple"><named-content content-type="geo-json" specific-use="{&#34;type&#34;:&#34;Point&#34;,&#34;coordinates&#34;:[-72.836944,-13.286389]}" id="NCID0EMCCO" xlink:type="simple">13°17'11"S, 072°50'13"W</named-content></named-content>, 4232 m, 28 April 2012, <italic>Sylvester 1451</italic> (Z!); Dist. de Ollantaytambo, Mountain edges on the lower Eastern portion of the Phachaq valley, Yanama, 13°17'12”S, 072°50'13"W, 4211 m, 01 May 2012, <italic>Sylvester 1501</italic> (Z!); Dist. de Santa Teresa, grazed slopes in the central Pacchaq valley on the East side of the river Yanama, <named-content xmlns:xlink="http://www.w3.org/1999/xlink" content-type="dwc:verbatimCoordinates" xlink:type="simple"><named-content content-type="geo-json" specific-use="{&#34;type&#34;:&#34;Point&#34;,&#34;coordinates&#34;:[-72.838056,-13.261111]}" id="NCID0EYCCO" xlink:type="simple">13°15'40"S, 072°50'17"W</named-content></named-content>, 4268 m, 04 May 2012, <italic>Sylvester 1558</italic> (Z!); Dist. Santa Teresa, Mountain edges on the lower Eastern portion of the Phachaq valley, Yanama, <named-content xmlns:xlink="http://www.w3.org/1999/xlink" content-type="dwc:verbatimCoordinates" xlink:type="simple"><named-content content-type="geo-json" specific-use="{&#34;type&#34;:&#34;Point&#34;,&#34;coordinates&#34;:[-72.836944,-13.286667]}" id="NCID0ECDCO" xlink:type="simple">13°17'12"S, 072°50'13"W</named-content></named-content>, 4174 m, 05 May 2012, <italic>Sylvester 1564</italic> (Z!); Dist. de Ollantaytambo, topmost forest found on the lower North side of the lower Phachaq valley, Yanama, <named-content xmlns:xlink="http://www.w3.org/1999/xlink" content-type="dwc:verbatimCoordinates" xlink:type="simple"><named-content content-type="geo-json" specific-use="{&#34;type&#34;:&#34;Point&#34;,&#34;coordinates&#34;:[-72.833611,-13.283611]}" id="NCID0EMDCO" xlink:type="simple">13°17'01"S, 072°50'01"W</named-content></named-content>, 4566 m, 15 May 2012, <italic>Sylvester 1597</italic> (Z!); <italic>1598</italic> (Z!). Urubamba, Q’esqa, 3960 m, 01 September 2002, <italic>Arce s. n.</italic> (USM!); Abra Malaga, <named-content xmlns:xlink="http://www.w3.org/1999/xlink" content-type="dwc:verbatimCoordinates" xlink:type="simple"><named-content content-type="geo-json" specific-use="{&#34;type&#34;:&#34;Point&#34;,&#34;coordinates&#34;:[-72.303889,-13.146111]}" id="NCID0E1DCO" xlink:type="simple">13°08'46"S, 072°18'14"W</named-content></named-content>, 4284 m, 01 October 2002, <italic>Arce s.n</italic> (USM!); Paljay, <named-content xmlns:xlink="http://www.w3.org/1999/xlink" content-type="dwc:verbatimCoordinates" xlink:type="simple"><named-content content-type="geo-json" specific-use="{&#34;type&#34;:&#34;Point&#34;,&#34;coordinates&#34;:[-72.303889,-13.146111]}" id="NCID0EEECO" xlink:type="simple">13°08'46"S, 072°18'14"W</named-content></named-content>, 4177 m, 01 September 2002, <italic>Arce s.n</italic> (CUZ!); Chaupiwayco, <named-content xmlns:xlink="http://www.w3.org/1999/xlink" content-type="dwc:verbatimCoordinates" xlink:type="simple"><named-content content-type="geo-json" specific-use="{&#34;type&#34;:&#34;Point&#34;,&#34;coordinates&#34;:[-72.486111,-13.249722]}" id="NCID0EOECO" xlink:type="simple">13°14'59"S, 072°29'10"W</named-content></named-content>, 4290 m, 01 May 2002, <italic>Arce s.n</italic> (CUZ!); Piñasniocj, Panticalla pass, 3600 m, 15 July 1915, <italic>Cook 1241</italic> (US!); <italic>1837</italic> (US!); Cañon above Peñas ruins towards Nevado Veronica, Peñas Cañon beyond Ollantaytambo on road to Abra Malaga, 4100 m, 26 August 1989, <italic>Driesch s.n</italic> (GOET!); Cumbre Malaga, 01 October 1984, <italic>Rivas s.n</italic> (USM!); Dist. de Ollantaytambo, Congunayoc; 3.5 km 175 South of the village Thastayoc, on SE facing slope facing towards Ollantaytambo, <named-content xmlns:xlink="http://www.w3.org/1999/xlink" content-type="dwc:verbatimCoordinates" xlink:type="simple"><named-content content-type="geo-json" specific-use="{&#34;type&#34;:&#34;Point&#34;,&#34;coordinates&#34;:[-72.268333,-13.173889]}" id="NCID0EAFCO" xlink:type="simple">13°10'26"S, 072°16'06"W</named-content></named-content>, 4438 m, 09 March 2012, <italic>Sylvester 1392</italic> (Z!); <named-content xmlns:xlink="http://www.w3.org/1999/xlink" content-type="dwc:verbatimCoordinates" xlink:type="simple"><named-content content-type="geo-json" specific-use="{&#34;type&#34;:&#34;Point&#34;,&#34;coordinates&#34;:[-72.270556,-13.173333]}" id="NCID0EKFCO" xlink:type="simple">13°10'24"S, 072°16'14"W</named-content></named-content>, 4415 m, 09 March 2012, <italic>Sylvester 1393</italic> (Z!); <named-content xmlns:xlink="http://www.w3.org/1999/xlink" content-type="dwc:verbatimCoordinates" xlink:type="simple"><named-content content-type="geo-json" specific-use="{&#34;type&#34;:&#34;Point&#34;,&#34;coordinates&#34;:[-72.268333,-13.173889]}" id="NCID0EUFCO" xlink:type="simple">13°10'26"S, 072°16'06"W</named-content></named-content>, 4427 m, 10 March 2012, <italic>Sylvester 1396</italic> (Z!); <named-content xmlns:xlink="http://www.w3.org/1999/xlink" content-type="dwc:verbatimCoordinates" xlink:type="simple"><named-content content-type="geo-json" specific-use="{&#34;type&#34;:&#34;Point&#34;,&#34;coordinates&#34;:[-72.269722,-13.172778]}" id="NCID0E5FCO" xlink:type="simple">13°10'22"S, 072°16'11"W</named-content></named-content>, 4417 m, 10 March 2012, <italic>Sylvester 1397</italic> (Z!); <named-content xmlns:xlink="http://www.w3.org/1999/xlink" content-type="dwc:verbatimCoordinates" xlink:type="simple"><named-content content-type="geo-json" specific-use="{&#34;type&#34;:&#34;Point&#34;,&#34;coordinates&#34;:[-72.270556,-13.173611]}" id="NCID0EIGCO" xlink:type="simple">13°10'25"S, 072°16'14"W</named-content></named-content>, 4414 m, 10 March 2012, <italic>Sylvester 1398</italic> (Z!); Machupicchu, Warmiwañuska, <named-content xmlns:xlink="http://www.w3.org/1999/xlink" content-type="dwc:verbatimCoordinates" xlink:type="simple"><named-content content-type="geo-json" specific-use="{&#34;type&#34;:&#34;Point&#34;,&#34;coordinates&#34;:[-72.485000,-13.239167]}" id="NCID0ESGCO" xlink:type="simple">13°14'21"S, 072°29'06"W</named-content></named-content>, 4235 m, 13 September 2006, <italic>Toivonen 67</italic>; <italic>68</italic>; <italic>69</italic>; <italic>70</italic>; <italic>71</italic>; <italic>72</italic>; <italic>73</italic>; <italic>74</italic>; <italic>75</italic>; <italic>80</italic> (CUZ!); Ollantaytambo, Abra Malaga, <named-content xmlns:xlink="http://www.w3.org/1999/xlink" content-type="dwc:verbatimCoordinates" xlink:type="simple"><named-content content-type="geo-json" specific-use="{&#34;type&#34;:&#34;Point&#34;,&#34;coordinates&#34;:[-72.297500,-13.144444]}" id="NCID0EOHCO" xlink:type="simple">13°08'40"S, 072°17'51"W</named-content></named-content>, 4340 m, 10 May 2006, <italic>Toivonen 82</italic> (CUZ!); Dist. Machupicchu, Microcuenca Pacaymayo; laguna Pacaymayo, <named-content xmlns:xlink="http://www.w3.org/1999/xlink" content-type="dwc:verbatimCoordinates" xlink:type="simple"><named-content content-type="geo-json" specific-use="{&#34;type&#34;:&#34;Point&#34;,&#34;coordinates&#34;:[-72.496667,-13.230000]}" id="NCID0EYHCO" xlink:type="simple">13°13'48"S, 072°29'48"W</named-content></named-content>, 3900 m, 26 June 2001, <italic>Tupayachi 5049</italic> (CUZ!); Machupicchu Microcuenca Cusichaca, Sisaypampa Abra Palkay, <named-content xmlns:xlink="http://www.w3.org/1999/xlink" content-type="dwc:verbatimCoordinates" xlink:type="simple"><named-content content-type="geo-json" specific-use="{&#34;type&#34;:&#34;Point&#34;,&#34;coordinates&#34;:[-72.512222,-13.333333]}" id="NCID0ECICO" xlink:type="simple">13°20'00"S, 072°30'44"W</named-content></named-content>, 4100 m, 28 June 2001, <italic>Tupayachi 5155</italic> (CUZ!); 4350 m, 01 July 1915, <italic>Bingham 2068</italic> (US!). <bold>Junín</bold>: Concepcion, Dist. de Comas, localidad de Pomamanta, <named-content xmlns:xlink="http://www.w3.org/1999/xlink" content-type="dwc:verbatimCoordinates" xlink:type="simple"><named-content content-type="geo-json" specific-use="{&#34;type&#34;:&#34;Point&#34;,&#34;coordinates&#34;:[-75.160833,-11.740000]}" id="NCID0EQICO" xlink:type="simple">11°44'24"S, 075°09'39"W</named-content></named-content>, 4400 m, 23 August 2017, <italic>Quispe 76</italic> (CUZ!, USM!, Z!). Satipo, Pampa Hermosa, Toldopampa, <named-content xmlns:xlink="http://www.w3.org/1999/xlink" content-type="dwc:verbatimCoordinates" xlink:type="simple"><named-content content-type="geo-json" specific-use="{&#34;type&#34;:&#34;Point&#34;,&#34;coordinates&#34;:[-74.943611,-11.492778]}" id="NCID0E1ICO" xlink:type="simple">11°29'34"S, 074°56'37"W</named-content></named-content>, 4160 m, 02 August 2016, <italic>Boza 3169</italic>; <italic>3170</italic>; <italic>3171</italic>; <italic>3172</italic>; <italic>3173</italic>; <italic>3174</italic>; <italic>3175</italic>; <italic>3176</italic>; <italic>3177</italic>; <italic>3178</italic> (USM!, Z!); Pampa Hermosa. Toldopampa, <named-content xmlns:xlink="http://www.w3.org/1999/xlink" content-type="dwc:verbatimCoordinates" xlink:type="simple"><named-content content-type="geo-json" specific-use="{&#34;type&#34;:&#34;Point&#34;,&#34;coordinates&#34;:[-75.339444,-13.204167]}" id="NCID0EWJCO" xlink:type="simple">13°12'15"S, 075°20'22"W</named-content></named-content>, 4131 m, 02 August 2016, <italic>Boza 3179</italic> (USM!, Z!); <italic>3180</italic> (USM!, Z!); Dist. Pampa Hermosa, Comunidad Campesina Santa Rosa de Toldopampa, <named-content xmlns:xlink="http://www.w3.org/1999/xlink" content-type="dwc:verbatimCoordinates" xlink:type="simple"><named-content content-type="geo-json" specific-use="{&#34;type&#34;:&#34;Point&#34;,&#34;coordinates&#34;:[-74.943889,-11.492778]}" id="NCID0EIKCO" xlink:type="simple">11°29'34"S, 074°56'38"W</named-content></named-content>, 4221 m, 21 April 2015, <italic>Valenzuela 28873</italic> (HOXA, MO!, USM!). <bold>Puno</bold>: Limbani, Huancasayani on road to Limbani just east of Abra Aricoma, <named-content xmlns:xlink="http://www.w3.org/1999/xlink" content-type="dwc:verbatimCoordinates" xlink:type="simple"><named-content content-type="geo-json" specific-use="{&#34;type&#34;:&#34;Point&#34;,&#34;coordinates&#34;:[-69.700000,-14.216667]}" id="NCID0EUKCO" xlink:type="simple">14°13'S, 069°42'W</named-content></named-content>, 3750 m, 28 March 1987, <italic>Boertmann 130</italic> (AAU!); <italic>512</italic> (AAU!). <bold>San Martín</bold>: Mariscal Caceres, Dist. de Huicungo, Callejón de Corneadas, <named-content xmlns:xlink="http://www.w3.org/1999/xlink" content-type="dwc:verbatimCoordinates" xlink:type="simple"><named-content content-type="geo-json" specific-use="{&#34;type&#34;:&#34;Point&#34;,&#34;coordinates&#34;:[-77.389722,-7.962778]}" id="NCID0ECLCO" xlink:type="simple">07°57'46"S, 077°23'23"W</named-content></named-content>, 3925 m, 11 June 2001, <italic>León 5153</italic> (USM!); Dist. Huicungo, en pirca, debajo del camino de abra Ventanas y Laguna Colorada, <named-content xmlns:xlink="http://www.w3.org/1999/xlink" content-type="dwc:verbatimCoordinates" xlink:type="simple"><named-content content-type="geo-json" specific-use="{&#34;type&#34;:&#34;Point&#34;,&#34;coordinates&#34;:[-77.391667,-8.014722]}" id="NCID0EMLCO" xlink:type="simple">08°00'53"S, 077°23'30"W</named-content></named-content>, 3924 m, 20 June 2010, <italic>León 5539</italic> (USM!). San Martín, Dist. de Huicungo, cerca a Laguna Colorada, camino al abra Ventanas, 3900 m, 18 June 2001, <italic>León 5260</italic> (USM!).</p></tp:treatment-sec><tp:treatment-sec><!--Section generated to contain objects referenced in tp:taxon-treatment.--><fig id="F24" position="float" orientation="portrait"><object-id xmlns:xlink="http://www.w3.org/1999/xlink" content-type="doi" xlink:type="simple">10.3897/phytokeys.203.83529.figure24</object-id><object-id xmlns:xlink="http://www.w3.org/1999/xlink" content-type="arpha" xlink:type="simple">78C3BFB1-123C-5088-B9E5-0B6AC42D1BEF</object-id><label>Figure 24.</label><caption><p>Geographical distribution of the species of the subsections <italic><tp:taxon-name><tp:taxon-name-part taxon-name-part-type="genus" reg="Lanuginosae">Lanuginosae</tp:taxon-name-part></tp:taxon-name></italic>, <italic><tp:taxon-name><tp:taxon-name-part taxon-name-part-type="genus" reg="Pauta">Pauta</tp:taxon-name-part></tp:taxon-name></italic> and <italic><tp:taxon-name><tp:taxon-name-part taxon-name-part-type="genus" reg="Pepea">Pepea</tp:taxon-name-part></tp:taxon-name></italic>.</p></caption><graphic xmlns:xlink="http://www.w3.org/1999/xlink" xlink:href="phytokeys-203-001_article-83529__-g024.jpg" position="float" orientation="portrait" xlink:type="simple" id="oo_721341.jpg"><uri content-type="original_file" xlink:type="simple">https://binary.pensoft.net/fig/721341</uri></graphic></fig></tp:treatment-sec><ref-list><ref id="B340"><mixed-citation xmlns:xlink="http://www.w3.org/1999/xlink" xlink:type="simple"><person-group><name name-style="western"><surname>Valenzuela</surname><given-names>L</given-names></name><name name-style="western"><surname>Villalba</surname><given-names>MI</given-names></name></person-group> (<year>2015</year>) <article-title>A new species of <italic><tp:taxon-name><tp:taxon-name-part taxon-name-part-type="genus">Polylepis</tp:taxon-name-part></tp:taxon-name></italic> (<tp:taxon-name><tp:taxon-name-part taxon-name-part-type="family">Rosaceae</tp:taxon-name-part></tp:taxon-name>) from Peru.</article-title><source>Arnaldoa</source><volume>22</volume>(<issue>2</issue>): <fpage>329</fpage>–<lpage>338</lpage>.</mixed-citation></ref><ref id="B262"><mixed-citation xmlns:xlink="http://www.w3.org/1999/xlink" xlink:type="simple"><person-group><name name-style="western"><surname>Requena-Rojas</surname><given-names>EJ</given-names></name><name name-style="western"><surname>Morales</surname><given-names>M</given-names></name><name name-style="western"><surname>Villalba</surname><given-names>R</given-names></name></person-group> (<year>2020a</year>) Dendroclimatological assessment of <italic><tp:taxon-name><tp:taxon-name-part taxon-name-part-type="genus">Polylepis</tp:taxon-name-part><tp:taxon-name-part taxon-name-part-type="species">rodolfo-vasquezii</tp:taxon-name-part></tp:taxon-name></italic>: A novel <italic><tp:taxon-name><tp:taxon-name-part taxon-name-part-type="genus">Polylepis</tp:taxon-name-part></tp:taxon-name></italic> species in the Peru highlands. Dendrochronologia 62: 125722. <ext-link xlink:type="simple" ext-link-type="doi" xlink:href="10.1016/j.dendro.2020.125722">https://doi.org/10.1016/j.dendro.2020.125722</ext-link></mixed-citation></ref><ref id="B263"><mixed-citation xmlns:xlink="http://www.w3.org/1999/xlink" xlink:type="simple"><person-group><name name-style="western"><surname>Requena-Rojas</surname><given-names>EJ</given-names></name><name name-style="western"><surname>Crispín-De la Cruz</surname><given-names>DB</given-names></name><name name-style="western"><surname>Ticse-Otarola</surname><given-names>G</given-names></name><name name-style="western"><surname>Quispe-Melgar</surname><given-names>HR</given-names></name><name name-style="western"><surname>Guillen</surname><given-names>JIG</given-names></name><name name-style="western"><surname>Camel Paucar</surname><given-names>V</given-names></name><name name-style="western"><surname>Guerra</surname><given-names>A</given-names></name><name name-style="western"><surname>Ames-Martinez</surname><given-names>FM</given-names></name><name name-style="western"><surname>Morales</surname><given-names>M</given-names></name></person-group> (<year>2020b</year>) Temporal growth variation in high-elevation forests: Case study of <italic><tp:taxon-name><tp:taxon-name-part taxon-name-part-type="genus">Polylepis</tp:taxon-name-part></tp:taxon-name></italic> forests in Central Andes. In: Pompa-García M, Camarero J (Eds) Latin American Dendroecology, Springer, Cham, 263–279. <ext-link xlink:type="simple" ext-link-type="doi" xlink:href="10.1007/978-3-030-36930-9_12">https://doi.org/10.1007/978-3-030-36930-9_12</ext-link></mixed-citation></ref><ref id="B244"><mixed-citation xmlns:xlink="http://www.w3.org/1999/xlink" xlink:type="simple"><person-group><name name-style="western"><surname>Quispe-Melgar</surname><given-names>HR</given-names></name><name name-style="western"><surname>Romo</surname><given-names>WCN</given-names></name><name name-style="western"><surname>Ames-Martínez</surname><given-names>FN</given-names></name><name name-style="western"><surname>Paucar</surname><given-names>VFC</given-names></name><name name-style="western"><surname>Sevillano-Ríos</surname><given-names>CS</given-names></name></person-group> (<year>2018</year>) <article-title>New distribution records of anairetes alpinus (Carriker, 1933) (<tp:taxon-name><tp:taxon-name-part taxon-name-part-type="class">Aves</tp:taxon-name-part></tp:taxon-name>, tyrannidae), a highly specialized and endangered bird of <italic><tp:taxon-name><tp:taxon-name-part taxon-name-part-type="genus">Polylepis</tp:taxon-name-part></tp:taxon-name></italic> forests in Junín, Peru.</article-title><source>Check List</source><volume>14</volume>(<issue>3</issue>): <fpage>499</fpage>–<lpage>504</lpage>. <ext-link xlink:type="simple" ext-link-type="doi" xlink:href="10.15560/14.3.499">https://doi.org/10.15560/14.3.499</ext-link></mixed-citation></ref><ref id="B245"><mixed-citation xmlns:xlink="http://www.w3.org/1999/xlink" xlink:type="simple"><person-group><name name-style="western"><surname>Quispe-Melgar</surname><given-names>HR</given-names></name><name name-style="western"><surname>Sevillano-Ríos</surname><given-names>CS</given-names></name><name name-style="western"><surname>Romo</surname><given-names>WCN</given-names></name><name name-style="western"><surname>Ames-Martínez</surname><given-names>FN</given-names></name><name name-style="western"><surname>Camel</surname><given-names>V</given-names></name><name name-style="western"><surname>Fjeldså</surname><given-names>J</given-names></name><name name-style="western"><surname>Kessler</surname><given-names>M</given-names></name></person-group> (<year>2020</year>) <article-title>The Central Andes of Peru: A key area for the conservation of <italic><tp:taxon-name><tp:taxon-name-part taxon-name-part-type="genus">Polylepis</tp:taxon-name-part></tp:taxon-name></italic> forest biodiversity.</article-title><source>Journal of Ornithology</source><volume>161</volume>(<issue>1</issue>): <fpage>217</fpage>–<lpage>228</lpage>. <ext-link xlink:type="simple" ext-link-type="doi" xlink:href="10.1007/s10336-019-01703-5">https://doi.org/10.1007/s10336-019-01703-5</ext-link></mixed-citation></ref><ref id="B299"><mixed-citation xmlns:xlink="http://www.w3.org/1999/xlink" xlink:type="simple">SERFOR (<year>2006</year>) Clasificación Oficial de Especies Amenazadas de Flora Silvestre. Normas Legales. El Peruano.</mixed-citation></ref><ref id="B306"><mixed-citation xmlns:xlink="http://www.w3.org/1999/xlink" xlink:type="simple"><person-group><name name-style="western"><surname>Simpson</surname><given-names>BB</given-names></name></person-group> (<year>1979</year>) <article-title>A revision of the genus <italic><tp:taxon-name><tp:taxon-name-part taxon-name-part-type="genus">Polylepis</tp:taxon-name-part></tp:taxon-name></italic> (<tp:taxon-name><tp:taxon-name-part taxon-name-part-type="family">Rosaceae</tp:taxon-name-part></tp:taxon-name>: Sanguisorbeae).</article-title><source>Smithsonian Contributions to Botany</source><volume>43</volume>(<issue>43</issue>): <fpage>1</fpage>–<lpage>62</lpage>. <ext-link xlink:type="simple" ext-link-type="doi" xlink:href="10.5479/si.0081024X.43.1">https://doi.org/10.5479/si.0081024X.43.1</ext-link></mixed-citation></ref></ref-list></tp:taxon-treatment>
