# Supplementary material for: ﻿A monograph of the genus Polylepis (Rosaceae)
Source: PhytoKeys. 2022 Aug 1;203:1–274. doi: 10.3897/phytokeys.203.83529 (PMC9849045; doi:10.3897/phytokeys.203.83529)
Supplement: XML Treatment for Polylepis hieronymi [file phytokeys.203.83529-treatment23.xml]

<!DOCTYPE tp:taxon-treatment
  PUBLIC "-//TaxonX//DTD Taxonomic Treatment Publishing DTD v0 20100105//EN" "tax-treatment-NSO.dtd">
<tp:taxon-treatment xmlns:tp="http://www.plazi.org/taxpub"><tp:treatment-meta><kwd-group><label>Taxon classification</label><kwd>
              <named-content content-type="kingdom">Plantae</named-content>
            </kwd><kwd>
              <named-content content-type="order">Rosales</named-content>
            </kwd><kwd>
              <named-content content-type="family">Rosaceae</named-content>
            </kwd></kwd-group><mixed-citation publication-type="journal"><person-group><name><surname>Boza Espinoza</surname><given-names>Tatiana Erika</given-names></name><name><surname>Kessler</surname><given-names>Michael</given-names></name></person-group><article-title>﻿A monograph of the genus <italic><tp:taxon-name><tp:taxon-name-part taxon-name-part-type="genus" reg="Polylepis">Polylepis</tp:taxon-name-part></tp:taxon-name></italic> (<tp:taxon-name><tp:taxon-name-part taxon-name-part-type="family">Rosaceae</tp:taxon-name-part></tp:taxon-name>)</article-title><source>PhytoKeys</source><day>01</day><month>08</month><year>2022</year><volume>203</volume><fpage>1</fpage><lpage>274</lpage><pub-id pub-id-type="doi">10.3897/phytokeys.203.83529</pub-id></mixed-citation></tp:treatment-meta><tp:nomenclature><label>﻿16.</label><tp:taxon-name>
            <object-id xmlns:xlink="http://www.w3.org/1999/xlink" content-type="arpha" xlink:type="simple">BA7A0573-C62B-52DD-A1CF-0E972F309CC6</object-id>
            <tp:taxon-name-part taxon-name-part-type="genus" reg="Polylepis">Polylepis</tp:taxon-name-part>
            <tp:taxon-name-part taxon-name-part-type="species" reg="hieronymi">hieronymi</tp:taxon-name-part>
          </tp:taxon-name><tp:taxon-authority>Pilger, Bot. Jahrb. Syst. 37: 534. 1906.</tp:taxon-authority><xref ref-type="fig" rid="F47">Figs 47</xref><xref ref-type="fig" rid="F48">, 48</xref><tp:nomenclature-citation-list><tp:nomenclature-citation><tp:taxon-name>
                <tp:taxon-name-part taxon-name-part-type="genus" reg="Polylepis">Polylepis</tp:taxon-name-part>
                <tp:taxon-name-part taxon-name-part-type="species" reg="hypoleuca">hypoleuca</tp:taxon-name-part>
              </tp:taxon-name><comment>(Weddell) Bitter, Bot. Jahrb. Syst. 45: 607. 1911.</comment></tp:nomenclature-citation><tp:nomenclature-citation><tp:taxon-name>
                <tp:taxon-name-part taxon-name-part-type="genus" reg="Polylepis">Polylepis</tp:taxon-name-part>
                <tp:taxon-name-part taxon-name-part-type="species" reg="racemosa">racemosa</tp:taxon-name-part>
              </tp:taxon-name><comment> β <tp:taxon-name><tp:taxon-name-part taxon-name-part-type="genus" reg="Polylepis"/><tp:taxon-name-part taxon-name-part-type="species" reg="hypoleuca">hypoleuca</tp:taxon-name-part></tp:taxon-name> Weddell, Chlor. Andina 2:238. 1857 [1861]. Basionym. Type. Bolivia. Tarija: between Tarija and San Luis, July-August 1846, <italic>Weddell 4607</italic> (lectotype, designated by <xref ref-type="bibr" rid="B306">Simpson 1979</xref>, pg. 23: P). </comment></tp:nomenclature-citation><tp:nomenclature-citation><tp:taxon-name>
                <tp:taxon-name-part taxon-name-part-type="genus" reg="Polylepis">Polylepis</tp:taxon-name-part>
                <tp:taxon-name-part taxon-name-part-type="species" reg="racemosa">racemosa</tp:taxon-name-part>
                <tp:taxon-name-part taxon-name-part-type="infraspecific-rank">var.</tp:taxon-name-part>
                <tp:taxon-name-part taxon-name-part-type="variety" reg="albotomentella">albotomentella</tp:taxon-name-part>
              </tp:taxon-name><comment>Kuntze, Revis. Gen. Pl. 3: 77. 1898. Type. Argentina. Córdoba: Sierra de Córdoba, Los Gigantes, <italic>Kurtz 6926</italic> (holotype: NY!).</comment></tp:nomenclature-citation><tp:nomenclature-citation><tp:taxon-name>
                <tp:taxon-name-part taxon-name-part-type="genus" reg="Polylepis">Polylepis</tp:taxon-name-part>
                <tp:taxon-name-part taxon-name-part-type="species" reg="australis">australis</tp:taxon-name-part>
                <tp:taxon-name-part taxon-name-part-type="infraspecific-rank">var.</tp:taxon-name-part>
                <tp:taxon-name-part taxon-name-part-type="variety" reg="bijuga">bijuga</tp:taxon-name-part>
              </tp:taxon-name><comment><xref ref-type="bibr" rid="B28">Bitter (1911</xref>: 624) Nom. illeg.</comment></tp:nomenclature-citation><tp:nomenclature-citation><tp:taxon-name>
                <tp:taxon-name-part taxon-name-part-type="genus" reg="Polylepis">Polylepis</tp:taxon-name-part>
                <tp:taxon-name-part taxon-name-part-type="species" reg="hieronymi">hieronymi</tp:taxon-name-part>
              </tp:taxon-name><comment>var. d<italic>olicholopha</italic><xref ref-type="bibr" rid="B28">Bitter (1911</xref>:609). Nom. illeg.</comment></tp:nomenclature-citation><tp:nomenclature-citation><tp:taxon-name>
                <tp:taxon-name-part taxon-name-part-type="genus" reg="Polylepis">Polylepis</tp:taxon-name-part>
                <tp:taxon-name-part taxon-name-part-type="species" reg="hieronymi">hieronymi</tp:taxon-name-part>
                <tp:taxon-name-part taxon-name-part-type="infraspecific-rank">var.</tp:taxon-name-part>
                <tp:taxon-name-part taxon-name-part-type="variety" reg="saltensis">saltensis</tp:taxon-name-part>
              </tp:taxon-name><comment>Bitter, Bot. Jahrb. Syst. 45: 609. 1911. Type. Argentina. Salta: near Pampa Granda, pass “El Alizar”, 2400–2600 m, 1900, <italic>Nelson 12584</italic> (holotype: S).</comment></tp:nomenclature-citation></tp:nomenclature-citation-list></tp:nomenclature><tp:treatment-sec sec-type="material" id="SECID0EMMDO"><title>Type.</title><p>Bolivia. Tarija: Salinas, Cuesta de Polla, Valle del Tambo, June 1873, <italic>Lorentz &amp; Hieronymus 938a</italic> (holotype: B destroyed; isotypes: G!, GOET!, NY!).</p><fig id="F47" position="float" orientation="portrait"><object-id xmlns:xlink="http://www.w3.org/1999/xlink" content-type="doi" xlink:type="simple">10.3897/phytokeys.203.83529.figure47</object-id><object-id xmlns:xlink="http://www.w3.org/1999/xlink" content-type="arpha" xlink:type="simple">9CD1BA57-49A5-54D1-BB32-AA66A7F11E8D</object-id><label>Figure 47.</label><caption><p><italic><tp:taxon-name><tp:taxon-name-part taxon-name-part-type="genus" reg="Polylepis">Polylepis</tp:taxon-name-part><tp:taxon-name-part taxon-name-part-type="species" reg="hieronymi">hieronymi</tp:taxon-name-part></tp:taxon-name></italic> Pilger <bold>A</bold> flowering branch <bold>B</bold> upper leaf surface <bold>C</bold> lower leaf surface <bold>D</bold> flower and young fruit <bold>E</bold> stipule sheaths <bold>F</bold> leaves <bold>G</bold> flowering branch <bold>H</bold> bark <bold>I</bold> flowering branch. Scale bars: 3 cm (<bold>A</bold>); 1 cm (<bold>B, C, F</bold>); 5 mm (<bold>D, E, G</bold>). Photographs by M. Kessler.</p></caption><graphic xmlns:xlink="http://www.w3.org/1999/xlink" xlink:href="phytokeys-203-001_article-83529__-g047.jpg" position="float" orientation="portrait" xlink:type="simple" id="oo_721364.jpg"><uri content-type="original_file" xlink:type="simple">https://binary.pensoft.net/fig/721364</uri></graphic></fig></tp:treatment-sec><tp:treatment-sec sec-type="description" id="SECID0EEODO"><title>Description.</title><p><bold><italic>Trees</italic></bold> 3–8(–25) m tall. <bold><italic>Leaves</italic></bold> slightly congested at the branch tips, imparipinnate with 3–4 pairs of lateral leaflets, obtrullate in outline, (3.3–)3.6–5.2 × 2.1–3.1 cm; rachises densely tomentose, points of leaflet attachment with a tuft of long, lanate hairs; stipular sheaths apically truncate with spurs, densely sericeous on the outer surfaces; leaflets narrowly obovate in outline, second pair from the terminal leaflet the largest, one of this pair (1.2–)1.5–2.1 × 0.6–1.0 cm; margin crenate with 5–7 teeth, apically emarginate, basally unequally cordate; upper leaflet surfaces sparsely tomentose; lower leaflet surfaces densely tomentose with whitish hairs 0.8–1.1 mm long. <bold><italic>Inflorescences</italic></bold> pendant, (4.5–)5.6–7.5(–8.1) cm long, bearing 13–25 flowers; floral bracts 3.2–6.3 mm long, narrowly triangular, densely lanate on the outer surface; rachises villous. <bold><italic>Flowers</italic></bold> 5.4–6.5 mm diam.; sepals 4, ovate, green, densely sericeous outside; stamens 9–19, anthers orbicular, with a dense tuft of straight white hairs on the upper half; styles fimbriate, 2.3–3.9 mm long. <bold><italic>Fruits</italic></bold> almost cylindrical, with variable numbers and placement of long spines, densely lanose; (4.1–)6.0–6.4(–8.3) × 3.5–7.0 mm including spines. <bold><italic>Diploid</italic></bold>.</p><fig id="F48" position="float" orientation="portrait"><object-id xmlns:xlink="http://www.w3.org/1999/xlink" content-type="doi" xlink:type="simple">10.3897/phytokeys.203.83529.figure48</object-id><object-id xmlns:xlink="http://www.w3.org/1999/xlink" content-type="arpha" xlink:type="simple">B2CCC3B6-7C16-5AE6-8BDE-D883B41E43E3</object-id><label>Figure 48.</label><caption><p><italic><tp:taxon-name><tp:taxon-name-part taxon-name-part-type="genus" reg="Polylepis">Polylepis</tp:taxon-name-part><tp:taxon-name-part taxon-name-part-type="species" reg="hieronymi">hieronymi</tp:taxon-name-part></tp:taxon-name></italic> Pilger <bold>A</bold> flowering branch <bold>B</bold> lower leaf surface <bold>C</bold> upper leaf surface <bold>D</bold> fruit <bold>E</bold> stipular sheaths (<bold>A</bold><italic>Kessler 3114</italic><bold>B</bold><italic>Kessler 3306</italic><bold>C</bold><italic>Kessler 3308</italic><bold>D</bold><italic>Kessler 3319</italic><bold>E</bold><italic>Kessler 3318</italic>). Scale bars: 2 cm (<bold>A–C</bold>); 5 mm (<bold>D</bold>). Photographs by T. E. Boza E.</p></caption><graphic xmlns:xlink="http://www.w3.org/1999/xlink" xlink:href="phytokeys-203-001_article-83529__-g048.jpg" position="float" orientation="portrait" xlink:type="simple" id="oo_721365.jpg"><uri content-type="original_file" xlink:type="simple">https://binary.pensoft.net/fig/721365</uri></graphic></fig></tp:treatment-sec><tp:treatment-sec sec-type="distribution" id="SECID0EYQDO"><title>Distribution, habitat and ecology.</title><p><italic><tp:taxon-name><tp:taxon-name-part taxon-name-part-type="genus" reg="Polylepis">Polylepis</tp:taxon-name-part><tp:taxon-name-part taxon-name-part-type="species" reg="hieronymi">hieronymi</tp:taxon-name-part></tp:taxon-name></italic> occurs in Boliviano-Tucumanic forests at 1500–3450 m elevation (Fig. <xref ref-type="fig" rid="F61">61</xref>). It grows in relatively dry areas as a pioneer species that often colonizes landslides and roadsides in mixed forests with <italic><tp:taxon-name><tp:taxon-name-part taxon-name-part-type="genus" reg="Podocarpus">Podocarpus</tp:taxon-name-part><tp:taxon-name-part taxon-name-part-type="species" reg="parlatorei">parlatorei</tp:taxon-name-part></tp:taxon-name></italic> and <italic><tp:taxon-name><tp:taxon-name-part taxon-name-part-type="genus" reg="Alnus">Alnus</tp:taxon-name-part><tp:taxon-name-part taxon-name-part-type="species" reg="acuminata">acuminata</tp:taxon-name-part></tp:taxon-name></italic> (<xref ref-type="bibr" rid="B162">Kessler 1995b</xref>; <xref ref-type="bibr" rid="B108">Gareca et al. 2010</xref>). Trees of <italic><tp:taxon-name><tp:taxon-name-part taxon-name-part-type="genus" reg="Polylepis">P.</tp:taxon-name-part><tp:taxon-name-part taxon-name-part-type="species" reg="hieronymi">hieronymi</tp:taxon-name-part></tp:taxon-name></italic> often grow as isolated individuals or small stands mixed in forest dominated by typical high Yungas species. It also occurs on very steep slopes with shallow soils that do not permit persistence of taller trees (<xref ref-type="bibr" rid="B25">Bellis et al. 2014</xref>). Thus, the ecology of <italic><tp:taxon-name><tp:taxon-name-part taxon-name-part-type="genus" reg="Polylepis">P.</tp:taxon-name-part><tp:taxon-name-part taxon-name-part-type="species" reg="hieronymi">hieronymi</tp:taxon-name-part></tp:taxon-name></italic> is different from that of almost all other <italic><tp:taxon-name><tp:taxon-name-part taxon-name-part-type="genus" reg="Polylepis">Polylepis</tp:taxon-name-part></tp:taxon-name></italic> species, which usually dominate the canopy of the forest they belong to (<xref ref-type="bibr" rid="B261">Renison et al. 2013</xref>). <italic><tp:taxon-name><tp:taxon-name-part taxon-name-part-type="genus" reg="Polylepis">Polylepis</tp:taxon-name-part></tp:taxon-name></italic> specialist birds are absent in forests of <italic><tp:taxon-name><tp:taxon-name-part taxon-name-part-type="genus" reg="Polylepis">P.</tp:taxon-name-part><tp:taxon-name-part taxon-name-part-type="species" reg="hieronymi">hieronymi</tp:taxon-name-part></tp:taxon-name></italic>, possibly because they do not form large, mature forests (<xref ref-type="bibr" rid="B25">Bellis et al. 2014</xref>). <italic><tp:taxon-name><tp:taxon-name-part taxon-name-part-type="genus" reg="Polylepis">Polylepis</tp:taxon-name-part><tp:taxon-name-part taxon-name-part-type="species" reg="hieronymi">hieronymi</tp:taxon-name-part></tp:taxon-name></italic> occasionally co-occurs with <italic><tp:taxon-name><tp:taxon-name-part taxon-name-part-type="genus" reg="Polylepis">P.</tp:taxon-name-part><tp:taxon-name-part taxon-name-part-type="species" reg="australis">australis</tp:taxon-name-part></tp:taxon-name></italic> in Salta and Jujuy (Argentina) and with <italic><tp:taxon-name><tp:taxon-name-part taxon-name-part-type="genus" reg="Polylepis">P.</tp:taxon-name-part><tp:taxon-name-part taxon-name-part-type="species" reg="crista-galli">crista-galli</tp:taxon-name-part></tp:taxon-name></italic> in Chuquisaca (Bolivia), but hybrids have not been found to date.</p></tp:treatment-sec><tp:treatment-sec sec-type="conservation status" id="SECID0EHVDO"><title>Conservation status.</title><p>Based on 28 collecting localities, the estimated <abbrev xmlns:xlink="http://www.w3.org/1999/xlink" xlink:title="Extent of Occurrence" id="ABBRID0ENVDO" xlink:type="simple">EOO</abbrev> is 150,691 km<sup>2</sup> and the <abbrev xmlns:xlink="http://www.w3.org/1999/xlink" xlink:title="area of occupancy" id="ABBRID0ETVDO" xlink:type="simple">AOO</abbrev> is 148 km<sup>2</sup>. It was categorized as <abbrev xmlns:xlink="http://www.w3.org/1999/xlink" xlink:title="Vulnerable" id="ABBRID0EZVDO" xlink:type="simple">VU</abbrev> (B1+2c) in the World List of Threatened Trees (<xref ref-type="bibr" rid="B227">Oldfield et al. 1998</xref>). In Bolivia, it occurs in Cordillera de Sama Biological Reserve in Tarija. We assess <italic><tp:taxon-name><tp:taxon-name-part taxon-name-part-type="genus" reg="Polylepis">P.</tp:taxon-name-part><tp:taxon-name-part taxon-name-part-type="species" reg="hieronymi">hieronymi</tp:taxon-name-part></tp:taxon-name></italic> as Vulnerable (B1a+B2ac).</p></tp:treatment-sec><tp:treatment-sec sec-type="notes" id="SECID0EMWDO"><title>Notes.</title><p>Sterile individuals of <italic><tp:taxon-name><tp:taxon-name-part taxon-name-part-type="genus" reg="Polylepis">P.</tp:taxon-name-part><tp:taxon-name-part taxon-name-part-type="species" reg="hieronymi">hieronymi</tp:taxon-name-part></tp:taxon-name></italic> can be confused with sterile plants of <italic><tp:taxon-name><tp:taxon-name-part taxon-name-part-type="genus" reg="Polylepis">P.</tp:taxon-name-part><tp:taxon-name-part taxon-name-part-type="species" reg="besseri">besseri</tp:taxon-name-part></tp:taxon-name></italic>, also because both species broadly overlap in distribution. Both species have quite similar leaflet shapes and texture, numbers of lateral leaflet pairs and densely tomentose lower leaflet surfaces. If no fruits are available (spiny in <italic><tp:taxon-name><tp:taxon-name-part taxon-name-part-type="genus" reg="Polylepis">P.</tp:taxon-name-part><tp:taxon-name-part taxon-name-part-type="species" reg="hieronymi">hieronymi</tp:taxon-name-part></tp:taxon-name></italic>, with broad ridges in <italic><tp:taxon-name><tp:taxon-name-part taxon-name-part-type="genus" reg="Polylepis">P.</tp:taxon-name-part><tp:taxon-name-part taxon-name-part-type="species" reg="besseri">besseri</tp:taxon-name-part></tp:taxon-name></italic>), they are best distinguished by the sericeous hairs on the stipular sheaths in <italic><tp:taxon-name><tp:taxon-name-part taxon-name-part-type="genus" reg="Polylepis">P.</tp:taxon-name-part><tp:taxon-name-part taxon-name-part-type="species" reg="hieronymi">hieronymi</tp:taxon-name-part></tp:taxon-name></italic> and tomentose hairs in <italic><tp:taxon-name><tp:taxon-name-part taxon-name-part-type="genus" reg="Polylepis">P.</tp:taxon-name-part><tp:taxon-name-part taxon-name-part-type="species" reg="besseri">besseri</tp:taxon-name-part></tp:taxon-name></italic>. <italic><tp:taxon-name><tp:taxon-name-part taxon-name-part-type="genus" reg="Polylepis">Polylepis</tp:taxon-name-part><tp:taxon-name-part taxon-name-part-type="species" reg="hieronymi">hieronymi</tp:taxon-name-part></tp:taxon-name></italic> also somewhat resembles <italic><tp:taxon-name><tp:taxon-name-part taxon-name-part-type="genus" reg="Polylepis">P.</tp:taxon-name-part><tp:taxon-name-part taxon-name-part-type="species" reg="neglecta">neglecta</tp:taxon-name-part></tp:taxon-name></italic> in having 3–4 lateral leaflet pairs and relatively long inflorescences with many flowers. However, it has narrowly obovate leaflets with crenate margin and tomentose hairs 0.8–1.1 mm long, styles 2.3–3.9 mm long and spiny fruits, whereas <italic><tp:taxon-name><tp:taxon-name-part taxon-name-part-type="genus" reg="Polylepis">P.</tp:taxon-name-part><tp:taxon-name-part taxon-name-part-type="species" reg="neglecta">neglecta</tp:taxon-name-part></tp:taxon-name></italic> has elliptic leaflets with serrate margins and glabrous to puberulous lower surfaces, shorter styles 1.5–2.2 mm long and winged fruits.</p></tp:treatment-sec><tp:treatment-sec sec-type="material" id="SECID0EVZDO"><title>Specimens examined.</title><p><bold>Argentina. Jujuy</bold>: Capital, Tiraxi, Alto Salviar, ladera E, 08 November 1989, <italic>Tupayachi s.n</italic> (MO!). <bold>Salta</bold>: Guachipas, Cuesta del La jar, 1600–1700 m, 07 February 1983, <italic>Novara 3142</italic> (MO!).</p><p><bold>Bolivia. Chuquisaca</bold>: Azurduy, Saliendo de Azurduy hacia el río Pilcomayo, <named-content xmlns:xlink="http://www.w3.org/1999/xlink" content-type="dwc:verbatimCoordinates" xlink:type="simple"><named-content content-type="geo-json" specific-use="{&#34;type&#34;:&#34;Point&#34;,&#34;coordinates&#34;:[-64.443611,-20.214444]}" id="NCID0EK1DO" xlink:type="simple">20°12'52"S, 064°26'37"W</named-content></named-content>, 3114 m, 15 October 2007, <italic>Cervantes 187</italic> (HSB, MO!); Belisario Boeto, Trayecto Villa Serrano hacia la comunidad de Tampa Mayu y Nuevo Mundo, <named-content xmlns:xlink="http://www.w3.org/1999/xlink" content-type="dwc:verbatimCoordinates" xlink:type="simple"><named-content content-type="geo-json" specific-use="{&#34;type&#34;:&#34;Point&#34;,&#34;coordinates&#34;:[-64.315278,-19.001111]}" id="NCID0EU1DO" xlink:type="simple">19°00'04"S, 064°18'55"W</named-content></named-content>, 2297 m, 12 December 2007, <italic>Cervantes 157 B</italic> (HSB, MO!); 1 km S Nuevo Mundo on road to Padilla, <named-content xmlns:xlink="http://www.w3.org/1999/xlink" content-type="dwc:verbatimCoordinates" xlink:type="simple"><named-content content-type="geo-json" specific-use="{&#34;type&#34;:&#34;Point&#34;,&#34;coordinates&#34;:[-64.166667,-19.466667]}" id="NCID0E51DO" xlink:type="simple">19°28'S, 064°10'W</named-content></named-content>, 2200 m, 07 October 1991, <italic>Kessler 3306</italic> (GOET!, LPB); <italic>3307</italic> (AAU!, GOET!, MO!); <italic>3308</italic> (AAU!, GOET!, MO!); <italic>3309</italic> (GOET!); 8 km SW Nuevo Mundo on road to Padilla, <named-content xmlns:xlink="http://www.w3.org/1999/xlink" content-type="dwc:verbatimCoordinates" xlink:type="simple"><named-content content-type="geo-json" specific-use="{&#34;type&#34;:&#34;Point&#34;,&#34;coordinates&#34;:[-64.183333,-19.416667]}" id="NCID0EO2DO" xlink:type="simple">19°25'S, 064°11'W</named-content></named-content>, 2500 m, 07 October 1991, <italic>Kessler 3317</italic> (GOET!); <italic>3318</italic> (GOET!); <italic>3321</italic> (GOET!); próximo a Lagunillas, 2240 m, 24 January 1988, <italic>Murguía 128</italic> (LPB); Hernando Siles, subiendo de la Hacienda Guzman para el Abra, <named-content xmlns:xlink="http://www.w3.org/1999/xlink" content-type="dwc:verbatimCoordinates" xlink:type="simple"><named-content content-type="geo-json" specific-use="{&#34;type&#34;:&#34;Point&#34;,&#34;coordinates&#34;:[-64.048889,-20.287778]}" id="NCID0E52DO" xlink:type="simple">20°17'16"S, 064°02'56"W</named-content></named-content>, 1993 m, 24 December 2005, <italic>Peñaranda 22</italic> (HSB, MO!, QCA!); Oropeza, Municipio de Yotala, Canton Huayllas. Comunidad Pitatorillas, <named-content xmlns:xlink="http://www.w3.org/1999/xlink" content-type="dwc:verbatimCoordinates" xlink:type="simple"><named-content content-type="geo-json" specific-use="{&#34;type&#34;:&#34;Point&#34;,&#34;coordinates&#34;:[-65.346667,-19.151667]}" id="NCID0EI3DO" xlink:type="simple">19°09'06"S, 065°20'48"W</named-content></named-content>, 3374 m, 23 September 2007, <italic>Jiménez 376</italic> (HSB, MO!, QCA!). Sud Cinti, Cerro Cobre Khasa, between Culpina and El Palmar, <named-content xmlns:xlink="http://www.w3.org/1999/xlink" content-type="dwc:verbatimCoordinates" xlink:type="simple"><named-content content-type="geo-json" specific-use="{&#34;type&#34;:&#34;Point&#34;,&#34;coordinates&#34;:[-64.566667,-20.800000]}" id="NCID0ES3DO" xlink:type="simple">20°48'S, 064°34'W</named-content></named-content>, 3100 m, 21 September 1991, <italic>Fjeldså s.n</italic> (GOET!). Tomina, 25 km hacia Montegudo, <named-content xmlns:xlink="http://www.w3.org/1999/xlink" content-type="dwc:verbatimCoordinates" xlink:type="simple"><named-content content-type="geo-json" specific-use="{&#34;type&#34;:&#34;Point&#34;,&#34;coordinates&#34;:[-64.266667,-19.050000]}" id="NCID0E33DO" xlink:type="simple">19°03'S, 064°16'W</named-content></named-content>, 2400 m, 01 October 1983, <italic>Beck 9345</italic> (BOLV, GOET!, LPB, MO!, NY); ca. 20 km SE Padilla on road to Monteagudo, <named-content xmlns:xlink="http://www.w3.org/1999/xlink" content-type="dwc:verbatimCoordinates" xlink:type="simple"><named-content content-type="geo-json" specific-use="{&#34;type&#34;:&#34;Point&#34;,&#34;coordinates&#34;:[-64.266667,-19.050000]}" id="NCID0EG4DO" xlink:type="simple">19°03'S, 064°16'W</named-content></named-content>, 2450 m, 07 October 1991, <italic>Kessler 3319</italic> (AAU!, GOET!); Trayecto Lima Bamba – EL Villar, <named-content xmlns:xlink="http://www.w3.org/1999/xlink" content-type="dwc:verbatimCoordinates" xlink:type="simple"><named-content content-type="geo-json" specific-use="{&#34;type&#34;:&#34;Point&#34;,&#34;coordinates&#34;:[-64.331944,-19.550278]}" id="NCID0EQ4DO" xlink:type="simple">19°33'01"S, 064°19'55"W</named-content></named-content>, 2553 m, 13 October 2007, <italic>Portal 138</italic> (HSB, MO!). <bold>Santa Cruz</bold>: Mairana, within the Flora de la Region del Parque Nacional Amboro, but above the 700 m contour, <named-content xmlns:xlink="http://www.w3.org/1999/xlink" content-type="dwc:verbatimCoordinates" xlink:type="simple"><named-content content-type="geo-json" specific-use="{&#34;type&#34;:&#34;Point&#34;,&#34;coordinates&#34;:[-63.950000,-18.108333]}" id="NCID0E34DO" xlink:type="simple">18°06'30"S, 063°57'00"W</named-content></named-content>, 2000–2100 m, <italic>Nee 43429</italic> (MO!, NY). Manuel Maria Caballero, Parque Nacional Amboró. San Juan del Potrero; entre Yunguillas y cabeceras del río Zapallar, <named-content xmlns:xlink="http://www.w3.org/1999/xlink" content-type="dwc:verbatimCoordinates" xlink:type="simple"><named-content content-type="geo-json" specific-use="{&#34;type&#34;:&#34;Point&#34;,&#34;coordinates&#34;:[-64.416667,-17.883333]}" id="NCID0EG5DO" xlink:type="simple">17°53'S, 064°25'W</named-content></named-content>, 2300–2400 m, 12–13 May 1992, <italic>Vargas 1350</italic> (MO!, NY, USZ). Vallegrande, between “Mataralcito” and “El Palmar” on road from Valle Grande to Tierras Nuevas, 17 km by air ESE of Valle Grande, <named-content xmlns:xlink="http://www.w3.org/1999/xlink" content-type="dwc:verbatimCoordinates" xlink:type="simple"><named-content content-type="geo-json" specific-use="{&#34;type&#34;:&#34;Point&#34;,&#34;coordinates&#34;:[-65.950000,-18.533333]}" id="NCID0EQ5DO" xlink:type="simple">18°32'00"S, 065°57'00"W</named-content></named-content>, 2150 m, 29 December 1988, <italic>Nee 37403</italic> (NY); camino de Tierras Nuevas a Vallegrande, <named-content xmlns:xlink="http://www.w3.org/1999/xlink" content-type="dwc:verbatimCoordinates" xlink:type="simple"><named-content content-type="geo-json" specific-use="{&#34;type&#34;:&#34;Point&#34;,&#34;coordinates&#34;:[-63.917778,-18.507500]}" id="NCID0E15DO" xlink:type="simple">18°30'27"S, 063°55'04"W</named-content></named-content>, 2249 m, 31 July 2011, <italic>Parada-Gutierrez 3580</italic> (MO!, USZ); camino hacia Khasa Monte, sobre la cima de la serrania, <named-content xmlns:xlink="http://www.w3.org/1999/xlink" content-type="dwc:verbatimCoordinates" xlink:type="simple"><named-content content-type="geo-json" specific-use="{&#34;type&#34;:&#34;Point&#34;,&#34;coordinates&#34;:[-64.033611,-18.635833]}" id="NCID0EE6DO" xlink:type="simple">18°38'09"S, 064°02'01"W</named-content></named-content>, 2550 m, 04 August 2011, <italic>Parada-Gutierrez 3671</italic> (MO!, USZ); camino del Cruce hacia Alto Seco, <named-content xmlns:xlink="http://www.w3.org/1999/xlink" content-type="dwc:verbatimCoordinates" xlink:type="simple"><named-content content-type="geo-json" specific-use="{&#34;type&#34;:&#34;Point&#34;,&#34;coordinates&#34;:[-64.114722,-18.745833]}" id="NCID0EO6DO" xlink:type="simple">18°44'45"S, 064°06'53"W</named-content></named-content>, 2717 m, 08 July 2011, <italic>Parada-Gutierrez 3746</italic> (MO!, USZ); Senegilla a 17 km de Vallegrande, <named-content xmlns:xlink="http://www.w3.org/1999/xlink" content-type="dwc:verbatimCoordinates" xlink:type="simple"><named-content content-type="geo-json" specific-use="{&#34;type&#34;:&#34;Point&#34;,&#34;coordinates&#34;:[-64.031944,-18.667500]}" id="NCID0EY6DO" xlink:type="simple">18°40'03"S, 064°01'55"W</named-content></named-content>, 2400 m, 20 August 2012, <italic>Parada-Gutierrez 4828</italic> (MO!, USZ); a 4 km al norte de Postrervalle sobre el camino a Mairana, 2000 m, 13 November 1999, <italic>Saldias 6192</italic> (USZ). Vallegrande, 2363 m, 24 August 2008, <italic>Arroyo 4007</italic> (QCA!); Meson at Samaipata, 2200 m, 01 March 1911, <italic>Herzog 1786a</italic> (GOET!). <bold>Tarija</bold>: Arce, 43 km hacia Padcaya, Huancanqui, 2500–2600 m, 20 November 1986, <italic>Beck 14080</italic> (GOET!); cerca de Camacho, 2600 m, 17 December 1987, <italic>Beck 16067</italic> (GOET!); bajando del Abra del Cerro Cabildo hacia el S via estancia Cabildo, 2350 m, 29 January 1988, <italic>Beck 16240</italic> (GOET!); ca. 5 km W Padcaya, <named-content xmlns:xlink="http://www.w3.org/1999/xlink" content-type="dwc:verbatimCoordinates" xlink:type="simple"><named-content content-type="geo-json" specific-use="{&#34;type&#34;:&#34;Point&#34;,&#34;coordinates&#34;:[-64.766667,-21.900000]}" id="NCID0EQAEO" xlink:type="simple">21°54'S, 064°46'W</named-content></named-content>, 2200 m, 18 September 1991, <italic>Kessler 3114</italic> (AAU!, GOET!); <italic>3646</italic> (GOET!); detras de Padcaya, 2450 m, 23 January 1988, <italic>Liberman 1637</italic> (GOET!); Municipio Padcaya, Cantón Emborozú, Reserva Natural Alarachi, recorrido a cima más alta de la Zona Alarachi, próximo al Cerro Yauparuna, <named-content xmlns:xlink="http://www.w3.org/1999/xlink" content-type="dwc:verbatimCoordinates" xlink:type="simple"><named-content content-type="geo-json" specific-use="{&#34;type&#34;:&#34;Point&#34;,&#34;coordinates&#34;:[-64.609167,-22.178889]}" id="NCID0E5AEO" xlink:type="simple">22°10'44"S, 064°36'33"W</named-content></named-content>, 2260–2380 m, 16 September 2004, <italic>Serrano 4828</italic> (MO!); 39.9 km S of jct. of road to Entre Rios, on road to Padcaya, <named-content xmlns:xlink="http://www.w3.org/1999/xlink" content-type="dwc:verbatimCoordinates" xlink:type="simple"><named-content content-type="geo-json" specific-use="{&#34;type&#34;:&#34;Point&#34;,&#34;coordinates&#34;:[-64.683333,-21.900000]}" id="NCID0EIBEO" xlink:type="simple">21°54'S, 064°41'W</named-content></named-content>, 2100–2200 m, 29 April 1983, <italic>Solomon 10218</italic> (LPB, MO!, NY). O’Connor, ca. 5 Km W Padcaya, <named-content xmlns:xlink="http://www.w3.org/1999/xlink" content-type="dwc:verbatimCoordinates" xlink:type="simple"><named-content content-type="geo-json" specific-use="{&#34;type&#34;:&#34;Point&#34;,&#34;coordinates&#34;:[-64.766667,-21.900000]}" id="NCID0ESBEO" xlink:type="simple">21°54'S, 064°46'W</named-content></named-content>, 2200 m, 18 September 1991, <italic>Kessler 3113</italic> (AAU!, GOET!, MO!); <italic>3115</italic> (GOET!, MO!); ca. 70 km on road from Tarija to Entre Rios, <named-content xmlns:xlink="http://www.w3.org/1999/xlink" content-type="dwc:verbatimCoordinates" xlink:type="simple"><named-content content-type="geo-json" specific-use="{&#34;type&#34;:&#34;Point&#34;,&#34;coordinates&#34;:[-64.316667,-21.433333]}" id="NCID0E5BEO" xlink:type="simple">21°26'S, 064°19'W</named-content></named-content>, 2200 m, 20 September 1991, <italic>Kessler 3123</italic>; <italic>3124</italic> (AAU!, GOET!); <italic>3125</italic> (GOET!, MO!); <italic>3660</italic> (AAU!, GOET!, MO!); 21.1 km on road to entre Rios, <named-content xmlns:xlink="http://www.w3.org/1999/xlink" content-type="dwc:verbatimCoordinates" xlink:type="simple"><named-content content-type="geo-json" specific-use="{&#34;type&#34;:&#34;Point&#34;,&#34;coordinates&#34;:[-64.333333,-21.450000]}" id="NCID0EOCEO" xlink:type="simple">21°27'S, 064°20'W</named-content></named-content>, 1900 m, 01 October 1983, <italic>Solomon 10918</italic> (LPB, MO!). Valle del Tambo bei Tarija, 10 June 1973, <italic>Hieronymus 938</italic> (GOET!); Cult. at Jardin Botanico La Paz 2000 from seeds, s.d., <italic>Kessler 12625</italic> (GOET!). s.d., <italic>Cárdenas 3906</italic> (US!); <italic>3907</italic> (US!); Salinas, Cuestas de Polla, in valle Tambo, June 1873, <italic>Hieronymus 938a</italic> (B, F!); s.d., <italic>Hieronymus 938a</italic> (B, MO!).</p></tp:treatment-sec><tp:treatment-sec><!--Section generated to contain objects referenced in tp:taxon-treatment.--><fig id="F61" position="float" orientation="portrait"><object-id xmlns:xlink="http://www.w3.org/1999/xlink" content-type="doi" xlink:type="simple">10.3897/phytokeys.203.83529.figure61</object-id><object-id xmlns:xlink="http://www.w3.org/1999/xlink" content-type="arpha" xlink:type="simple">54A4D011-3430-5F59-B15D-AA3FD47BCE51</object-id><label>Figure 61.</label><caption><p>Geographical distribution of the species of section <tp:taxon-name><tp:taxon-name-part taxon-name-part-type="genus" reg="Polylepis"/><tp:taxon-name-part taxon-name-part-type="section" reg="Reticulatae">Reticulatae</tp:taxon-name-part></tp:taxon-name>.</p></caption><graphic xmlns:xlink="http://www.w3.org/1999/xlink" xlink:href="phytokeys-203-001_article-83529__-g061.jpg" position="float" orientation="portrait" xlink:type="simple" id="oo_721378.jpg"><uri content-type="original_file" xlink:type="simple">https://binary.pensoft.net/fig/721378</uri></graphic></fig></tp:treatment-sec><ref-list><ref id="B306"><mixed-citation xmlns:xlink="http://www.w3.org/1999/xlink" xlink:type="simple"><person-group><name name-style="western"><surname>Simpson</surname><given-names>BB</given-names></name></person-group> (<year>1979</year>) <article-title>A revision of the genus <italic><tp:taxon-name><tp:taxon-name-part taxon-name-part-type="genus">Polylepis</tp:taxon-name-part></tp:taxon-name></italic> (<tp:taxon-name><tp:taxon-name-part taxon-name-part-type="family">Rosaceae</tp:taxon-name-part></tp:taxon-name>: Sanguisorbeae).</article-title><source>Smithsonian Contributions to Botany</source><volume>43</volume>(<issue>43</issue>): <fpage>1</fpage>–<lpage>62</lpage>. <ext-link xlink:type="simple" ext-link-type="doi" xlink:href="10.5479/si.0081024X.43.1">https://doi.org/10.5479/si.0081024X.43.1</ext-link></mixed-citation></ref><ref id="B28"><mixed-citation xmlns:xlink="http://www.w3.org/1999/xlink" xlink:type="simple"><person-group><name name-style="western"><surname>Bitter</surname><given-names>G</given-names></name></person-group> (<year>1911</year>) Revision der Gattung <italic><tp:taxon-name><tp:taxon-name-part taxon-name-part-type="genus">Polylepis</tp:taxon-name-part></tp:taxon-name></italic>. Botanische Jahrbücher für Systematik 45: 564–656.</mixed-citation></ref><ref id="B162"><mixed-citation xmlns:xlink="http://www.w3.org/1999/xlink" xlink:type="simple"><person-group><name name-style="western"><surname>Kessler</surname><given-names>M</given-names></name></person-group> (<year>1995b</year>) <article-title>The genus <italic><tp:taxon-name><tp:taxon-name-part taxon-name-part-type="genus">Polylepis</tp:taxon-name-part></tp:taxon-name></italic> (<tp:taxon-name><tp:taxon-name-part taxon-name-part-type="family">Rosaceae</tp:taxon-name-part></tp:taxon-name>) in Bolivia.</article-title><source>Candollea</source><volume>42</volume>: <fpage>131</fpage>–<lpage>171</lpage>.</mixed-citation></ref><ref id="B108"><mixed-citation xmlns:xlink="http://www.w3.org/1999/xlink" xlink:type="simple"><person-group><name name-style="western"><surname>Gareca</surname><given-names>EE</given-names></name><name name-style="western"><surname>Fernández</surname><given-names>M</given-names></name><name name-style="western"><surname>Stanton</surname><given-names>S</given-names></name></person-group> (<year>2010</year>) <article-title>Dendrochronological investigation of the high Andean tree species <italic><tp:taxon-name><tp:taxon-name-part taxon-name-part-type="genus">Polylepis</tp:taxon-name-part><tp:taxon-name-part taxon-name-part-type="species">besseri</tp:taxon-name-part></tp:taxon-name></italic> and implications for management and conservation.</article-title><source>Biodiversity and Conservation</source><volume>19</volume>(<issue>7</issue>): <fpage>1839</fpage>–<lpage>1851</lpage>. <ext-link xlink:type="simple" ext-link-type="doi" xlink:href="10.1007/s10531-010-9807-z">https://doi.org/10.1007/s10531-010-9807-z</ext-link></mixed-citation></ref><ref id="B25"><mixed-citation xmlns:xlink="http://www.w3.org/1999/xlink" xlink:type="simple"><person-group><name name-style="western"><surname>Bellis</surname><given-names>LM</given-names></name><name name-style="western"><surname>Rivera</surname><given-names>L</given-names></name><name name-style="western"><surname>Landi</surname><given-names>M</given-names></name><name name-style="western"><surname>Politi</surname><given-names>N</given-names></name></person-group> (<year>2014</year>) <article-title>Distinct summer bird assemblages in two fragments of <italic><tp:taxon-name><tp:taxon-name-part taxon-name-part-type="genus">Polylepis</tp:taxon-name-part></tp:taxon-name></italic> forests in the Southern Yungas of Argentina.</article-title><source>Ornitologia Neotropical</source><volume>25</volume>(<issue>2</issue>): <fpage>195</fpage>–<lpage>206</lpage>.</mixed-citation></ref><ref id="B261"><mixed-citation xmlns:xlink="http://www.w3.org/1999/xlink" xlink:type="simple"><person-group><name name-style="western"><surname>Renison</surname><given-names>D</given-names></name><name name-style="western"><surname>Cuyckens</surname><given-names>GAE</given-names></name><name name-style="western"><surname>Pacheco</surname><given-names>S</given-names></name><name name-style="western"><surname>Guzmán</surname><given-names>GF</given-names></name><name name-style="western"><surname>Grau</surname><given-names>HR</given-names></name><name name-style="western"><surname>Marcora</surname><given-names>P</given-names></name><name name-style="western"><surname>Robledo</surname><given-names>G</given-names></name><name name-style="western"><surname>Cingolani</surname><given-names>AM</given-names></name><name name-style="western"><surname>Dominguez</surname><given-names>J</given-names></name><name name-style="western"><surname>Landi</surname><given-names>M</given-names></name><name name-style="western"><surname>Bellis</surname><given-names>L</given-names></name><name name-style="western"><surname>Hensen</surname><given-names>I</given-names></name></person-group> (<year>2013</year>) <article-title>Distribución y estado de conservación de las poblaciones de árboles y arbustos del género <italic><tp:taxon-name><tp:taxon-name-part taxon-name-part-type="genus">Polylepis</tp:taxon-name-part></tp:taxon-name></italic> (<tp:taxon-name><tp:taxon-name-part taxon-name-part-type="family">Rosaceae</tp:taxon-name-part></tp:taxon-name>) en las montañas de Argentina.</article-title><source>Ecología Austral</source><volume>23</volume>(<issue>1</issue>): <fpage>27</fpage>–<lpage>36</lpage>. <ext-link xlink:type="simple" ext-link-type="doi" xlink:href="10.25260/EA.13.23.1.0.1189">https://doi.org/10.25260/EA.13.23.1.0.1189</ext-link></mixed-citation></ref><ref id="B227"><mixed-citation xmlns:xlink="http://www.w3.org/1999/xlink" xlink:type="simple"><person-group><name name-style="western"><surname>Oldfield</surname><given-names>S</given-names></name><name name-style="western"><surname>Lusty</surname><given-names>C</given-names></name><name name-style="western"><surname>MacKinven</surname><given-names>A</given-names></name></person-group> (<year>1998</year>) The World List of Threatened Trees. World Conservation Press, Cambridge.</mixed-citation></ref></ref-list></tp:taxon-treatment>
