# Supplementary material for: ﻿A monograph of the genus Polylepis (Rosaceae)
Source: PhytoKeys. 2022 Aug 1;203:1–274. doi: 10.3897/phytokeys.203.83529 (PMC9849045; doi:10.3897/phytokeys.203.83529)
Supplement: XML Treatment for Polylepis microphylla [file phytokeys.203.83529-treatment24.xml]

<!DOCTYPE tp:taxon-treatment
  PUBLIC "-//TaxonX//DTD Taxonomic Treatment Publishing DTD v0 20100105//EN" "tax-treatment-NSO.dtd">
<tp:taxon-treatment xmlns:tp="http://www.plazi.org/taxpub"><tp:treatment-meta><kwd-group><label>Taxon classification</label><kwd>
              <named-content content-type="kingdom">Plantae</named-content>
            </kwd><kwd>
              <named-content content-type="order">Rosales</named-content>
            </kwd><kwd>
              <named-content content-type="family">Rosaceae</named-content>
            </kwd></kwd-group><mixed-citation publication-type="journal"><person-group><name><surname>Boza Espinoza</surname><given-names>Tatiana Erika</given-names></name><name><surname>Kessler</surname><given-names>Michael</given-names></name></person-group><article-title>﻿A monograph of the genus <italic><tp:taxon-name><tp:taxon-name-part taxon-name-part-type="genus" reg="Polylepis">Polylepis</tp:taxon-name-part></tp:taxon-name></italic> (<tp:taxon-name><tp:taxon-name-part taxon-name-part-type="family">Rosaceae</tp:taxon-name-part></tp:taxon-name>)</article-title><source>PhytoKeys</source><day>01</day><month>08</month><year>2022</year><volume>203</volume><fpage>1</fpage><lpage>274</lpage><pub-id pub-id-type="doi">10.3897/phytokeys.203.83529</pub-id></mixed-citation></tp:treatment-meta><tp:nomenclature><label>﻿17.</label><tp:taxon-name>
            <object-id xmlns:xlink="http://www.w3.org/1999/xlink" content-type="arpha" xlink:type="simple">3B228EC0-2986-5891-A60E-A787B5D6F50A</object-id>
            <tp:taxon-name-part taxon-name-part-type="genus" reg="Polylepis">Polylepis</tp:taxon-name-part>
            <tp:taxon-name-part taxon-name-part-type="species" reg="microphylla">microphylla</tp:taxon-name-part>
          </tp:taxon-name><tp:taxon-authority>(Wedd.) Bitter, Bot. Jahrb. Syst. 45: 611. 1911.</tp:taxon-authority><xref ref-type="fig" rid="F49">Figs 49</xref><xref ref-type="fig" rid="F50">, 50</xref><tp:nomenclature-citation-list><tp:nomenclature-citation><tp:taxon-name>
                <tp:taxon-name-part taxon-name-part-type="genus" reg="Polylepis">Polylepis</tp:taxon-name-part>
                <tp:taxon-name-part taxon-name-part-type="species" reg="microphylla">microphylla</tp:taxon-name-part>
                <tp:taxon-name-part taxon-name-part-type="infraspecific-rank">var.</tp:taxon-name-part>
                <tp:taxon-name-part taxon-name-part-type="variety" reg="polyarthotricha">polyarthotricha</tp:taxon-name-part>
              </tp:taxon-name><comment>Bitter, Bot. Jahrb. Syst. 45: 612. 1911. Type. <italic>Goudot 1</italic> (holotype: W).</comment></tp:nomenclature-citation></tp:nomenclature-citation-list></tp:nomenclature><tp:treatment-sec sec-type="Basionym" id="SECID0EFFEO"><title>Basionym.</title><p><tp:taxon-name><tp:taxon-name-part taxon-name-part-type="genus" reg="Polylepis">Polylepis</tp:taxon-name-part><tp:taxon-name-part taxon-name-part-type="species" reg="lanuginosa">lanuginosa</tp:taxon-name-part><tp:taxon-name-part taxon-name-part-type="infraspecific-rank">var.</tp:taxon-name-part><tp:taxon-name-part taxon-name-part-type="variety" reg="microphylla">microphylla</tp:taxon-name-part></tp:taxon-name> Weddell, Chlor. Andina 2:238.1861.</p></tp:treatment-sec><tp:treatment-sec sec-type="material" id="SECID0E3FEO"><title>Type.</title><p>Ecuador. Chimborazo: <italic>Humboldt &amp; Bonpland 3141</italic> (holotype: P!; isotypes: F!, GOET! US!).</p><fig id="F49" position="float" orientation="portrait"><object-id xmlns:xlink="http://www.w3.org/1999/xlink" content-type="doi" xlink:type="simple">10.3897/phytokeys.203.83529.figure49</object-id><object-id xmlns:xlink="http://www.w3.org/1999/xlink" content-type="arpha" xlink:type="simple">4D04D81B-E79C-5E39-B4FC-83D76898BC83</object-id><label>Figure 49.</label><caption><p><italic><tp:taxon-name><tp:taxon-name-part taxon-name-part-type="genus" reg="Polylepis">Polylepis</tp:taxon-name-part><tp:taxon-name-part taxon-name-part-type="species" reg="microphylla">microphylla</tp:taxon-name-part></tp:taxon-name></italic> (Wedd.) Bitter <bold>A</bold> leaves <bold>B</bold> stipule sheaths <bold>C</bold> flowering branch <bold>D</bold> habit <bold>E</bold> lower leaf surface <bold>F</bold> flowering branch <bold>G</bold> habit. Scale bars: 1 cm (<bold>A, E</bold>); 5 mm (<bold>C, F</bold>); 1 mm (<bold>B</bold>). Photographs <bold>A, C</bold> T.E. Boza E. <bold>D, F</bold> E.G. Urquiaga F. <bold>B, E</bold> M. Kessler <bold>G</bold> E. Bastidas.</p></caption><graphic xmlns:xlink="http://www.w3.org/1999/xlink" xlink:href="phytokeys-203-001_article-83529__-g049.jpg" position="float" orientation="portrait" xlink:type="simple" id="oo_721366.jpg"><uri content-type="original_file" xlink:type="simple">https://binary.pensoft.net/fig/721366</uri></graphic></fig></tp:treatment-sec><tp:treatment-sec sec-type="description" id="SECID0EYHEO"><title>Description.</title><p><bold><italic>Shrubs and trees</italic></bold> 1.5–8 m tall. <bold><italic>Leaves</italic></bold> strongly congested at the branch tips, imparipinnate with 3–6 pairs of lateral leaflets, obtrullate in outline, (1.3–)2.0–3.5 × (0.6–)1.2–1.5 cm; rachises densely tomentose often intermixed with twisted dark red hairs; stipular sheaths apically acute with spurs, densely tomentose on the outer surfaces; leaflets broadly elliptic in outline, second pair from the terminal leaflet the largest, one of this pair 0.3–0.7 × 0.2–0.5 cm; margin entire, apically deeply emarginate, basally unequally cordate; upper leaflet surfaces glabrous or sparsely tomentose mainly in the mid-vein depression; lower leaflet surfaces densely tomentose with whitish hairs 0.8–1.0 mm long. <bold><italic>Inflorescences</italic></bold> branched at the base or simple, pendant, 3.8–5.3 cm long, bearing 1–3 flowers; floral bracts 2.2–2.5 mm long, narrowly triangular, densely tomentose on the outer surface; rachises tomentose. <bold><italic>Flowers</italic></bold> 4.0–6.4 mm diam.; sepals 4, ovate, green, glabrous outside; stamens 9–11, anthers orbicular, with a dense tuft of straight white hairs on the upper half; styles fimbriate, 2.6–3.5 mm long. <bold><italic>Fruits</italic></bold> turbinate, with variable numbers of long spines, densely tomentose; 2.7–4.3 × 1.3–2.1 mm including spines. <bold><italic>Diploid</italic></bold> and <bold><italic>tetraploid</italic></bold>.</p><fig id="F50" position="float" orientation="portrait"><object-id xmlns:xlink="http://www.w3.org/1999/xlink" content-type="doi" xlink:type="simple">10.3897/phytokeys.203.83529.figure50</object-id><object-id xmlns:xlink="http://www.w3.org/1999/xlink" content-type="arpha" xlink:type="simple">D493E1B4-70D0-5EB0-99DD-D2ED1CEE9AC6</object-id><label>Figure 50.</label><caption><p><italic><tp:taxon-name><tp:taxon-name-part taxon-name-part-type="genus" reg="Polylepis">Polylepis</tp:taxon-name-part><tp:taxon-name-part taxon-name-part-type="species" reg="microphylla">microphylla</tp:taxon-name-part></tp:taxon-name></italic> (Wedd.) Bitter <bold>A</bold> branch <bold>B</bold> leaves <bold>C</bold> stipular sheaths <bold>D</bold> upper and lower leaves surface (<bold>A</bold><italic>Toivonen 98</italic><bold>B</bold><italic>Boza 3001</italic><bold>C</bold><italic>Toivonen 19</italic><bold>D</bold><italic>Irazabal 205</italic>). Scale bars: 2 cm (<bold>A–C</bold>); 5 mm (<bold>D</bold>). Photographs by T. E. Boza E.</p></caption><graphic xmlns:xlink="http://www.w3.org/1999/xlink" xlink:href="phytokeys-203-001_article-83529__-g050.jpg" position="float" orientation="portrait" xlink:type="simple" id="oo_721367.jpg"><uri content-type="original_file" xlink:type="simple">https://binary.pensoft.net/fig/721367</uri></graphic></fig></tp:treatment-sec><tp:treatment-sec sec-type="distribution" id="SECID0EJKEO"><title>Distribution, habitat and ecology.</title><p><italic><tp:taxon-name><tp:taxon-name-part taxon-name-part-type="genus" reg="Polylepis">Polylepis</tp:taxon-name-part><tp:taxon-name-part taxon-name-part-type="species" reg="microphylla">microphylla</tp:taxon-name-part></tp:taxon-name></italic> occurs in small, isolated populations in the central Ecuadorian Andes on the slopes of Volcán Chimborazo, in north-western Peru in the high Andes of Cajamarca, the Cordillera Blanca and the adjacent Cordillera Huayhuash at the boundaries of Ancash and Lima and in Arequipa and Cusco (Fig. <xref ref-type="fig" rid="F61">61</xref>). It grows mainly in arid zones at 3150–4550 m elevation where it usually forms small groves, but many populations in areas strongly affected by human activities contain mostly small shrubs. However, in the Cordillera Huayhuash, extensive stands with trees about 3–5 m tall can be found. The populations in Cusco are close to Incan ruins and might represent historical transplantations (<xref ref-type="bibr" rid="B169">Kessler and Schmidt-Lebuhn 2006</xref>).</p></tp:treatment-sec><tp:treatment-sec sec-type="conservation status" id="SECID0ECLEO"><title>Conservation status.</title><p>The <abbrev xmlns:xlink="http://www.w3.org/1999/xlink" xlink:title="Extent of Occurrence" id="ABBRID0EILEO" xlink:type="simple">EOO</abbrev> is estimated as 407,902 km<sup>2</sup> and <abbrev xmlns:xlink="http://www.w3.org/1999/xlink" xlink:title="area of occupancy" id="ABBRID0EOLEO" xlink:type="simple">AOO</abbrev> as 100 km<sup>2</sup>. The species is known from 18 locations. The two forests in Ecuador form a single genetic population (<xref ref-type="bibr" rid="B22">Bastidas-León et al. 2021</xref>). It is protected within Sangay National Park in Ecuador and Huascarán National Park and Cordillera Huayhuash Reserved Zone (within Huayllapa Private Conservation Area) in Peru. The species was categorized as <abbrev xmlns:xlink="http://www.w3.org/1999/xlink" xlink:title="Vulnerable" id="ABBRID0EYLEO" xlink:type="simple">VU</abbrev> (B1+2c) in the World List of Threatened Trees (<xref ref-type="bibr" rid="B227">Oldfield et al. 1998</xref>). Lately, based on its restricted distribution in Chimborazo, <italic><tp:taxon-name><tp:taxon-name-part taxon-name-part-type="genus" reg="Polylepis">P.</tp:taxon-name-part><tp:taxon-name-part taxon-name-part-type="species" reg="microphylla">microphylla</tp:taxon-name-part></tp:taxon-name></italic> was categorized as <abbrev xmlns:xlink="http://www.w3.org/1999/xlink" xlink:title="Critically Endangered" id="ABBRID0ELMEO" xlink:type="simple">CR</abbrev> (B2ab(iii)) in Ecuador (<xref ref-type="bibr" rid="B180">León-Yánez et al. 2011</xref>; <xref ref-type="bibr" rid="B323">Tejedor et al. 2014</xref>, <xref ref-type="bibr" rid="B324">2015</xref>). In Peru, where it is more widespread, <italic><tp:taxon-name><tp:taxon-name-part taxon-name-part-type="genus" reg="Polylepis">P.</tp:taxon-name-part><tp:taxon-name-part taxon-name-part-type="species" reg="microphylla">microphylla</tp:taxon-name-part></tp:taxon-name></italic> was categorized as EN (<xref ref-type="bibr" rid="B299">SERFOR 2006</xref>). At many of its locations, the species grows in habitats that are strongly affected by human activities including grazing and burning. We assess <italic><tp:taxon-name><tp:taxon-name-part taxon-name-part-type="genus" reg="Polylepis">P.</tp:taxon-name-part><tp:taxon-name-part taxon-name-part-type="species" reg="microphylla">microphylla</tp:taxon-name-part></tp:taxon-name></italic> as Endangered (B1a+B2ab).</p></tp:treatment-sec><tp:treatment-sec sec-type="notes" id="SECID0EVNEO"><title>Notes.</title><p><italic><tp:taxon-name><tp:taxon-name-part taxon-name-part-type="genus" reg="Polylepis">Polylepis</tp:taxon-name-part><tp:taxon-name-part taxon-name-part-type="species" reg="microphylla">microphylla</tp:taxon-name-part></tp:taxon-name></italic> was included in <italic><tp:taxon-name><tp:taxon-name-part taxon-name-part-type="genus" reg="Polylepis">P.</tp:taxon-name-part><tp:taxon-name-part taxon-name-part-type="species" reg="weberbaueri">weberbaueri</tp:taxon-name-part></tp:taxon-name></italic> by <xref ref-type="bibr" rid="B306">Simpson (1979)</xref>, based on material from Cañar (Ecuador) that contains lower mature leaves like those of <italic><tp:taxon-name><tp:taxon-name-part taxon-name-part-type="genus" reg="Polylepis">P.</tp:taxon-name-part><tp:taxon-name-part taxon-name-part-type="species" reg="weberbaueri">weberbaueri</tp:taxon-name-part></tp:taxon-name></italic> (here assigned to <italic><tp:taxon-name><tp:taxon-name-part taxon-name-part-type="genus" reg="Polylepis">P.</tp:taxon-name-part><tp:taxon-name-part taxon-name-part-type="species" reg="simpsoniae">simpsoniae</tp:taxon-name-part></tp:taxon-name></italic>) and upper young leaves similar to those of the specimens placed under <italic><tp:taxon-name><tp:taxon-name-part taxon-name-part-type="genus" reg="Polylepis">P.</tp:taxon-name-part><tp:taxon-name-part taxon-name-part-type="species" reg="microphylla">microphylla</tp:taxon-name-part></tp:taxon-name></italic> by <xref ref-type="bibr" rid="B28">Bitter (1911)</xref>. Later, <italic><tp:taxon-name><tp:taxon-name-part taxon-name-part-type="genus" reg="Polylepis">P.</tp:taxon-name-part><tp:taxon-name-part taxon-name-part-type="species" reg="microphylla">microphylla</tp:taxon-name-part></tp:taxon-name></italic> was considered as a distinct species by <xref ref-type="bibr" rid="B275">Romoleroux (1996)</xref>, based on newly collected material from Chimborazo that does not have such differences between mature and younger leaves. <italic><tp:taxon-name><tp:taxon-name-part taxon-name-part-type="genus" reg="Polylepis">Polylepis</tp:taxon-name-part><tp:taxon-name-part taxon-name-part-type="species" reg="microphylla">microphylla</tp:taxon-name-part></tp:taxon-name></italic> differs from <italic><tp:taxon-name><tp:taxon-name-part taxon-name-part-type="genus" reg="Polylepis">P.</tp:taxon-name-part><tp:taxon-name-part taxon-name-part-type="species" reg="simpsoniae">simpsoniae</tp:taxon-name-part></tp:taxon-name></italic> by smaller leaflet size (0.3–0.7 × 0.2–0.5 cm versus 0.9–1.6 × 0.4–1.1 cm), longer leaflet hairs (0.8–1.0 mm versus 0.5–0.7 mm) and inflorescences with lower number of flowers (1–3 versus 3–5).</p></tp:treatment-sec><tp:treatment-sec sec-type="material" id="SECID0E6QEO"><title>Specimens examined.</title><p><bold>Ecuador. Chimborazo</bold>: Alausí, camino Totoras-Charicando, <named-content xmlns:xlink="http://www.w3.org/1999/xlink" content-type="dwc:verbatimCoordinates" xlink:type="simple"><named-content content-type="geo-json" specific-use="{&#34;type&#34;:&#34;Point&#34;,&#34;coordinates&#34;:[-78.705000,-2.191667]}" id="NCID0EKREO" xlink:type="simple">02°11'30"S, 078°42'18"W</named-content></named-content>, 3500 m, 08 July 2004, <italic>Caranqui 1205B</italic> (CHEP); Shumit, Pucara Achupallas, 3986 m, 04 September 2009, <italic>Cárate 1200</italic> (QCA!); carretera Alausí-Achupallas-Osogoche, 3300–3400 m, 10 August 1987, <italic>Romoleroux 372</italic> (AAU!, NY, QCA!); Vía Achupallas-Osogoche, km 14.5, localidad Zula, 3600 m, 24 March 2001, <italic>Romoleroux 3995</italic> (QCA!); Alausí-Achupallas, Páramo Parada 1, 3576 m, 17 March 2007, <italic>Romoleroux 4414</italic> (QCA!); Alausí-Achullapas, 3655 m, 17 March 2007, <italic>Romoleroux 4435</italic> (QCA!); Vía Totoras Achupallas, Lagunas de Osogoche, 3626 m, 08 November 2008, <italic>Romoleroux 5325</italic> (QCA!); Vía desvío Osogoche-Achupallas, 3589 m, 28 December 2011, <italic>Romoleroux 5704</italic> (QCA!); Vía Achupallas-lagunas de Osogoche, km 11.5, 3000 m, 26 April 1988, <italic>Romoleroux 576</italic> (AAU!, MO!, QCA!); Vía Achupallas-lagunas de Osogoche km 11.5, 3650 m, 26 April 1988, <italic>Romoleroux 577</italic> (AAU!, NY, QCA!); 3650 m, s.d., <italic>Romoleroux 578</italic> (AAU!, NY, QCA!); Vía Achuapallas-Lagunas de Osogoche, km. 15, 3650 m, 26 April 1988, <italic>Romoleroux 579</italic> (AAU!, MO!, NY, QCA!); 3650 m, <italic>Romoleroux 580</italic> (AAU!, NY, QCA!); Vía Achupallas-Lagunas de Osogoche, km 15, 3650 m, 26 April 1988, <italic>Romoleroux 581</italic> (AAU!, NY, QCA!); Vía Osogoche-Achupallas, 3610 m, 30 September 2016, <italic>Romoleroux 6126</italic> (QCA!); Vía Osogoche-Achupallas, 3610 m, 30 September 2016, <italic>Romoleroux 6127</italic> (QCA!); Vía Osogoche-Achupallas, <named-content xmlns:xlink="http://www.w3.org/1999/xlink" content-type="dwc:verbatimCoordinates" xlink:type="simple"><named-content content-type="geo-json" specific-use="{&#34;type&#34;:&#34;Point&#34;,&#34;coordinates&#34;:[-78.702500,-2.264722]}" id="NCID0ESSEO" xlink:type="simple">02°15'53"S, 078°42'09"W</named-content></named-content>, 3610 m, 09 March 2017, <italic>Romoleroux 6148</italic> (QCA!); Alausí-Achupallas, 3655 m, 17 March 2007, <italic>Romoleroux GPI4435</italic> (QCA!), Quitesian Andes, s.d., <italic>Cothouy s.n</italic> (NY); 1857–1864, <italic>Spruce s.n</italic> (MO!).</p><p><bold>Peru. Ancash</bold>: Huaylas, Caraz, Laguna Parón, flanco norte, 4170 m, 27 April 2013, <italic>Baldeón 7816</italic> (USM!); Caraz, Laguna Paron, <italic>Irazábal 199</italic> (CUZ!); Yungay, Parque Nacional de Huascaran, laguna Paron, <named-content xmlns:xlink="http://www.w3.org/1999/xlink" content-type="dwc:verbatimCoordinates" xlink:type="simple"><named-content content-type="geo-json" specific-use="{&#34;type&#34;:&#34;Point&#34;,&#34;coordinates&#34;:[-77.690556,-8.998611]}" id="NCID0EKTEO" xlink:type="simple">08°59'55"S, 077°41'26"W</named-content></named-content>, 4200 m, 11 February 1997, <italic>Tupayachi 3271</italic> (CUZ!). <bold>Cajamarca</bold>: San Miguel, San Miguel de Pallaques, road Agua blanca to Oyotum, Ponga la Mesa, 3500–3600 m, 14 October 2000, <italic>Weigend 2000/748</italic> (F!, USM!). <bold>Cusco</bold>: Acomayo, Queuñayocpampa, <named-content xmlns:xlink="http://www.w3.org/1999/xlink" content-type="dwc:verbatimCoordinates" xlink:type="simple"><named-content content-type="geo-json" specific-use="{&#34;type&#34;:&#34;Point&#34;,&#34;coordinates&#34;:[-71.585556,-14.066944]}" id="NCID0E1TEO" xlink:type="simple">14°04'01"S, 071°35'08"W</named-content></named-content>, 3940 m, 01 April 2003, <italic>Arce s.n</italic> (USM!); Rondocan, localidad Parara, <named-content xmlns:xlink="http://www.w3.org/1999/xlink" content-type="dwc:verbatimCoordinates" xlink:type="simple"><named-content content-type="geo-json" specific-use="{&#34;type&#34;:&#34;Point&#34;,&#34;coordinates&#34;:[-71.752222,-13.786111]}" id="NCID0EEUEO" xlink:type="simple">13°47'10"S, 071°45'08"W</named-content></named-content>, 4085 m, <italic>Pfuro AS-133</italic> (Z!). Calca, Pisac, <named-content xmlns:xlink="http://www.w3.org/1999/xlink" content-type="dwc:verbatimCoordinates" xlink:type="simple"><named-content content-type="geo-json" specific-use="{&#34;type&#34;:&#34;Point&#34;,&#34;coordinates&#34;:[-71.850000,-13.416667]}" id="NCID0EOUEO" xlink:type="simple">13°25'S, 071°51'W</named-content></named-content>, 3400 m, 10 February 2003, <italic>Lægaard 22250</italic> (AAU!). Cusco, Huacoto, <named-content xmlns:xlink="http://www.w3.org/1999/xlink" content-type="dwc:verbatimCoordinates" xlink:type="simple"><named-content content-type="geo-json" specific-use="{&#34;type&#34;:&#34;Point&#34;,&#34;coordinates&#34;:[-71.855278,-13.515000]}" id="NCID0EYUEO" xlink:type="simple">13°30'54"S, 071°51'19"W</named-content></named-content>, 3960 m, 01 May 2003, <italic>Arce s.n</italic> (USM!); Chacan, <named-content xmlns:xlink="http://www.w3.org/1999/xlink" content-type="dwc:verbatimCoordinates" xlink:type="simple"><named-content content-type="geo-json" specific-use="{&#34;type&#34;:&#34;Point&#34;,&#34;coordinates&#34;:[-71.990556,-13.484444]}" id="NCID0ECVEO" xlink:type="simple">13°29'04"S, 071°59'26"W</named-content></named-content>, 3805 m, 17 September 2014, <italic>Boza 3001</italic>; <italic>3002</italic> (USM!, Z!); Cuzco, Chacan camino al grupo arqueológico, borde de la microcuenca Chacan, 3600 m, 03 October 2000, <italic>Galiano 3999</italic> (QCA!); Huacoto, 3991 m, <italic>Irazábal 204</italic> (CUZ!); Chacan S of Cusco, <named-content xmlns:xlink="http://www.w3.org/1999/xlink" content-type="dwc:verbatimCoordinates" xlink:type="simple"><named-content content-type="geo-json" specific-use="{&#34;type&#34;:&#34;Point&#34;,&#34;coordinates&#34;:[-72.000000,-13.483333]}" id="NCID0ESVEO" xlink:type="simple">13°29'S, 072°00'W</named-content></named-content>, 3900 m, 10 February 2003, <italic>Lægaard 22350</italic> (AAU!, US!); San Jerónimo, localidad de Huacoto, <named-content xmlns:xlink="http://www.w3.org/1999/xlink" content-type="dwc:verbatimCoordinates" xlink:type="simple"><named-content content-type="geo-json" specific-use="{&#34;type&#34;:&#34;Point&#34;,&#34;coordinates&#34;:[-71.858889,-13.518333]}" id="NCID0E3VEO" xlink:type="simple">13°31'06"S, 071°51'32"W</named-content></named-content>, 3940 m, 25 May 2006, <italic>Toivonen 19</italic> (CUZ!); <italic>20</italic> (CUZ!); <italic>21</italic> (CUZ!); Chacan, 14 June 2006, <italic>Toivonen 98</italic> (CUZ!); Chacan, 14 June 2006, <italic>Toivonen 99</italic> (CUZ!); Ruinas de Pisac, 3200 m, 01 May 2002, <italic>Toivonen s.n</italic> (CUZ!); Chacan, 3600 m, 28 April 1993, <italic>Tupayachi 2280</italic> (CUZ!). Quispicanchis, Dist. Huaro, Urpay, <named-content xmlns:xlink="http://www.w3.org/1999/xlink" content-type="dwc:verbatimCoordinates" xlink:type="simple"><named-content content-type="geo-json" specific-use="{&#34;type&#34;:&#34;Point&#34;,&#34;coordinates&#34;:[-71.639444,-13.683611]}" id="NCID0ESWEO" xlink:type="simple">13°41'01"S, 071°38'22"W</named-content></named-content>, 3200 m, 01 November 2002, <italic>Galiano 4512</italic> (AMAZ, CUZ!, HUT, MO!, MOL, USM!). Urubamba, Cusco. Prov. Urubamba, Yucay, Hatum Wayko, 3500 m, 09 September 2001, <italic>Herrera 4175</italic> (QCA!); Yucay, 3833 m, <italic>Irazábal 207</italic> (CUZ!); Yucay, cerro Turukuntur, 3750 m, 13 January 1991, <italic>Tupayachi 1460</italic> (CUZ!). <bold>Lima</bold>: Cajatambo, Huayllapa. Dist. de Copa, cerro empinado a 115 km del pueblo, 3360 m, 13 May 2001, <italic>Callupe 1</italic> (USM!).</p></tp:treatment-sec><tp:treatment-sec><!--Section generated to contain objects referenced in tp:taxon-treatment.--><fig id="F61" position="float" orientation="portrait"><object-id xmlns:xlink="http://www.w3.org/1999/xlink" content-type="doi" xlink:type="simple">10.3897/phytokeys.203.83529.figure61</object-id><object-id xmlns:xlink="http://www.w3.org/1999/xlink" content-type="arpha" xlink:type="simple">54A4D011-3430-5F59-B15D-AA3FD47BCE51</object-id><label>Figure 61.</label><caption><p>Geographical distribution of the species of section <tp:taxon-name><tp:taxon-name-part taxon-name-part-type="genus" reg="Polylepis"/><tp:taxon-name-part taxon-name-part-type="section" reg="Reticulatae">Reticulatae</tp:taxon-name-part></tp:taxon-name>.</p></caption><graphic xmlns:xlink="http://www.w3.org/1999/xlink" xlink:href="phytokeys-203-001_article-83529__-g061.jpg" position="float" orientation="portrait" xlink:type="simple" id="oo_721378.jpg"><uri content-type="original_file" xlink:type="simple">https://binary.pensoft.net/fig/721378</uri></graphic></fig></tp:treatment-sec><ref-list><ref id="B169"><mixed-citation xmlns:xlink="http://www.w3.org/1999/xlink" xlink:type="simple"><person-group><name name-style="western"><surname>Kessler</surname><given-names>M</given-names></name><name name-style="western"><surname>Schmidt-Lebuhn</surname><given-names>AN</given-names></name></person-group> (<year>2006</year>) <article-title>Taxonomical and distributional notes on <italic><tp:taxon-name><tp:taxon-name-part taxon-name-part-type="genus">Polylepis</tp:taxon-name-part></tp:taxon-name></italic> (<tp:taxon-name><tp:taxon-name-part taxon-name-part-type="family">Rosaceae</tp:taxon-name-part></tp:taxon-name>).</article-title><source>Organisms, Diversity &amp; Evolution</source><volume>6</volume>(<issue>1</issue>): <fpage>67</fpage>–<lpage>70</lpage>. <ext-link xlink:type="simple" ext-link-type="doi" xlink:href="10.1016/j.ode.2005.04.001">https://doi.org/10.1016/j.ode.2005.04.001</ext-link></mixed-citation></ref><ref id="B22"><mixed-citation xmlns:xlink="http://www.w3.org/1999/xlink" xlink:type="simple"><person-group><name name-style="western"><surname>Bastidas-León</surname><given-names>EW</given-names></name><name name-style="western"><surname>Espinel-Ortiz</surname><given-names>DA</given-names></name><name name-style="western"><surname>Romoleroux</surname><given-names>K</given-names></name></person-group> (<year>2021</year>) <article-title>Population genetic analysis of two <italic><tp:taxon-name><tp:taxon-name-part taxon-name-part-type="genus">Polylepis</tp:taxon-name-part><tp:taxon-name-part taxon-name-part-type="species">microphylla</tp:taxon-name-part></tp:taxon-name></italic> (Wedd.) Bitter (<tp:taxon-name><tp:taxon-name-part taxon-name-part-type="family">Rosaceae</tp:taxon-name-part></tp:taxon-name>) forests in Ecuador.</article-title><source>Neotropical Biodiversity</source><volume>7</volume>(<issue>1</issue>): <fpage>184</fpage>–<lpage>197</lpage>. <ext-link xlink:type="simple" ext-link-type="doi" xlink:href="10.1080/23766808.2021.1920297">https://doi.org/10.1080/23766808.2021.1920297</ext-link></mixed-citation></ref><ref id="B227"><mixed-citation xmlns:xlink="http://www.w3.org/1999/xlink" xlink:type="simple"><person-group><name name-style="western"><surname>Oldfield</surname><given-names>S</given-names></name><name name-style="western"><surname>Lusty</surname><given-names>C</given-names></name><name name-style="western"><surname>MacKinven</surname><given-names>A</given-names></name></person-group> (<year>1998</year>) The World List of Threatened Trees. World Conservation Press, Cambridge.</mixed-citation></ref><ref id="B180"><mixed-citation xmlns:xlink="http://www.w3.org/1999/xlink" xlink:type="simple"><person-group><name name-style="western"><surname>León-Yánez</surname><given-names>S</given-names></name><name name-style="western"><surname>Valencia</surname><given-names>R</given-names></name><name name-style="western"><surname>Pitman</surname><given-names>N</given-names></name><name name-style="western"><surname>Endara</surname><given-names>L</given-names></name><name name-style="western"><surname>Ulloa Ulloa</surname><given-names>C</given-names></name><name name-style="western"><surname>Navarrete</surname><given-names>H [Eds]</given-names></name></person-group> (<year>2011</year>) Libro rojo de las plantas endémicas del Ecuador, 2ª edición. Publicaciones del Herbario QCA, Pontificia Universidad Católica del Ecuador, Quito.</mixed-citation></ref><ref id="B323"><mixed-citation xmlns:xlink="http://www.w3.org/1999/xlink" xlink:type="simple"><person-group><name name-style="western"><surname>Tejedor</surname><given-names>N</given-names></name><name name-style="western"><surname>Álvarez</surname><given-names>E</given-names></name><name name-style="western"><surname>Arango</surname><given-names>S</given-names></name><name name-style="western"><surname>Araujo</surname><given-names>A</given-names></name><name name-style="western"><surname>Baldeón</surname><given-names>S</given-names></name><name name-style="western"><surname>Beltran</surname><given-names>H</given-names></name><name name-style="western"><surname>Blundo</surname><given-names>C</given-names></name><name name-style="western"><surname>Boza Espinoza</surname><given-names>TE</given-names></name><name name-style="western"><surname>Fuentes Claros</surname><given-names>A</given-names></name><name name-style="western"><surname>Gaviria</surname><given-names>J</given-names></name><name name-style="western"><surname>Gutiérrez</surname><given-names>N</given-names></name><name name-style="western"><surname>Khela</surname><given-names>S</given-names></name><name name-style="western"><surname>León</surname><given-names>B</given-names></name><name name-style="western"><surname>La Torre Cuadros</surname><given-names>MA</given-names></name><name name-style="western"><surname>López Camacho</surname><given-names>R</given-names></name><name name-style="western"><surname>Malizia</surname><given-names>L</given-names></name><name name-style="western"><surname>Millán</surname><given-names>B</given-names></name><name name-style="western"><surname>Moraes</surname><given-names>MR</given-names></name><name name-style="western"><surname>Newton</surname><given-names>AC</given-names></name><name name-style="western"><surname>Pacheco</surname><given-names>S</given-names></name><name name-style="western"><surname>Reynel</surname><given-names>C</given-names></name><name name-style="western"><surname>Ulloa Ulloa</surname><given-names>C</given-names></name><name name-style="western"><surname>Vacas Cruz</surname><given-names>O</given-names></name></person-group> (<year>2014</year>) A Regional Red List of Montane Tree Species of the Tropical Andes: Trees at the Top of the World. Botanic Gardens Conservation International, Richmond, UK.</mixed-citation></ref><ref id="B324"><mixed-citation xmlns:xlink="http://www.w3.org/1999/xlink" xlink:type="simple"><person-group><name name-style="western"><surname>Tejedor</surname><given-names>N</given-names></name><name name-style="western"><surname>Newton</surname><given-names>AC</given-names></name><name name-style="western"><surname>Orfield</surname><given-names>S</given-names></name></person-group> (<year>2015</year>) <article-title>Regional Red List assessment of tree species in upper montane forests of the Tropical Andes.</article-title><source>Oryx</source><volume>49</volume>(<issue>3</issue>): <fpage>397</fpage>–<lpage>409</lpage>. <ext-link xlink:type="simple" ext-link-type="doi" xlink:href="10.1017/S0030605315000198">https://doi.org/10.1017/S0030605315000198</ext-link></mixed-citation></ref><ref id="B299"><mixed-citation xmlns:xlink="http://www.w3.org/1999/xlink" xlink:type="simple">SERFOR (<year>2006</year>) Clasificación Oficial de Especies Amenazadas de Flora Silvestre. Normas Legales. El Peruano.</mixed-citation></ref><ref id="B306"><mixed-citation xmlns:xlink="http://www.w3.org/1999/xlink" xlink:type="simple"><person-group><name name-style="western"><surname>Simpson</surname><given-names>BB</given-names></name></person-group> (<year>1979</year>) <article-title>A revision of the genus <italic><tp:taxon-name><tp:taxon-name-part taxon-name-part-type="genus">Polylepis</tp:taxon-name-part></tp:taxon-name></italic> (<tp:taxon-name><tp:taxon-name-part taxon-name-part-type="family">Rosaceae</tp:taxon-name-part></tp:taxon-name>: Sanguisorbeae).</article-title><source>Smithsonian Contributions to Botany</source><volume>43</volume>(<issue>43</issue>): <fpage>1</fpage>–<lpage>62</lpage>. <ext-link xlink:type="simple" ext-link-type="doi" xlink:href="10.5479/si.0081024X.43.1">https://doi.org/10.5479/si.0081024X.43.1</ext-link></mixed-citation></ref><ref id="B28"><mixed-citation xmlns:xlink="http://www.w3.org/1999/xlink" xlink:type="simple"><person-group><name name-style="western"><surname>Bitter</surname><given-names>G</given-names></name></person-group> (<year>1911</year>) Revision der Gattung <italic><tp:taxon-name><tp:taxon-name-part taxon-name-part-type="genus">Polylepis</tp:taxon-name-part></tp:taxon-name></italic>. Botanische Jahrbücher für Systematik 45: 564–656.</mixed-citation></ref><ref id="B275"><mixed-citation xmlns:xlink="http://www.w3.org/1999/xlink" xlink:type="simple"><person-group><name name-style="western"><surname>Romoleroux</surname><given-names>K</given-names></name></person-group> (<year>1996</year>) <article-title><tp:taxon-name><tp:taxon-name-part taxon-name-part-type="family">Rosaceae</tp:taxon-name-part></tp:taxon-name> 79.</article-title> In: <person-group><name name-style="western"><surname>Harling</surname><given-names>G</given-names></name><name name-style="western"><surname>Andersson</surname><given-names>L</given-names></name></person-group> (<role>Eds</role>) <issue-title>Flora of Ecuador. University of Gothenburg/ Riksmuseum/ Pontificia Universidad Católica del Ecuador.</issue-title><source>Göteborg/Stockholm/Quito</source><volume>56</volume>: <fpage>1</fpage>–<lpage>159</lpage>.</mixed-citation></ref></ref-list></tp:taxon-treatment>
