# Supplementary material for: ﻿A monograph of the genus Polylepis (Rosaceae)
Source: PhytoKeys. 2022 Aug 1;203:1–274. doi: 10.3897/phytokeys.203.83529 (PMC9849045; doi:10.3897/phytokeys.203.83529)
Supplement: XML Treatment for Polylepis occidentalis [file phytokeys.203.83529-treatment25.xml]

<!DOCTYPE tp:taxon-treatment
  PUBLIC "-//TaxonX//DTD Taxonomic Treatment Publishing DTD v0 20100105//EN" "tax-treatment-NSO.dtd">
<tp:taxon-treatment xmlns:tp="http://www.plazi.org/taxpub"><tp:treatment-meta><kwd-group><label>Taxon classification</label><kwd>
              <named-content content-type="kingdom">Plantae</named-content>
            </kwd><kwd>
              <named-content content-type="order">Rosales</named-content>
            </kwd><kwd>
              <named-content content-type="family">Rosaceae</named-content>
            </kwd></kwd-group><mixed-citation publication-type="journal"><person-group><name><surname>Boza Espinoza</surname><given-names>Tatiana Erika</given-names></name><name><surname>Kessler</surname><given-names>Michael</given-names></name></person-group><article-title>﻿A monograph of the genus <italic><tp:taxon-name><tp:taxon-name-part taxon-name-part-type="genus" reg="Polylepis">Polylepis</tp:taxon-name-part></tp:taxon-name></italic> (<tp:taxon-name><tp:taxon-name-part taxon-name-part-type="family">Rosaceae</tp:taxon-name-part></tp:taxon-name>)</article-title><source>PhytoKeys</source><day>01</day><month>08</month><year>2022</year><volume>203</volume><fpage>1</fpage><lpage>274</lpage><pub-id pub-id-type="doi">10.3897/phytokeys.203.83529</pub-id></mixed-citation></tp:treatment-meta><tp:nomenclature><label>﻿18.</label><tp:taxon-name>
            <object-id xmlns:xlink="http://www.w3.org/1999/xlink" content-type="arpha" xlink:type="simple">B5D9DE97-3676-5D90-9F6E-E89252E7A25E</object-id>
            <tp:taxon-name-part taxon-name-part-type="genus" reg="Polylepis">Polylepis</tp:taxon-name-part>
            <tp:taxon-name-part taxon-name-part-type="species" reg="occidentalis">occidentalis</tp:taxon-name-part>
            <object-id xmlns:xlink="http://www.w3.org/1999/xlink" content-type="ipni" xlink:type="simple">urn:lsid:ipni.org:names:77301640-1</object-id>
          </tp:taxon-name><tp:taxon-authority>T.Boza &amp; M.Kessler</tp:taxon-authority><tp:taxon-status xmlns:xlink="http://www.w3.org/1999/xlink" xlink:type="simple">sp. nov.</tp:taxon-status><xref ref-type="fig" rid="F51">Figs 51</xref><xref ref-type="fig" rid="F52">, 52</xref></tp:nomenclature><tp:treatment-sec sec-type="diagnosis" id="SECID0EVYEO"><title>Diagnosis.</title><p>Resembles the Ecuadorian species, <italic><tp:taxon-name><tp:taxon-name-part taxon-name-part-type="genus" reg="Polylepis">P.</tp:taxon-name-part><tp:taxon-name-part taxon-name-part-type="species" reg="reticulata">reticulata</tp:taxon-name-part></tp:taxon-name></italic> Hieron. by having 3–5 lateral leaflet pairs and similar type and density of hairs, but differs by its shorter hairs (0.3–0.6 mm vs. 0.6–1.5 mm), shorter inflorescences (2.4–6.7 cm vs. 2.3–13.8 cm) and shorter styles (1.5–2.0 mm vs. 2.6–3.9 mm).</p><fig id="F51" position="float" orientation="portrait"><object-id xmlns:xlink="http://www.w3.org/1999/xlink" content-type="doi" xlink:type="simple">10.3897/phytokeys.203.83529.figure51</object-id><object-id xmlns:xlink="http://www.w3.org/1999/xlink" content-type="arpha" xlink:type="simple">A1500AA3-9DF8-5C1A-B6B6-DEF38DBC6D98</object-id><label>Figure 51.</label><caption><p><italic><tp:taxon-name><tp:taxon-name-part taxon-name-part-type="genus" reg="Polylepis">Polylepis</tp:taxon-name-part><tp:taxon-name-part taxon-name-part-type="species" reg="occidentalis">occidentalis</tp:taxon-name-part></tp:taxon-name></italic> T.Boza &amp; M.Kessler <bold>A</bold> leaves <bold>B</bold> leaf <bold>C</bold> upper leaf surface <bold>D</bold> lower leaf surface <bold>E</bold> fruit. Scale bars: 2 cm (<bold>A</bold>); 1 cm (<bold>B–D</bold>); 3 mm (<bold>E</bold>). Photographs <bold>A, B</bold> M. Richter <bold>C–E</bold> T.E. Boza E.</p></caption><graphic xmlns:xlink="http://www.w3.org/1999/xlink" xlink:href="phytokeys-203-001_article-83529__-g051.jpg" position="float" orientation="portrait" xlink:type="simple" id="oo_721368.jpg"><uri content-type="original_file" xlink:type="simple">https://binary.pensoft.net/fig/721368</uri></graphic></fig></tp:treatment-sec><tp:treatment-sec sec-type="material" id="SECID0ES1EO"><title>Type.</title><p>Peru: Piura: Huancabamba, Talanco, 2900 m, 5 Nov 1976, <italic>A. Sagastegui A.8635</italic> (holotype: MO!; isotype: UMO!).</p><fig id="F52" position="float" orientation="portrait"><object-id xmlns:xlink="http://www.w3.org/1999/xlink" content-type="doi" xlink:type="simple">10.3897/phytokeys.203.83529.figure52</object-id><object-id xmlns:xlink="http://www.w3.org/1999/xlink" content-type="arpha" xlink:type="simple">031F8577-E3D7-557B-B515-B44BB405EBB7</object-id><label>Figure 52.</label><caption><p><italic><tp:taxon-name><tp:taxon-name-part taxon-name-part-type="genus" reg="Polylepis">Polylepis</tp:taxon-name-part><tp:taxon-name-part taxon-name-part-type="species" reg="occidentalis">occidentalis</tp:taxon-name-part></tp:taxon-name></italic> T.Boza &amp; M. Kessler <bold>A</bold> flowering branch <bold>B</bold> fruit <bold>C</bold> stipular sheaths <bold>D</bold> lower leaf surface <bold>E</bold> upper leaf surface (<bold>A</bold><italic>Dillon 4145</italic><bold>B, D, E</bold><italic>Diaz 4012</italic><bold>C</bold><italic>Beltran 6933</italic>). Scale bars: 4 cm (<bold>A</bold>); 4 mm (<bold>B</bold>); 2 cm (<bold>D, E</bold>). Photographs by T. E. Boza E.</p></caption><graphic xmlns:xlink="http://www.w3.org/1999/xlink" xlink:href="phytokeys-203-001_article-83529__-g052.jpg" position="float" orientation="portrait" xlink:type="simple" id="oo_721369.jpg"><uri content-type="original_file" xlink:type="simple">https://binary.pensoft.net/fig/721369</uri></graphic></fig></tp:treatment-sec><tp:treatment-sec sec-type="description" id="SECID0EO3EO"><title>Description.</title><p><bold><italic>Trees</italic></bold> 3–15 m tall. <bold><italic>Leaves</italic></bold> slightly congested at the branch tips, imparipinnate with 3–5 pairs of lateral leaflets, obtrullate in outline, 3.1–4.7 × 1.8–2.9 cm; rachises densely tomentose, points of leaflet attachment with a tuft of long, lanate hairs; stipular sheaths apically acute with spurs, densely lanate on the outer surfaces; leaflets elliptic in outline, second pair from the terminal leaflet the largest, one of this pair 1.1–1.9 × 0.5–0.8 cm; margin entire or slightly crenate at the apex with 3–6 teeth, apically emarginate, basally unequally cordate; upper leaflet surfaces glabrous; lower leaflet surfaces densely tomentose with whitish hairs 0.3–0.6 mm long. <bold><italic>Inflorescences</italic></bold> pendant, 2.4–6.7 cm long, bearing 4–12 flowers; floral bracts 6.8–7.6 mm long, narrowly triangular, densely lanate on the outer surface; rachises tomentose. <bold><italic>Flowers</italic></bold> 6.8–7.6 mm diam.; sepals 4, ovate, green, densely tomentose outside; stamens 9–15, anthers orbicular, with a dense tuft of straight white hairs on the upper half; styles fimbriate, 1.5–2.0 mm long. <bold><italic>Fruits</italic></bold> turbinate, with variable numbers and placement of flattened spines, densely villous; 3.8–4.1 × 5.8–7.1 mm including spines. <bold><italic>Diploid</italic></bold>.</p></tp:treatment-sec><tp:treatment-sec sec-type="distribution" id="SECID0EI4EO"><title>Distribution, habitat and ecology.</title><p><italic><tp:taxon-name><tp:taxon-name-part taxon-name-part-type="genus" reg="Polylepis">Polylepis</tp:taxon-name-part><tp:taxon-name-part taxon-name-part-type="species" reg="occidentalis">occidentalis</tp:taxon-name-part></tp:taxon-name></italic> is distributed in the high mountains of western Peru from Huancabamba (Piura) to Pataz (La Libertad) (Fig. <xref ref-type="fig" rid="F61">61</xref>). The species occurs in relatively dry forest at 2200–3990 m elevation.</p></tp:treatment-sec><tp:treatment-sec sec-type="etymology" id="SECID0E44EO"><title>Etymology.</title><p>The species epithet “occidentalis” (Latin: western) refers to the distribution range occupying the western mountains in Peru.</p></tp:treatment-sec><tp:treatment-sec sec-type="conservation status" id="SECID0EC5EO"><title>Conservation status.</title><p>The <abbrev xmlns:xlink="http://www.w3.org/1999/xlink" xlink:title="Extent of Occurrence" id="ABBRID0EI5EO" xlink:type="simple">EOO</abbrev> for <italic><tp:taxon-name><tp:taxon-name-part taxon-name-part-type="genus" reg="Polylepis">Polylepis</tp:taxon-name-part><tp:taxon-name-part taxon-name-part-type="species" reg="occidentalis">occidentalis</tp:taxon-name-part></tp:taxon-name></italic> is estimated as 12,906 km<sup>2</sup> and the <abbrev xmlns:xlink="http://www.w3.org/1999/xlink" xlink:title="area of occupancy" id="ABBRID0EZ5EO" xlink:type="simple">AOO</abbrev> at 52 km<sup>2</sup>. It is known from 11 locations. It has been found in monospecific forests at the southern margins of the Huancabamba Andean Depression, which forms an important dispersal corridor for Andean tree species (<xref ref-type="bibr" rid="B265">Richter et al. 2009</xref>; <xref ref-type="bibr" rid="B233">Peters et al. 2014</xref>). However, collections from Cajamarca, La Libertad and Lambayeque are mostly old and the collection areas have undergone heavy deforestation. Based on the reduction of its restricted distribution and its habitat degradation, we assess <italic><tp:taxon-name><tp:taxon-name-part taxon-name-part-type="genus" reg="Polylepis">P.</tp:taxon-name-part><tp:taxon-name-part taxon-name-part-type="species" reg="occidentalis">occidentalis</tp:taxon-name-part></tp:taxon-name></italic> as Endangered (A1, B1a+B2a, C1).</p></tp:treatment-sec><tp:treatment-sec sec-type="notes" id="SECID0ES6EO"><title>Notes.</title><p>The populations of <tp:taxon-name><tp:taxon-name-part taxon-name-part-type="genus" reg="Polylepis">Polylepis</tp:taxon-name-part><tp:taxon-name-part taxon-name-part-type="infraspecific-rank">section</tp:taxon-name-part><tp:taxon-name-part taxon-name-part-type="section" reg="Reticulatae">Reticulatae</tp:taxon-name-part></tp:taxon-name> from western Peru have been previously identified either as <italic><tp:taxon-name><tp:taxon-name-part taxon-name-part-type="genus" reg="Polylepis">P.</tp:taxon-name-part><tp:taxon-name-part taxon-name-part-type="species" reg="reticulata">reticulata</tp:taxon-name-part></tp:taxon-name></italic> (<xref ref-type="bibr" rid="B178">Lassermann 2009</xref>) or <italic><tp:taxon-name><tp:taxon-name-part taxon-name-part-type="genus" reg="Polylepis">P.</tp:taxon-name-part><tp:taxon-name-part taxon-name-part-type="species" reg="weberbaueri">weberbaueri</tp:taxon-name-part></tp:taxon-name></italic> (<xref ref-type="bibr" rid="B306">Simpson 1979</xref>; <xref ref-type="bibr" rid="B178">Lassermann 2009</xref>; <xref ref-type="bibr" rid="B204">Mendoza and Cano 2012</xref>; <xref ref-type="bibr" rid="B233">Peters et al. 2014</xref>) (Fig. <xref ref-type="fig" rid="F34">34</xref>). Certainly, <italic><tp:taxon-name><tp:taxon-name-part taxon-name-part-type="genus" reg="Polylepis">P.</tp:taxon-name-part><tp:taxon-name-part taxon-name-part-type="species" reg="occidentalis">occidentalis</tp:taxon-name-part></tp:taxon-name></italic> resembles <italic><tp:taxon-name><tp:taxon-name-part taxon-name-part-type="genus" reg="Polylepis">P.</tp:taxon-name-part><tp:taxon-name-part taxon-name-part-type="species" reg="reticulata">reticulata</tp:taxon-name-part></tp:taxon-name></italic> in having 3–5 lateral leaflet pairs and same type and density of hairs. However, it has shorter lower leaflet surface hairs (0.3–0.6 mm long), shorter inflorescences (2.4–6.7 cm long) and shorter styles (1.5–2.0 mm long), whereas <italic><tp:taxon-name><tp:taxon-name-part taxon-name-part-type="genus" reg="Polylepis">P.</tp:taxon-name-part><tp:taxon-name-part taxon-name-part-type="species" reg="reticulata">reticulata</tp:taxon-name-part></tp:taxon-name></italic> has lower surface hairs 0.6–1.5 mm long, inflorescences (2.1–)4.3–13.8 cm long and styles 2.6–3.9 mm long. Additionally, <italic><tp:taxon-name><tp:taxon-name-part taxon-name-part-type="genus" reg="Polylepis">P.</tp:taxon-name-part><tp:taxon-name-part taxon-name-part-type="species" reg="occidentalis">occidentalis</tp:taxon-name-part></tp:taxon-name></italic> occurs in western Peru, whereas <italic><tp:taxon-name><tp:taxon-name-part taxon-name-part-type="genus" reg="Polylepis">P.</tp:taxon-name-part><tp:taxon-name-part taxon-name-part-type="species" reg="reticulata">reticulata</tp:taxon-name-part></tp:taxon-name></italic> is distributed in Ecuador. <italic><tp:taxon-name><tp:taxon-name-part taxon-name-part-type="genus" reg="Polylepis">Polylepis</tp:taxon-name-part><tp:taxon-name-part taxon-name-part-type="species" reg="occidentalis">occidentalis</tp:taxon-name-part></tp:taxon-name></italic> is morphologically also similar to <italic><tp:taxon-name><tp:taxon-name-part taxon-name-part-type="genus" reg="Polylepis">P.</tp:taxon-name-part><tp:taxon-name-part taxon-name-part-type="species" reg="weberbaueri">weberbaueri</tp:taxon-name-part></tp:taxon-name></italic>, with which it shares similar leaflet size and lower leaflet surface hair type and density. The most obvious differences between <italic><tp:taxon-name><tp:taxon-name-part taxon-name-part-type="genus" reg="Polylepis">P.</tp:taxon-name-part><tp:taxon-name-part taxon-name-part-type="species" reg="occidentalis">occidentalis</tp:taxon-name-part></tp:taxon-name></italic> and <italic><tp:taxon-name><tp:taxon-name-part taxon-name-part-type="genus" reg="Polylepis">P.</tp:taxon-name-part><tp:taxon-name-part taxon-name-part-type="species" reg="weberbaueri">weberbaueri</tp:taxon-name-part></tp:taxon-name></italic> are leaflet pair number, inflorescence length, style length and number of stamens, with <italic><tp:taxon-name><tp:taxon-name-part taxon-name-part-type="genus" reg="Polylepis">P.</tp:taxon-name-part><tp:taxon-name-part taxon-name-part-type="species" reg="occidentalis">occidentalis</tp:taxon-name-part></tp:taxon-name></italic> having 3–5 leaflet pairs, inflorescences 2.4–6.7 cm long, styles 1.5–2.0 mm long and 9–15 stamens, whereas <italic><tp:taxon-name><tp:taxon-name-part taxon-name-part-type="genus" reg="Polylepis">P.</tp:taxon-name-part><tp:taxon-name-part taxon-name-part-type="species" reg="weberbaueri">weberbaueri</tp:taxon-name-part></tp:taxon-name></italic> has 2–3 leaflet pairs, inflorescences 8.2–9.7 cm long, styles 2.7–3.2 mm long and 19–21 stamens.</p><p><xref ref-type="bibr" rid="B306">Simpson (1979)</xref> considered <italic><tp:taxon-name><tp:taxon-name-part taxon-name-part-type="genus" reg="Polylepis">P.</tp:taxon-name-part><tp:taxon-name-part taxon-name-part-type="species" reg="reticulata">reticulata</tp:taxon-name-part></tp:taxon-name></italic> and <italic><tp:taxon-name><tp:taxon-name-part taxon-name-part-type="genus" reg="Polylepis">P.</tp:taxon-name-part><tp:taxon-name-part taxon-name-part-type="species" reg="weberbaueri">weberbaueri</tp:taxon-name-part></tp:taxon-name></italic> to occur in both Ecuador and Peru, with the populations of each species separated by the low elevation Huancabamba depression. Interestingly, however, defined in this way in Ecuador, <italic>P. “<tp:taxon-name><tp:taxon-name-part taxon-name-part-type="genus" reg="Polylepis"/><tp:taxon-name-part taxon-name-part-type="species" reg="reticulata">reticulata</tp:taxon-name-part></tp:taxon-name></italic>” occurs at higher elevations than <italic>P. “<tp:taxon-name><tp:taxon-name-part taxon-name-part-type="genus" reg="Polylepis"/><tp:taxon-name-part taxon-name-part-type="species" reg="weberbaueri">weberbaueri</tp:taxon-name-part></tp:taxon-name></italic>”, whereas in Peru, the reverse is the case. In addition to the morphological traits outlined above, we consider this intriguing distributional pattern to support treatment as four species, with the original <italic><tp:taxon-name><tp:taxon-name-part taxon-name-part-type="genus" reg="Polylepis">P.</tp:taxon-name-part><tp:taxon-name-part taxon-name-part-type="species" reg="reticulata">reticulata</tp:taxon-name-part></tp:taxon-name></italic> restricted to Ecuador and <italic><tp:taxon-name><tp:taxon-name-part taxon-name-part-type="genus" reg="Polylepis">P.</tp:taxon-name-part><tp:taxon-name-part taxon-name-part-type="species" reg="weberbaueri">weberbaueri</tp:taxon-name-part></tp:taxon-name></italic> to Peru and the respective other populations here described as <italic><tp:taxon-name><tp:taxon-name-part taxon-name-part-type="genus" reg="Polylepis">P.</tp:taxon-name-part><tp:taxon-name-part taxon-name-part-type="species" reg="occidentalis">occidentalis</tp:taxon-name-part></tp:taxon-name></italic> (Peruvian <italic>P. “<tp:taxon-name><tp:taxon-name-part taxon-name-part-type="genus" reg="Polylepis"/><tp:taxon-name-part taxon-name-part-type="species" reg="reticulata">reticulata</tp:taxon-name-part></tp:taxon-name></italic>”) and <italic><tp:taxon-name><tp:taxon-name-part taxon-name-part-type="genus" reg="Polylepis">P.</tp:taxon-name-part><tp:taxon-name-part taxon-name-part-type="species" reg="simpsoniae">simpsoniae</tp:taxon-name-part></tp:taxon-name></italic> (Ecuadorean <italic>P. “<tp:taxon-name><tp:taxon-name-part taxon-name-part-type="genus" reg="Polylepis"/><tp:taxon-name-part taxon-name-part-type="species" reg="weberbaueri">weberbaueri</tp:taxon-name-part></tp:taxon-name></italic>”).</p></tp:treatment-sec><tp:treatment-sec sec-type="material" id="SECID0EAJFO"><title>Specimens examined.</title><p>Peru. Cajamarca: Cajamarca, Dist. La Encañada, San Pedro de Lipiac, <named-content xmlns:xlink="http://www.w3.org/1999/xlink" content-type="dwc:verbatimCoordinates" xlink:type="simple"><named-content content-type="geo-json" specific-use="{&#34;type&#34;:&#34;Point&#34;,&#34;coordinates&#34;:[-78.333333,-7.060556]}" id="NCID0EJJFO" xlink:type="simple">07°03'38"S, 078°20'00"W</named-content></named-content>, 3738 m, 07 September 2010, <italic>Beltrán 6933</italic> (USM!). Chota, Llama; caserío Callampampa; afluente de Huarimarca, 2800–3000 m, 19 January 1990, <italic>Díaz 4012</italic> (MO!, USM!); Laguna Yahuarcocha (arriba de Incahuasi), <named-content xmlns:xlink="http://www.w3.org/1999/xlink" content-type="dwc:verbatimCoordinates" xlink:type="simple"><named-content content-type="geo-json" specific-use="{&#34;type&#34;:&#34;Point&#34;,&#34;coordinates&#34;:[-77.974722,-7.579167]}" id="NCID0EVJFO" xlink:type="simple">07°34'45"S, 077°58'29"W</named-content></named-content>, 3600 m, 14 September 1985, <italic>Sagástegui 12896</italic> (GOET!, IBE, MO!); Tucupampa (Llama-Huambos), 2500 m, 17 March 1997, <italic>Sagástegui 15950</italic> (F!, MO!); Miracosta, entre Miracosta y Pampa del Lirio, <named-content xmlns:xlink="http://www.w3.org/1999/xlink" content-type="dwc:verbatimCoordinates" xlink:type="simple"><named-content content-type="geo-json" specific-use="{&#34;type&#34;:&#34;Point&#34;,&#34;coordinates&#34;:[-79.250000,-6.383333]}" id="NCID0EBKFO" xlink:type="simple">06°23'S, 079°15'W</named-content></named-content>, 3250 m, 11 November 2000, <italic>Sánchez 10285</italic> (MO!); Huambos, 2000 m, 11 September 1956, <italic>Soukup 4457</italic> (F!). Cutervo, carretera entre Llama y Huambos, Tunaspampa, <named-content xmlns:xlink="http://www.w3.org/1999/xlink" content-type="dwc:verbatimCoordinates" xlink:type="simple"><named-content content-type="geo-json" specific-use="{&#34;type&#34;:&#34;Point&#34;,&#34;coordinates&#34;:[-79.090556,-6.531111]}" id="NCID0ENKFO" xlink:type="simple">06°31'52"S, 079°05'26"W</named-content></named-content>, 2600–2900 m, 21 April 1988, <italic>Díaz 2879</italic> (F!, MO!). Huambos, 65 km E of bridge over Río Maichil, 25 km W of Huambos, <named-content xmlns:xlink="http://www.w3.org/1999/xlink" content-type="dwc:verbatimCoordinates" xlink:type="simple"><named-content content-type="geo-json" specific-use="{&#34;type&#34;:&#34;Point&#34;,&#34;coordinates&#34;:[-79.000000,-6.416667]}" id="NCID0EXKFO" xlink:type="simple">06°25'S, 079°00'W</named-content></named-content>, 2700 m, 09 February 1988, <italic>Gentry 61439</italic> (MO!, USM!). Llama, El Pargo, 4.2 km E of Llama, ca. 1.4 km SE of Tunas Pampas, <named-content xmlns:xlink="http://www.w3.org/1999/xlink" content-type="dwc:verbatimCoordinates" xlink:type="simple"><named-content content-type="geo-json" specific-use="{&#34;type&#34;:&#34;Point&#34;,&#34;coordinates&#34;:[-79.516667,-6.500000]}" id="NCID0EBLFO" xlink:type="simple">06°30'S, 079°31'W</named-content></named-content>, 3000 m, 08 September 1991, <italic>Gentry 74575</italic> (MO!, USM!). <bold>La Libertad</bold>: Pataz, Chirimachay, <named-content xmlns:xlink="http://www.w3.org/1999/xlink" content-type="dwc:verbatimCoordinates" xlink:type="simple"><named-content content-type="geo-json" specific-use="{&#34;type&#34;:&#34;Point&#34;,&#34;coordinates&#34;:[-77.000000,-7.000000]}" id="NCID0ENLFO" xlink:type="simple">07°00'S, 077°00'W</named-content></named-content>, 3450 m, 24 February 1986, <italic>Young 2966</italic> (MO!). <bold>Lambayeque</bold>: Ferrenafe, Ca. 7 km NW of Incahuasi; near Cerro Punamachay on trail to Laguna Hualtaco, 3300–3550 m, 16 November 1984, <italic>Dillon 4145</italic> (MO!, USM!). <bold>Piura</bold>: Huancabamba, 38 km above Canchaque, just below summit, <named-content xmlns:xlink="http://www.w3.org/1999/xlink" content-type="dwc:verbatimCoordinates" xlink:type="simple"><named-content content-type="geo-json" specific-use="{&#34;type&#34;:&#34;Point&#34;,&#34;coordinates&#34;:[-79.498333,-5.302222]}" id="NCID0E4LFO" xlink:type="simple">05°18'08"S, 079°29'54"W</named-content></named-content>, 3120 m, 13 September 1964, <italic>Hutchison 6578</italic> (A!, MO!, USM!); Talaneo (Jalca - Cixse), 2900 m, 05 September 1976, <italic>Sagástegui 8635</italic> (MO!, UMO). Unknown minor area, La Cruz, 04 June 1961, <italic>Acleto 364</italic> (GOET!, USM!); Paso de la Cruz Blanca, 3307–3154 m, 13 November 2007, <italic>Lasermann I5-8</italic> (USM!); Paso de la Cruz Blanca, 3307 m, 13 November 2007, <italic>Lasermann V/3</italic> (USM!).</p></tp:treatment-sec><tp:treatment-sec><!--Section generated to contain objects referenced in tp:taxon-treatment.--><fig id="F61" position="float" orientation="portrait"><object-id xmlns:xlink="http://www.w3.org/1999/xlink" content-type="doi" xlink:type="simple">10.3897/phytokeys.203.83529.figure61</object-id><object-id xmlns:xlink="http://www.w3.org/1999/xlink" content-type="arpha" xlink:type="simple">54A4D011-3430-5F59-B15D-AA3FD47BCE51</object-id><label>Figure 61.</label><caption><p>Geographical distribution of the species of section <tp:taxon-name><tp:taxon-name-part taxon-name-part-type="genus" reg="Polylepis"/><tp:taxon-name-part taxon-name-part-type="section" reg="Reticulatae">Reticulatae</tp:taxon-name-part></tp:taxon-name>.</p></caption><graphic xmlns:xlink="http://www.w3.org/1999/xlink" xlink:href="phytokeys-203-001_article-83529__-g061.jpg" position="float" orientation="portrait" xlink:type="simple" id="oo_721378.jpg"><uri content-type="original_file" xlink:type="simple">https://binary.pensoft.net/fig/721378</uri></graphic></fig><fig id="F34" position="float" orientation="portrait"><object-id xmlns:xlink="http://www.w3.org/1999/xlink" content-type="doi" xlink:type="simple">10.3897/phytokeys.203.83529.figure34</object-id><object-id xmlns:xlink="http://www.w3.org/1999/xlink" content-type="arpha" xlink:type="simple">6C8C2626-3FBB-51FE-9517-43E58894C444</object-id><label>Figure 34.</label><caption><p><italic><tp:taxon-name><tp:taxon-name-part taxon-name-part-type="genus" reg="Polylepis">Polylepis</tp:taxon-name-part><tp:taxon-name-part taxon-name-part-type="species" reg="humboldtii">humboldtii</tp:taxon-name-part></tp:taxon-name></italic> T.Boza, K.Romoleroux &amp; M.Kessler <bold>A</bold> flowering branch <bold>B</bold> upper leaf surface <bold>C</bold> lower leaf surface <bold>D</bold> fruit <bold>E</bold> stipular sheats (<bold>A, D</bold><italic>Carate 187</italic><bold>B</bold><italic>Carate 185</italic><bold>C, E</bold><italic>Carate 188</italic>). Scale bars: 7 cm (<bold>A</bold>); 2 cm (<bold>B, C</bold>); 5 mm (<bold>D</bold>). Photographs by T. E. Boza E.</p></caption><graphic xmlns:xlink="http://www.w3.org/1999/xlink" xlink:href="phytokeys-203-001_article-83529__-g034.jpg" position="float" orientation="portrait" xlink:type="simple" id="oo_721351.jpg"><uri content-type="original_file" xlink:type="simple">https://binary.pensoft.net/fig/721351</uri></graphic></fig></tp:treatment-sec><ref-list><ref id="B265"><mixed-citation xmlns:xlink="http://www.w3.org/1999/xlink" xlink:type="simple"><person-group><name name-style="western"><surname>Richter</surname><given-names>M</given-names></name><name name-style="western"><surname>Karl-Heinz</surname><given-names>D</given-names></name><name name-style="western"><surname>Emck</surname><given-names>P</given-names></name><name name-style="western"><surname>Peters</surname><given-names>T</given-names></name><name name-style="western"><surname>Beck</surname><given-names>E</given-names></name></person-group> (<year>2009</year>) <article-title>Reasons for an outstanding plant diversity in the tropical Andes of Southern Ecuador.</article-title><source>Landscape Online</source><volume>12</volume>: <fpage>1</fpage>–<lpage>35</lpage>. <ext-link xlink:type="simple" ext-link-type="doi" xlink:href="10.3097/LO.200912">https://doi.org/10.3097/LO.200912</ext-link></mixed-citation></ref><ref id="B233"><mixed-citation xmlns:xlink="http://www.w3.org/1999/xlink" xlink:type="simple"><person-group><name name-style="western"><surname>Peters</surname><given-names>T</given-names></name><name name-style="western"><surname>Braeuning</surname><given-names>A</given-names></name><name name-style="western"><surname>Muenchow</surname><given-names>J</given-names></name><name name-style="western"><surname>Richter</surname><given-names>M</given-names></name></person-group> (<year>2014</year>) <article-title>An ecological paradox: High species diversity and low position of the upper forest line in the Andean Depression.</article-title><source>Ecology and Evolution</source><volume>4</volume>(<issue>11</issue>): <fpage>2134</fpage>–<lpage>2145</lpage>. <ext-link xlink:type="simple" ext-link-type="doi" xlink:href="10.1002/ece3.1078">https://doi.org/10.1002/ece3.1078</ext-link></mixed-citation></ref><ref id="B178"><mixed-citation xmlns:xlink="http://www.w3.org/1999/xlink" xlink:type="simple"><person-group><name name-style="western"><surname>Lassermann</surname><given-names>B</given-names></name></person-group> (<year>2009</year>) Die Schließung der “<italic><tp:taxon-name><tp:taxon-name-part taxon-name-part-type="genus">Polylepis</tp:taxon-name-part></tp:taxon-name></italic>-Lücke” Geoökologische Studien in der Depresion de Giron-Cuenca-Huancabamba in Süd-Ecuador und Nord-Peru (Thesis) Institute für Geographie der Friedrich-Alexander, Universität Erlangen-Nürnberg.</mixed-citation></ref><ref id="B306"><mixed-citation xmlns:xlink="http://www.w3.org/1999/xlink" xlink:type="simple"><person-group><name name-style="western"><surname>Simpson</surname><given-names>BB</given-names></name></person-group> (<year>1979</year>) <article-title>A revision of the genus <italic><tp:taxon-name><tp:taxon-name-part taxon-name-part-type="genus">Polylepis</tp:taxon-name-part></tp:taxon-name></italic> (<tp:taxon-name><tp:taxon-name-part taxon-name-part-type="family">Rosaceae</tp:taxon-name-part></tp:taxon-name>: Sanguisorbeae).</article-title><source>Smithsonian Contributions to Botany</source><volume>43</volume>(<issue>43</issue>): <fpage>1</fpage>–<lpage>62</lpage>. <ext-link xlink:type="simple" ext-link-type="doi" xlink:href="10.5479/si.0081024X.43.1">https://doi.org/10.5479/si.0081024X.43.1</ext-link></mixed-citation></ref><ref id="B204"><mixed-citation xmlns:xlink="http://www.w3.org/1999/xlink" xlink:type="simple"><person-group><name name-style="western"><surname>Mendoza</surname><given-names>W</given-names></name><name name-style="western"><surname>Cano</surname><given-names>A</given-names></name></person-group> (<year>2012</year>) El género <italic><tp:taxon-name><tp:taxon-name-part taxon-name-part-type="genus">Polylepis</tp:taxon-name-part></tp:taxon-name></italic> en el Perú Taxonomía, Morfología y Distribución. Editorial Académica Española, Saarbrücken.</mixed-citation></ref></ref-list></tp:taxon-treatment>
