# Supplementary material for: ﻿A monograph of the genus Polylepis (Rosaceae)
Source: PhytoKeys. 2022 Aug 1;203:1–274. doi: 10.3897/phytokeys.203.83529 (PMC9849045; doi:10.3897/phytokeys.203.83529)
Supplement: XML Treatment for Polylepis quadrijuga [file phytokeys.203.83529-treatment26.xml]

<!DOCTYPE tp:taxon-treatment
  PUBLIC "-//TaxonX//DTD Taxonomic Treatment Publishing DTD v0 20100105//EN" "tax-treatment-NSO.dtd">
<tp:taxon-treatment xmlns:tp="http://www.plazi.org/taxpub"><tp:treatment-meta><kwd-group><label>Taxon classification</label><kwd>
              <named-content content-type="kingdom">Plantae</named-content>
            </kwd><kwd>
              <named-content content-type="order">Rosales</named-content>
            </kwd><kwd>
              <named-content content-type="family">Rosaceae</named-content>
            </kwd></kwd-group><mixed-citation publication-type="journal"><person-group><name><surname>Boza Espinoza</surname><given-names>Tatiana Erika</given-names></name><name><surname>Kessler</surname><given-names>Michael</given-names></name></person-group><article-title>﻿A monograph of the genus <italic><tp:taxon-name><tp:taxon-name-part taxon-name-part-type="genus" reg="Polylepis">Polylepis</tp:taxon-name-part></tp:taxon-name></italic> (<tp:taxon-name><tp:taxon-name-part taxon-name-part-type="family">Rosaceae</tp:taxon-name-part></tp:taxon-name>)</article-title><source>PhytoKeys</source><day>01</day><month>08</month><year>2022</year><volume>203</volume><fpage>1</fpage><lpage>274</lpage><pub-id pub-id-type="doi">10.3897/phytokeys.203.83529</pub-id></mixed-citation></tp:treatment-meta><tp:nomenclature><label>﻿19.</label><tp:taxon-name>
            <object-id xmlns:xlink="http://www.w3.org/1999/xlink" content-type="arpha" xlink:type="simple">A147270C-4E84-5C28-B5E1-FCB977ED9B8A</object-id>
            <tp:taxon-name-part taxon-name-part-type="genus" reg="Polylepis">Polylepis</tp:taxon-name-part>
            <tp:taxon-name-part taxon-name-part-type="species" reg="quadrijuga">quadrijuga</tp:taxon-name-part>
          </tp:taxon-name><tp:taxon-authority>Bitter, Bot. Jahrb. Syst. 45: 613, pl. 6. 1911.</tp:taxon-authority><xref ref-type="fig" rid="F53">Figs 53</xref><xref ref-type="fig" rid="F54">, 54</xref><tp:nomenclature-citation-list><tp:nomenclature-citation><tp:taxon-name>
                <tp:taxon-name-part taxon-name-part-type="genus" reg="Polylepis">Polylepis</tp:taxon-name-part>
                <tp:taxon-name-part taxon-name-part-type="species" reg="boyacensis">boyacensis</tp:taxon-name-part>
              </tp:taxon-name><comment>Cuatrecasas, Revista Acad. Colomb. Ci. Exact. 4: 343, f. 13–14. 1941. Type. Colombia. Boyacá: Cordillera Oriental, Páramo de Santa Rosita between Belen and Susacon, 3300–3400 m, 3 August 1940, <italic>Cuatrecasas 10374</italic> (holotype: P!; isotypes: COL!, US!).</comment></tp:nomenclature-citation><tp:nomenclature-citation><tp:taxon-name>
                <tp:taxon-name-part taxon-name-part-type="genus" reg="Polylepis">Polylepis</tp:taxon-name-part>
                <tp:taxon-name-part taxon-name-part-type="species" reg="cocuyensis">cocuyensis</tp:taxon-name-part>
              </tp:taxon-name><comment>Killip &amp; Cuatrecasas, Revista Acad. Colomb. Ci. Exact. 5(17): 33. F. 19.1942. Type. Colombia. Boyacá: Nevado del Cocuy in the Quebrada of San Paulino, El Morrón, 3800 m, 11 September 1938, <italic>Cuatrecasas 1405</italic> (holotype: US!; isotypes: P!, U!).</comment></tp:nomenclature-citation></tp:nomenclature-citation-list></tp:nomenclature><tp:treatment-sec sec-type="material" id="SECID0EYOFO"><title>Type.</title><p>Colombia. Cundinamarca: Cordillera Oriental, Páramos de Bogota, Muzo, May 1844, <italic>Goudot s.n</italic> (holotype: P!).</p><fig id="F53" position="float" orientation="portrait"><object-id xmlns:xlink="http://www.w3.org/1999/xlink" content-type="doi" xlink:type="simple">10.3897/phytokeys.203.83529.figure53</object-id><object-id xmlns:xlink="http://www.w3.org/1999/xlink" content-type="arpha" xlink:type="simple">1FCB66B2-73C7-522A-8524-D1CC2B80AEEE</object-id><label>Figure 53.</label><caption><p><italic><tp:taxon-name><tp:taxon-name-part taxon-name-part-type="genus" reg="Polylepis">Polylepis</tp:taxon-name-part><tp:taxon-name-part taxon-name-part-type="species" reg="quadrijuga">quadrijuga</tp:taxon-name-part></tp:taxon-name></italic> Bitter <bold>A</bold> flowering branches <bold>B</bold> habit <bold>C</bold> habit. Scale bars: 3 cm (<bold>A</bold>). Photographs by D. Cabrera.</p></caption><graphic xmlns:xlink="http://www.w3.org/1999/xlink" xlink:href="phytokeys-203-001_article-83529__-g053.jpg" position="float" orientation="portrait" xlink:type="simple" id="oo_721370.jpg"><uri content-type="original_file" xlink:type="simple">https://binary.pensoft.net/fig/721370</uri></graphic></fig></tp:treatment-sec><tp:treatment-sec sec-type="description" id="SECID0EAQFO"><title>Description.</title><p><bold><italic>Trees</italic></bold> 2–10 m tall. <bold><italic>Leaves</italic></bold> slightly congested at the branch tips, imparipinnate with 3–4 pairs of lateral leaflets, obtrullate in outline, (4.2–)4.4–5.3(–6.5) × 2.4–3.2 cm; rachises densely tomentose, points of leaflet attachment with a tuft of long, lanate hairs; stipular sheaths apically acute with spurs, densely lanate on the outer surfaces; leaflets elliptic in outline, second pair from the terminal leaflet the largest, one of this pair 1.5–2.0 × 0.7–1.1 cm; margin entire or slightly crenate with 4–6 teeth, apically emarginate, basally unequally cordate; upper leaflet surfaces glabrous; lower leaflet surfaces densely tomentose with whitish hairs 0.7–0.9 mm long. <bold><italic>Inflorescences</italic></bold> pendant, (6.0–)7.3–10.5(–12.3) cm long, bearing 11–19 flowers; floral bracts 4.3–4.7 mm long, narrowly triangular, densely lanate on the outer surface; rachises tomentose. <bold><italic>Flowers</italic></bold> 6.8–9.5 mm diam.; sepals 4, ovate, green, densely tomentose outside; stamens 9–19, anthers orbicular, with a dense tuft of straight white hairs on the upper half; styles fimbriate, 3.7–4.6 mm long. <bold><italic>Fruits</italic></bold> turbinate, with variable numbers and placement of flattened spines, densely villous; 4.6–6.5(–7.2) × 5.1–7.2 mm including spines. <bold><italic>Diploid</italic></bold>.</p><fig id="F54" position="float" orientation="portrait"><object-id xmlns:xlink="http://www.w3.org/1999/xlink" content-type="doi" xlink:type="simple">10.3897/phytokeys.203.83529.figure54</object-id><object-id xmlns:xlink="http://www.w3.org/1999/xlink" content-type="arpha" xlink:type="simple">78F3F76F-52D7-5BB8-8E28-4AB88D447A3B</object-id><label>Figure 54.</label><caption><p><italic><tp:taxon-name><tp:taxon-name-part taxon-name-part-type="genus" reg="Polylepis">Polylepis</tp:taxon-name-part><tp:taxon-name-part taxon-name-part-type="species" reg="quadrijuga">quadrijuga</tp:taxon-name-part></tp:taxon-name></italic> Bitter <bold>A</bold> flowering branch <bold>B</bold> stipular sheaths <bold>C</bold> inflorescence <bold>D</bold> upper leaf surface <bold>E</bold> lower leaf surface (<bold>A</bold><italic>Montenegro 2717</italic><bold>B</bold><italic>Huerta 6565</italic><bold>C</bold><italic>Cuatrecasas 27741</italic><bold>D, E</bold><italic>Stancik 2463</italic>). Scale bars: 3 cm (<bold>A</bold>); 4 cm (<bold>C</bold>); 2 cm (<bold>D, E</bold>). Photographs by J. M. Vélez.</p></caption><graphic xmlns:xlink="http://www.w3.org/1999/xlink" xlink:href="phytokeys-203-001_article-83529__-g054.jpg" position="float" orientation="portrait" xlink:type="simple" id="oo_721371.jpg"><uri content-type="original_file" xlink:type="simple">https://binary.pensoft.net/fig/721371</uri></graphic></fig></tp:treatment-sec><tp:treatment-sec sec-type="distribution" id="SECID0ESSFO"><title>Distribution, habitat, and ecology.</title><p><italic><tp:taxon-name><tp:taxon-name-part taxon-name-part-type="genus" reg="Polylepis">Polylepis</tp:taxon-name-part><tp:taxon-name-part taxon-name-part-type="species" reg="quadrijuga">quadrijuga</tp:taxon-name-part></tp:taxon-name></italic> is found in north-eastern Colombia from Páramo de la Rusia (Santander) across Páramo Guina, Páramo Belen, Páramo Guantiva and Sierra Nevada Cocuy (Boyacá) to Maciso de Sumapáz and Chingaza National Natural Park (Cundinamarca) (Fig. <xref ref-type="fig" rid="F61">61</xref>). It grows in humid Páramos at 2200–4250 m elevation. <italic><tp:taxon-name><tp:taxon-name-part taxon-name-part-type="genus" reg="Polylepis">Polylepis</tp:taxon-name-part><tp:taxon-name-part taxon-name-part-type="species" reg="quadrijuga">quadrijuga</tp:taxon-name-part></tp:taxon-name></italic> represents 33.7% (1032.2 ha) of the total area of <italic><tp:taxon-name><tp:taxon-name-part taxon-name-part-type="genus" reg="Polylepis">Polylepis</tp:taxon-name-part></tp:taxon-name></italic> forest identified for Colombia (<xref ref-type="bibr" rid="B88">Fadiño and Caro 2009</xref>). It is often associated with <italic><tp:taxon-name><tp:taxon-name-part taxon-name-part-type="genus" reg="Diplostephium">Diplostephium</tp:taxon-name-part><tp:taxon-name-part taxon-name-part-type="species" reg="tenuifolium">tenuifolium</tp:taxon-name-part></tp:taxon-name></italic> (<tp:taxon-name><tp:taxon-name-part taxon-name-part-type="family">Asteraceae</tp:taxon-name-part></tp:taxon-name>) and <italic><tp:taxon-name><tp:taxon-name-part taxon-name-part-type="genus" reg="Escallonia">Escallonia</tp:taxon-name-part><tp:taxon-name-part taxon-name-part-type="species" reg="myrtilloides">myrtilloides</tp:taxon-name-part></tp:taxon-name></italic> (<tp:taxon-name><tp:taxon-name-part taxon-name-part-type="family">Escalloniaceae</tp:taxon-name-part></tp:taxon-name>) (<xref ref-type="bibr" rid="B253">Rangel-Ch and Arellano 2010</xref>).</p></tp:treatment-sec><tp:treatment-sec sec-type="conservation status" id="SECID0EBVFO"><title>Conservation status.</title><p>The estimated <abbrev xmlns:xlink="http://www.w3.org/1999/xlink" xlink:title="Extent of Occurrence" id="ABBRID0EHVFO" xlink:type="simple">EOO</abbrev> for <italic><tp:taxon-name><tp:taxon-name-part taxon-name-part-type="genus" reg="Polylepis">Polylepis</tp:taxon-name-part><tp:taxon-name-part taxon-name-part-type="species" reg="quadrijuga">quadrijuga</tp:taxon-name-part></tp:taxon-name></italic> is 16,286 km<sup>2</sup> and the <abbrev xmlns:xlink="http://www.w3.org/1999/xlink" xlink:title="area of occupancy" id="ABBRID0EYVFO" xlink:type="simple">AOO</abbrev> is 84 km<sup>2</sup>. It is known from 16 locations. <italic><tp:taxon-name><tp:taxon-name-part taxon-name-part-type="genus" reg="Polylepis">Polylepis</tp:taxon-name-part><tp:taxon-name-part taxon-name-part-type="species" reg="quadrijuga">quadrijuga</tp:taxon-name-part></tp:taxon-name></italic> is protected within Chingaza and Sumapaz National Natural Parks and Cocuy National Park. Although the species occurs within these protected areas, it is also found in heavily fragmented forest regions. Perhaps the most worrying area is the corridor Rusia-Guantiva Páramos because of the absence of protected areas that would help to mitigate the current pressures (<xref ref-type="bibr" rid="B252">Rangel-Ch and Arellano 2007</xref>). The rising of the potato crop line is a strong threat to the permanence of these forests (<xref ref-type="bibr" rid="B253">Rangel-Ch and Arellano 2010</xref>), as is the reduction of the potential range due to climate change (<xref ref-type="bibr" rid="B39">Caballero-Villalobos et al. 2021</xref>). We assess <italic><tp:taxon-name><tp:taxon-name-part taxon-name-part-type="genus" reg="Polylepis">P.</tp:taxon-name-part><tp:taxon-name-part taxon-name-part-type="species" reg="quadrijuga">quadrijuga</tp:taxon-name-part></tp:taxon-name></italic> as Vulnerable (A2a, B1a+B2a, D2a).</p></tp:treatment-sec><tp:treatment-sec sec-type="notes" id="SECID0EAXFO"><title>Notes.</title><p><italic><tp:taxon-name><tp:taxon-name-part taxon-name-part-type="genus" reg="Polylepis">Polylepis</tp:taxon-name-part><tp:taxon-name-part taxon-name-part-type="species" reg="quadrijuga">quadrijuga</tp:taxon-name-part></tp:taxon-name></italic> resembles <italic><tp:taxon-name><tp:taxon-name-part taxon-name-part-type="genus" reg="Polylepis">P.</tp:taxon-name-part><tp:taxon-name-part taxon-name-part-type="species" reg="frontinensis">frontinensis</tp:taxon-name-part></tp:taxon-name></italic>. It differs from it by its elliptic leaflets with tomentose hairs 0.7–0.9 mm long, whereas <italic><tp:taxon-name><tp:taxon-name-part taxon-name-part-type="genus" reg="Polylepis">P.</tp:taxon-name-part><tp:taxon-name-part taxon-name-part-type="species" reg="frontinensis">frontinensis</tp:taxon-name-part></tp:taxon-name></italic> has obovate leaflets with villous hairs 1.4–1.8 mm long. Further, <italic><tp:taxon-name><tp:taxon-name-part taxon-name-part-type="genus" reg="Polylepis">P.</tp:taxon-name-part><tp:taxon-name-part taxon-name-part-type="species" reg="quadrijuga">quadrijuga</tp:taxon-name-part></tp:taxon-name></italic> is morphologically similar to <italic><tp:taxon-name><tp:taxon-name-part taxon-name-part-type="genus" reg="Polylepis">P.</tp:taxon-name-part><tp:taxon-name-part taxon-name-part-type="species" reg="occidentalis">occidentalis</tp:taxon-name-part></tp:taxon-name></italic>, with which it shares elliptic leaflets, with deeply emarginate apices, entire to slightly crenate margins and densely tomentose lower leaflet surfaces. However, <italic><tp:taxon-name><tp:taxon-name-part taxon-name-part-type="genus" reg="Polylepis">P.</tp:taxon-name-part><tp:taxon-name-part taxon-name-part-type="species" reg="quadrijuga">quadrijuga</tp:taxon-name-part></tp:taxon-name></italic> has broader leaflets 0.7–1.1 cm, longer lower leaflet surface hairs 0.7–0.9 mm, longer inflorescences 6.0–12.3 cm, bearing 11–19 flowers and longer styles 3.7–4.6 mm, whereas <italic><tp:taxon-name><tp:taxon-name-part taxon-name-part-type="genus" reg="Polylepis">P.</tp:taxon-name-part><tp:taxon-name-part taxon-name-part-type="species" reg="occidentalis">occidentalis</tp:taxon-name-part></tp:taxon-name></italic> has leaflets 0.5–0.8 cm width, lower leaflet hairs 0.3–0.6 mm long, inflorescences 2.4–6.7 cm long with 4–12 flowers and styles 1.5–2.0 mm long.</p></tp:treatment-sec><tp:treatment-sec sec-type="material" id="SECID0ETZFO"><title>Specimens examined.</title><p><bold>Colombia. Boyacá</bold>: Duitama, Corregimiento El Carmen, vía a Virolin, Páramo de La Rusia, 3400–3500 m, 19 November 1994, <italic>Betancur 5610</italic> (COL!); Páramo de Rusia. Km 3 from the summit of the road Duitama-Abendaños, 3500 m, 12 February 1999, <italic>Stancík 2384</italic> (COL!). El Cocuy, Cordillera Oriental, Sierra Nevada del Cocuy, Quebrada de San Paulino próximo Alto Ritacuva, 3500 m, 07 April 1959, <italic>Barclay 7303</italic> (COL!, MO!); Cocuy National Park, Concavito Valley, <named-content xmlns:xlink="http://www.w3.org/1999/xlink" content-type="dwc:verbatimCoordinates" xlink:type="simple"><named-content content-type="geo-json" specific-use="{&#34;type&#34;:&#34;Point&#34;,&#34;coordinates&#34;:[-72.320833,6.427500]}" id="NCID0EE1FO" xlink:type="simple">06°25'39"N, 072°19'15"W</named-content></named-content>, 4000 m, 07 February 2017, <italic>Olivares 570</italic> (Z!). Guicán, Guican. Alto de la Cueva limite Cocuy-Guican, Finca Eudoro Carreño y Margarita Carreño, estación del Himat, <named-content xmlns:xlink="http://www.w3.org/1999/xlink" content-type="dwc:verbatimCoordinates" xlink:type="simple"><named-content content-type="geo-json" specific-use="{&#34;type&#34;:&#34;Point&#34;,&#34;coordinates&#34;:[-72.377778,6.409167]}" id="NCID0EO1FO" xlink:type="simple">06°24'33"N, 072°22'40"W</named-content></named-content>, 3930 m, 14 October 1996, <italic>Cruz 164</italic> (COL!). Susacon, 20 km passing Sussacon in direction to soata, 3150 m, 23 February 1999, <italic>Stancík 2463</italic> (COL!). Cordillera Oriwntal; Páramo de Guina-Santa Rosita, 3300–3400 m, 03 August 1940, <italic>Cuatrecasas 10374</italic> (US!); NNW de Duitama, Páramo de La Rusia, Avenida de Peñas Negras (Buenos Aires), 3550 m, 11 September 1989, <italic>Cuatrecasas 27741</italic> (COL!); Hoya del Río Cusiana, Vadohondo, 2880 m, 31 March 1973, <italic>Cuatrecasas 28708</italic> (COL!); Mpio. de Guican, vereda La Guaca, El Junco, 3716 m, 23 July 1981, <italic>López s.n</italic> (COL!); arriba de la confluencia con el río Upía, Río Olarte, 3015 m, 27 February 1955, <italic>Molano s.n</italic> (COL!); Páramo de Colorado, 3200 m, 11 May 1960, <italic>Montenegro 2717A</italic> (COL!). Cundinamarca: Pasca, Vereda Cajita, borde de Laguna Cajitas en el Páramo de Chisacá, 3700 m, 04 October 1983, <italic>Sarmiento 2000</italic> (COL!). Santafé de Bogotá, Macizo de Sumapáz; Cuchilla La Rabona, <named-content xmlns:xlink="http://www.w3.org/1999/xlink" content-type="dwc:verbatimCoordinates" xlink:type="simple"><named-content content-type="geo-json" specific-use="{&#34;type&#34;:&#34;Point&#34;,&#34;coordinates&#34;:[-74.216667,4.077778]}" id="NCID0EI2FO" xlink:type="simple">04°04'40"N, 074°13'00"W</named-content></named-content>, 3900–3950 m, 17 July 1981, <italic>Díaz 2902B</italic> (COL!, MO!); Bogotá, D.C. Páramo de Sumapaz. ladera de la laguna Tunjos (Chisacá), <named-content xmlns:xlink="http://www.w3.org/1999/xlink" content-type="dwc:verbatimCoordinates" xlink:type="simple"><named-content content-type="geo-json" specific-use="{&#34;type&#34;:&#34;Point&#34;,&#34;coordinates&#34;:[-74.204722,4.276667]}" id="NCID0ES2FO" xlink:type="simple">04°16'36"N, 074°12'17"W</named-content></named-content>, 3725 m, 19 February 1997, <italic>Franco 5632</italic> (COL!, MO!). Subachoque, Vereda Tobal, 2800 m, 09 November 2003, <italic>Hernández 1407</italic> (COL!); carretera Cogua-San Cayetano, cebeceras Río Guandoque, 3 km al SW de la Laguna Verde, 3400 m, 01 June 1972, <italic>Cleef 4213</italic> (COL!); Macizo de Bogotá, eastern slopes of Páramo de Chisaca. Quebrada de Santa Rosa, subPáramo, 3300–3350 m, 16 September 1961, <italic>Cuatrecasas 25999</italic> (COL!); Dist. Especial de Bogotá; cordillera Oriental; lagunas de Chisacá; 40 km al N de Sumapaz, 3300–4000 m, 10 September 1959, <italic>García 17192</italic> (AAU!); Fomeque, Páramo de Chingaza, a orillas de La Laguna, 3200 m, 03 November 1966, <italic>Huertas 6565</italic> (COL!); Mpio. Bogota, Páramo de Sumapaz, entre la Laguna de Chisaca y Santa Rosa, 01 May 1989, <italic>Mahecha 10121</italic> (COL!); Usme, al sur de Bogotá, 01 January 1944, <italic>Ranghel s.n</italic> (COL!); Macizo de Sumapaz, cerca a Santa Rosa, 3600–3700 m, 30 September 1963, <italic>Uribe 4491</italic> (COL!). <bold>Santander</bold>: Encino, Vereda Rionegro, Microcuenca de la quebrada Chontales, <named-content xmlns:xlink="http://www.w3.org/1999/xlink" content-type="dwc:verbatimCoordinates" xlink:type="simple"><named-content content-type="geo-json" specific-use="{&#34;type&#34;:&#34;Point&#34;,&#34;coordinates&#34;:[-73.066667,5.983333]}" id="NCID0EA4FO" xlink:type="simple">05°59'N, 073°04'W</named-content></named-content>, 3400–3500 m, 15 December 1999, <italic>Galindo 300</italic> (COL!).</p></tp:treatment-sec><tp:treatment-sec><!--Section generated to contain objects referenced in tp:taxon-treatment.--><fig id="F61" position="float" orientation="portrait"><object-id xmlns:xlink="http://www.w3.org/1999/xlink" content-type="doi" xlink:type="simple">10.3897/phytokeys.203.83529.figure61</object-id><object-id xmlns:xlink="http://www.w3.org/1999/xlink" content-type="arpha" xlink:type="simple">54A4D011-3430-5F59-B15D-AA3FD47BCE51</object-id><label>Figure 61.</label><caption><p>Geographical distribution of the species of section <tp:taxon-name><tp:taxon-name-part taxon-name-part-type="genus" reg="Polylepis"/><tp:taxon-name-part taxon-name-part-type="section" reg="Reticulatae">Reticulatae</tp:taxon-name-part></tp:taxon-name>.</p></caption><graphic xmlns:xlink="http://www.w3.org/1999/xlink" xlink:href="phytokeys-203-001_article-83529__-g061.jpg" position="float" orientation="portrait" xlink:type="simple" id="oo_721378.jpg"><uri content-type="original_file" xlink:type="simple">https://binary.pensoft.net/fig/721378</uri></graphic></fig></tp:treatment-sec><ref-list><ref id="B88"><mixed-citation xmlns:xlink="http://www.w3.org/1999/xlink" xlink:type="simple"><person-group><name name-style="western"><surname>Fadiño</surname><given-names>Y</given-names></name><name name-style="western"><surname>Caro</surname><given-names>DA</given-names></name></person-group> (<year>2009</year>) <article-title>Mapa general de identificación de áreas potenciales de bosques de <italic><tp:taxon-name><tp:taxon-name-part taxon-name-part-type="genus">Polylepis</tp:taxon-name-part></tp:taxon-name></italic> en los Andes Colombianos. Una Aproximación a los bosques de <italic><tp:taxon-name><tp:taxon-name-part taxon-name-part-type="genus">Polylepis</tp:taxon-name-part></tp:taxon-name></italic> en Colombia.</article-title><source>Conservación Colombiana</source><volume>10</volume>: <fpage>1</fpage>–<lpage>69</lpage>.</mixed-citation></ref><ref id="B253"><mixed-citation xmlns:xlink="http://www.w3.org/1999/xlink" xlink:type="simple"><person-group><name name-style="western"><surname>Rangel-Ch</surname><given-names>O</given-names></name><name name-style="western"><surname>Arellano</surname><given-names>H</given-names></name></person-group> (<year>2010</year>) <article-title>Bosques de <italic><tp:taxon-name><tp:taxon-name-part taxon-name-part-type="genus">Polylepis</tp:taxon-name-part></tp:taxon-name></italic>: Un Tipo de Vegetación condenado a la Extinción.</article-title> In: <person-group><name name-style="western"><surname>Rangel-Ch</surname><given-names>O</given-names></name></person-group> (<role>Ed.</role>) <issue-title>Colombia Diversidad Biótica X.</issue-title><source>Cambio Global (Natural) y Climático (Antrópico) en el páramo colombiano. Instituto de Ciencias Naturales-Facultad de Ciencias-Universidad Nacional de Colombia (Febrero)</source>, <fpage>443</fpage>–<lpage>478</lpage>.</mixed-citation></ref><ref id="B252"><mixed-citation xmlns:xlink="http://www.w3.org/1999/xlink" xlink:type="simple"><person-group><name name-style="western"><surname>Rangel-Ch</surname><given-names>O</given-names></name><name name-style="western"><surname>Arellano</surname><given-names>H</given-names></name></person-group> (<year>2007</year>) Los bosques de <italic><tp:taxon-name><tp:taxon-name-part taxon-name-part-type="genus">Polylepis</tp:taxon-name-part></tp:taxon-name></italic> en Colombia: Riqueza y Amenazas para su Conservación. In: Documento de Trabajo “Esperanza para los bosques de <italic><tp:taxon-name><tp:taxon-name-part taxon-name-part-type="genus">Polylepis</tp:taxon-name-part></tp:taxon-name></italic>”. Taller Lineamientos estratégicos para la Conservación de los bosques de <italic><tp:taxon-name><tp:taxon-name-part taxon-name-part-type="genus">Polylepis</tp:taxon-name-part></tp:taxon-name></italic> en el Colombia. PROAVES Colombia, 7–9.</mixed-citation></ref><ref id="B39"><mixed-citation xmlns:xlink="http://www.w3.org/1999/xlink" xlink:type="simple"><person-group><name name-style="western"><surname>Caballero-Villalobos</surname><given-names>L</given-names></name><name name-style="western"><surname>Fajardo-Gutiérrez</surname><given-names>F</given-names></name><name name-style="western"><surname>Calbi</surname><given-names>M</given-names></name><name name-style="western"><surname>Silva-Arias</surname><given-names>GA</given-names></name></person-group> (<year>2021</year>) Climate change can drive a significant loss of suitable habitat for <italic><tp:taxon-name><tp:taxon-name-part taxon-name-part-type="genus">Polylepis</tp:taxon-name-part><tp:taxon-name-part taxon-name-part-type="species">quadrijuga</tp:taxon-name-part></tp:taxon-name></italic>, a treeline species in the sky islands of the northern Andes. Frontiers in Ecology and Evolution 9: e661550. <ext-link xlink:type="simple" ext-link-type="doi" xlink:href="10.3389/fevo.2021.661550">https://doi.org/10.3389/fevo.2021.661550</ext-link></mixed-citation></ref></ref-list></tp:taxon-treatment>
