# Supplementary material for: ﻿A monograph of the genus Polylepis (Rosaceae)
Source: PhytoKeys. 2022 Aug 1;203:1–274. doi: 10.3897/phytokeys.203.83529 (PMC9849045; doi:10.3897/phytokeys.203.83529)
Supplement: XML Treatment for Polylepis simpsoniae [file phytokeys.203.83529-treatment28.xml]

<!DOCTYPE tp:taxon-treatment
  PUBLIC "-//TaxonX//DTD Taxonomic Treatment Publishing DTD v0 20100105//EN" "tax-treatment-NSO.dtd">
<tp:taxon-treatment xmlns:tp="http://www.plazi.org/taxpub"><tp:treatment-meta><kwd-group><label>Taxon classification</label><kwd>
              <named-content content-type="kingdom">Plantae</named-content>
            </kwd><kwd>
              <named-content content-type="order">Rosales</named-content>
            </kwd><kwd>
              <named-content content-type="family">Rosaceae</named-content>
            </kwd></kwd-group><mixed-citation publication-type="journal"><person-group><name><surname>Boza Espinoza</surname><given-names>Tatiana Erika</given-names></name><name><surname>Kessler</surname><given-names>Michael</given-names></name></person-group><article-title>﻿A monograph of the genus <italic><tp:taxon-name><tp:taxon-name-part taxon-name-part-type="genus" reg="Polylepis">Polylepis</tp:taxon-name-part></tp:taxon-name></italic> (<tp:taxon-name><tp:taxon-name-part taxon-name-part-type="family">Rosaceae</tp:taxon-name-part></tp:taxon-name>)</article-title><source>PhytoKeys</source><day>01</day><month>08</month><year>2022</year><volume>203</volume><fpage>1</fpage><lpage>274</lpage><pub-id pub-id-type="doi">10.3897/phytokeys.203.83529</pub-id></mixed-citation></tp:treatment-meta><tp:nomenclature><label>﻿21.</label><tp:taxon-name>
            <object-id xmlns:xlink="http://www.w3.org/1999/xlink" content-type="arpha" xlink:type="simple">FF850D94-AFD8-5172-823F-6CB08BF48C65</object-id>
            <tp:taxon-name-part taxon-name-part-type="genus" reg="Polylepis">Polylepis</tp:taxon-name-part>
            <tp:taxon-name-part taxon-name-part-type="species" reg="simpsoniae">simpsoniae</tp:taxon-name-part>
            <object-id xmlns:xlink="http://www.w3.org/1999/xlink" content-type="ipni" xlink:type="simple">urn:lsid:ipni.org:names:77301641-1</object-id>
          </tp:taxon-name><tp:taxon-authority>T.Boza &amp; M.Kessler</tp:taxon-authority><tp:taxon-status xmlns:xlink="http://www.w3.org/1999/xlink" xlink:type="simple">sp. nov.</tp:taxon-status><xref ref-type="fig" rid="F57">Figs 57</xref><xref ref-type="fig" rid="F58">, 58</xref></tp:nomenclature><tp:treatment-sec sec-type="diagnosis" id="SECID0ETHHO"><title>Diagnosis.</title><p>The species differs from <italic><tp:taxon-name><tp:taxon-name-part taxon-name-part-type="genus" reg="Polylepis">Polylepis</tp:taxon-name-part><tp:taxon-name-part taxon-name-part-type="species" reg="weberbaueri">weberbaueri</tp:taxon-name-part></tp:taxon-name></italic> Pilg. in the smaller, broadly ovate leaflets (0.9–1.6 × 0.4–1.1 cm) and shorter inflorescences (2.5–5.5 cm long) bearing 3–5 flowers, with each flower having 11–13 stamens.</p><fig id="F57" position="float" orientation="portrait"><object-id xmlns:xlink="http://www.w3.org/1999/xlink" content-type="doi" xlink:type="simple">10.3897/phytokeys.203.83529.figure57</object-id><object-id xmlns:xlink="http://www.w3.org/1999/xlink" content-type="arpha" xlink:type="simple">C1C816F2-94BD-5B33-B955-140EC7F0D787</object-id><label>Figure 57.</label><caption><p><italic><tp:taxon-name><tp:taxon-name-part taxon-name-part-type="genus" reg="Polylepis">Polylepis</tp:taxon-name-part><tp:taxon-name-part taxon-name-part-type="species" reg="simpsoniae">simpsoniae</tp:taxon-name-part></tp:taxon-name></italic> T.Boza &amp; M.Kessler <bold>A</bold> leaves <bold>B</bold> upper leaf surface <bold>C</bold> leaves <bold>D</bold> habit <bold>E</bold> lower leaf surface. Scale bars: 1 cm (<bold>A–E</bold>). Photographs by T.E. Boza E.</p></caption><graphic xmlns:xlink="http://www.w3.org/1999/xlink" xlink:href="phytokeys-203-001_article-83529__-g057.jpg" position="float" orientation="portrait" xlink:type="simple" id="oo_721374.jpg"><uri content-type="original_file" xlink:type="simple">https://binary.pensoft.net/fig/721374</uri></graphic></fig></tp:treatment-sec><tp:treatment-sec sec-type="material" id="SECID0EIJHO"><title>Type.</title><p>Ecuador: Cañar: along Páramo-road to Manu W of Cañar, <named-content xmlns:xlink="http://www.w3.org/1999/xlink" content-type="dwc:verbatimCoordinates" xlink:type="simple"><named-content content-type="geo-json" specific-use="{&#34;type&#34;:&#34;Point&#34;,&#34;coordinates&#34;:[-79.033333,-2.550000]}" id="NCID0ERJHO" xlink:type="simple">02°33'S, 79°02'W</named-content></named-content>, 3300–3700 m, 20 June 1988, <italic>S. Laegaard 71564</italic> (holotype: QCA!; isotype: AAU!).</p><fig id="F58" position="float" orientation="portrait"><object-id xmlns:xlink="http://www.w3.org/1999/xlink" content-type="doi" xlink:type="simple">10.3897/phytokeys.203.83529.figure58</object-id><object-id xmlns:xlink="http://www.w3.org/1999/xlink" content-type="arpha" xlink:type="simple">68E147E5-8006-5CCF-AD58-671E0EEC35D3</object-id><label>Figure 58.</label><caption><p><italic><tp:taxon-name><tp:taxon-name-part taxon-name-part-type="genus" reg="Polylepis">Polylepis</tp:taxon-name-part><tp:taxon-name-part taxon-name-part-type="species" reg="simpsoniae">simpsoniae</tp:taxon-name-part></tp:taxon-name></italic> T.Boza &amp; M. Kessler <bold>A</bold> flowering branch <bold>B</bold> stipular sheaths <bold>C</bold> fruit <bold>D</bold> upper leaf surface <bold>E</bold> lower leaf surface (<bold>A</bold><italic>Romoleroux 589</italic><bold>B</bold><italic>Laegaard 102679</italic><bold>C</bold><italic>Laegaard 55087</italic><bold>D, E</bold><italic>Laegaard 70084</italic>). Scale bars: 2 cm (<bold>A</bold>); 5 mm (<bold>C</bold>); 3 cm (<bold>D, E</bold>). Photographs by T. E. Boza E.</p></caption><graphic xmlns:xlink="http://www.w3.org/1999/xlink" xlink:href="phytokeys-203-001_article-83529__-g058.jpg" position="float" orientation="portrait" xlink:type="simple" id="oo_721375.jpg"><uri content-type="original_file" xlink:type="simple">https://binary.pensoft.net/fig/721375</uri></graphic></fig></tp:treatment-sec><tp:treatment-sec sec-type="description" id="SECID0EQLHO"><title>Description.</title><p><bold><italic>Trees</italic></bold> 1–8 m tall. <bold><italic>Leaves</italic></bold> slightly congested at the branch tips, imparipinnate with 2–3 pairs of lateral leaflets, obtrullate in outline, (2.3–)2.8–5.8 × (1.5–)1.9–3.3 cm; rachises densely tomentose, points of leaflet attachment with a tuft of long, lanate hairs; stipular sheaths apically acute with spurs, densely lanate on the outer surfaces; leaflets elliptic in outline, second pair from the terminal leaflet the largest, one of this pair (0.9–)1.3–1.6 × (0.4–)0.7–1.1 cm; margin entire or slightly crenate with 2–4 teeth, apically emarginate, basally unequally cordate; upper leaflet surfaces glabrous; lower leaflet surfaces densely tomentose with whitish hairs 0.5–0.7 mm long. <bold><italic>Inflorescences</italic></bold> pendant, (2.5–)3.7–3.9(–5.5) cm long, bearing 3–5 flowers; floral bracts 3.3–6.1 mm long, narrowly triangular, densely lanate on the outer surface; rachises tomentose. <bold><italic>Flowers</italic></bold> (6.1–)6.7–9.1 mm diam.; sepals 4, ovate, green, densely tomentose outside; stamens 11–13, anthers orbicular, with a dense tuft of straight white hairs on the upper half; styles fimbriate, 2.8–3.3 mm long. <bold><italic>Fruits</italic></bold> turbinate, with variable numbers and placement of flattened spines, densely villous; 2.4–5.8 × 5.1–7.5 mm including spines. <bold><italic>Diploid</italic></bold>.</p></tp:treatment-sec><tp:treatment-sec sec-type="distribution" id="SECID0EKMHO"><title>Distribution, habitat, and ecology.</title><p><italic><tp:taxon-name><tp:taxon-name-part taxon-name-part-type="genus" reg="Polylepis">Polylepis</tp:taxon-name-part><tp:taxon-name-part taxon-name-part-type="species" reg="simpsoniae">simpsoniae</tp:taxon-name-part></tp:taxon-name></italic> occurs in southern Ecuador (Cañar and Azuay) (Fig. <xref ref-type="fig" rid="F61">61</xref>). It grows on relatively dry slopes at 2500–3800 m elevation, where it often co-occurs with <italic><tp:taxon-name><tp:taxon-name-part taxon-name-part-type="genus" reg="Polylepis">P.</tp:taxon-name-part><tp:taxon-name-part taxon-name-part-type="species" reg="reticulata">reticulata</tp:taxon-name-part></tp:taxon-name></italic>. When they co-occur, <italic><tp:taxon-name><tp:taxon-name-part taxon-name-part-type="genus" reg="Polylepis">P.</tp:taxon-name-part><tp:taxon-name-part taxon-name-part-type="species" reg="simpsoniae">simpsoniae</tp:taxon-name-part></tp:taxon-name></italic> tends to occur at lower elevation (maximum probability of occurrence at 3300–3700 m) than <italic><tp:taxon-name><tp:taxon-name-part taxon-name-part-type="genus" reg="Polylepis">P.</tp:taxon-name-part><tp:taxon-name-part taxon-name-part-type="species" reg="reticulata">reticulata</tp:taxon-name-part></tp:taxon-name></italic> (3800–4000 m) (<xref ref-type="bibr" rid="B215">Montalvo et al. 2018</xref>).</p></tp:treatment-sec><tp:treatment-sec sec-type="etymology" id="SECID0EEOHO"><title>Etymology.</title><p>We name the species in honor of Beryl B. Simpson (1942–), professor emeritus in the Department of Integrative Biology at the University of Texas at Austin, who, apart from her important contributions to the knowledge of <italic><tp:taxon-name><tp:taxon-name-part taxon-name-part-type="genus" reg="Polylepis">Polylepis</tp:taxon-name-part></tp:taxon-name></italic> (<xref ref-type="bibr" rid="B306">Simpson 1979</xref>, <xref ref-type="bibr" rid="B307">1986</xref>), has conducted remarkable research on tropical angiosperms.</p></tp:treatment-sec><tp:treatment-sec sec-type="conservation status" id="SECID0EZOHO"><title>Conservation status.</title><p>Based on 15 collecting localities, the estimated <abbrev xmlns:xlink="http://www.w3.org/1999/xlink" xlink:title="Extent of Occurrence" id="ABBRID0E6OHO" xlink:type="simple">EOO</abbrev> is 12,905 km<sup>2</sup>, and the <abbrev xmlns:xlink="http://www.w3.org/1999/xlink" xlink:title="area of occupancy" id="ABBRID0EFPHO" xlink:type="simple">AOO</abbrev> is 92 km<sup>2</sup>. It has been collected in Cajas National Park, but populations there are heavily fragmented and degraded. Indeed, many <italic><tp:taxon-name><tp:taxon-name-part taxon-name-part-type="genus" reg="Polylepis">P.</tp:taxon-name-part><tp:taxon-name-part taxon-name-part-type="species" reg="simpsoniae">simpsoniae</tp:taxon-name-part></tp:taxon-name></italic> forests occur at low elevations outside of the protected area where they are subject to continuing fragmentation and habitat degradation from livestock grazing and firewood extraction. We assess <italic><tp:taxon-name><tp:taxon-name-part taxon-name-part-type="genus" reg="Polylepis">P.</tp:taxon-name-part><tp:taxon-name-part taxon-name-part-type="species" reg="simpsoniae">simpsoniae</tp:taxon-name-part></tp:taxon-name></italic> as Endangered (A1, B1a+B2a, C2a).</p></tp:treatment-sec><tp:treatment-sec sec-type="notes" id="SECID0EBQHO"><title>Notes.</title><p><italic><tp:taxon-name><tp:taxon-name-part taxon-name-part-type="genus" reg="Polylepis">Polylepis</tp:taxon-name-part><tp:taxon-name-part taxon-name-part-type="species" reg="simpsoniae">simpsoniae</tp:taxon-name-part></tp:taxon-name></italic> was treated as <italic><tp:taxon-name><tp:taxon-name-part taxon-name-part-type="genus" reg="Polylepis">P.</tp:taxon-name-part><tp:taxon-name-part taxon-name-part-type="species" reg="weberbaueri">weberbaueri</tp:taxon-name-part></tp:taxon-name></italic> by previous authors (e.g. <xref ref-type="bibr" rid="B306">Simpson 1979</xref>; <xref ref-type="bibr" rid="B275">Romoleroux 1996</xref>), including within <italic><tp:taxon-name><tp:taxon-name-part taxon-name-part-type="genus" reg="Polylepis">P.</tp:taxon-name-part><tp:taxon-name-part taxon-name-part-type="species" reg="weberbaueri">weberbaueri</tp:taxon-name-part></tp:taxon-name></italic> populations from central Ecuador and northern Peru. However, based on its distinct morphology and ecology, this taxon should be recognized as different from <italic><tp:taxon-name><tp:taxon-name-part taxon-name-part-type="genus" reg="Polylepis">P.</tp:taxon-name-part><tp:taxon-name-part taxon-name-part-type="species" reg="weberbaueri">weberbaueri</tp:taxon-name-part></tp:taxon-name>. <tp:taxon-name><tp:taxon-name-part taxon-name-part-type="genus" reg="Polylepis">Polylepis</tp:taxon-name-part><tp:taxon-name-part taxon-name-part-type="species" reg="simpsoniae">simpsoniae</tp:taxon-name-part></tp:taxon-name></italic> resembles <italic><tp:taxon-name><tp:taxon-name-part taxon-name-part-type="genus" reg="Polylepis">P.</tp:taxon-name-part><tp:taxon-name-part taxon-name-part-type="species" reg="weberbaueri">weberbaueri</tp:taxon-name-part></tp:taxon-name></italic> in having 2–3 leaflet pairs and same type and density of hairs, but it has broadly ovate leaflets and smaller (0.9–1.6 × 0.4–1.1 cm) leaflets than <italic><tp:taxon-name><tp:taxon-name-part taxon-name-part-type="genus" reg="Polylepis">P.</tp:taxon-name-part><tp:taxon-name-part taxon-name-part-type="species" reg="weberbaueri">weberbaueri</tp:taxon-name-part></tp:taxon-name></italic>, which has elliptic leaflets 1.6–2.1 × 0.6–0.9 cm. Further, <italic><tp:taxon-name><tp:taxon-name-part taxon-name-part-type="genus" reg="Polylepis">P.</tp:taxon-name-part><tp:taxon-name-part taxon-name-part-type="species" reg="simpsoniae">simpsoniae</tp:taxon-name-part></tp:taxon-name></italic> has shorter inflorescences (2.5–5.5 cm) bearing 3–5 flowers, with each flower having 11–13 stamens, whereas <italic><tp:taxon-name><tp:taxon-name-part taxon-name-part-type="genus" reg="Polylepis">P.</tp:taxon-name-part><tp:taxon-name-part taxon-name-part-type="species" reg="weberbaueri">weberbaueri</tp:taxon-name-part></tp:taxon-name></italic> has longer inflorescences (8.2–9.7 cm) bearing 9–11 flowers, with each flower having 19–21 stamens.</p></tp:treatment-sec><tp:treatment-sec sec-type="material" id="SECID0ERTHO"><title>Specimens examined.</title><p><bold>Ecuador. Azuay</bold>: Baños, Parque Nacional de Las Cajas, along road Soldados-Angas app. 2 km above Soldados, <named-content xmlns:xlink="http://www.w3.org/1999/xlink" content-type="dwc:verbatimCoordinates" xlink:type="simple"><named-content content-type="geo-json" specific-use="{&#34;type&#34;:&#34;Point&#34;,&#34;coordinates&#34;:[-79.200000,-2.933333]}" id="NCID0E3THO" xlink:type="simple">02°56'S, 079°12'W</named-content></named-content>, 3480 m, 02 May 1992, <italic>Lægaard 102679</italic> (AAU!, QCA!). Cuenca, Area Nacional de Recreación Cajas, collection made along Río Patul from the Comunidad Baute/Laguna Patul (watershed of Río Patul), <named-content xmlns:xlink="http://www.w3.org/1999/xlink" content-type="dwc:verbatimCoordinates" xlink:type="simple"><named-content content-type="geo-json" specific-use="{&#34;type&#34;:&#34;Point&#34;,&#34;coordinates&#34;:[-79.350000,-2.550000]}" id="NCID0EGUHO" xlink:type="simple">02°33'S, 079°21'W</named-content></named-content>, 3500–4200 m, s.d., <italic>Clark 6229</italic> (QCA!, QCNE, US!). Jimbilla, along road Cuenca–Soldados, <named-content xmlns:xlink="http://www.w3.org/1999/xlink" content-type="dwc:verbatimCoordinates" xlink:type="simple"><named-content content-type="geo-json" specific-use="{&#34;type&#34;:&#34;Point&#34;,&#34;coordinates&#34;:[-79.150000,-3.833333]}" id="NCID0EQUHO" xlink:type="simple">03°50'S, 079°09'W</named-content></named-content>, 3000–3300 m, 03 March 1985, <italic>Lægaard 53795</italic> (AAU!, MO!). San Joaquin, from Soldados eastwards along the road until Hda. San Vicente (west of Cuenca), <named-content xmlns:xlink="http://www.w3.org/1999/xlink" content-type="dwc:verbatimCoordinates" xlink:type="simple"><named-content content-type="geo-json" specific-use="{&#34;type&#34;:&#34;Point&#34;,&#34;coordinates&#34;:[-79.166667,-2.933333]}" id="NCID0E1UHO" xlink:type="simple">02°56'S, 079°10'W</named-content></named-content>, 3200–3300 m, 05 January 1981, <italic>Balslev 1546</italic> (AAU!, NY, QCA!); Parque Nac. de Las Cajas, at entrance to the park at Soldados, <named-content xmlns:xlink="http://www.w3.org/1999/xlink" content-type="dwc:verbatimCoordinates" xlink:type="simple"><named-content content-type="geo-json" specific-use="{&#34;type&#34;:&#34;Point&#34;,&#34;coordinates&#34;:[-79.216667,-2.933333]}" id="NCID0EEVHO" xlink:type="simple">02°56'S, 079°13'W</named-content></named-content>, 3900 m, 02 May 1992, <italic>Lægaard 102677</italic> (AAU!, GOET!); Páramo de Soldados, SW of Cuenca, <named-content xmlns:xlink="http://www.w3.org/1999/xlink" content-type="dwc:verbatimCoordinates" xlink:type="simple"><named-content content-type="geo-json" specific-use="{&#34;type&#34;:&#34;Point&#34;,&#34;coordinates&#34;:[-79.233333,-2.950000]}" id="NCID0EOVHO" xlink:type="simple">02°57'S, 079°14'W</named-content></named-content>, 3020 m, 24 October 1984, <italic>Lægaard 53234</italic> (AAU!, MO!); between Cuenca and Soldados, <named-content xmlns:xlink="http://www.w3.org/1999/xlink" content-type="dwc:verbatimCoordinates" xlink:type="simple"><named-content content-type="geo-json" specific-use="{&#34;type&#34;:&#34;Point&#34;,&#34;coordinates&#34;:[-79.166667,-2.950000]}" id="NCID0EYVHO" xlink:type="simple">02°57'S, 079°10'W</named-content></named-content>, 2800–3000 m, 28 August 1985, <italic>Lægaard 55082</italic> (AAU!); at Soldados, <named-content xmlns:xlink="http://www.w3.org/1999/xlink" content-type="dwc:verbatimCoordinates" xlink:type="simple"><named-content content-type="geo-json" specific-use="{&#34;type&#34;:&#34;Point&#34;,&#34;coordinates&#34;:[-79.233333,-2.950000]}" id="NCID0ECWHO" xlink:type="simple">02°57'S, 079°14'W</named-content></named-content>, 2800–3000 m, 28 August 1985, <italic>Lægaard 55083</italic> (AAU!); <italic>55087</italic> (AAU!, GOET!, MO!); at bridge 2 km below Soldados, <named-content xmlns:xlink="http://www.w3.org/1999/xlink" content-type="dwc:verbatimCoordinates" xlink:type="simple"><named-content content-type="geo-json" specific-use="{&#34;type&#34;:&#34;Point&#34;,&#34;coordinates&#34;:[-78.216667,-2.933333]}" id="NCID0EOWHO" xlink:type="simple">02°56'S, 078°13'W</named-content></named-content>, 3200 m, 14 February 1988, <italic>Lægaard 70082</italic> (AAU!, QCNE); <italic>70084</italic>; <italic>70085</italic> (AAU!, MO!); cerca al Río Yanuncay, carretera via San Joaquin-Soldados Angas, <named-content xmlns:xlink="http://www.w3.org/1999/xlink" content-type="dwc:verbatimCoordinates" xlink:type="simple"><named-content content-type="geo-json" specific-use="{&#34;type&#34;:&#34;Point&#34;,&#34;coordinates&#34;:[-79.216667,-2.933333]}" id="NCID0E3WHO" xlink:type="simple">02°56'S, 079°13'W</named-content></named-content>, 3100 m, 07 April 2007, <italic>Romoleroux 4445</italic> (CHEP, ECUAMZ, QCA!). Sayausi, Las Cajas National Park. Wet páramo near roadside, <named-content xmlns:xlink="http://www.w3.org/1999/xlink" content-type="dwc:verbatimCoordinates" xlink:type="simple"><named-content content-type="geo-json" specific-use="{&#34;type&#34;:&#34;Point&#34;,&#34;coordinates&#34;:[-79.200000,-2.833333]}" id="NCID0EGXHO" xlink:type="simple">02°50'S, 079°12'W</named-content></named-content>, 3500 m, 19 September 1983, <italic>Brandbyge 42269</italic> (AAU!, MO!, QCA!); from Soldados E along the road until Hcda. San Vicente (W of Cuenca), 3200–3300 m, 05 January 1981, <italic>Balslev 1546</italic> (QCA!); Zurucucho, Cantón Cuenca, Valley bottom, along rivers, 3200 m, 11 August 1978, <italic>Boeke 2622</italic> (QCA!); route de Cuenca à Angas, páramo de Cajas, peu au dessus du hameau de Soldados, 14 km en desous du col sur le versant intérieur, 3250 m, 05 October 1988, <italic>Huttel 1136</italic> (QCA!); Páramo de Soldados, SW of Cuenca, 3320 m, 24 October 1984, <italic>Lægaard 53234</italic> (QCA!); between Cuenca and Soldados, 2800–3000 m, 28 August 1985, <italic>Lægaard 55082</italic> (QCA!); at Soldados, 3200–3400 m, 28 August 1985, <italic>Lægaard 55083</italic> (QCA!); at Soldados, 3200 m, 28 August 1985, <italic>Lægaard 55087</italic> (QCA!); at bridge 2 km below Soldados, 3200 m, 14 February 1988, <italic>Lægaard 70084</italic> (QCA!); Parque Nacional Cajas, 3850–3900 m, 10 September 2001, <italic>Romoleroux 4028</italic> (QCA!); Est. San Pedro near Canar on steep slopes, 02 January 1977, <italic>Simpson 8532</italic> (US!, USM!); <italic>8532a</italic> (USM!); Cajas, Río Blanco, 3620 m, 28 August 1999, <italic>Smeets 791</italic> (QCA!). <bold>Cañar</bold>: Gualleturo, along Páramo–road to Manu W of Cañar, W of pass, <named-content xmlns:xlink="http://www.w3.org/1999/xlink" content-type="dwc:verbatimCoordinates" xlink:type="simple"><named-content content-type="geo-json" specific-use="{&#34;type&#34;:&#34;Point&#34;,&#34;coordinates&#34;:[-79.033333,-2.550000]}" id="NCID0EKYHO" xlink:type="simple">02°33'S, 079°02'W</named-content></named-content>, 3700 m, 20 June 1988, <italic>Lægaard 71561</italic>; <italic>71564</italic> (AAU!, QCA!); <italic>71567</italic> (MO!). Ingapirca, Comunidad San Isidro de Vendeleche, <named-content xmlns:xlink="http://www.w3.org/1999/xlink" content-type="dwc:verbatimCoordinates" xlink:type="simple"><named-content content-type="geo-json" specific-use="{&#34;type&#34;:&#34;Point&#34;,&#34;coordinates&#34;:[-78.833333,-2.533333]}" id="NCID0EYYHO" xlink:type="simple">02°32'S, 078°50'W</named-content></named-content>, 3200 m, 04 March 1983, <italic>Brandbyge 42085</italic> (AAU!, MO!, NY); Ingapirca Parish, Silante, <named-content xmlns:xlink="http://www.w3.org/1999/xlink" content-type="dwc:verbatimCoordinates" xlink:type="simple"><named-content content-type="geo-json" specific-use="{&#34;type&#34;:&#34;Point&#34;,&#34;coordinates&#34;:[-78.816667,-2.483333]}" id="NCID0ECZHO" xlink:type="simple">02°29'S, 078°49'W</named-content></named-content>, 3450 m, 01 January 1992, <italic>Kohn 1526</italic> (MO!). Zhud, along road to Culebrillas ca. km 6–10, <named-content xmlns:xlink="http://www.w3.org/1999/xlink" content-type="dwc:verbatimCoordinates" xlink:type="simple"><named-content content-type="geo-json" specific-use="{&#34;type&#34;:&#34;Point&#34;,&#34;coordinates&#34;:[-78.950000,-2.433333]}" id="NCID0EMZHO" xlink:type="simple">02°26'S, 078°57'W</named-content></named-content>, 3400–3500 m, 04 February 2000, <italic>Lægaard 21006</italic> (AAU!, MO!); at the antennas of Culebrillas ca. 17 km from Panamericana, <named-content xmlns:xlink="http://www.w3.org/1999/xlink" content-type="dwc:verbatimCoordinates" xlink:type="simple"><named-content content-type="geo-json" specific-use="{&#34;type&#34;:&#34;Point&#34;,&#34;coordinates&#34;:[-78.950000,-2.433333]}" id="NCID0EWZHO" xlink:type="simple">02°26'S, 078°57'W</named-content></named-content>, 4000 m, 04 February 2000, <italic>Lægaard 21031</italic> (AAU!, MO!). Guapán, 3525 m, 28 November 2000, <italic>Endara 760</italic> (QCA!); along páramo road to Manu W of CaÒar. W of pass, 3300–3700 m, 20 June 1988, <italic>Lægaard 71561</italic> (QCA!); Pimo, entre Oyacshi y Zhud, 3250 m, 13 October 1987, <italic>Romoleroux 392</italic> (AAU!, NY, QCA!); Desde Cañar, km 10.5, Cerro Caucay, 3450 m, s.d., <italic>Romoleroux 586</italic> (AAU!, QCA!); Oeste de Cañar, Km 10.5, Cerro Cuacay, 3450 m, 27 April 1988, <italic>Romoleroux 587</italic> (AAU!, MO!, QCA!); <italic>589</italic> (AAU!, QCA!); s.d., <italic>Rose 22722</italic>; <italic>22733</italic>; <italic>23792</italic> (NY, US!); Cuenca del Río Dudas (Fund. Cordillera Tropical), 3230 m, 17 October 2006, <italic>Salgado 1292</italic> (QCA!). <bold>Chimborazo</bold>: Chimborazo/Cañar: between Santa Rosa and Joyagshi, near Tipococha, 3500 m, s.d., <italic>Camp E-4088</italic> (F!, NY, US!). <bold>Tungurahua</bold>: Bellavista, 3700 m, 05 December 2009, <italic>Caranqui 1907</italic> (QCA!).</p></tp:treatment-sec><tp:treatment-sec><!--Section generated to contain objects referenced in tp:taxon-treatment.--><fig id="F61" position="float" orientation="portrait"><object-id xmlns:xlink="http://www.w3.org/1999/xlink" content-type="doi" xlink:type="simple">10.3897/phytokeys.203.83529.figure61</object-id><object-id xmlns:xlink="http://www.w3.org/1999/xlink" content-type="arpha" xlink:type="simple">54A4D011-3430-5F59-B15D-AA3FD47BCE51</object-id><label>Figure 61.</label><caption><p>Geographical distribution of the species of section <tp:taxon-name><tp:taxon-name-part taxon-name-part-type="genus" reg="Polylepis"/><tp:taxon-name-part taxon-name-part-type="section" reg="Reticulatae">Reticulatae</tp:taxon-name-part></tp:taxon-name>.</p></caption><graphic xmlns:xlink="http://www.w3.org/1999/xlink" xlink:href="phytokeys-203-001_article-83529__-g061.jpg" position="float" orientation="portrait" xlink:type="simple" id="oo_721378.jpg"><uri content-type="original_file" xlink:type="simple">https://binary.pensoft.net/fig/721378</uri></graphic></fig></tp:treatment-sec><ref-list><ref id="B215"><mixed-citation xmlns:xlink="http://www.w3.org/1999/xlink" xlink:type="simple"><person-group><name name-style="western"><surname>Montalvo</surname><given-names>JL</given-names></name><name name-style="western"><surname>Minga</surname><given-names>D</given-names></name><name name-style="western"><surname>Verdugo</surname><given-names>A</given-names></name><name name-style="western"><surname>López</surname><given-names>J</given-names></name><name name-style="western"><surname>Guazhambo</surname><given-names>D</given-names></name><name name-style="western"><surname>Pacheco</surname><given-names>D</given-names></name><name name-style="western"><surname>Siddons</surname><given-names>D</given-names></name><name name-style="western"><surname>Crespo</surname><given-names>A</given-names></name><name name-style="western"><surname>Zárate</surname><given-names>E</given-names></name></person-group> (<year>2018</year>) Características morfológico-funcionales, diversidad arbórea, tasa de crecimiento y de secuestro de carbono en especies y ecosistemas de <italic><tp:taxon-name><tp:taxon-name-part taxon-name-part-type="genus">Polylepis</tp:taxon-name-part></tp:taxon-name></italic> del sur de Ecuador. Ecología Austral 28(1bis): 249–261. <ext-link xlink:type="simple" ext-link-type="doi" xlink:href="10.25260/EA.18.28.1.1.557">https://doi.org/10.25260/EA.18.28.1.1.557</ext-link></mixed-citation></ref><ref id="B306"><mixed-citation xmlns:xlink="http://www.w3.org/1999/xlink" xlink:type="simple"><person-group><name name-style="western"><surname>Simpson</surname><given-names>BB</given-names></name></person-group> (<year>1979</year>) <article-title>A revision of the genus <italic><tp:taxon-name><tp:taxon-name-part taxon-name-part-type="genus">Polylepis</tp:taxon-name-part></tp:taxon-name></italic> (<tp:taxon-name><tp:taxon-name-part taxon-name-part-type="family">Rosaceae</tp:taxon-name-part></tp:taxon-name>: Sanguisorbeae).</article-title><source>Smithsonian Contributions to Botany</source><volume>43</volume>(<issue>43</issue>): <fpage>1</fpage>–<lpage>62</lpage>. <ext-link xlink:type="simple" ext-link-type="doi" xlink:href="10.5479/si.0081024X.43.1">https://doi.org/10.5479/si.0081024X.43.1</ext-link></mixed-citation></ref><ref id="B307"><mixed-citation xmlns:xlink="http://www.w3.org/1999/xlink" xlink:type="simple"><person-group><name name-style="western"><surname>Simpson</surname><given-names>BB</given-names></name></person-group> (<year>1986</year>) <article-title>Speciation and Specialization of <italic><tp:taxon-name><tp:taxon-name-part taxon-name-part-type="genus">Polylepis</tp:taxon-name-part></tp:taxon-name></italic> in the Andes.</article-title> In: <person-group><name name-style="western"><surname>Vulllemeire</surname><given-names>F</given-names></name><name name-style="western"><surname>Monasterio</surname><given-names>M</given-names></name></person-group> (<role>Eds</role>) <issue-title>Tropical Biogeography.</issue-title><source>Oxford University Press, Oxford, UK</source>, <fpage>304</fpage>–<lpage>316</lpage>.</mixed-citation></ref><ref id="B275"><mixed-citation xmlns:xlink="http://www.w3.org/1999/xlink" xlink:type="simple"><person-group><name name-style="western"><surname>Romoleroux</surname><given-names>K</given-names></name></person-group> (<year>1996</year>) <article-title><tp:taxon-name><tp:taxon-name-part taxon-name-part-type="family">Rosaceae</tp:taxon-name-part></tp:taxon-name> 79.</article-title> In: <person-group><name name-style="western"><surname>Harling</surname><given-names>G</given-names></name><name name-style="western"><surname>Andersson</surname><given-names>L</given-names></name></person-group> (<role>Eds</role>) <issue-title>Flora of Ecuador. University of Gothenburg/ Riksmuseum/ Pontificia Universidad Católica del Ecuador.</issue-title><source>Göteborg/Stockholm/Quito</source><volume>56</volume>: <fpage>1</fpage>–<lpage>159</lpage>.</mixed-citation></ref></ref-list></tp:taxon-treatment>
