# Supplementary material for: ﻿A monograph of the genus Polylepis (Rosaceae)
Source: PhytoKeys. 2022 Aug 1;203:1–274. doi: 10.3897/phytokeys.203.83529 (PMC9849045; doi:10.3897/phytokeys.203.83529)
Supplement: XML Treatment for Polylepis weberbaueri [file phytokeys.203.83529-treatment29.xml]

<!DOCTYPE tp:taxon-treatment
  PUBLIC "-//TaxonX//DTD Taxonomic Treatment Publishing DTD v0 20100105//EN" "tax-treatment-NSO.dtd">
<tp:taxon-treatment xmlns:tp="http://www.plazi.org/taxpub"><tp:treatment-meta><kwd-group><label>Taxon classification</label><kwd>
              <named-content content-type="kingdom">Plantae</named-content>
            </kwd><kwd>
              <named-content content-type="order">Rosales</named-content>
            </kwd><kwd>
              <named-content content-type="family">Rosaceae</named-content>
            </kwd></kwd-group><mixed-citation publication-type="journal"><person-group><name><surname>Boza Espinoza</surname><given-names>Tatiana Erika</given-names></name><name><surname>Kessler</surname><given-names>Michael</given-names></name></person-group><article-title>﻿A monograph of the genus <italic><tp:taxon-name><tp:taxon-name-part taxon-name-part-type="genus" reg="Polylepis">Polylepis</tp:taxon-name-part></tp:taxon-name></italic> (<tp:taxon-name><tp:taxon-name-part taxon-name-part-type="family">Rosaceae</tp:taxon-name-part></tp:taxon-name>)</article-title><source>PhytoKeys</source><day>01</day><month>08</month><year>2022</year><volume>203</volume><fpage>1</fpage><lpage>274</lpage><pub-id pub-id-type="doi">10.3897/phytokeys.203.83529</pub-id></mixed-citation></tp:treatment-meta><tp:nomenclature><label>﻿22.</label><tp:taxon-name>
            <object-id xmlns:xlink="http://www.w3.org/1999/xlink" content-type="arpha" xlink:type="simple">9ACA7CE9-9D18-512E-811C-BD1F84A22A87</object-id>
            <tp:taxon-name-part taxon-name-part-type="genus" reg="Polylepis">Polylepis</tp:taxon-name-part>
            <tp:taxon-name-part taxon-name-part-type="species" reg="weberbaueri">weberbaueri</tp:taxon-name-part>
          </tp:taxon-name><tp:taxon-authority>Pilg., Bot. Jahrb. Syst. 37: 535. 1906.</tp:taxon-authority><xref ref-type="fig" rid="F59">Figs 59</xref><xref ref-type="fig" rid="F60">, 60</xref></tp:nomenclature><tp:treatment-sec sec-type="material" id="SECID0EM3HO"><title>Type.</title><p>Peru. Ancash: from Yanganuco to Yungay, 3800 m, 16 June 1903, <italic>Weberbauer 3287</italic> (holotype: B destroyed; photos at F, GH, MO!, NY).</p><fig id="F59" position="float" orientation="portrait"><object-id xmlns:xlink="http://www.w3.org/1999/xlink" content-type="doi" xlink:type="simple">10.3897/phytokeys.203.83529.figure59</object-id><object-id xmlns:xlink="http://www.w3.org/1999/xlink" content-type="arpha" xlink:type="simple">302A4062-B7B6-5DCB-88AB-24E8130AB0EE</object-id><label>Figure 59.</label><caption><p><italic><tp:taxon-name><tp:taxon-name-part taxon-name-part-type="genus" reg="Polylepis">Polylepis</tp:taxon-name-part><tp:taxon-name-part taxon-name-part-type="species" reg="weberbaueri">weberbaueri</tp:taxon-name-part></tp:taxon-name></italic> Pilg <bold>A</bold> fruits <bold>B</bold> upper leaflet surface <bold>C</bold> lower leaflet surface <bold>D</bold> leaves <bold>E</bold> stipule sheaths <bold>F</bold> flowers <bold>G</bold> flowering branch <bold>H</bold> bark (<bold>A, D–G</bold><italic>Boza &amp; Urquiaga 3021</italic><bold>B, C, H</bold><italic>Boza &amp; Urquiaga 3017</italic>). Scale bars: 2 cm (<bold>A</bold>); 1 cm (<bold>B–D</bold>); 2 mm (<bold>E</bold>); 3 mm (<bold>F</bold>); 3 cm (<bold>G</bold>). Photographs <bold>B, C, F–H</bold> E. G. Urquiaga F. <bold>A, D, E</bold> T.E. Boza E.</p></caption><graphic xmlns:xlink="http://www.w3.org/1999/xlink" xlink:href="phytokeys-203-001_article-83529__-g059.jpg" position="float" orientation="portrait" xlink:type="simple" id="oo_721376.jpg"><uri content-type="original_file" xlink:type="simple">https://binary.pensoft.net/fig/721376</uri></graphic></fig></tp:treatment-sec><tp:treatment-sec sec-type="description" id="SECID0ES5HO"><title>Description.</title><p><bold><italic>Trees</italic></bold> 1–14 m tall. <bold><italic>Leaves</italic></bold> slightly congested at the branch tips, imparipinnate with 2–3 pairs of lateral leaflets, obtrullate in outline, (3.2–)5.2–5.8 × (2.7–)3.2–3.5 cm; rachises densely tomentose, points of leaflet attachment with a tuft of long, lanate hairs; stipular sheaths apically acute with spurs, densely lanate on the outer surfaces; leaflets elliptic in outline, second pair from the terminal leaflet the largest, one of this pair 1.6–2.1 × 0.6–0.9 cm; margin entire or slightly crenate at apex with 3–4 teeth, apically emarginate, basally unequally cordate; upper leaflet surfaces glabrous; lower leaflet surfaces densely tomentose with whitish hairs 0.4–0.5 mm long. <bold><italic>Inflorescences</italic></bold> pendant, 8.2–9.7 cm long, bearing 9–11 flowers; floral bracts 5.4–7.5 mm long, narrowly triangular, densely lanate on the outer surface; rachises tomentose. <bold><italic>Flowers</italic></bold> 8.6–10.4 mm diam.; sepals 4, ovate, green, densely tomentose outside; stamens 19–21, anthers orbicular, with a dense tuft of straight white hairs on the upper half; styles fimbriate, 2.7–3.2 mm long. <bold><italic>Fruits</italic></bold> turbinate, with variable numbers and placement of flattened spines, densely villous; 4.2–4.9 × 4.8–5.3 mm including spines. <bold><italic>Diploid</italic></bold>.</p><fig id="F60" position="float" orientation="portrait"><object-id xmlns:xlink="http://www.w3.org/1999/xlink" content-type="doi" xlink:type="simple">10.3897/phytokeys.203.83529.figure60</object-id><object-id xmlns:xlink="http://www.w3.org/1999/xlink" content-type="arpha" xlink:type="simple">B7FF7606-EF7E-5DFF-BA11-4CF753F74335</object-id><label>Figure 60.</label><caption><p><italic><tp:taxon-name><tp:taxon-name-part taxon-name-part-type="genus" reg="Polylepis">Polylepis</tp:taxon-name-part><tp:taxon-name-part taxon-name-part-type="species" reg="weberbaueri">weberbaueri</tp:taxon-name-part></tp:taxon-name></italic> Pilg <bold>A</bold> flowering branch <bold>B</bold> upper leaf surface <bold>C</bold> lower leaf surface <bold>D</bold> stipular sheaths <bold>E</bold> fruit (<bold>A</bold><italic>Smith 10608</italic><bold>B–E</bold><italic>Boza 3017</italic>). Scale bars: 5 cm (<bold>A</bold>); 3 cm (<bold>B, C</bold>); 3 mm (<bold>E</bold>). Photographs by T. E. Boza E.</p></caption><graphic xmlns:xlink="http://www.w3.org/1999/xlink" xlink:href="phytokeys-203-001_article-83529__-g060.jpg" position="float" orientation="portrait" xlink:type="simple" id="oo_721377.jpg"><uri content-type="original_file" xlink:type="simple">https://binary.pensoft.net/fig/721377</uri></graphic></fig></tp:treatment-sec><tp:treatment-sec sec-type="distribution" id="SECID0E3AIO"><title>Distribution, habitat and ecology.</title><p><italic><tp:taxon-name><tp:taxon-name-part taxon-name-part-type="genus" reg="Polylepis">Polylepis</tp:taxon-name-part><tp:taxon-name-part taxon-name-part-type="species" reg="weberbaueri">weberbaueri</tp:taxon-name-part></tp:taxon-name></italic> is distributed in northern Peru in Ancash, Huánuco and Lima (Fig. <xref ref-type="fig" rid="F61">61</xref>). It occurs in dry and cold Andean habitats at 3500–4970 m elevation. Some stands of <italic><tp:taxon-name><tp:taxon-name-part taxon-name-part-type="genus" reg="Polylepis">P.</tp:taxon-name-part><tp:taxon-name-part taxon-name-part-type="species" reg="weberbaueri">weberbaueri</tp:taxon-name-part></tp:taxon-name></italic> occur in semi-humid areas mixed with <italic><tp:taxon-name><tp:taxon-name-part taxon-name-part-type="genus" reg="Gynoxys">Gynoxys</tp:taxon-name-part></tp:taxon-name></italic>, <italic><tp:taxon-name><tp:taxon-name-part taxon-name-part-type="genus" reg="Oreocallis">Oreocallis</tp:taxon-name-part></tp:taxon-name></italic>, <italic><tp:taxon-name><tp:taxon-name-part taxon-name-part-type="genus" reg="Alnus">Alnus</tp:taxon-name-part></tp:taxon-name></italic>, <italic><tp:taxon-name><tp:taxon-name-part taxon-name-part-type="genus" reg="Berberis">Berberis</tp:taxon-name-part></tp:taxon-name></italic> and <italic><tp:taxon-name><tp:taxon-name-part taxon-name-part-type="genus" reg="Buddleja">Buddleja</tp:taxon-name-part></tp:taxon-name></italic>, but it can also be found in large, homogeneous stands with dense vegetation cover and very robust trees (<xref ref-type="bibr" rid="B304">Sevillano-Ríos et al. 2011</xref>). It often co-occurs with <italic><tp:taxon-name><tp:taxon-name-part taxon-name-part-type="genus" reg="Polylepis">P.</tp:taxon-name-part><tp:taxon-name-part taxon-name-part-type="species" reg="albicans">albicans</tp:taxon-name-part></tp:taxon-name></italic>, but <italic><tp:taxon-name><tp:taxon-name-part taxon-name-part-type="genus" reg="Polylepis">P.</tp:taxon-name-part><tp:taxon-name-part taxon-name-part-type="species" reg="weberbaueri">weberbaueri</tp:taxon-name-part></tp:taxon-name></italic> tends to occur at higher elevations (<xref ref-type="bibr" rid="B82">ECOAN 2005</xref>; <xref ref-type="bibr" rid="B104">Fuentealba and Sevillano 2016</xref>; <xref ref-type="bibr" rid="B302">Sevillano-Ríos and Rodewald 2017</xref>; <xref ref-type="bibr" rid="B217">Morales et al. 2018</xref>). In a study in Huascarán National Park, seedling density of <italic><tp:taxon-name><tp:taxon-name-part taxon-name-part-type="genus" reg="Polylepis">P.</tp:taxon-name-part><tp:taxon-name-part taxon-name-part-type="species" reg="weberbaueri">weberbaueri</tp:taxon-name-part></tp:taxon-name></italic> increased with elevation and decreased with solar radiation (<xref ref-type="bibr" rid="B217">Morales et al. 2018</xref>). These forests also support the hemiparasite <italic><tp:taxon-name><tp:taxon-name-part taxon-name-part-type="genus" reg="Tristerix">Tristerix</tp:taxon-name-part><tp:taxon-name-part taxon-name-part-type="species" reg="chodatianus">chodatianus</tp:taxon-name-part></tp:taxon-name></italic> (Patschovky) Kuijt (<tp:taxon-name><tp:taxon-name-part taxon-name-part-type="family">Loranthaceae</tp:taxon-name-part></tp:taxon-name>) at over 4400 m elevation (<xref ref-type="bibr" rid="B82">ECOAN 2005</xref>; <xref ref-type="bibr" rid="B304">Sevillano-Ríos et al. 2011</xref>). <italic><tp:taxon-name><tp:taxon-name-part taxon-name-part-type="genus" reg="Polylepis">Polylepis</tp:taxon-name-part><tp:taxon-name-part taxon-name-part-type="species" reg="weberbaueri">weberbaueri</tp:taxon-name-part></tp:taxon-name></italic> forests at higher elevations (&gt; 4000 m) harbor some of the most specialized and endangered bird species (<xref ref-type="bibr" rid="B304">Sevillano-Ríos et al. 2011</xref>; <xref ref-type="bibr" rid="B302">Sevillano-Ríos and Rodewald 2017</xref>).</p><fig id="F61" position="float" orientation="portrait"><object-id xmlns:xlink="http://www.w3.org/1999/xlink" content-type="doi" xlink:type="simple">10.3897/phytokeys.203.83529.figure61</object-id><object-id xmlns:xlink="http://www.w3.org/1999/xlink" content-type="arpha" xlink:type="simple">54A4D011-3430-5F59-B15D-AA3FD47BCE51</object-id><label>Figure 61.</label><caption><p>Geographical distribution of the species of section <tp:taxon-name><tp:taxon-name-part taxon-name-part-type="genus" reg="Polylepis"/><tp:taxon-name-part taxon-name-part-type="section" reg="Reticulatae">Reticulatae</tp:taxon-name-part></tp:taxon-name>.</p></caption><graphic xmlns:xlink="http://www.w3.org/1999/xlink" xlink:href="phytokeys-203-001_article-83529__-g061.jpg" position="float" orientation="portrait" xlink:type="simple" id="oo_721378.jpg"><uri content-type="original_file" xlink:type="simple">https://binary.pensoft.net/fig/721378</uri></graphic></fig></tp:treatment-sec><tp:treatment-sec sec-type="conservation status" id="SECID0EZGIO"><title>Conservation status.</title><p>The <abbrev xmlns:xlink="http://www.w3.org/1999/xlink" xlink:title="Extent of Occurrence" id="ABBRID0E6GIO" xlink:type="simple">EOO</abbrev> is estimated as 15 388 km<sup>2</sup> and <abbrev xmlns:xlink="http://www.w3.org/1999/xlink" xlink:title="area of occupancy" id="ABBRID0EFHIO" xlink:type="simple">AOO</abbrev> as 224 km<sup>2</sup>. The species has been collected in 39 locations. It is protected within Huascarán National Park and was categorized as <abbrev xmlns:xlink="http://www.w3.org/1999/xlink" xlink:title="Vulnerable" id="ABBRID0ELHIO" xlink:type="simple">VU</abbrev> (<xref ref-type="bibr" rid="B299">SERFOR 2006</xref>). It is subject to reforestation activities in Huascarán National Park (<xref ref-type="bibr" rid="B104">Fuentealba and Sevillano 2016</xref>). We assess <italic><tp:taxon-name><tp:taxon-name-part taxon-name-part-type="genus" reg="Polylepis">P.</tp:taxon-name-part><tp:taxon-name-part taxon-name-part-type="species" reg="weberbaueri">weberbaueri</tp:taxon-name-part></tp:taxon-name></italic> as Vulnerable (B1a B2a).</p></tp:treatment-sec><tp:treatment-sec sec-type="notes" id="SECID0ECIIO"><title>Notes.</title><p><italic><tp:taxon-name><tp:taxon-name-part taxon-name-part-type="genus" reg="Polylepis">Polylepis</tp:taxon-name-part><tp:taxon-name-part taxon-name-part-type="species" reg="weberbaueri">weberbaueri</tp:taxon-name-part></tp:taxon-name></italic> can be distinguished from the most similar species <italic><tp:taxon-name><tp:taxon-name-part taxon-name-part-type="genus" reg="Polylepis">P.</tp:taxon-name-part><tp:taxon-name-part taxon-name-part-type="species" reg="occidentalis">occidentalis</tp:taxon-name-part></tp:taxon-name></italic> by the number of lateral leaflet pairs (2–3 versus 3–5), inflorescence length (8.2–9.7 cm versus 2.4–6.7 cm), style length (2.7–3.2 mm versus 1.5–2.0 mm) and number of stamens (19–21 versus 9–15).</p></tp:treatment-sec><tp:treatment-sec sec-type="material" id="SECID0E5IIO"><title>Specimens examined.</title><p><bold>Peru. Ancash</bold>: Bolognesi, Pachapaque, Distr de Aquia, 3900 m, 01 August 1972, <italic>Cerrate 2</italic> (USM!); entre Llamac y Jahuacocha, 4900 m, 29 May 1954, <italic>Cerrate 2314</italic> (USM!); road from Abra Janashalla down to Huallanca, below Huansalá, <named-content xmlns:xlink="http://www.w3.org/1999/xlink" content-type="dwc:verbatimCoordinates" xlink:type="simple"><named-content content-type="geo-json" specific-use="{&#34;type&#34;:&#34;Point&#34;,&#34;coordinates&#34;:[-76.990833,-9.868056]}" id="NCID0ENJIO" xlink:type="simple">09°52'05"S, 076°59'27"W</named-content></named-content>, 3390 m, 08 October 2007, <italic>Weigend 8810</italic> (USM!). Carhuaz, Sonquenua, Shilla, 3950 m, 21 December 1989, <italic>Arce 187</italic> (MO!); Huascarán National Park. Quebrada Ishinca, north side of valley, <named-content xmlns:xlink="http://www.w3.org/1999/xlink" content-type="dwc:verbatimCoordinates" xlink:type="simple"><named-content content-type="geo-json" specific-use="{&#34;type&#34;:&#34;Point&#34;,&#34;coordinates&#34;:[-77.433333,-9.383333]}" id="NCID0EZJIO" xlink:type="simple">09°23'S, 077°26'W</named-content></named-content>, 4110–4350 m, 15 July 1985, <italic>Smith 11169</italic> (MO!, USM!); Huascarán National Park, Quebrada Ishinca, south side of valley, <named-content xmlns:xlink="http://www.w3.org/1999/xlink" content-type="dwc:verbatimCoordinates" xlink:type="simple"><named-content content-type="geo-json" specific-use="{&#34;type&#34;:&#34;Point&#34;,&#34;coordinates&#34;:[-77.433333,-9.383333]}" id="NCID0EDKIO" xlink:type="simple">09°23'S, 077°26'W</named-content></named-content>, 4200–4260 m, 17 July 1985, <italic>Smith 11236</italic> (AAU!, F!, MO!, USM!); Huascarán National Park. Quebrada Ulta, on road to Ulta Pass, WNW-facing, steep slope, <named-content xmlns:xlink="http://www.w3.org/1999/xlink" content-type="dwc:verbatimCoordinates" xlink:type="simple"><named-content content-type="geo-json" specific-use="{&#34;type&#34;:&#34;Point&#34;,&#34;coordinates&#34;:[-77.533333,-9.133333]}" id="NCID0ENKIO" xlink:type="simple">09°08'S, 077°32'W</named-content></named-content>, 4280 m, 29 July 1985, <italic>Smith 11383</italic> (MO!, USM!); <italic>11659</italic> (F!, MO!, USM!); Huascarán National Park, Quebrada Ishinca, <named-content xmlns:xlink="http://www.w3.org/1999/xlink" content-type="dwc:verbatimCoordinates" xlink:type="simple"><named-content content-type="geo-json" specific-use="{&#34;type&#34;:&#34;Point&#34;,&#34;coordinates&#34;:[-77.416667,-9.366667]}" id="NCID0EZKIO" xlink:type="simple">09°22'S, 077°25'W</named-content></named-content>, 4400 m, 13 February 1985, <italic>Smith 9535</italic> (MO!, USM!); <named-content xmlns:xlink="http://www.w3.org/1999/xlink" content-type="dwc:verbatimCoordinates" xlink:type="simple"><named-content content-type="geo-json" specific-use="{&#34;type&#34;:&#34;Point&#34;,&#34;coordinates&#34;:[-77.450000,-9.383333]}" id="NCID0EDLIO" xlink:type="simple">09°23'S, 077°27'W</named-content></named-content>, 4100 m, 14 February 1985, <italic>Smith 9568</italic> (AAU!, F!, MO!, USM!). Chavin de Huantar, Cordillera Blanca, Quebrada Pucavada (road between Huaraz and Chavin, on eastern side of pass), <named-content xmlns:xlink="http://www.w3.org/1999/xlink" content-type="dwc:verbatimCoordinates" xlink:type="simple"><named-content content-type="geo-json" specific-use="{&#34;type&#34;:&#34;Point&#34;,&#34;coordinates&#34;:[-77.250000,-9.666667]}" id="NCID0ENLIO" xlink:type="simple">09°40'S, 077°15'W</named-content></named-content>, 4100 m, 16 February 1987, <italic>Boertmann 62</italic> (AAU!); <italic>64</italic> (AAU!). Cusca, Cordillera Blanca, Misquicyucu 20 km east of Yanac towards Sihuas, top of the pass, <named-content xmlns:xlink="http://www.w3.org/1999/xlink" content-type="dwc:verbatimCoordinates" xlink:type="simple"><named-content content-type="geo-json" specific-use="{&#34;type&#34;:&#34;Point&#34;,&#34;coordinates&#34;:[-77.750000,-8.616667]}" id="NCID0EZLIO" xlink:type="simple">08°37'S, 077°45'W</named-content></named-content>, 4000 m, 20 February 1987, <italic>Boertmann 74</italic> (AAU!). Huantar, Quebrada Carhuascancha, Cordillera Blanca, <named-content xmlns:xlink="http://www.w3.org/1999/xlink" content-type="dwc:verbatimCoordinates" xlink:type="simple"><named-content content-type="geo-json" specific-use="{&#34;type&#34;:&#34;Point&#34;,&#34;coordinates&#34;:[-77.250000,-9.483333]}" id="NCID0EDMIO" xlink:type="simple">09°29'S, 077°15'W</named-content></named-content>, 3900 m, 15 August 1988, <italic>Frimer 131</italic> (AAU!); <italic>133</italic> (AAU!); <italic>134</italic> (AAU!). Huaraz, Feria de plantas medicinales de Huaraz, 3052 m, 01 July 1988, <italic>Amaro s.n</italic> (USM!); Quebrada Pitec, 4000 m, 30 October 1989, <italic>Arce 162</italic> (MO!); Llaca, <named-content xmlns:xlink="http://www.w3.org/1999/xlink" content-type="dwc:verbatimCoordinates" xlink:type="simple"><named-content content-type="geo-json" specific-use="{&#34;type&#34;:&#34;Point&#34;,&#34;coordinates&#34;:[-77.461667,-9.481111]}" id="NCID0EVMIO" xlink:type="simple">09°28'52"S, 077°27'42"W</named-content></named-content>, 3909 m, 08 November 2014, <italic>Boza 3021</italic> (USM!, Z!); Rajacolta, 4420 m, 06 June 2015, <italic>Boza 3148</italic>; <italic>3149</italic> (USM!, Z!); Ulta, 4450 m, 07 June 2015, <italic>Boza 3150</italic>; <italic>3151</italic> (USM!, Z!); Quebrada Shallap, Cordillera Blanca, <named-content xmlns:xlink="http://www.w3.org/1999/xlink" content-type="dwc:verbatimCoordinates" xlink:type="simple"><named-content content-type="geo-json" specific-use="{&#34;type&#34;:&#34;Point&#34;,&#34;coordinates&#34;:[-77.400000,-9.516667]}" id="NCID0EHNIO" xlink:type="simple">09°31'S, 077°24'W</named-content></named-content>, 4000 m, 10 August 1988, <italic>Frimer 16</italic>; <italic>17</italic>; <italic>4</italic> (AAU!); Huascarán National Park, Quebrada LLaca, NW-slope of valley, <named-content xmlns:xlink="http://www.w3.org/1999/xlink" content-type="dwc:verbatimCoordinates" xlink:type="simple"><named-content content-type="geo-json" specific-use="{&#34;type&#34;:&#34;Point&#34;,&#34;coordinates&#34;:[-77.450000,-9.450000]}" id="NCID0EVNIO" xlink:type="simple">09°27'S, 077°27'W</named-content></named-content>, 4200–4400 m, 24 May 1985, <italic>Smith 10783</italic> (MO!, USM!); Huascarán National Park, Quebrada Llaca, valley bottom and north side of valley, <named-content xmlns:xlink="http://www.w3.org/1999/xlink" content-type="dwc:verbatimCoordinates" xlink:type="simple"><named-content content-type="geo-json" specific-use="{&#34;type&#34;:&#34;Point&#34;,&#34;coordinates&#34;:[-77.450000,-9.450000]}" id="NCID0E6NIO" xlink:type="simple">09°27'S, 077°27'W</named-content></named-content>, 4090 m, 13 July 1985, <italic>Smith 11143</italic>; <italic>12432</italic> (MO!, USM!); <italic>8973</italic> (AAU!, MO!, USM!); <italic>9696</italic> (MO!, USM!). Huari, 30 km N of Huari, 3960 m, 18 December 1979, <italic>Aronson 993</italic> (F!, MO!); 3000 m, 15 August 1983, <italic>Basauri 3</italic> (USM!); Cahuish, <named-content xmlns:xlink="http://www.w3.org/1999/xlink" content-type="dwc:verbatimCoordinates" xlink:type="simple"><named-content content-type="geo-json" specific-use="{&#34;type&#34;:&#34;Point&#34;,&#34;coordinates&#34;:[-77.241667,-9.691667]}" id="NCID0ETOIO" xlink:type="simple">09°41'30"S, 077°14'30"W</named-content></named-content>, 4306 m, 08 November 2014, <italic>Boza 3017</italic>; <italic>3018</italic> (USM!, Z!); Chavín, antes del Tunel de Cahuish (Cuta Queñua), 3100–3200 m, 11 June 2002, <italic>Cano 12385</italic> (MO!, USM!); <named-content xmlns:xlink="http://www.w3.org/1999/xlink" content-type="dwc:verbatimCoordinates" xlink:type="simple"><named-content content-type="geo-json" specific-use="{&#34;type&#34;:&#34;Point&#34;,&#34;coordinates&#34;:[-77.166667,-9.550000]}" id="NCID0EBPIO" xlink:type="simple">09°33'S, 077°10'W</named-content></named-content>, 3500 m, 14 February 2006, <italic>Sayre 39</italic> (USM!); Huascarán National Park, road to microwave tower passing Manto Mina, off Catac-Chavin road, <named-content xmlns:xlink="http://www.w3.org/1999/xlink" content-type="dwc:verbatimCoordinates" xlink:type="simple"><named-content content-type="geo-json" specific-use="{&#34;type&#34;:&#34;Point&#34;,&#34;coordinates&#34;:[-77.250000,-9.700000]}" id="NCID0ELPIO" xlink:type="simple">09°42'S, 077°15'W</named-content></named-content>, 4400 m, 04 July 1985, <italic>Smith 10974</italic> (MO!, USM!); Huascarán National Park, upper terrace, Quebrada Pachachaca a lateral valley of Quebrada Rurichinchay Bogs, <named-content xmlns:xlink="http://www.w3.org/1999/xlink" content-type="dwc:verbatimCoordinates" xlink:type="simple"><named-content content-type="geo-json" specific-use="{&#34;type&#34;:&#34;Point&#34;,&#34;coordinates&#34;:[-77.283333,-9.383333]}" id="NCID0EVPIO" xlink:type="simple">09°23'S, 077°17'W</named-content></named-content>, 4040–4200 m, 13 June 1986, <italic>Smith 12586</italic> (F!, MO!, USM!); Huascarán National Park. Catac-Chavin road, 44 km from Catac, <named-content xmlns:xlink="http://www.w3.org/1999/xlink" content-type="dwc:verbatimCoordinates" xlink:type="simple"><named-content content-type="geo-json" specific-use="{&#34;type&#34;:&#34;Point&#34;,&#34;coordinates&#34;:[-77.216667,-9.700000]}" id="NCID0E6PIO" xlink:type="simple">09°42'S, 077°13'W</named-content></named-content>, 4200 m, 18 August 1984, <italic>Smith 8287</italic> (MO!, USM!); Huascarán National Park, 0.25 km from Cahuish Tunnel, <named-content xmlns:xlink="http://www.w3.org/1999/xlink" content-type="dwc:verbatimCoordinates" xlink:type="simple"><named-content content-type="geo-json" specific-use="{&#34;type&#34;:&#34;Point&#34;,&#34;coordinates&#34;:[-77.233333,-9.683333]}" id="NCID0EJQIO" xlink:type="simple">09°41'S, 077°14'W</named-content></named-content>, 4450 m, 23 December 1984, <italic>Smith 8752</italic> (F!, MO!, USM!). Huaylas, Laguna Parón, 3860–4000 m, 15 October 1999, <italic>Cano 10023</italic> (USM!); Quebrada Paron, Cordillera Blanca (east of L. Paron), <named-content xmlns:xlink="http://www.w3.org/1999/xlink" content-type="dwc:verbatimCoordinates" xlink:type="simple"><named-content content-type="geo-json" specific-use="{&#34;type&#34;:&#34;Point&#34;,&#34;coordinates&#34;:[-77.633333,-8.966667]}" id="NCID0EVQIO" xlink:type="simple">08°58'S, 077°38'W</named-content></named-content>, 4200 m, 16 August 1988, <italic>Frimer 23</italic>; <italic>24</italic>; <italic>26</italic> (AAU!); Huascarán National Park, Quebrada Parón, <named-content xmlns:xlink="http://www.w3.org/1999/xlink" content-type="dwc:verbatimCoordinates" xlink:type="simple"><named-content content-type="geo-json" specific-use="{&#34;type&#34;:&#34;Point&#34;,&#34;coordinates&#34;:[-77.716667,-9.016667]}" id="NCID0EDRIO" xlink:type="simple">09°01'S, 077°43'W</named-content></named-content>, 3500–3760 m, 08 May 1985, <italic>Smith 10608</italic> (AAU!, F!, MO!, USM!); Huascarán National Park, Parón valley E of lake, <named-content xmlns:xlink="http://www.w3.org/1999/xlink" content-type="dwc:verbatimCoordinates" xlink:type="simple"><named-content content-type="geo-json" specific-use="{&#34;type&#34;:&#34;Point&#34;,&#34;coordinates&#34;:[-77.633333,-8.983333]}" id="NCID0ENRIO" xlink:type="simple">08°59'S, 077°38'W</named-content></named-content>, 4250 m, 27 September 1985, <italic>Smith 11477</italic> (F!, MO!, USM!); Huascarán National Park. Quebrada Santa Cruz at base of and entering Quebrada Artizonraju, <named-content xmlns:xlink="http://www.w3.org/1999/xlink" content-type="dwc:verbatimCoordinates" xlink:type="simple"><named-content content-type="geo-json" specific-use="{&#34;type&#34;:&#34;Point&#34;,&#34;coordinates&#34;:[-77.600000,-8.916667]}" id="NCID0EXRIO" xlink:type="simple">08°55'S, 077°36'W</named-content></named-content>, 4300–4800 m, 16 January 1985, <italic>Smith 9308</italic> (MO!, USM!); Huascarán National Park, environs of Hatuncocha, <named-content xmlns:xlink="http://www.w3.org/1999/xlink" content-type="dwc:verbatimCoordinates" xlink:type="simple"><named-content content-type="geo-json" specific-use="{&#34;type&#34;:&#34;Point&#34;,&#34;coordinates&#34;:[-77.750000,-8.866667]}" id="NCID0EBSIO" xlink:type="simple">08°52'S, 077°45'W</named-content></named-content>, 4600 m, 12 March 1985, <italic>Smith 9982</italic> (AAU!, F!, MO!, USM!); Huascarán National Park. between Huiscash and Mirador, <named-content xmlns:xlink="http://www.w3.org/1999/xlink" content-type="dwc:verbatimCoordinates" xlink:type="simple"><named-content content-type="geo-json" specific-use="{&#34;type&#34;:&#34;Point&#34;,&#34;coordinates&#34;:[-77.766667,-8.883333]}" id="NCID0ELSIO" xlink:type="simple">08°53'S, 077°46'W</named-content></named-content>, 3960–4400 m, 12 March 1985, <italic>Smith 9988</italic> (MO!, USM!). Pomabamba, Pumacocha, 4200 m, 11 December 1989, <italic>Arce 175</italic> (MO!); Pumacocha, 4300 m, 11 December 1989, <italic>Arce 177</italic> (MO!); Quenuarajra, 3600 m, 12 December 1989, <italic>Arce 182</italic> (MO!). San Marcos, San Marcos. Distr. Ccolla Chica, <named-content xmlns:xlink="http://www.w3.org/1999/xlink" content-type="dwc:verbatimCoordinates" xlink:type="simple"><named-content content-type="geo-json" specific-use="{&#34;type&#34;:&#34;Point&#34;,&#34;coordinates&#34;:[-77.052778,-9.674444]}" id="NCID0E2SIO" xlink:type="simple">09°40'28"S, 077°03'10"W</named-content></named-content>, 5600 m, 04 May 2008, <italic>Beltrán 6480</italic> (USM!). Shilla, Quebrada Matará in Quebrada Ulta, Cordillera Blanca, <named-content xmlns:xlink="http://www.w3.org/1999/xlink" content-type="dwc:verbatimCoordinates" xlink:type="simple"><named-content content-type="geo-json" specific-use="{&#34;type&#34;:&#34;Point&#34;,&#34;coordinates&#34;:[-77.533333,-9.116667]}" id="NCID0EFTIO" xlink:type="simple">09°07'S, 077°32'W</named-content></named-content>, 4250 m, 03 September 1988, <italic>Frimer 105</italic>; <italic>106</italic>; <italic>114</italic> (AAU!). Sihuas, Distr. Cashapampa, Pasacancha, <named-content xmlns:xlink="http://www.w3.org/1999/xlink" content-type="dwc:verbatimCoordinates" xlink:type="simple"><named-content content-type="geo-json" specific-use="{&#34;type&#34;:&#34;Point&#34;,&#34;coordinates&#34;:[-77.652500,-8.583611]}" id="NCID0ETTIO" xlink:type="simple">08°35'01"S, 077°39'09"W</named-content></named-content>, 3972 m, 03 February 2011, <italic>Gonzáles 1423</italic> (USM!). Tarica, Quebrada Ishinca, Cordillera Blanca, <named-content xmlns:xlink="http://www.w3.org/1999/xlink" content-type="dwc:verbatimCoordinates" xlink:type="simple"><named-content content-type="geo-json" specific-use="{&#34;type&#34;:&#34;Point&#34;,&#34;coordinates&#34;:[-77.466667,-9.383333]}" id="NCID0E4TIO" xlink:type="simple">09°23'S, 077°28'W</named-content></named-content>, 3950 m, 23 August 1988, <italic>Frimer 72</italic> (AAU!). Yungay, Yanama, 3950 m, 05 November 1989, <italic>Arce 166</italic> (MO!); Llanganuco, fuera del parque Huascarán, 3500 m, 29 May 1981, <italic>Cerrate 7769</italic> (USM!); ca. 25 km NE of Yungay, slopes below Laguna de Llanganuco, 3380 m, 28 January 1983, <italic>Dillon 3117</italic> (F!, MO!, USM!); slopes below Laguna de Llanganuco in quebrada de Llanganuco ca. 25 km above Yungay, 3900 m, 27 June 1966, <italic>Edwin 3829</italic> (F!); Llanganuco, 3700–3800 m, 02 May 1961, <italic>Ferreyra 14377</italic> (GOET!, MO!, USM!); 37 km east of Yungay, 4200 m, 05 April 1988, <italic>Renvoize 5084</italic> (AAU!, MO!); Huascarán National Park, Llanganuco sector, Quebrada Demanda, side valley to Nevado Pisco, <named-content xmlns:xlink="http://www.w3.org/1999/xlink" content-type="dwc:verbatimCoordinates" xlink:type="simple"><named-content content-type="geo-json" specific-use="{&#34;type&#34;:&#34;Point&#34;,&#34;coordinates&#34;:[-77.616667,-9.016667]}" id="NCID0ETUIO" xlink:type="simple">09°01'S, 077°37'W</named-content></named-content>, 4600–4800 m, 13 April 1985, <italic>Smith 10299</italic> (MO!, USM!); <italic>Smith 8794</italic> (MO!, USM!); Huascarán National Park. Quebrada Ranincuray, <named-content xmlns:xlink="http://www.w3.org/1999/xlink" content-type="dwc:verbatimCoordinates" xlink:type="simple"><named-content content-type="geo-json" specific-use="{&#34;type&#34;:&#34;Point&#34;,&#34;coordinates&#34;:[-77.566667,-8.983333]}" id="NCID0E6UIO" xlink:type="simple">08°59'S, 077°34'W</named-content></named-content>, 4000–4300 m, 12 January 1985, <italic>Smith 9139</italic> (AAU!, MO!, USM!). 4000 m, 24 August 1977, <italic>Antunez de Mayolo 330</italic> (MO!, USM!); Cordillera Blanca, East of Yungay Lagunas de Llanganuco lake side, 3800 m, 05 April 1988, <italic>Renvoize 5067</italic> (AAU!); 16 June 1903, <italic>Weberbauer 3287</italic> (B, MO!). <bold>Huánuco</bold>: Huallanca, Huansala 10 km from Huallanca, <named-content xmlns:xlink="http://www.w3.org/1999/xlink" content-type="dwc:verbatimCoordinates" xlink:type="simple"><named-content content-type="geo-json" specific-use="{&#34;type&#34;:&#34;Point&#34;,&#34;coordinates&#34;:[-76.933333,-9.850000]}" id="NCID0ERVIO" xlink:type="simple">09°51'S, 076°56'W</named-content></named-content>, 3700 m, 14 February 1987, <italic>Boertmann 48</italic> (AAU!). <bold>Lima</bold>: Cajatambo, Cerro San Cristobal, 3950 m, 12 March 1990, <italic>Arce 206</italic> (MO!); Raura, 4600 m, 05 April 1988, <italic>Rivas s.n</italic> (USM!). Oyon, Laguna Guengue Grande, Quichas, 4200 m, 11 January 1990, <italic>Arce 190</italic> (MO!); Pueblo Quichas above Oyon, <named-content xmlns:xlink="http://www.w3.org/1999/xlink" content-type="dwc:verbatimCoordinates" xlink:type="simple"><named-content content-type="geo-json" specific-use="{&#34;type&#34;:&#34;Point&#34;,&#34;coordinates&#34;:[-76.750000,-10.600000]}" id="NCID0EDWIO" xlink:type="simple">10°36'S, 076°45'W</named-content></named-content>, 4000 m, 26 February 1987, <italic>Boertmann 81</italic>; <italic>82</italic>; <italic>85</italic>; <italic>87</italic> (AAU!); Oyon, Laguna grande, <named-content xmlns:xlink="http://www.w3.org/1999/xlink" content-type="dwc:verbatimCoordinates" xlink:type="simple"><named-content content-type="geo-json" specific-use="{&#34;type&#34;:&#34;Point&#34;,&#34;coordinates&#34;:[-76.740278,-10.563333]}" id="NCID0ETWIO" xlink:type="simple">10°33'48"S, 076°44'25"W</named-content></named-content>, 4005 m, 24 May 2015, <italic>Boza 3026</italic>; <italic>3047</italic>; <italic>3048</italic>; <italic>3049</italic>; <italic>3050</italic>; <italic>3051</italic>; <italic>3052</italic>; <italic>3053</italic>; <italic>3054</italic>; <italic>3055</italic>; <italic>3056</italic>; <italic>3057</italic> (USM!, Z!); Bosque de <tp:taxon-name><tp:taxon-name-part taxon-name-part-type="genus" reg="Polylepis">Polylepis</tp:taxon-name-part></tp:taxon-name> de Maticuna, <named-content xmlns:xlink="http://www.w3.org/1999/xlink" content-type="dwc:verbatimCoordinates" xlink:type="simple"><named-content content-type="geo-json" specific-use="{&#34;type&#34;:&#34;Point&#34;,&#34;coordinates&#34;:[-76.839167,-10.653056]}" id="NCID0EZXIO" xlink:type="simple">10°39'11"S, 076°50'21"W</named-content></named-content>, 3990 m, 08 August 1998, <italic>Mendoza 173</italic> (CUZ!). Ticlayan, Quichas, Bosque de <tp:taxon-name><tp:taxon-name-part taxon-name-part-type="genus" reg="Polylepis">Polylepis</tp:taxon-name-part></tp:taxon-name> de Q’asacancha, <named-content xmlns:xlink="http://www.w3.org/1999/xlink" content-type="dwc:verbatimCoordinates" xlink:type="simple"><named-content content-type="geo-json" specific-use="{&#34;type&#34;:&#34;Point&#34;,&#34;coordinates&#34;:[-76.066667,-10.550000]}" id="NCID0EJYIO" xlink:type="simple">10°33'S, 076°04'W</named-content></named-content>, 4200 m, 07 July 1998, <italic>Mendoza 170</italic> (CUZ!).</p></tp:treatment-sec><ref-list><ref id="B304"><mixed-citation xmlns:xlink="http://www.w3.org/1999/xlink" xlink:type="simple"><person-group><name name-style="western"><surname>Sevillano-Ríos</surname><given-names>S</given-names></name><name name-style="western"><surname>Lloyd</surname><given-names>H</given-names></name><name name-style="western"><surname>Valdés-Velásquez</surname><given-names>A</given-names></name></person-group> (<year>2011</year>) <article-title>Bird species richness, diversity and abundance in <italic><tp:taxon-name><tp:taxon-name-part taxon-name-part-type="genus">Polylepis</tp:taxon-name-part></tp:taxon-name></italic> woodlands, Huascaran biosphere reserve, Peru.</article-title><source>Studies on Neotropical Fauna and Environment</source><volume>46</volume>(<issue>1</issue>): <fpage>69</fpage>–<lpage>76</lpage>. <ext-link xlink:type="simple" ext-link-type="doi" xlink:href="10.1080/01650521.2010.546567">https://doi.org/10.1080/01650521.2010.546567</ext-link></mixed-citation></ref><ref id="B82"><mixed-citation xmlns:xlink="http://www.w3.org/1999/xlink" xlink:type="simple">ECOAN (<year>2005</year>) Evaluacion de la biodiversidad de los bosques de <italic><tp:taxon-name><tp:taxon-name-part taxon-name-part-type="genus">Polylepis</tp:taxon-name-part></tp:taxon-name></italic> del Corredor de Conchucos – Huaraz.</mixed-citation></ref><ref id="B104"><mixed-citation xmlns:xlink="http://www.w3.org/1999/xlink" xlink:type="simple"><person-group><name name-style="western"><surname>Fuentealba</surname><given-names>B</given-names></name><name name-style="western"><surname>Sevillano</surname><given-names>S</given-names></name></person-group> (<year>2016</year>) Experiencias de rehabilitación comunitaria con queñual (<italic><tp:taxon-name><tp:taxon-name-part taxon-name-part-type="genus">Polylepis</tp:taxon-name-part></tp:taxon-name></italic> sp.) en el Departamento de Ancash, Perú. In: Ceccon E, Pérez DR (Eds) Más allá de la ecología de la restauración: perspectivas sociales en América Latina y el Caribe, 315–327.</mixed-citation></ref><ref id="B302"><mixed-citation xmlns:xlink="http://www.w3.org/1999/xlink" xlink:type="simple"><person-group><name name-style="western"><surname>Sevillano-Ríos</surname><given-names>S</given-names></name><name name-style="western"><surname>Rodewald</surname><given-names>AD</given-names></name></person-group> (<year>2017</year>) Avian community structure and habitat use of <italic><tp:taxon-name><tp:taxon-name-part taxon-name-part-type="genus">Polylepis</tp:taxon-name-part></tp:taxon-name></italic> forests along an elevation gradient. PeerJ 5: e3220. <ext-link xlink:type="simple" ext-link-type="doi" xlink:href="10.7717/peerj.3220">https://doi.org/10.7717/peerj.3220</ext-link></mixed-citation></ref><ref id="B217"><mixed-citation xmlns:xlink="http://www.w3.org/1999/xlink" xlink:type="simple"><person-group><name name-style="western"><surname>Morales</surname><given-names>LV</given-names></name><name name-style="western"><surname>Sevillano-Rios</surname><given-names>CS</given-names></name><name name-style="western"><surname>Fick</surname><given-names>S</given-names></name><name name-style="western"><surname>Young</surname><given-names>TP</given-names></name></person-group> (<year>2018</year>) <article-title>Differential seedling regeneration patterns across forest–grassland ecotones in two tropical treeline species (<italic><tp:taxon-name><tp:taxon-name-part taxon-name-part-type="genus">Polylepis</tp:taxon-name-part></tp:taxon-name></italic> spp.).</article-title><source>Austral Ecology</source><volume>43</volume>(<issue>5</issue>): <fpage>514</fpage>–<lpage>526</lpage>. <ext-link xlink:type="simple" ext-link-type="doi" xlink:href="10.1111/aec.12588">https://doi.org/10.1111/aec.12588</ext-link></mixed-citation></ref><ref id="B299"><mixed-citation xmlns:xlink="http://www.w3.org/1999/xlink" xlink:type="simple">SERFOR (<year>2006</year>) Clasificación Oficial de Especies Amenazadas de Flora Silvestre. Normas Legales. El Peruano.</mixed-citation></ref></ref-list></tp:taxon-treatment>
