# Supplementary material for: ﻿A monograph of the genus Polylepis (Rosaceae)
Source: PhytoKeys. 2022 Aug 1;203:1–274. doi: 10.3897/phytokeys.203.83529 (PMC9849045; doi:10.3897/phytokeys.203.83529)
Supplement: XML Treatment for Polylepis australis [file phytokeys.203.83529-treatment31.xml]

<!DOCTYPE tp:taxon-treatment
  PUBLIC "-//TaxonX//DTD Taxonomic Treatment Publishing DTD v0 20100105//EN" "tax-treatment-NSO.dtd">
<tp:taxon-treatment xmlns:tp="http://www.plazi.org/taxpub"><tp:treatment-meta><kwd-group><label>Taxon classification</label><kwd>
              <named-content content-type="kingdom">Plantae</named-content>
            </kwd><kwd>
              <named-content content-type="order">Rosales</named-content>
            </kwd><kwd>
              <named-content content-type="family">Rosaceae</named-content>
            </kwd></kwd-group><mixed-citation publication-type="journal"><person-group><name><surname>Boza Espinoza</surname><given-names>Tatiana Erika</given-names></name><name><surname>Kessler</surname><given-names>Michael</given-names></name></person-group><article-title>﻿A monograph of the genus <italic><tp:taxon-name><tp:taxon-name-part taxon-name-part-type="genus" reg="Polylepis">Polylepis</tp:taxon-name-part></tp:taxon-name></italic> (<tp:taxon-name><tp:taxon-name-part taxon-name-part-type="family">Rosaceae</tp:taxon-name-part></tp:taxon-name>)</article-title><source>PhytoKeys</source><day>01</day><month>08</month><year>2022</year><volume>203</volume><fpage>1</fpage><lpage>274</lpage><pub-id pub-id-type="doi">10.3897/phytokeys.203.83529</pub-id></mixed-citation></tp:treatment-meta><tp:nomenclature><label>﻿23.</label><tp:taxon-name>
            <object-id xmlns:xlink="http://www.w3.org/1999/xlink" content-type="arpha" xlink:type="simple">5F18B78E-919C-5ADB-84C1-074874496E3C</object-id>
            <tp:taxon-name-part taxon-name-part-type="genus" reg="Polylepis">Polylepis</tp:taxon-name-part>
            <tp:taxon-name-part taxon-name-part-type="species" reg="australis">australis</tp:taxon-name-part>
          </tp:taxon-name><tp:taxon-authority>Bitter, Bot. Jahrb. Syst. 45: 619. 1911.</tp:taxon-authority><xref ref-type="fig" rid="F63">Figs 63</xref><xref ref-type="fig" rid="F64">, 64</xref><tp:nomenclature-citation-list><tp:nomenclature-citation><tp:taxon-name>
                <tp:taxon-name-part taxon-name-part-type="genus" reg="Polylepis">Polylepis</tp:taxon-name-part>
                <tp:taxon-name-part taxon-name-part-type="species" reg="australis">australis</tp:taxon-name-part>
                <tp:taxon-name-part taxon-name-part-type="infraspecific-rank">var.</tp:taxon-name-part>
                <tp:taxon-name-part taxon-name-part-type="variety" reg="crenulata">crenulata</tp:taxon-name-part>
              </tp:taxon-name><comment>Bitter, Bot. Jahrb. Syst. 45: 625. 1911. Type. Based on <tp:taxon-name><tp:taxon-name-part taxon-name-part-type="genus" reg="Polylepis">Polylepis</tp:taxon-name-part><tp:taxon-name-part taxon-name-part-type="species" reg="australis">australis</tp:taxon-name-part></tp:taxon-name> Bitter.</comment></tp:nomenclature-citation><tp:nomenclature-citation><tp:taxon-name>
                <tp:taxon-name-part taxon-name-part-type="genus" reg="Polylepis">Polylepis</tp:taxon-name-part>
                <tp:taxon-name-part taxon-name-part-type="species" reg="australis">australis</tp:taxon-name-part>
                <tp:taxon-name-part taxon-name-part-type="infraspecific-rank">var.</tp:taxon-name-part>
                <tp:taxon-name-part taxon-name-part-type="variety" reg="glabra">glabra</tp:taxon-name-part>
              </tp:taxon-name><comment>(O. Kuntze) Bitter, Bot. Jahrb. Syst. 45: 622. 1911.</comment></tp:nomenclature-citation><tp:nomenclature-citation><tp:taxon-name>
                <tp:taxon-name-part taxon-name-part-type="genus" reg="Polylepis">Polylepis</tp:taxon-name-part>
                <tp:taxon-name-part taxon-name-part-type="species" reg="racemosa">racemosa</tp:taxon-name-part>
                <tp:taxon-name-part taxon-name-part-type="infraspecific-rank">var.</tp:taxon-name-part>
                <tp:taxon-name-part taxon-name-part-type="variety" reg="glabra">glabra</tp:taxon-name-part>
              </tp:taxon-name><comment>O. Kuntze, Revis. Gen. Pl. 3(1–3): 77. 1898. Basionym. Type. Argentina. Córdoba: Sierra de Córdoba, <italic>Schnyder 483</italic> (holotype: B destroyed).</comment></tp:nomenclature-citation><tp:nomenclature-citation><tp:taxon-name>
                <tp:taxon-name-part taxon-name-part-type="genus" reg="Polylepis">Polylepis</tp:taxon-name-part>
                <tp:taxon-name-part taxon-name-part-type="species" reg="australis">australis</tp:taxon-name-part>
                <tp:taxon-name-part taxon-name-part-type="infraspecific-rank">var.</tp:taxon-name-part>
                <tp:taxon-name-part taxon-name-part-type="variety" reg="glabrescens">glabrescens</tp:taxon-name-part>
              </tp:taxon-name><comment>(O. Kuntze) Bitter, Bot. Jahrb. Syst. 45: 623. 1911.</comment></tp:nomenclature-citation><tp:nomenclature-citation><tp:taxon-name>
                <tp:taxon-name-part taxon-name-part-type="genus" reg="Polylepis">Polylepis</tp:taxon-name-part>
                <tp:taxon-name-part taxon-name-part-type="species" reg="racemosa">racemosa</tp:taxon-name-part>
                <tp:taxon-name-part taxon-name-part-type="infraspecific-rank">var.</tp:taxon-name-part>
                <tp:taxon-name-part taxon-name-part-type="variety" reg="glabrescens">glabrescens</tp:taxon-name-part>
              </tp:taxon-name><comment>O. Kuntze, Gen. Pl. 3(1–3): 77. 1898. Basionym. Type. Argentina. Catamarca: Cienaga, <italic>Lorentz 310</italic> (holotype: B destroyed).</comment></tp:nomenclature-citation><tp:nomenclature-citation><tp:taxon-name>
                <tp:taxon-name-part taxon-name-part-type="genus" reg="Polylepis">Polylepis</tp:taxon-name-part>
                <tp:taxon-name-part taxon-name-part-type="species" reg="australis">australis</tp:taxon-name-part>
                <tp:taxon-name-part taxon-name-part-type="infraspecific-rank">var.</tp:taxon-name-part>
                <tp:taxon-name-part taxon-name-part-type="variety" reg="subcalva">subcalva</tp:taxon-name-part>
              </tp:taxon-name><comment>Bitter, Bot. Jahrb. Syst. 45: 623. 1911. Type. based on <tp:taxon-name><tp:taxon-name-part taxon-name-part-type="genus" reg="Polylepis">Polylepis</tp:taxon-name-part><tp:taxon-name-part taxon-name-part-type="species" reg="australis">australis</tp:taxon-name-part><tp:taxon-name-part taxon-name-part-type="infraspecific-rank">var.</tp:taxon-name-part><tp:taxon-name-part taxon-name-part-type="variety" reg="glabrescens">glabrescens</tp:taxon-name-part></tp:taxon-name> (O. Kuntze) Bitter</comment></tp:nomenclature-citation><tp:nomenclature-citation><tp:taxon-name>
                <tp:taxon-name-part taxon-name-part-type="genus" reg="Polylepis">Polylepis</tp:taxon-name-part>
                <tp:taxon-name-part taxon-name-part-type="species" reg="australis">australis</tp:taxon-name-part>
                <tp:taxon-name-part taxon-name-part-type="infraspecific-rank">var.</tp:taxon-name-part>
                <tp:taxon-name-part taxon-name-part-type="variety" reg="oblanceolata">oblanceolata</tp:taxon-name-part>
              </tp:taxon-name><comment>Bitter, Bot. Jahrb. Syst. 45: 623. 1911.</comment></tp:nomenclature-citation><tp:nomenclature-citation><tp:taxon-name>
                <tp:taxon-name-part taxon-name-part-type="genus" reg="Polylepis">Polylepis</tp:taxon-name-part>
                <tp:taxon-name-part taxon-name-part-type="species" reg="racemosa">racemosa</tp:taxon-name-part>
                <tp:taxon-name-part taxon-name-part-type="infraspecific-rank">var.</tp:taxon-name-part>
                <tp:taxon-name-part taxon-name-part-type="variety" reg="pubescens">pubescens</tp:taxon-name-part>
              </tp:taxon-name><comment>O. Kuntze, Gen. Pl. 3(1–3): 77. 1898. Basionym. Type. Argentina. Córdoba: Sierra Achala, Cuesta de Copina, <italic>Hieronymus s.n</italic> (holotype: B destroyed).</comment></tp:nomenclature-citation><tp:nomenclature-citation><tp:taxon-name>
                <tp:taxon-name-part taxon-name-part-type="genus" reg="Polylepis">Polylepis</tp:taxon-name-part>
                <tp:taxon-name-part taxon-name-part-type="species" reg="racemosa">racemosa</tp:taxon-name-part>
                <tp:taxon-name-part taxon-name-part-type="infraspecific-rank">var.</tp:taxon-name-part>
                <tp:taxon-name-part taxon-name-part-type="variety" reg="subresinosa">subresinosa</tp:taxon-name-part>
              </tp:taxon-name><comment>O. Kuntze, Gen. Pl. 3(1–3): 77. 1898. Type. Argentina. Córdoba: Sierra Achala, Cuesta de Copina, <italic>Hieronymus s.n</italic> (holotype: B destroyed).</comment></tp:nomenclature-citation><tp:nomenclature-citation><tp:taxon-name>
                <tp:taxon-name-part taxon-name-part-type="genus" reg="Polylepis">Polylepis</tp:taxon-name-part>
                <tp:taxon-name-part taxon-name-part-type="species" reg="racemosa">racemosa</tp:taxon-name-part>
              </tp:taxon-name><comment>Lar. <italic>pubinervia</italic> O. Kuntze, Gen. Pl. 3(1–3): 77. 1898. Type. Argentina. Cerro Champaqui, <italic>F. Kurtz s.n</italic> (holotype: B destroyed).</comment></tp:nomenclature-citation><tp:nomenclature-citation><tp:taxon-name>
                <tp:taxon-name-part taxon-name-part-type="genus" reg="Polylepis">Polylepis</tp:taxon-name-part>
                <tp:taxon-name-part taxon-name-part-type="species" reg="australis">australis</tp:taxon-name-part>
                <tp:taxon-name-part taxon-name-part-type="infraspecific-rank">var.</tp:taxon-name-part>
                <tp:taxon-name-part taxon-name-part-type="variety" reg="fuscitomentella">fuscitomentella</tp:taxon-name-part>
              </tp:taxon-name><comment>(O. Kuntze) Bitter, Bot. Jahrb. Syst. 45: 625. 1911.</comment></tp:nomenclature-citation><tp:nomenclature-citation><tp:taxon-name>
                <tp:taxon-name-part taxon-name-part-type="genus" reg="Polylepis">Polylepis</tp:taxon-name-part>
                <tp:taxon-name-part taxon-name-part-type="species" reg="racemosa">racemosa</tp:taxon-name-part>
                <tp:taxon-name-part taxon-name-part-type="infraspecific-rank">var.</tp:taxon-name-part>
                <tp:taxon-name-part taxon-name-part-type="variety" reg="fuscotomentella">fuscotomentella</tp:taxon-name-part>
              </tp:taxon-name><comment>O. Kuntze, Gen. Pl. 3(1–3): 77. 1898. Basionym. Type. Argentina. Oyada: <italic>Lorentz 442</italic> (holotype: B destroyed).</comment></tp:nomenclature-citation><tp:nomenclature-citation><tp:taxon-name>
                <tp:taxon-name-part taxon-name-part-type="genus" reg="Polylepis">Polylepis</tp:taxon-name-part>
                <tp:taxon-name-part taxon-name-part-type="species" reg="australis">australis</tp:taxon-name-part>
                <tp:taxon-name-part taxon-name-part-type="infraspecific-rank">var.</tp:taxon-name-part>
                <tp:taxon-name-part taxon-name-part-type="variety" reg="latifoliolata">latifoliolata</tp:taxon-name-part>
              </tp:taxon-name><comment>Bitter, Bot. Jahrb. Syst. 45: 624. 1911. Type. Argentina. Córdoba: Sierra Achala, north of the Cuesta de Copina, <italic>Hieronymus s.n</italic> (holotype: B destroyed).</comment></tp:nomenclature-citation><tp:nomenclature-citation><tp:taxon-name>
                <tp:taxon-name-part taxon-name-part-type="genus" reg="Polylepis">Polylepis</tp:taxon-name-part>
                <tp:taxon-name-part taxon-name-part-type="species" reg="australis">australis</tp:taxon-name-part>
                <tp:taxon-name-part taxon-name-part-type="infraspecific-rank">var.</tp:taxon-name-part>
                <tp:taxon-name-part taxon-name-part-type="variety" reg="tucumanica">tucumanica</tp:taxon-name-part>
              </tp:taxon-name><comment>Bitter, Repert. Spec. Nov. Regni Veg. 12: 478. 1913. Type. Argentina. Tucumán: Cañada del Muñoz, Tafi del Valle, Jan 1912, <italic>Castillon s.n</italic> (holotype: B destroyed; isotypes: CORD!, GOET!).</comment></tp:nomenclature-citation><tp:nomenclature-citation><tp:taxon-name>
                <tp:taxon-name-part taxon-name-part-type="genus" reg="Polylepis">Polylepis</tp:taxon-name-part>
                <tp:taxon-name-part taxon-name-part-type="species" reg="australis">australis</tp:taxon-name-part>
                <tp:taxon-name-part taxon-name-part-type="infraspecific-rank">var.</tp:taxon-name-part>
                <tp:taxon-name-part taxon-name-part-type="variety" reg="tucumanica">tucumanica</tp:taxon-name-part>
                <tp:taxon-name-part taxon-name-part-type="infraspecific-rank">subvar.</tp:taxon-name-part>
                <tp:taxon-name-part taxon-name-part-type="subvariety" reg="latifrons">latifrons</tp:taxon-name-part>
              </tp:taxon-name><comment>Bitter, Repert. Spec. Nov. Regni Veg. 12: 479. 1913. Type. Based on <tp:taxon-name><tp:taxon-name-part taxon-name-part-type="genus" reg="Polylepis">Polylepis</tp:taxon-name-part><tp:taxon-name-part taxon-name-part-type="species" reg="australis">australis</tp:taxon-name-part></tp:taxon-name> var. <italic>tucumánica</italic> Bitter.</comment></tp:nomenclature-citation><tp:nomenclature-citation><tp:taxon-name>
                <tp:taxon-name-part taxon-name-part-type="genus" reg="Polylepis">Polylepis</tp:taxon-name-part>
                <tp:taxon-name-part taxon-name-part-type="species" reg="australis">australis</tp:taxon-name-part>
                <tp:taxon-name-part taxon-name-part-type="infraspecific-rank">var.</tp:taxon-name-part>
                <tp:taxon-name-part taxon-name-part-type="variety" reg="tucumanica">tucumanica</tp:taxon-name-part>
                <tp:taxon-name-part taxon-name-part-type="infraspecific-rank">subvar.</tp:taxon-name-part>
                <tp:taxon-name-part taxon-name-part-type="subvariety" reg="majuscula">majuscula</tp:taxon-name-part>
              </tp:taxon-name><comment>Bitter, Repert. Spec. Nov. Regni Veg. 12: 478. 1913. Type. Argentina. Tucumán: La Queñoa, 2600 m, 11 Mar 1912, <italic>Lillo 11257</italic> (holotype: B destroyed; isotypes: CORD!, GOET!).</comment></tp:nomenclature-citation><tp:nomenclature-citation><tp:taxon-name>
                <tp:taxon-name-part taxon-name-part-type="genus" reg="Polylepis">Polylepis</tp:taxon-name-part>
                <tp:taxon-name-part taxon-name-part-type="species" reg="australis">australis</tp:taxon-name-part>
                <tp:taxon-name-part taxon-name-part-type="infraspecific-rank">var.</tp:taxon-name-part>
                <tp:taxon-name-part taxon-name-part-type="variety" reg="tucumanica">tucumanica</tp:taxon-name-part>
                <tp:taxon-name-part taxon-name-part-type="infraspecific-rank">subvar.</tp:taxon-name-part>
                <tp:taxon-name-part taxon-name-part-type="subvariety" reg="gracilescens">gracilescens</tp:taxon-name-part>
              </tp:taxon-name><comment>Bitter, Repert. Spec. Nov. Regni Veg. 12: 479. 1913. Type. Argentina. Tucumán: Angostura, Tafi del Valle, <italic>Castillon s.n</italic> (holotype: B destroyed; isotypes: CORD!, GOET!, US!).</comment></tp:nomenclature-citation><tp:nomenclature-citation><tp:taxon-name>
                <tp:taxon-name-part taxon-name-part-type="genus" reg="Polylepis">Polylepis</tp:taxon-name-part>
                <tp:taxon-name-part taxon-name-part-type="species" reg="australis">australis</tp:taxon-name-part>
                <tp:taxon-name-part taxon-name-part-type="infraspecific-rank">var.</tp:taxon-name-part>
                <tp:taxon-name-part taxon-name-part-type="variety" reg="tucumanica">tucumanica</tp:taxon-name-part>
                <tp:taxon-name-part taxon-name-part-type="infraspecific-rank">subvar.</tp:taxon-name-part>
                <tp:taxon-name-part taxon-name-part-type="subvariety" reg="breviuscula">breviuscula</tp:taxon-name-part>
              </tp:taxon-name><comment>Bitter, Repert. Spec. Nov. Regni Veg. 12: 479. 1913. Type. Argentina. Tucumán: La Cienaga, 2500 m, 19 Dec 1908, <italic>Lillo 8767</italic> (holotype: B destroyed; isotypes: CORD!, GOET!).</comment></tp:nomenclature-citation></tp:nomenclature-citation-list></tp:nomenclature><tp:treatment-sec sec-type="material" id="SECID0EETJO"><title>Type.</title><p>Argentina. Jujuy: Sierra Santa Barbara, 2500 m, 11 Ju1 1901, <italic>Fries 264</italic> (lectotype designated by <xref ref-type="bibr" rid="B306">Simpson 1979</xref>, pg. 56: S!; isolectotype: US!).</p><fig id="F63" position="float" orientation="portrait"><object-id xmlns:xlink="http://www.w3.org/1999/xlink" content-type="doi" xlink:type="simple">10.3897/phytokeys.203.83529.figure63</object-id><object-id xmlns:xlink="http://www.w3.org/1999/xlink" content-type="arpha" xlink:type="simple">0B2B073D-F2EC-552C-BB8B-D57AAEB3B426</object-id><label>Figure 63.</label><caption><p><italic><tp:taxon-name><tp:taxon-name-part taxon-name-part-type="genus" reg="Polylepis">Polylepis</tp:taxon-name-part><tp:taxon-name-part taxon-name-part-type="species" reg="australis">australis</tp:taxon-name-part></tp:taxon-name></italic> Bitter <bold>A</bold> flowering and fruiting branches <bold>B</bold> flowers <bold>C</bold> bark <bold>D</bold> fruiting branch. Scale bars: 1 cm (<bold>A, B</bold>); 5 mm (<bold>D</bold>). Photographs by A. Fuentes.</p></caption><graphic xmlns:xlink="http://www.w3.org/1999/xlink" xlink:href="phytokeys-203-001_article-83529__-g063.jpg" position="float" orientation="portrait" xlink:type="simple" id="oo_721380.jpg"><uri content-type="original_file" xlink:type="simple">https://binary.pensoft.net/fig/721380</uri></graphic></fig></tp:treatment-sec><tp:treatment-sec sec-type="description" id="SECID0EUUJO"><title>Description.</title><p><bold><italic>Trees</italic></bold> 3–8 m tall. <bold><italic>Leaves</italic></bold> slightly congested at the branch tips, imparipinnate with 2–3 pairs of leaflets, obtrullate in outline, (2.0–)3.7–6.1(–7.2) × (1.8–)2.9–4.1(–5.3) cm; rachises sparsely hispid, points of leaflet attachment with a tuft of long white hairs; stipular sheaths glabrescent or sparsely to densely villous with long hairs; leaflets elliptic in outline, second pair from the terminal leaflet the largest, one of this pair (1.0–)1.6–2.9(–4.0) × 0.6–1.5 cm; margin serrate with 9–13 teeth, apically emarginate, basally unequally cordate; upper leaflet surfaces glabrous; lower leaflet surfaces glabrous or sparsely hispid. <bold><italic>Inflorescences</italic></bold> pendant, (1.8–)4.2–5.0(–7.3) cm long, bearing 5–12 flowers; floral bracts 2.1–3.1 mm long, narrowly triangular; rachises villous. <bold><italic>Flowers</italic></bold> 4.4–8.5 mm diam.; sepals 4, ovate, green, densely villous outside; stamens 10–22, anthers orbicular, with a dense tuft of straight white hairs on the upper half; styles fimbriate, 0.9–2.0 mm long. <bold><italic>Fruits</italic></bold> turbinate, with 2–3 irregular and pronounced thin wings, glabrous; 4.4–7.9 × 5.0–6.8 mm including wings. <bold><italic>Diploid</italic></bold>, <bold><italic>triploid</italic></bold>, <bold><italic>tetraploid</italic></bold> and <bold><italic>hexaploid</italic></bold>.</p><fig id="F64" position="float" orientation="portrait"><object-id xmlns:xlink="http://www.w3.org/1999/xlink" content-type="doi" xlink:type="simple">10.3897/phytokeys.203.83529.figure64</object-id><object-id xmlns:xlink="http://www.w3.org/1999/xlink" content-type="arpha" xlink:type="simple">C367801C-12AD-50C6-A547-D2173A3640FA</object-id><label>Figure 64.</label><caption><p><italic><tp:taxon-name><tp:taxon-name-part taxon-name-part-type="genus" reg="Polylepis">Polylepis</tp:taxon-name-part><tp:taxon-name-part taxon-name-part-type="species" reg="australis">australis</tp:taxon-name-part></tp:taxon-name></italic> Bitter <bold>A</bold> flowering branch <bold>B</bold> stipular sheaths <bold>C</bold> fruits <bold>D</bold> upper leaf surface <bold>E</bold> lower leaf surface (<bold>A</bold><italic>Novara 6695</italic><bold>B–D</bold><italic>Kessler 3350</italic><bold>E</bold><italic>Kessler3348</italic>). Scale bars: 6 cm (<bold>A</bold>); 5 mm (<bold>B</bold>); 2 cm (<bold>D, E</bold>). Photographs by E.G. Urquiaga F.</p></caption><graphic xmlns:xlink="http://www.w3.org/1999/xlink" xlink:href="phytokeys-203-001_article-83529__-g064.jpg" position="float" orientation="portrait" xlink:type="simple" id="oo_721381.jpg"><uri content-type="original_file" xlink:type="simple">https://binary.pensoft.net/fig/721381</uri></graphic></fig></tp:treatment-sec><tp:treatment-sec sec-type="distribution" id="SECID0ELXJO"><title>Distribution, habitat and ecology.</title><p><italic><tp:taxon-name><tp:taxon-name-part taxon-name-part-type="genus" reg="Polylepis">Polylepis</tp:taxon-name-part><tp:taxon-name-part taxon-name-part-type="species" reg="australis">australis</tp:taxon-name-part></tp:taxon-name></italic> is endemic to Argentina, where it is distributed from the northern Andes (Jujuy Province) to the central Sierra de Córdoba (Córdoba Province) Argentina (Fig. <xref ref-type="fig" rid="F73">73</xref>). It occurs in humid subtropical mountains, as well as in dry forest at 1230–3800 m elevation. The northernmost populations of <italic><tp:taxon-name><tp:taxon-name-part taxon-name-part-type="genus" reg="Polylepis">P.</tp:taxon-name-part><tp:taxon-name-part taxon-name-part-type="species" reg="australis">australis</tp:taxon-name-part></tp:taxon-name></italic> have higher genetic differentiation and lower genetic population diversity than southern and central populations (<xref ref-type="bibr" rid="B133">Hensen et al. 2011</xref>). Possibly, gene flow in the northern stands is restricted by geographic isolation, whereas the southern and central populations may be connected by effective long-distance pollination (<xref ref-type="bibr" rid="B133">Hensen et al. 2011</xref>). Dendroclimatic analyses from central Argentina show that growth of <italic><tp:taxon-name><tp:taxon-name-part taxon-name-part-type="genus" reg="Polylepis">P.</tp:taxon-name-part><tp:taxon-name-part taxon-name-part-type="species" reg="australis">australis</tp:taxon-name-part></tp:taxon-name></italic> at intermediate and high elevations growth is more strongly related to temperature than to rainfall (<xref ref-type="bibr" rid="B177">Lanza et al. 2018</xref>). Populations at the upper and lower elevational limits of the species are adapted to the respective climatic conditions, which should be considered in conservation action (<xref ref-type="bibr" rid="B197">Marcora et al. 2021</xref>). In many regions, <italic><tp:taxon-name><tp:taxon-name-part taxon-name-part-type="genus" reg="Polylepis">P.</tp:taxon-name-part><tp:taxon-name-part taxon-name-part-type="species" reg="australis">australis</tp:taxon-name-part></tp:taxon-name></italic> is confined to areas with high rock proportion, to where they have been restricted due to fires and long-term grazing pressure (<xref ref-type="bibr" rid="B314">Suarez et al. 2008</xref>). <italic><tp:taxon-name><tp:taxon-name-part taxon-name-part-type="genus" reg="Polylepis">Polylepis</tp:taxon-name-part><tp:taxon-name-part taxon-name-part-type="species" reg="australis">australis</tp:taxon-name-part></tp:taxon-name></italic> forms shrublands on ridges with poor, leached soils exposed to wind and frost and woodlands in sheltered ravines. The most critical stage of the species regeneration cycle in the shrublands is the transition from seedling to saplings, whereas in the woodlands, it is seed germination (<xref ref-type="bibr" rid="B86">Enrico et al. 2004</xref>). Overall, seed germination rates in <italic><tp:taxon-name><tp:taxon-name-part taxon-name-part-type="genus" reg="Polylepis">P.</tp:taxon-name-part><tp:taxon-name-part taxon-name-part-type="species" reg="australis">australis</tp:taxon-name-part></tp:taxon-name></italic> are low at 0% to 14% (<xref ref-type="bibr" rid="B86">Enrico et al. 2004</xref>; <xref ref-type="bibr" rid="B256">Renison et al. 2004</xref>; <xref ref-type="bibr" rid="B208">Menoyo et al. 2009</xref>; <xref ref-type="bibr" rid="B239">Pollice et al. 2013</xref>). Germination rates are higher in areas with reduced livestock density which have lower insect predation and fungal fructifications (<xref ref-type="bibr" rid="B208">Menoyo et al. 2009</xref>). Seed production increases with tree height, with highest seed production in areas without livestock. Seed mass also increases with tree height, but there is no livestock effect (<xref ref-type="bibr" rid="B239">Pollice et al. 2013</xref>). Seed viability is associated with relatively undisturbed soils with no erosion, suggesting a connection to nutrients and/or water stress (<xref ref-type="bibr" rid="B256">Renison et al. 2004</xref>). Maximum seed dispersal distance in <italic><tp:taxon-name><tp:taxon-name-part taxon-name-part-type="genus" reg="Polylepis">P.</tp:taxon-name-part><tp:taxon-name-part taxon-name-part-type="species" reg="australis">australis</tp:taxon-name-part></tp:taxon-name></italic> is 6 m and seedlings are found no more than 10 m from seed trees (<xref ref-type="bibr" rid="B330">Torres et al. 2008</xref>). However, extensive pollen flow between isolated fragments reduces the negative effects of seed quality resulting from reproductive isolation and inbreeding (<xref ref-type="bibr" rid="B297">Seltmann et al. 2009b</xref>). Seedling establishment is severely affected by livestock, so that there are more seedlings and seed trees in areas with less livestock than in degraded regions with historic and current grazing impact (<xref ref-type="bibr" rid="B258">Renison et al. 2006</xref>; <xref ref-type="bibr" rid="B330">Torres et al. 2008</xref>; <xref ref-type="bibr" rid="B208">Menoyo et al. 2009</xref>; <xref ref-type="bibr" rid="B196">Marcora et al. 2013</xref>). Livestock has considerable impact on soil degradation in the mountains of central Argentina (<xref ref-type="bibr" rid="B259">Renison et al. 2010</xref>), and these vegetation-soil alterations reduce the soil water storage capacity of <italic><tp:taxon-name><tp:taxon-name-part taxon-name-part-type="genus" reg="Polylepis">P.</tp:taxon-name-part><tp:taxon-name-part taxon-name-part-type="species" reg="australis">australis</tp:taxon-name-part></tp:taxon-name></italic> woodlands (<xref ref-type="bibr" rid="B238">Poca et al. 2018</xref>). <italic><tp:taxon-name><tp:taxon-name-part taxon-name-part-type="genus" reg="Polylepis">Polylepis</tp:taxon-name-part></tp:taxon-name></italic> forest in central Argentina have high polypore (wood-decay fungi) species richness in mature forest, with numerous threatened and rare species (<italic><tp:taxon-name><tp:taxon-name-part taxon-name-part-type="genus" reg="Postia">Postia</tp:taxon-name-part><tp:taxon-name-part taxon-name-part-type="species" reg="caesia">caesia</tp:taxon-name-part></tp:taxon-name></italic>, <italic><tp:taxon-name><tp:taxon-name-part taxon-name-part-type="genus" reg="Fuscoporia">Fuscoporia</tp:taxon-name-part><tp:taxon-name-part taxon-name-part-type="species" reg="gilva">gilva</tp:taxon-name-part></tp:taxon-name></italic>, <italic><tp:taxon-name><tp:taxon-name-part taxon-name-part-type="genus" reg="Polyporus">Polyporus</tp:taxon-name-part><tp:taxon-name-part taxon-name-part-type="species" reg="arcularius">arcularius</tp:taxon-name-part></tp:taxon-name></italic> and <italic><tp:taxon-name><tp:taxon-name-part taxon-name-part-type="genus" reg="Ceriporia">Ceriporia</tp:taxon-name-part><tp:taxon-name-part taxon-name-part-type="species" reg="spissa">spissa</tp:taxon-name-part></tp:taxon-name></italic>) found in the presence of large logs (<xref ref-type="bibr" rid="B270">Robledo and Renison 2010</xref>). Similarly, there is a high diversity of lichens (<xref ref-type="bibr" rid="B273">Rodriguez et al. 2020</xref>). In the southern Yungas (Jujuy Province), the <italic><tp:taxon-name><tp:taxon-name-part taxon-name-part-type="genus" reg="Polylepis">P.</tp:taxon-name-part><tp:taxon-name-part taxon-name-part-type="species" reg="australis">australis</tp:taxon-name-part></tp:taxon-name></italic> forests have high bird diversity, but <italic><tp:taxon-name><tp:taxon-name-part taxon-name-part-type="genus" reg="Polylepis">Polylepis</tp:taxon-name-part></tp:taxon-name></italic> specialist bird species are absent, possibly because these are small patches (<xref ref-type="bibr" rid="B25">Bellis et al. 2014</xref>). However, active forest restoration measures have locally increased bird diversity and abundance over 20 years (<xref ref-type="bibr" rid="B21">Barri et al. 2021</xref>).</p></tp:treatment-sec><tp:treatment-sec sec-type="conservation status" id="SECID0EW6JO"><title>Conservation status.</title><p>The <abbrev xmlns:xlink="http://www.w3.org/1999/xlink" xlink:title="Extent of Occurrence" id="ABBRID0E36JO" xlink:type="simple">EOO</abbrev> for <italic><tp:taxon-name><tp:taxon-name-part taxon-name-part-type="genus" reg="Polylepis">Polylepis</tp:taxon-name-part><tp:taxon-name-part taxon-name-part-type="species" reg="australis">australis</tp:taxon-name-part></tp:taxon-name></italic> is estimated as 151,750 km<sup>2</sup>, the <abbrev xmlns:xlink="http://www.w3.org/1999/xlink" xlink:title="area of occupancy" id="ABBRID0ENAKO" xlink:type="simple">AOO</abbrev> is assessed at 604 km<sup>2</sup> and it is known from 73 locations. <italic><tp:taxon-name><tp:taxon-name-part taxon-name-part-type="genus" reg="Polylepis">Polylepis</tp:taxon-name-part><tp:taxon-name-part taxon-name-part-type="species" reg="australis">australis</tp:taxon-name-part></tp:taxon-name></italic> has the most extensive forest in the southern sector of the Quebrada del Condorito National Park and surrounding private fields in Córdoba Province. The best-preserved stands are located near the town of Los Molles at 1500–2650 m (<xref ref-type="bibr" rid="B261">Renison et al. 2013</xref>). In many stands of <italic><tp:taxon-name><tp:taxon-name-part taxon-name-part-type="genus" reg="Polylepis">P.</tp:taxon-name-part><tp:taxon-name-part taxon-name-part-type="species" reg="australis">australis</tp:taxon-name-part></tp:taxon-name></italic>, there is evidence of fire that is set to induce grass regrowth as feed for livestock (<xref ref-type="bibr" rid="B255">Renison et al. 2002</xref>, <xref ref-type="bibr" rid="B258">2006</xref>, <xref ref-type="bibr" rid="B261">2013</xref>; <xref ref-type="bibr" rid="B8">Argibay and Renison 2018</xref>). Fire, logging and browsing affect <italic><tp:taxon-name><tp:taxon-name-part taxon-name-part-type="genus" reg="Polylepis">P.</tp:taxon-name-part><tp:taxon-name-part taxon-name-part-type="species" reg="australis">australis</tp:taxon-name-part></tp:taxon-name></italic> forests and a reduction of such disturbances would increase the area covered by these forests and the vitality of the trees (<xref ref-type="bibr" rid="B260">Renison et al. 2011</xref>, <xref ref-type="bibr" rid="B261">2013</xref>; <xref ref-type="bibr" rid="B41">Cáceres et al. 2021</xref>). However, moderate livestock densities are compatible with forest conservation, if properly managed (<xref ref-type="bibr" rid="B113">Giorgis et al. 2020</xref>). <italic><tp:taxon-name><tp:taxon-name-part taxon-name-part-type="genus" reg="Polylepis">Polylepis</tp:taxon-name-part><tp:taxon-name-part taxon-name-part-type="species" reg="australis">australis</tp:taxon-name-part></tp:taxon-name></italic> is also affected by the invasion of exotic woody species, such as <italic><tp:taxon-name><tp:taxon-name-part taxon-name-part-type="genus" reg="Pinus">Pinus</tp:taxon-name-part></tp:taxon-name></italic> sp. planted in large areas in Córdoba Province, as well as other species like <italic><tp:taxon-name><tp:taxon-name-part taxon-name-part-type="genus" reg="Cotoneaster">Cotoneaster</tp:taxon-name-part><tp:taxon-name-part taxon-name-part-type="species" reg="franchetii">franchetii</tp:taxon-name-part></tp:taxon-name></italic>, <italic><tp:taxon-name><tp:taxon-name-part taxon-name-part-type="genus" reg="Betula">Betula</tp:taxon-name-part><tp:taxon-name-part taxon-name-part-type="species" reg="pendula">pendula</tp:taxon-name-part></tp:taxon-name></italic>, <italic><tp:taxon-name><tp:taxon-name-part taxon-name-part-type="genus" reg="Rosa">Rosa</tp:taxon-name-part><tp:taxon-name-part taxon-name-part-type="species" reg="rubiginosa">rubiginosa</tp:taxon-name-part></tp:taxon-name></italic>, <italic><tp:taxon-name><tp:taxon-name-part taxon-name-part-type="genus" reg="Rubus">Rubus</tp:taxon-name-part><tp:taxon-name-part taxon-name-part-type="species" reg="ulmifolius">ulmifolius</tp:taxon-name-part></tp:taxon-name></italic>, <italic><tp:taxon-name><tp:taxon-name-part taxon-name-part-type="genus" reg="Salix">Salix</tp:taxon-name-part><tp:taxon-name-part taxon-name-part-type="species" reg="viminalis">viminalis</tp:taxon-name-part></tp:taxon-name></italic> and <tp:taxon-name><tp:taxon-name-part taxon-name-part-type="genus" reg="Salix">S.</tp:taxon-name-part><tp:taxon-name-part taxon-name-part-type="uncertainty-rank">aff.</tp:taxon-name-part><tp:taxon-name-part taxon-name-part-type="species" reg="fragilis">fragilis</tp:taxon-name-part></tp:taxon-name> (<xref ref-type="bibr" rid="B261">Renison et al. 2013</xref>). Vegetation cover is very low in <italic><tp:taxon-name><tp:taxon-name-part taxon-name-part-type="genus" reg="Polylepis">P.</tp:taxon-name-part><tp:taxon-name-part taxon-name-part-type="species" reg="australis">australis</tp:taxon-name-part></tp:taxon-name></italic> forests, so that it is common to observe bare roots as an evidence of soil erosion (<xref ref-type="bibr" rid="B62">Cingolani et al. 2008</xref>; <xref ref-type="bibr" rid="B259">Renison et al. 2010</xref>, <xref ref-type="bibr" rid="B261">2013</xref>). Nevertheless, <italic><tp:taxon-name><tp:taxon-name-part taxon-name-part-type="genus" reg="Polylepis">P.</tp:taxon-name-part><tp:taxon-name-part taxon-name-part-type="species" reg="australis">australis</tp:taxon-name-part></tp:taxon-name></italic> can regenerate even under such conditions, possibly due to the long history of fire in the region (<xref ref-type="bibr" rid="B63">Cingolani et al. 2014</xref>; <xref ref-type="bibr" rid="B329">Torres and Renison 2017</xref>). <italic><tp:taxon-name><tp:taxon-name-part taxon-name-part-type="genus" reg="Polylepis">Polylepis</tp:taxon-name-part><tp:taxon-name-part taxon-name-part-type="species" reg="australis">australis</tp:taxon-name-part></tp:taxon-name></italic> has been subject to reforestation activities in Córdoba since 2002 (<xref ref-type="bibr" rid="B255">Renison et al. 2002</xref>; <xref ref-type="bibr" rid="B7">Aráoz and Grau 2010</xref>; <xref ref-type="bibr" rid="B261">Renison et al. 2013</xref>). Seedling growth is six times slower in sowing experiments than the growth of planted <italic><tp:taxon-name><tp:taxon-name-part taxon-name-part-type="genus" reg="Polylepis">P.</tp:taxon-name-part><tp:taxon-name-part taxon-name-part-type="species" reg="australis">australis</tp:taxon-name-part></tp:taxon-name></italic> (<xref ref-type="bibr" rid="B176">Landi and Renison 2010</xref>). Thus, planting and not seeding has become the preferred method to re-establish this species. In addition, the construction of terraces with <italic><tp:taxon-name><tp:taxon-name-part taxon-name-part-type="genus" reg="Poa">Poa</tp:taxon-name-part><tp:taxon-name-part taxon-name-part-type="species" reg="stuckertii">stuckertii</tp:taxon-name-part></tp:taxon-name></italic> as a nursery plant has been suggested. Moreover, biparental inbreeding depression is found especially in plants that cross with nearby neighbours (<xref ref-type="bibr" rid="B296">Seltmann et al. 2009a</xref>). This is more important to progeny fitness and mortality than to germination. Additionally, crosses between fragments have higher reproductive output than within-fragment crosses. We assess <italic><tp:taxon-name><tp:taxon-name-part taxon-name-part-type="genus" reg="Polylepis">P.</tp:taxon-name-part><tp:taxon-name-part taxon-name-part-type="species" reg="australis">australis</tp:taxon-name-part></tp:taxon-name></italic> as Least Concern (B1a+B2a).</p></tp:treatment-sec><tp:treatment-sec sec-type="notes" id="SECID0E3IKO"><title>Notes.</title><p><italic><tp:taxon-name><tp:taxon-name-part taxon-name-part-type="genus" reg="Polylepis">Polylepis</tp:taxon-name-part><tp:taxon-name-part taxon-name-part-type="species" reg="australis">australis</tp:taxon-name-part></tp:taxon-name></italic> is easy to recognize by its glabrous leaflets (sometimes the lower leaflet surface can be sparsely hispid) and by its winged fruits, a character shared only with <italic><tp:taxon-name><tp:taxon-name-part taxon-name-part-type="genus" reg="Polylepis">P.</tp:taxon-name-part><tp:taxon-name-part taxon-name-part-type="species" reg="neglecta">neglecta</tp:taxon-name-part></tp:taxon-name></italic>. Specimens of <italic><tp:taxon-name><tp:taxon-name-part taxon-name-part-type="genus" reg="Polylepis">P.</tp:taxon-name-part><tp:taxon-name-part taxon-name-part-type="species" reg="australis">australis</tp:taxon-name-part></tp:taxon-name></italic> can resemble those of <italic><tp:taxon-name><tp:taxon-name-part taxon-name-part-type="genus" reg="Polylepis">P.</tp:taxon-name-part><tp:taxon-name-part taxon-name-part-type="species" reg="neglecta">neglecta</tp:taxon-name-part></tp:taxon-name></italic> in leaflet shape, size and margin, but leaflet apices are emarginate in <italic><tp:taxon-name><tp:taxon-name-part taxon-name-part-type="genus" reg="Polylepis">P.</tp:taxon-name-part><tp:taxon-name-part taxon-name-part-type="species" reg="australis">australis</tp:taxon-name-part></tp:taxon-name></italic> and acute in <italic><tp:taxon-name><tp:taxon-name-part taxon-name-part-type="genus" reg="Polylepis">P.</tp:taxon-name-part><tp:taxon-name-part taxon-name-part-type="species" reg="neglecta">neglecta</tp:taxon-name-part></tp:taxon-name></italic>. Further, <italic><tp:taxon-name><tp:taxon-name-part taxon-name-part-type="genus" reg="Polylepis">P.</tp:taxon-name-part><tp:taxon-name-part taxon-name-part-type="species" reg="australis">australis</tp:taxon-name-part></tp:taxon-name></italic> differs from <italic><tp:taxon-name><tp:taxon-name-part taxon-name-part-type="genus" reg="Polylepis">P.</tp:taxon-name-part><tp:taxon-name-part taxon-name-part-type="species" reg="neglecta">neglecta</tp:taxon-name-part></tp:taxon-name></italic> by it simple and villous inflorescences with 5–12 flowers, whereas <italic><tp:taxon-name><tp:taxon-name-part taxon-name-part-type="genus" reg="Polylepis">P.</tp:taxon-name-part><tp:taxon-name-part taxon-name-part-type="species" reg="neglecta">neglecta</tp:taxon-name-part></tp:taxon-name></italic> usually has branched and glabrous inflorescences with 14–27 flowers.</p><p><italic><tp:taxon-name><tp:taxon-name-part taxon-name-part-type="genus" reg="Polylepis">Polylepis</tp:taxon-name-part><tp:taxon-name-part taxon-name-part-type="species" reg="australis">australis</tp:taxon-name-part></tp:taxon-name></italic> is morphologically quite variable, as evidenced by the large number of varieties recognized by <xref ref-type="bibr" rid="B28">Bitter (1911)</xref>. More recent studies have shown that <italic><tp:taxon-name><tp:taxon-name-part taxon-name-part-type="genus" reg="Polylepis">P.</tp:taxon-name-part><tp:taxon-name-part taxon-name-part-type="species" reg="australis">australis</tp:taxon-name-part></tp:taxon-name></italic> also has high variability of ploidy levels (<xref ref-type="bibr" rid="B290">Schmidt-Lebuhn et al. 2010</xref>; <xref ref-type="bibr" rid="B171">Kessler et al. 2014</xref>). In a study of 361 individuals, <xref ref-type="bibr" rid="B171">Kessler et al. (2014)</xref> found that, in the Andean part of the distributional range of the species, most populations are purely diploid (except at the southernmost tip of the Andean range), whereas in the isolated Sierra de Córdoba, tetraploids dominate, but there are also diploid and triploid plants and even a single hexaploid plant was found. This diversity of ploidy levels raises several important questions. First, the degree to which the di- and tetraploids are reproductively isolated and might, therefore, be treated as distinct taxa, is unknown. <xref ref-type="bibr" rid="B308">Soltis et al. (2007)</xref> have proposed that populations of a species with different ploidy levels should be treated as distinct species if there is evidence of reproductive isolation or if they are morphologically or ecologically distinct. In the case of <italic><tp:taxon-name><tp:taxon-name-part taxon-name-part-type="genus" reg="Polylepis">P.</tp:taxon-name-part><tp:taxon-name-part taxon-name-part-type="species" reg="australis">australis</tp:taxon-name-part></tp:taxon-name></italic>, the different geographical ranges of the two main ploidy levels suggest that they have independent evolutionary trajectories. If this is confirmed, since the type collection of the species comes from the purely diploid part of the range, the unnamed form would be the tetraploid one. Following <xref ref-type="bibr" rid="B308">Soltis et al. (2007)</xref>, a suitable name would be <italic><tp:taxon-name><tp:taxon-name-part taxon-name-part-type="genus" reg="Polylepis">Polylepis</tp:taxon-name-part><tp:taxon-name-part taxon-name-part-type="species" reg="tetra-australis">tetra-australis</tp:taxon-name-part></tp:taxon-name></italic>. Second, it is unknown whether the triploid individuals are only first-generation hybrids between di- and tetraploids or are also able to reproduce by apomixis, as is common in many <tp:taxon-name><tp:taxon-name-part taxon-name-part-type="family">Rosaceae</tp:taxon-name-part></tp:taxon-name>. Indeed, the low rate of seed germination of many individuals (<xref ref-type="bibr" rid="B86">Enrico et al. 2004</xref>; <xref ref-type="bibr" rid="B256">Renison et al. 2004</xref>; <xref ref-type="bibr" rid="B208">Menoyo et al. 2009</xref>) may be linked to the triploid ploidy level, but this also remains to be explored.</p></tp:treatment-sec><tp:treatment-sec sec-type="material" id="SECID0E3OKO"><title>Specimens examined.</title><p><bold>Argentina. Catamarca</bold>: Andalgalá, East slope of Nevados de Aconquija, Estancia “Yunca Suma”, Los Queñoales, <named-content xmlns:xlink="http://www.w3.org/1999/xlink" content-type="dwc:verbatimCoordinates" xlink:type="simple"><named-content content-type="geo-json" specific-use="{&#34;type&#34;:&#34;Point&#34;,&#34;coordinates&#34;:[-66.033333,-27.366667]}" id="NCID0EHPKO" xlink:type="simple">27°22'S, 066°02'W</named-content></named-content>, 2400 m, 20 February 1966, <italic>Hawkes 3547</italic> (MO!). <bold>Córdoba</bold>: Calamuchita, Sierra Grande (Falda E), al pie del Cerro Champaquí, 2200 m, 26 September 1952, <italic>Hunziker 9942</italic> (MO!); La Cumbrecita, <named-content xmlns:xlink="http://www.w3.org/1999/xlink" content-type="dwc:verbatimCoordinates" xlink:type="simple"><named-content content-type="geo-json" specific-use="{&#34;type&#34;:&#34;Point&#34;,&#34;coordinates&#34;:[-64.250000,-31.916667]}" id="NCID0EVPKO" xlink:type="simple">31°55'S, 064°15'W</named-content></named-content>, 1450 m, 17 December 1978, <italic>Solomon 4200</italic> (MO!). Punilla, Dpto. Punilla, cerca del río Yatain, 18 November 1971, <italic>Ancibor 2150</italic> (MO!); Tanti, Ruta n° 20, km 757, 26 April 1963, <italic>Ariza 1604b</italic> (CORD); Cerro Los gigantes, 50 km west of Córdoba, 2000–2050 m, 27 January 1974, <italic>Conrad 2455</italic> (MO!); Barranca de Río Yuspe (Puente), 1780 m, 16 December 1949, <italic>Meyer 15627</italic> (GOET!). San Alberto, Pampa de Achala, 2200 m, 13 December 1945, <italic>Hunziker 1398</italic> (MO!); Pampa de Achala, ca. 40 km E Mina Clavero on road to Córdoba, 1900 m, 13 November 1991, <italic>Kessler 3347</italic> (AAU!, GOET!, MO!); <italic>3348</italic> (GOET!, MO!); <italic>3349</italic>; <italic>3350</italic> (AAU!). <bold>Jujuy</bold>: Capital, Lagunas de Yala, 2100–2300 m, 18 November 1986, <italic>Charpin AC 20520</italic> (MO!). Jujuy, Jala-Reyes, 30 October 1982, <italic>Zardini 1587</italic> (MO!). Sierra La Barbara, 2500 m, 11 July 2001, <italic>Fries 264</italic> (US!). Valle Grande, Camino a Altos de Calilegua, 2400 m, 31 October 1974, <italic>Cabrera 25659</italic> (MO!). <bold>Salta</bold>: Guachipas, Alto del Poronguito, 1900–2000 m, 07 February 1983, <italic>Novara 3157</italic> (MO!). Santa Victoria, 15 km. from Santa Victoria towards La Quiaca, <named-content xmlns:xlink="http://www.w3.org/1999/xlink" content-type="dwc:verbatimCoordinates" xlink:type="simple"><named-content content-type="geo-json" specific-use="{&#34;type&#34;:&#34;Point&#34;,&#34;coordinates&#34;:[-65.066667,-22.250000]}" id="NCID0E6QKO" xlink:type="simple">22°15'S, 065°04'W</named-content></named-content>, 3300–3400 m, 05 April 1979, <italic>Bothmer 6466</italic> (MO!); Santa Victoria, ruta 5, alturas 10 km al W del pueblo, 2900 m, 14 May 1987, <italic>Novara 6695</italic> (GOET!, Z!); Santa Victoria, por el camino 5–10 km al W del pueblo, 2700–3000 m, 10 November 1988, <italic>Novara 8210</italic> (Z!); Santa Victoria Oeste, <named-content xmlns:xlink="http://www.w3.org/1999/xlink" content-type="dwc:verbatimCoordinates" xlink:type="simple"><named-content content-type="geo-json" specific-use="{&#34;type&#34;:&#34;Point&#34;,&#34;coordinates&#34;:[-64.966667,-22.250000]}" id="NCID0ENRKO" xlink:type="simple">22°15'00"S, 064°58'00"W</named-content></named-content>, 21 January 1983, <italic>Zardini 1676</italic> (MO!); La Huerta, 31 January 1983, <italic>Zardini 1903</italic> (MO!); <bold>San Luis</bold>: Junín, Sierra de Comechingones, al este de Merlo, ruta prov. 5, 1200 m, 16 December 2000, <italic>Leuenberger 4764</italic> (GOET!); 5 km al este de Merlo (El Mirador), 26 January 2001, <italic>Scarpa 435</italic> (SI). <bold>Tucumán</bold>: Chicligasta, Saladillo, 1000 m, 18 May 1948, <italic>Meyer 14063</italic> (MO!); 1800 m, 10 March 1924, <italic>Venturi 3010</italic> (Z!); 2000 m, 13 December 1925, <italic>Venturi 3990</italic> (MO!). Tafí, Quebrada de los Alisos Tafi del Valle, 01 January 2012, <italic>Castillón 89344</italic> (US!); Tafí del Valle, 2000 m, 24 September 1949, <italic>Palacios 19Ar106</italic> (MO!); Tafí del Valle, <named-content xmlns:xlink="http://www.w3.org/1999/xlink" content-type="dwc:verbatimCoordinates" xlink:type="simple"><named-content content-type="geo-json" specific-use="{&#34;type&#34;:&#34;Point&#34;,&#34;coordinates&#34;:[-65.730000,-26.791111]}" id="NCID0ELSKO" xlink:type="simple">26°47'28"S, 065°43'48"W</named-content></named-content>, s.d., <italic>Palacios s.n</italic> (MO!); Localidad La Cienaga, 2800 m, 29 January 1950, <italic>Sleumer 204</italic> (GOET!). Trancas, 01 August 2017, <italic>Schreiter 321</italic> (MO!); Tafi del Valle, 19 December 1965, <italic>Walter 614</italic> (GOET!).</p></tp:treatment-sec><tp:treatment-sec><!--Section generated to contain objects referenced in tp:taxon-treatment.--><fig id="F73" position="float" orientation="portrait"><object-id xmlns:xlink="http://www.w3.org/1999/xlink" content-type="doi" xlink:type="simple">10.3897/phytokeys.203.83529.figure73</object-id><object-id xmlns:xlink="http://www.w3.org/1999/xlink" content-type="arpha" xlink:type="simple">0A22445D-8F33-543C-A761-283152165587</object-id><label>Figure 73.</label><caption><p>Geographical distribution of the species of the sections <italic><tp:taxon-name><tp:taxon-name-part taxon-name-part-type="genus" reg="Australes">Australes</tp:taxon-name-part></tp:taxon-name></italic> and <italic><tp:taxon-name><tp:taxon-name-part taxon-name-part-type="genus" reg="Subsericantes">Subsericantes</tp:taxon-name-part></tp:taxon-name></italic>.</p></caption><graphic xmlns:xlink="http://www.w3.org/1999/xlink" xlink:href="phytokeys-203-001_article-83529__-g073.jpg" position="float" orientation="portrait" xlink:type="simple" id="oo_721390.jpg"><uri content-type="original_file" xlink:type="simple">https://binary.pensoft.net/fig/721390</uri></graphic></fig></tp:treatment-sec><ref-list><ref id="B306"><mixed-citation xmlns:xlink="http://www.w3.org/1999/xlink" xlink:type="simple"><person-group><name name-style="western"><surname>Simpson</surname><given-names>BB</given-names></name></person-group> (<year>1979</year>) <article-title>A revision of the genus <italic><tp:taxon-name><tp:taxon-name-part taxon-name-part-type="genus">Polylepis</tp:taxon-name-part></tp:taxon-name></italic> (<tp:taxon-name><tp:taxon-name-part taxon-name-part-type="family">Rosaceae</tp:taxon-name-part></tp:taxon-name>: Sanguisorbeae).</article-title><source>Smithsonian Contributions to Botany</source><volume>43</volume>(<issue>43</issue>): <fpage>1</fpage>–<lpage>62</lpage>. <ext-link xlink:type="simple" ext-link-type="doi" xlink:href="10.5479/si.0081024X.43.1">https://doi.org/10.5479/si.0081024X.43.1</ext-link></mixed-citation></ref><ref id="B133"><mixed-citation xmlns:xlink="http://www.w3.org/1999/xlink" xlink:type="simple"><person-group><name name-style="western"><surname>Hensen</surname><given-names>I</given-names></name><name name-style="western"><surname>Teich</surname><given-names>I</given-names></name><name name-style="western"><surname>Hirsch</surname><given-names>H</given-names></name><name name-style="western"><surname>von Wehrden</surname><given-names>H</given-names></name><name name-style="western"><surname>Renison</surname><given-names>D</given-names></name></person-group> (<year>2011</year>) <article-title>Range-wide genetic structure and diversity of the endemic tree line species <italic><tp:taxon-name><tp:taxon-name-part taxon-name-part-type="genus">Polylepis</tp:taxon-name-part><tp:taxon-name-part taxon-name-part-type="species">australis</tp:taxon-name-part></tp:taxon-name></italic> (<tp:taxon-name><tp:taxon-name-part taxon-name-part-type="family">Rosaceae</tp:taxon-name-part></tp:taxon-name>) in Argentina.</article-title><source>American Journal of Botany</source><volume>98</volume>(<issue>11</issue>): <fpage>1825</fpage>–<lpage>1833</lpage>. <ext-link xlink:type="simple" ext-link-type="doi" xlink:href="10.3732/ajb.1000100">https://doi.org/10.3732/ajb.1000100</ext-link></mixed-citation></ref><ref id="B177"><mixed-citation xmlns:xlink="http://www.w3.org/1999/xlink" xlink:type="simple"><person-group><name name-style="western"><surname>Lanza</surname><given-names>MG</given-names></name><name name-style="western"><surname>Chartier</surname><given-names>MP</given-names></name><name name-style="western"><surname>Marcora</surname><given-names>PI</given-names></name></person-group> (<year>2018</year>) Relación clima-crecimiento radial de <italic><tp:taxon-name><tp:taxon-name-part taxon-name-part-type="genus">Polylepis</tp:taxon-name-part><tp:taxon-name-part taxon-name-part-type="species">australis</tp:taxon-name-part></tp:taxon-name></italic> en un gradiente altitudinal en las Sierras Grandes de Córdoba, Argentina. Ecología Austral 28(1bis): 278–290. <ext-link xlink:type="simple" ext-link-type="doi" xlink:href="10.25260/EA.18.28.1.1.620">https://doi.org/10.25260/EA.18.28.1.1.620</ext-link></mixed-citation></ref><ref id="B197"><mixed-citation xmlns:xlink="http://www.w3.org/1999/xlink" xlink:type="simple"><person-group><name name-style="western"><surname>Marcora</surname><given-names>PI</given-names></name><name name-style="western"><surname>Tecco</surname><given-names>PA</given-names></name><name name-style="western"><surname>Ferrero</surname><given-names>MC</given-names></name><name name-style="western"><surname>Ferreras</surname><given-names>AE</given-names></name><name name-style="western"><surname>Zeballos</surname><given-names>SR</given-names></name><name name-style="western"><surname>Funes</surname><given-names>G</given-names></name><name name-style="western"><surname>Gurvich</surname><given-names>DE</given-names></name><name name-style="western"><surname>Arias</surname><given-names>G</given-names></name><name name-style="western"><surname>Cáceres</surname><given-names>Y</given-names></name><name name-style="western"><surname>Hensen</surname><given-names>I</given-names></name></person-group> (<year>2021</year>) Are populations of <italic><tp:taxon-name><tp:taxon-name-part taxon-name-part-type="genus">Polylepis</tp:taxon-name-part><tp:taxon-name-part taxon-name-part-type="species">australis</tp:taxon-name-part></tp:taxon-name></italic> locally adapted along their elevation gradient? Neotropical Biodiversity 7(1): 246–256. <ext-link xlink:type="simple" ext-link-type="doi" xlink:href="10.1080/23766808.2021.1940049">https://doi.org/10.1080/23766808.2021.1940049</ext-link></mixed-citation></ref><ref id="B314"><mixed-citation xmlns:xlink="http://www.w3.org/1999/xlink" xlink:type="simple"><person-group><name name-style="western"><surname>Suarez</surname><given-names>ML</given-names></name><name name-style="western"><surname>Renison</surname><given-names>D</given-names></name><name name-style="western"><surname>Marcora</surname><given-names>P</given-names></name><name name-style="western"><surname>Hensen</surname><given-names>I</given-names></name></person-group> (<year>2008</year>) <article-title>Age-size-habitat relationships for <italic><tp:taxon-name><tp:taxon-name-part taxon-name-part-type="genus">Polylepis</tp:taxon-name-part><tp:taxon-name-part taxon-name-part-type="species">australis</tp:taxon-name-part></tp:taxon-name></italic>: Dealing with endangered forest ecosystems.</article-title><source>Biodiversity and Conservation</source><volume>17</volume>(<issue>11</issue>): <fpage>2617</fpage>–<lpage>2625</lpage>. <ext-link xlink:type="simple" ext-link-type="doi" xlink:href="10.1007/s10531-008-9336-1">https://doi.org/10.1007/s10531-008-9336-1</ext-link></mixed-citation></ref><ref id="B86"><mixed-citation xmlns:xlink="http://www.w3.org/1999/xlink" xlink:type="simple"><person-group><name name-style="western"><surname>Enrico</surname><given-names>L</given-names></name><name name-style="western"><surname>Funes</surname><given-names>G</given-names></name><name name-style="western"><surname>Cabido</surname><given-names>M</given-names></name></person-group> (<year>2004</year>) <article-title>Regeneration of <italic><tp:taxon-name><tp:taxon-name-part taxon-name-part-type="genus">Polylepis</tp:taxon-name-part><tp:taxon-name-part taxon-name-part-type="species">australis</tp:taxon-name-part></tp:taxon-name></italic> Bitt. in the mountains of central Argentina.</article-title><source>Forest Ecology and Management</source><volume>190</volume>(<issue>2–3</issue>): <fpage>301</fpage>–<lpage>309</lpage>. <ext-link xlink:type="simple" ext-link-type="doi" xlink:href="10.1016/j.foreco.2003.10.020">https://doi.org/10.1016/j.foreco.2003.10.020</ext-link></mixed-citation></ref><ref id="B256"><mixed-citation xmlns:xlink="http://www.w3.org/1999/xlink" xlink:type="simple"><person-group><name name-style="western"><surname>Renison</surname><given-names>D</given-names></name><name name-style="western"><surname>Hensen</surname><given-names>I</given-names></name><name name-style="western"><surname>Cingolani</surname><given-names>AM</given-names></name></person-group> (<year>2004</year>) <article-title>Anthropogenic soil degradation affects seed viability in <italic><tp:taxon-name><tp:taxon-name-part taxon-name-part-type="genus">Polylepis</tp:taxon-name-part><tp:taxon-name-part taxon-name-part-type="species">australis</tp:taxon-name-part></tp:taxon-name></italic> mountain forests of central Argentina.</article-title><source>Forest Ecology and Management</source><volume>196</volume>(<issue>2–3</issue>): <fpage>327</fpage>–<lpage>333</lpage>. <ext-link xlink:type="simple" ext-link-type="doi" xlink:href="10.1016/j.foreco.2004.03.025">https://doi.org/10.1016/j.foreco.2004.03.025</ext-link></mixed-citation></ref><ref id="B208"><mixed-citation xmlns:xlink="http://www.w3.org/1999/xlink" xlink:type="simple"><person-group><name name-style="western"><surname>Menoyo</surname><given-names>E</given-names></name><name name-style="western"><surname>Renison</surname><given-names>D</given-names></name><name name-style="western"><surname>Becerra</surname><given-names>AG</given-names></name></person-group> (<year>2009</year>) <article-title>Arbuscular mycorrhizas and performance of <italic><tp:taxon-name><tp:taxon-name-part taxon-name-part-type="genus">Polylepis</tp:taxon-name-part><tp:taxon-name-part taxon-name-part-type="species">australis</tp:taxon-name-part></tp:taxon-name></italic> trees in relation to livestock density.</article-title><source>Forest Ecology and Management</source><volume>258</volume>(<issue>12</issue>): <fpage>2676</fpage>–<lpage>2682</lpage>. <ext-link xlink:type="simple" ext-link-type="doi" xlink:href="10.1016/j.foreco.2009.09.031">https://doi.org/10.1016/j.foreco.2009.09.031</ext-link></mixed-citation></ref><ref id="B239"><mixed-citation xmlns:xlink="http://www.w3.org/1999/xlink" xlink:type="simple"><person-group><name name-style="western"><surname>Pollice</surname><given-names>J</given-names></name><name name-style="western"><surname>Marcora</surname><given-names>P</given-names></name><name name-style="western"><surname>Renison</surname><given-names>D</given-names></name></person-group> (<year>2013</year>) <article-title>Seed production in <italic><tp:taxon-name><tp:taxon-name-part taxon-name-part-type="genus">Polylepis</tp:taxon-name-part><tp:taxon-name-part taxon-name-part-type="species">australis</tp:taxon-name-part></tp:taxon-name></italic> (<tp:taxon-name><tp:taxon-name-part taxon-name-part-type="family">Rosaceae</tp:taxon-name-part></tp:taxon-name>) as influenced by tree size, livestock and interannual climate variations in the mountains of central Argentina.</article-title><source>New Forests</source><volume>44</volume>(<issue>2</issue>): <fpage>233</fpage>–<lpage>247</lpage>. <ext-link xlink:type="simple" ext-link-type="doi" xlink:href="10.1007/s11056-012-9313-0">https://doi.org/10.1007/s11056-012-9313-0</ext-link></mixed-citation></ref><ref id="B330"><mixed-citation xmlns:xlink="http://www.w3.org/1999/xlink" xlink:type="simple"><person-group><name name-style="western"><surname>Torres</surname><given-names>RC</given-names></name><name name-style="western"><surname>Renison</surname><given-names>D</given-names></name><name name-style="western"><surname>Hensen</surname><given-names>I</given-names></name><name name-style="western"><surname>Suarez</surname><given-names>R</given-names></name><name name-style="western"><surname>Enrico</surname><given-names>L</given-names></name></person-group> (<year>2008</year>) <article-title><italic><tp:taxon-name><tp:taxon-name-part taxon-name-part-type="genus">Polylepis</tp:taxon-name-part><tp:taxon-name-part taxon-name-part-type="species">australis</tp:taxon-name-part></tp:taxon-name></italic>’ regeneration niche in relation to seed dispersal, site characteristics and livestock density.</article-title><source>Forest Ecology and Management</source><volume>254</volume>(<issue>2</issue>): <fpage>255</fpage>–<lpage>260</lpage>. <ext-link xlink:type="simple" ext-link-type="doi" xlink:href="10.1016/j.foreco.2007.08.007">https://doi.org/10.1016/j.foreco.2007.08.007</ext-link></mixed-citation></ref><ref id="B297"><mixed-citation xmlns:xlink="http://www.w3.org/1999/xlink" xlink:type="simple"><person-group><name name-style="western"><surname>Seltmann</surname><given-names>P</given-names></name><name name-style="western"><surname>Hensen</surname><given-names>I</given-names></name><name name-style="western"><surname>Renison</surname><given-names>D</given-names></name><name name-style="western"><surname>Wesche</surname><given-names>K</given-names></name><name name-style="western"><surname>Ploch</surname><given-names>S</given-names></name><name name-style="western"><surname>Dueñas</surname><given-names>JR</given-names></name><name name-style="western"><surname>Cocucci</surname><given-names>A</given-names></name><name name-style="western"><surname>Jung</surname><given-names>K</given-names></name></person-group> (<year>2009b</year>) <article-title>Biparental inbreeding depression, genetic relatedness and progeny vigour in a wind-pollinated treeline species in Argentina.</article-title><source>Plant Ecology</source><volume>205</volume>(<issue>1</issue>): <fpage>155</fpage>–<lpage>164</lpage>. <ext-link xlink:type="simple" ext-link-type="doi" xlink:href="10.1007/s11258-009-9605-4">https://doi.org/10.1007/s11258-009-9605-4</ext-link></mixed-citation></ref><ref id="B258"><mixed-citation xmlns:xlink="http://www.w3.org/1999/xlink" xlink:type="simple"><person-group><name name-style="western"><surname>Renison</surname><given-names>D</given-names></name><name name-style="western"><surname>Hensen</surname><given-names>I</given-names></name><name name-style="western"><surname>Suarez</surname><given-names>R</given-names></name><name name-style="western"><surname>Cingolani</surname><given-names>AM</given-names></name></person-group> (<year>2006</year>) Cover and growth habit of <italic><tp:taxon-name><tp:taxon-name-part taxon-name-part-type="genus">Polylepis</tp:taxon-name-part></tp:taxon-name></italic> woodlands and shrublands in the mountains of central Argentina: Human or environmental influence? Journal of Biogeography 33(5): 876–887. <ext-link xlink:type="simple" ext-link-type="doi" xlink:href="10.1111/j.1365-2699.2006.01455.x">https://doi.org/10.1111/j.1365-2699.2006.01455.x</ext-link></mixed-citation></ref><ref id="B196"><mixed-citation xmlns:xlink="http://www.w3.org/1999/xlink" xlink:type="simple"><person-group><name name-style="western"><surname>Marcora</surname><given-names>PI</given-names></name><name name-style="western"><surname>Renison</surname><given-names>D</given-names></name><name name-style="western"><surname>País-Bosch</surname><given-names>AI</given-names></name><name name-style="western"><surname>Cabido</surname><given-names>MR</given-names></name><name name-style="western"><surname>Tecco</surname><given-names>PA</given-names></name></person-group> (<year>2013</year>) <article-title>The effect of altitude and grazing on seedling establishment of woody species in central Argentina.</article-title><source>Forest Ecology and Management</source><volume>291</volume>: <fpage>300</fpage>–<lpage>307</lpage>. <ext-link xlink:type="simple" ext-link-type="doi" xlink:href="10.1016/j.foreco.2012.11.030">https://doi.org/10.1016/j.foreco.2012.11.030</ext-link></mixed-citation></ref><ref id="B259"><mixed-citation xmlns:xlink="http://www.w3.org/1999/xlink" xlink:type="simple"><person-group><name name-style="western"><surname>Renison</surname><given-names>D</given-names></name><name name-style="western"><surname>Hensen</surname><given-names>I</given-names></name><name name-style="western"><surname>Suarez</surname><given-names>R</given-names></name><name name-style="western"><surname>Cingolani</surname><given-names>AM</given-names></name><name name-style="western"><surname>Marcora</surname><given-names>P</given-names></name><name name-style="western"><surname>Giorgis</surname><given-names>MA</given-names></name></person-group> (<year>2010</year>) Soil conservation in <italic><tp:taxon-name><tp:taxon-name-part taxon-name-part-type="genus">Polylepis</tp:taxon-name-part></tp:taxon-name></italic> mountain forests of Central Argentina: Is livestock reducing our natural capital? Austral Ecology 35(4): 435–443. <ext-link xlink:type="simple" ext-link-type="doi" xlink:href="10.1111/j.1442-9993.2009.02055.x">https://doi.org/10.1111/j.1442-9993.2009.02055.x</ext-link></mixed-citation></ref><ref id="B238"><mixed-citation xmlns:xlink="http://www.w3.org/1999/xlink" xlink:type="simple"><person-group><name name-style="western"><surname>Poca</surname><given-names>M</given-names></name><name name-style="western"><surname>Cingolani</surname><given-names>AM</given-names></name><name name-style="western"><surname>Gurvich</surname><given-names>DE</given-names></name><name name-style="western"><surname>Whitworth-Hulse</surname><given-names>JI</given-names></name><name name-style="western"><surname>Saur Palmieri</surname><given-names>V</given-names></name></person-group> (<year>2018</year>) <article-title>La degradación de los bosques de altura del centro de Argentina reduce su capacidad de almacenamiento de agua.</article-title><source>Ecología Austral</source><volume>28</volume>: <fpage>235</fpage>–<lpage>248</lpage>. <ext-link xlink:type="simple" ext-link-type="doi" xlink:href="10.25260/EA.18.28.1.1.497">https://doi.org/10.25260/EA.18.28.1.1.497</ext-link></mixed-citation></ref><ref id="B270"><mixed-citation xmlns:xlink="http://www.w3.org/1999/xlink" xlink:type="simple"><person-group><name name-style="western"><surname>Robledo</surname><given-names>GL</given-names></name><name name-style="western"><surname>Renison</surname><given-names>D</given-names></name></person-group> (<year>2010</year>) <article-title>Wood-decaying polypores in the mountains of central Argentina in relation to <italic><tp:taxon-name><tp:taxon-name-part taxon-name-part-type="genus">Polylepis</tp:taxon-name-part></tp:taxon-name></italic> forest structure and altitude.</article-title><source>Fungal Ecology</source><volume>3</volume>(<issue>3</issue>): <fpage>178</fpage>–<lpage>184</lpage>. <ext-link xlink:type="simple" ext-link-type="doi" xlink:href="10.1016/j.funeco.2009.10.003">https://doi.org/10.1016/j.funeco.2009.10.003</ext-link></mixed-citation></ref><ref id="B273"><mixed-citation xmlns:xlink="http://www.w3.org/1999/xlink" xlink:type="simple"><person-group><name name-style="western"><surname>Rodriguez</surname><given-names>JM</given-names></name><name name-style="western"><surname>Dominguez</surname><given-names>RED</given-names></name><name name-style="western"><surname>Mayrhofer</surname><given-names>H</given-names></name><name name-style="western"><surname>Passo</surname><given-names>A</given-names></name><name name-style="western"><surname>Renison</surname><given-names>D</given-names></name></person-group> (<year>2020</year>) <article-title>High lichen species richness in <italic><tp:taxon-name><tp:taxon-name-part taxon-name-part-type="genus">Polylepis</tp:taxon-name-part><tp:taxon-name-part taxon-name-part-type="species">australis</tp:taxon-name-part></tp:taxon-name></italic> forest: New records from South America and Argentina.</article-title><source>Plant and Fungal Systematics</source><volume>65</volume>(<issue>2</issue>): <fpage>386</fpage>–<lpage>402</lpage>. <ext-link xlink:type="simple" ext-link-type="doi" xlink:href="10.35535/pfsyst-2020-0027">https://doi.org/10.35535/pfsyst-2020-0027</ext-link></mixed-citation></ref><ref id="B25"><mixed-citation xmlns:xlink="http://www.w3.org/1999/xlink" xlink:type="simple"><person-group><name name-style="western"><surname>Bellis</surname><given-names>LM</given-names></name><name name-style="western"><surname>Rivera</surname><given-names>L</given-names></name><name name-style="western"><surname>Landi</surname><given-names>M</given-names></name><name name-style="western"><surname>Politi</surname><given-names>N</given-names></name></person-group> (<year>2014</year>) <article-title>Distinct summer bird assemblages in two fragments of <italic><tp:taxon-name><tp:taxon-name-part taxon-name-part-type="genus">Polylepis</tp:taxon-name-part></tp:taxon-name></italic> forests in the Southern Yungas of Argentina.</article-title><source>Ornitologia Neotropical</source><volume>25</volume>(<issue>2</issue>): <fpage>195</fpage>–<lpage>206</lpage>.</mixed-citation></ref><ref id="B21"><mixed-citation xmlns:xlink="http://www.w3.org/1999/xlink" xlink:type="simple"><person-group><name name-style="western"><surname>Barri</surname><given-names>FR</given-names></name><name name-style="western"><surname>Toledo</surname><given-names>M</given-names></name><name name-style="western"><surname>Herzog</surname><given-names>P</given-names></name><name name-style="western"><surname>Bellis</surname><given-names>LM</given-names></name><name name-style="western"><surname>Renison</surname><given-names>D</given-names></name></person-group> (<year>2021</year>) <article-title>Avifaunal responses after two decades of <italic><tp:taxon-name><tp:taxon-name-part taxon-name-part-type="genus">Polylepis</tp:taxon-name-part></tp:taxon-name></italic> forest restoration in central Argentina.</article-title><source>Neotropical Biodiversity</source><volume>7</volume>(<issue>1</issue>): <fpage>205</fpage>–<lpage>212</lpage>. <ext-link xlink:type="simple" ext-link-type="doi" xlink:href="10.1080/23766808.2021.1938885">https://doi.org/10.1080/23766808.2021.1938885</ext-link></mixed-citation></ref><ref id="B261"><mixed-citation xmlns:xlink="http://www.w3.org/1999/xlink" xlink:type="simple"><person-group><name name-style="western"><surname>Renison</surname><given-names>D</given-names></name><name name-style="western"><surname>Cuyckens</surname><given-names>GAE</given-names></name><name name-style="western"><surname>Pacheco</surname><given-names>S</given-names></name><name name-style="western"><surname>Guzmán</surname><given-names>GF</given-names></name><name name-style="western"><surname>Grau</surname><given-names>HR</given-names></name><name name-style="western"><surname>Marcora</surname><given-names>P</given-names></name><name name-style="western"><surname>Robledo</surname><given-names>G</given-names></name><name name-style="western"><surname>Cingolani</surname><given-names>AM</given-names></name><name name-style="western"><surname>Dominguez</surname><given-names>J</given-names></name><name name-style="western"><surname>Landi</surname><given-names>M</given-names></name><name name-style="western"><surname>Bellis</surname><given-names>L</given-names></name><name name-style="western"><surname>Hensen</surname><given-names>I</given-names></name></person-group> (<year>2013</year>) <article-title>Distribución y estado de conservación de las poblaciones de árboles y arbustos del género <italic><tp:taxon-name><tp:taxon-name-part taxon-name-part-type="genus">Polylepis</tp:taxon-name-part></tp:taxon-name></italic> (<tp:taxon-name><tp:taxon-name-part taxon-name-part-type="family">Rosaceae</tp:taxon-name-part></tp:taxon-name>) en las montañas de Argentina.</article-title><source>Ecología Austral</source><volume>23</volume>(<issue>1</issue>): <fpage>27</fpage>–<lpage>36</lpage>. <ext-link xlink:type="simple" ext-link-type="doi" xlink:href="10.25260/EA.13.23.1.0.1189">https://doi.org/10.25260/EA.13.23.1.0.1189</ext-link></mixed-citation></ref><ref id="B255"><mixed-citation xmlns:xlink="http://www.w3.org/1999/xlink" xlink:type="simple"><person-group><name name-style="western"><surname>Renison</surname><given-names>D</given-names></name><name name-style="western"><surname>Cingolani</surname><given-names>AM</given-names></name><name name-style="western"><surname>Suarez</surname><given-names>R</given-names></name></person-group> (<year>2002</year>) <article-title>Efectos del fuego sobre un bosquecillo de <italic><tp:taxon-name><tp:taxon-name-part taxon-name-part-type="genus">Polylepis</tp:taxon-name-part><tp:taxon-name-part taxon-name-part-type="species">australis</tp:taxon-name-part></tp:taxon-name></italic> (<tp:taxon-name><tp:taxon-name-part taxon-name-part-type="family">Rosaceae</tp:taxon-name-part></tp:taxon-name>) en las montañas de Córdoba, Argentina.</article-title><source>Revista Chilena de Historia Natural</source><volume>75</volume>(<issue>4</issue>): <fpage>719</fpage>–<lpage>727</lpage>. <ext-link xlink:type="simple" ext-link-type="doi" xlink:href="10.4067/S0716-078X2002000400007">https://doi.org/10.4067/S0716-078X2002000400007</ext-link></mixed-citation></ref><ref id="B8"><mixed-citation xmlns:xlink="http://www.w3.org/1999/xlink" xlink:type="simple"><person-group><name name-style="western"><surname>Argibay</surname><given-names>DS</given-names></name><name name-style="western"><surname>Renison</surname><given-names>D</given-names></name></person-group> (<year>2018</year>) <article-title>Effect of fire and livestock on <italic><tp:taxon-name><tp:taxon-name-part taxon-name-part-type="genus">Polylepis</tp:taxon-name-part><tp:taxon-name-part taxon-name-part-type="species">australis</tp:taxon-name-part></tp:taxon-name></italic> (<tp:taxon-name><tp:taxon-name-part taxon-name-part-type="family">Rosaceae</tp:taxon-name-part></tp:taxon-name>) woodlands along an altitudinal gradient in the mountains of central Argentina.</article-title><source>Bosque (Valdivia)</source><volume>39</volume>(<issue>1</issue>): <fpage>145</fpage>–<lpage>150</lpage>. <ext-link xlink:type="simple" ext-link-type="doi" xlink:href="10.4067/S0717-92002018000100145">https://doi.org/10.4067/S0717-92002018000100145</ext-link></mixed-citation></ref><ref id="B260"><mixed-citation xmlns:xlink="http://www.w3.org/1999/xlink" xlink:type="simple"><person-group><name name-style="western"><surname>Renison</surname><given-names>D</given-names></name><name name-style="western"><surname>Hensen</surname><given-names>I</given-names></name><name name-style="western"><surname>Suarez</surname><given-names>R</given-names></name></person-group> (<year>2011</year>) <article-title>Landscape structural complexity of high-mountain <italic><tp:taxon-name><tp:taxon-name-part taxon-name-part-type="genus">Polylepis</tp:taxon-name-part><tp:taxon-name-part taxon-name-part-type="species">australis</tp:taxon-name-part></tp:taxon-name></italic> forests: A new aspect of restoration goals.</article-title><source>Restoration Ecology</source><volume>19</volume>(<issue>3</issue>): <fpage>390</fpage>–<lpage>398</lpage>. <ext-link xlink:type="simple" ext-link-type="doi" xlink:href="10.1111/j.1526-100X.2009.00555.x">https://doi.org/10.1111/j.1526-100X.2009.00555.x</ext-link></mixed-citation></ref><ref id="B41"><mixed-citation xmlns:xlink="http://www.w3.org/1999/xlink" xlink:type="simple"><person-group><name name-style="western"><surname>Cáceres</surname><given-names>Y</given-names></name><name name-style="western"><surname>Lachmuth</surname><given-names>S</given-names></name><name name-style="western"><surname>Schrieber</surname><given-names>K</given-names></name><name name-style="western"><surname>Marcora</surname><given-names>P</given-names></name><name name-style="western"><surname>Renison</surname><given-names>D</given-names></name><name name-style="western"><surname>Hensen</surname><given-names>I</given-names></name></person-group> (<year>2021</year>) Germination responses of two key mountain tree species to single and combined fire-related stresses: Does elevational origin matter? Flora 280: 151832. <ext-link xlink:type="simple" ext-link-type="doi" xlink:href="10.1016/j.flora.2021.151832">https://doi.org/10.1016/j.flora.2021.151832</ext-link></mixed-citation></ref><ref id="B113"><mixed-citation xmlns:xlink="http://www.w3.org/1999/xlink" xlink:type="simple"><person-group><name name-style="western"><surname>Giorgis</surname><given-names>MA</given-names></name><name name-style="western"><surname>Cingolani</surname><given-names>AM</given-names></name><name name-style="western"><surname>Teich</surname><given-names>I</given-names></name><name name-style="western"><surname>Poca</surname><given-names>M</given-names></name></person-group> (<year>2020</year>) Can livestock coexist with <italic><tp:taxon-name><tp:taxon-name-part taxon-name-part-type="genus">Polylepis</tp:taxon-name-part><tp:taxon-name-part taxon-name-part-type="species">australis</tp:taxon-name-part></tp:taxon-name></italic> forests in mountains of central Argentina? Setting thresholds for a land sharing landscape. Forest Ecology and Management 457: 117728. <ext-link xlink:type="simple" ext-link-type="doi" xlink:href="10.1016/j.foreco.2019.117728">https://doi.org/10.1016/j.foreco.2019.117728</ext-link></mixed-citation></ref><ref id="B62"><mixed-citation xmlns:xlink="http://www.w3.org/1999/xlink" xlink:type="simple"><person-group><name name-style="western"><surname>Cingolani</surname><given-names>AM</given-names></name><name name-style="western"><surname>Renison</surname><given-names>D</given-names></name><name name-style="western"><surname>Tecco</surname><given-names>PA</given-names></name><name name-style="western"><surname>Gurvich</surname><given-names>DE</given-names></name><name name-style="western"><surname>Cabido</surname><given-names>M</given-names></name></person-group> (<year>2008</year>) <article-title>Predicting cover types in a mountain range with long evolutionary grazing history: A GIS approach.</article-title><source>Journal of Biogeography</source><volume>35</volume>(<issue>3</issue>): <fpage>538</fpage>–<lpage>551</lpage>. <ext-link xlink:type="simple" ext-link-type="doi" xlink:href="10.1111/j.1365-2699.2007.01807.x">https://doi.org/10.1111/j.1365-2699.2007.01807.x</ext-link></mixed-citation></ref><ref id="B63"><mixed-citation xmlns:xlink="http://www.w3.org/1999/xlink" xlink:type="simple"><person-group><name name-style="western"><surname>Cingolani</surname><given-names>AM</given-names></name><name name-style="western"><surname>Vaieretti</surname><given-names>MV</given-names></name><name name-style="western"><surname>Giorgis</surname><given-names>MA</given-names></name><name name-style="western"><surname>Poca</surname><given-names>M</given-names></name><name name-style="western"><surname>Tecco</surname><given-names>PA</given-names></name><name name-style="western"><surname>Gurvich</surname><given-names>DE</given-names></name></person-group> (<year>2014</year>) Can livestock grazing maintain landscape diversity and stability in an ecosystem that evolved with wild herbivores? Perspectives in Plant Ecology, Evolution and Systematics 16(4): 143–153. <ext-link xlink:type="simple" ext-link-type="doi" xlink:href="10.1016/j.ppees.2014.04.002">https://doi.org/10.1016/j.ppees.2014.04.002</ext-link></mixed-citation></ref><ref id="B329"><mixed-citation xmlns:xlink="http://www.w3.org/1999/xlink" xlink:type="simple"><person-group><name name-style="western"><surname>Torres</surname><given-names>RC</given-names></name><name name-style="western"><surname>Renison</surname><given-names>D</given-names></name></person-group> (<year>2017</year>) <article-title>Human-induced vegetation changes did not affect tree progeny performance in a seasonally dry forest of central Argentina.</article-title><source>Journal of Arid Environments</source><volume>147</volume>: <fpage>125</fpage>–<lpage>132</lpage>. <ext-link xlink:type="simple" ext-link-type="doi" xlink:href="10.1016/j.jaridenv.2017.07.016">https://doi.org/10.1016/j.jaridenv.2017.07.016</ext-link></mixed-citation></ref><ref id="B7"><mixed-citation xmlns:xlink="http://www.w3.org/1999/xlink" xlink:type="simple"><person-group><name name-style="western"><surname>Aráoz</surname><given-names>E</given-names></name><name name-style="western"><surname>Grau</surname><given-names>HR</given-names></name></person-group> (<year>2010</year>) <article-title>Fire mediated forest encroachment in response to climatic and land use change in subtropical Andean treelines.</article-title><source>Ecosys</source><volume>13</volume>(<issue>7</issue>): <fpage>992</fpage>–<lpage>1005</lpage>. <ext-link xlink:type="simple" ext-link-type="doi" xlink:href="10.1007/s10021-010-9369-7">https://doi.org/10.1007/s10021-010-9369-7</ext-link></mixed-citation></ref><ref id="B176"><mixed-citation xmlns:xlink="http://www.w3.org/1999/xlink" xlink:type="simple"><person-group><name name-style="western"><surname>Landi</surname><given-names>MA</given-names></name><name name-style="western"><surname>Renison</surname><given-names>D</given-names></name></person-group> (<year>2010</year>) <article-title>Forestación con <tp:taxon-name><tp:taxon-name-part taxon-name-part-type="genus">Polylepis</tp:taxon-name-part><tp:taxon-name-part taxon-name-part-type="species">australis</tp:taxon-name-part></tp:taxon-name> en suelos erosionados de las Sierras Grandes de Córdoba: Evaluación del uso de terrazas y vegetación nodriza.</article-title><source>Ecología Austral</source><volume>20</volume>(<issue>1</issue>): <fpage>47</fpage>–<lpage>55</lpage>.</mixed-citation></ref><ref id="B296"><mixed-citation xmlns:xlink="http://www.w3.org/1999/xlink" xlink:type="simple"><person-group><name name-style="western"><surname>Seltmann</surname><given-names>P</given-names></name><name name-style="western"><surname>Cocucci</surname><given-names>A</given-names></name><name name-style="western"><surname>Renison</surname><given-names>D</given-names></name><name name-style="western"><surname>Cierjacks</surname><given-names>A</given-names></name><name name-style="western"><surname>Hensen</surname><given-names>I</given-names></name></person-group> (<year>2009a</year>) <article-title>Mating system, outcrossing distance effects and pollen availability in the wind-pollinated treeline species <italic><tp:taxon-name><tp:taxon-name-part taxon-name-part-type="genus">Polylepis</tp:taxon-name-part><tp:taxon-name-part taxon-name-part-type="species">australis</tp:taxon-name-part></tp:taxon-name></italic> BITT. (<tp:taxon-name><tp:taxon-name-part taxon-name-part-type="family">Rosaceae</tp:taxon-name-part></tp:taxon-name>).</article-title><source>Basic and Applied Ecology</source><volume>10</volume>(<issue>1</issue>): <fpage>52</fpage>–<lpage>60</lpage>. <ext-link xlink:type="simple" ext-link-type="doi" xlink:href="10.1016/j.baae.2007.11.008">https://doi.org/10.1016/j.baae.2007.11.008</ext-link></mixed-citation></ref><ref id="B28"><mixed-citation xmlns:xlink="http://www.w3.org/1999/xlink" xlink:type="simple"><person-group><name name-style="western"><surname>Bitter</surname><given-names>G</given-names></name></person-group> (<year>1911</year>) Revision der Gattung <italic><tp:taxon-name><tp:taxon-name-part taxon-name-part-type="genus">Polylepis</tp:taxon-name-part></tp:taxon-name></italic>. Botanische Jahrbücher für Systematik 45: 564–656.</mixed-citation></ref><ref id="B290"><mixed-citation xmlns:xlink="http://www.w3.org/1999/xlink" xlink:type="simple"><person-group><name name-style="western"><surname>Schmidt-Lebuhn</surname><given-names>AN</given-names></name><name name-style="western"><surname>Fuchs</surname><given-names>J</given-names></name><name name-style="western"><surname>Hertel</surname><given-names>D</given-names></name><name name-style="western"><surname>Hirsch</surname><given-names>H</given-names></name><name name-style="western"><surname>Toivonen</surname><given-names>J</given-names></name><name name-style="western"><surname>Kessler</surname><given-names>M</given-names></name></person-group> (<year>2010</year>) <article-title>An Andean radiation: Polyploidy in the tree genus <italic><tp:taxon-name><tp:taxon-name-part taxon-name-part-type="genus">Polylepis</tp:taxon-name-part></tp:taxon-name></italic> (<tp:taxon-name><tp:taxon-name-part taxon-name-part-type="family">Rosaceae</tp:taxon-name-part></tp:taxon-name>, Sanguisorbeae).</article-title><source>Plant Biology</source><volume>12</volume>(<issue>6</issue>): <fpage>917</fpage>–<lpage>926</lpage>. <ext-link xlink:type="simple" ext-link-type="doi" xlink:href="10.1111/j.1438-8677.2009.00297.x">https://doi.org/10.1111/j.1438-8677.2009.00297.x</ext-link></mixed-citation></ref><ref id="B171"><mixed-citation xmlns:xlink="http://www.w3.org/1999/xlink" xlink:type="simple"><person-group><name name-style="western"><surname>Kessler</surname><given-names>M</given-names></name><name name-style="western"><surname>Toivonen</surname><given-names>JM</given-names></name><name name-style="western"><surname>Sylvester</surname><given-names>SP</given-names></name><name name-style="western"><surname>Kluge</surname><given-names>J</given-names></name><name name-style="western"><surname>Hertel</surname><given-names>D</given-names></name></person-group> (<year>2014</year>) Elevational patterns of <italic><tp:taxon-name><tp:taxon-name-part taxon-name-part-type="genus">Polylepis</tp:taxon-name-part></tp:taxon-name></italic> tree height (<tp:taxon-name><tp:taxon-name-part taxon-name-part-type="family">Rosaceae</tp:taxon-name-part></tp:taxon-name>) in the high Andes of Peru: Role of human impact and climatic conditions. Frontiers in Plant Science 5(May): e194. [12 pp] <ext-link xlink:type="simple" ext-link-type="doi" xlink:href="10.3389/fpls.2014.00194">https://doi.org/10.3389/fpls.2014.00194</ext-link></mixed-citation></ref><ref id="B308"><mixed-citation xmlns:xlink="http://www.w3.org/1999/xlink" xlink:type="simple"><person-group><name name-style="western"><surname>Soltis</surname><given-names>DE</given-names></name><name name-style="western"><surname>Soltis</surname><given-names>PS</given-names></name><name name-style="western"><surname>Schemske</surname><given-names>DW</given-names></name><name name-style="western"><surname>Hancock</surname><given-names>JF</given-names></name><name name-style="western"><surname>Thompson</surname><given-names>JN</given-names></name><name name-style="western"><surname>Husband</surname><given-names>BC</given-names></name><name name-style="western"><surname>Judd</surname><given-names>WS</given-names></name></person-group> (<year>2007</year>) Autopolyploidy in angiosperms: Have we grossly underestimated the number of species? Taxon 56(1): 13–30. <ext-link xlink:type="simple" ext-link-type="uri" xlink:href="https://www.jstor.org/stable/25065732">https://www.jstor.org/stable/25065732</ext-link></mixed-citation></ref></ref-list></tp:taxon-treatment>
