# Supplementary material for: ﻿A monograph of the genus Polylepis (Rosaceae)
Source: PhytoKeys. 2022 Aug 1;203:1–274. doi: 10.3897/phytokeys.203.83529 (PMC9849045; doi:10.3897/phytokeys.203.83529)
Supplement: XML Treatment for Polylepis neglecta [file phytokeys.203.83529-treatment32.xml]

<!DOCTYPE tp:taxon-treatment
  PUBLIC "-//TaxonX//DTD Taxonomic Treatment Publishing DTD v0 20100105//EN" "tax-treatment-NSO.dtd">
<tp:taxon-treatment xmlns:tp="http://www.plazi.org/taxpub"><tp:treatment-meta><kwd-group><label>Taxon classification</label><kwd>
              <named-content content-type="kingdom">Plantae</named-content>
            </kwd><kwd>
              <named-content content-type="order">Rosales</named-content>
            </kwd><kwd>
              <named-content content-type="family">Rosaceae</named-content>
            </kwd></kwd-group><mixed-citation publication-type="journal"><person-group><name><surname>Boza Espinoza</surname><given-names>Tatiana Erika</given-names></name><name><surname>Kessler</surname><given-names>Michael</given-names></name></person-group><article-title>﻿A monograph of the genus <italic><tp:taxon-name><tp:taxon-name-part taxon-name-part-type="genus" reg="Polylepis">Polylepis</tp:taxon-name-part></tp:taxon-name></italic> (<tp:taxon-name><tp:taxon-name-part taxon-name-part-type="family">Rosaceae</tp:taxon-name-part></tp:taxon-name>)</article-title><source>PhytoKeys</source><day>01</day><month>08</month><year>2022</year><volume>203</volume><fpage>1</fpage><lpage>274</lpage><pub-id pub-id-type="doi">10.3897/phytokeys.203.83529</pub-id></mixed-citation></tp:treatment-meta><tp:nomenclature><label>﻿24.</label><tp:taxon-name>
            <object-id xmlns:xlink="http://www.w3.org/1999/xlink" content-type="arpha" xlink:type="simple">94018C15-F67B-5189-ADE8-9CE06264C321</object-id>
            <tp:taxon-name-part taxon-name-part-type="genus" reg="Polylepis">Polylepis</tp:taxon-name-part>
            <tp:taxon-name-part taxon-name-part-type="species" reg="neglecta">neglecta</tp:taxon-name-part>
          </tp:taxon-name><tp:taxon-authority>M. Kessler, Candollea 50(1): 140. 1995.</tp:taxon-authority><xref ref-type="fig" rid="F65">Figs 65</xref><xref ref-type="fig" rid="F66">, 66</xref></tp:nomenclature><tp:treatment-sec sec-type="material" id="SECID0EFUKO"><title>Type.</title><p>Bolivia. Potosi: Prov. Bilbao, 31 km SW Acacio on road to Sacaca and Uncia, <named-content xmlns:xlink="http://www.w3.org/1999/xlink" content-type="dwc:verbatimCoordinates" xlink:type="simple"><named-content content-type="geo-json" specific-use="{&#34;type&#34;:&#34;Point&#34;,&#34;coordinates&#34;:[-66.133333,-18.100000]}" id="NCID0EOUKO" xlink:type="simple">18°06'S, 66°08'W</named-content></named-content>, 3500 m, 22 Aug 1991, <italic>Kessler 3410</italic> (holotype: LPB!; isotypes: AUU!, F!, G!, GOET!, MO!, NY, US!, USM!).</p><fig id="F65" position="float" orientation="portrait"><object-id xmlns:xlink="http://www.w3.org/1999/xlink" content-type="doi" xlink:type="simple">10.3897/phytokeys.203.83529.figure65</object-id><object-id xmlns:xlink="http://www.w3.org/1999/xlink" content-type="arpha" xlink:type="simple">A435A8F9-2E57-5AC2-8DB0-E65E156A282A</object-id><label>Figure 65.</label><caption><p><italic><tp:taxon-name><tp:taxon-name-part taxon-name-part-type="genus" reg="Polylepis">Polylepis</tp:taxon-name-part><tp:taxon-name-part taxon-name-part-type="species" reg="neglecta">neglecta</tp:taxon-name-part></tp:taxon-name></italic> M.Kessler <bold>A</bold> flowering branches <bold>B</bold> inflorescence and lower leaf surface <bold>C</bold> fruiting branch. Scale bars: 3 cm (<bold>A</bold>); 5 mm (<bold>B, C</bold>). Photographs by M. Kessler.</p></caption><graphic xmlns:xlink="http://www.w3.org/1999/xlink" xlink:href="phytokeys-203-001_article-83529__-g065.jpg" position="float" orientation="portrait" xlink:type="simple" id="oo_721382.jpg"><uri content-type="original_file" xlink:type="simple">https://binary.pensoft.net/fig/721382</uri></graphic></fig></tp:treatment-sec><tp:treatment-sec sec-type="description" id="SECID0EXVKO"><title>Description.</title><p><bold><italic>Trees</italic></bold> 4–12 m tall. <bold><italic>Leaves</italic></bold> slightly congested at the branch tips, imparipinnate with 3–4 pairs of leaflets, obtrullate in outline, (3.9–)4.6–7.1(–8.5) × (2.7–)3.2–5.3 cm; rachises glabrescent to sparsely hispid, points of leaflet attachment with a tuft of long, white hairs; stipular sheaths apically acute with spurs, glabrescent to sparsely hispid on the outer surfaces; leaflets elliptic in outline, second pair from the terminal leaflet the largest, one of this pair 1.6–2.9 × 0.6–1.2 cm; margin serrate with 12–18 teeth, apically acute, basally unequally cordate; upper leaflet surfaces glabrous; lower leaflet surfaces glabrous or puberulous. <bold><italic>Inflorescences</italic></bold> branched, pendant, (4.3–)5.2–12.7(–14.0) cm long, bearing 14–27 flowers; floral bracts 2.8–4.6 mm long, narrowly triangular, glabrous to sparsely hispid on the outer surface; rachises glabrous. <bold><italic>Flowers</italic></bold> 4.6–6.3 mm diam.; sepals 4, ovate, green, sparsely hispid outside; stamens 7–20, anthers orbicular, with a dense tuft of straight white hairs on the upper half; styles fimbriate, 1.5–2.2 mm long. <bold><italic>Fruits</italic></bold> turbinate, with 2–3(–4) irregular and pronounced wings, glabrous or sparsely hispid; 4.8–9.8 × 3.4–5.5 mm including spines. <bold><italic>Diploid</italic></bold> and <bold><italic>hexaploid</italic></bold>.</p><fig id="F66" position="float" orientation="portrait"><object-id xmlns:xlink="http://www.w3.org/1999/xlink" content-type="doi" xlink:type="simple">10.3897/phytokeys.203.83529.figure66</object-id><object-id xmlns:xlink="http://www.w3.org/1999/xlink" content-type="arpha" xlink:type="simple">8B11469F-41C7-5405-9B29-B86236F9C386</object-id><label>Figure 66.</label><caption><p><italic><tp:taxon-name><tp:taxon-name-part taxon-name-part-type="genus" reg="Polylepis">Polylepis</tp:taxon-name-part><tp:taxon-name-part taxon-name-part-type="species" reg="neglecta">neglecta</tp:taxon-name-part></tp:taxon-name></italic> M.Kessler <bold>A</bold> flowering branch <bold>B</bold> lower leaf surface <bold>C</bold> upper leaf surface <bold>D</bold> stipular sheaths <bold>E</bold> fruits (<bold>A</bold><italic>Kessler 3533</italic><bold>B</bold><italic>Kessler 3536</italic><bold>C</bold><italic>Kessler 3628</italic><bold>D</bold><italic>Kessler 3634</italic><bold>E</bold><italic>Kessler 3019</italic>). Scale bars: 4 cm (<bold>A</bold>); 3 cm (<bold>B</bold>); 9 mm (<bold>E</bold>). Photographs by T. E. Boza E.</p></caption><graphic xmlns:xlink="http://www.w3.org/1999/xlink" xlink:href="phytokeys-203-001_article-83529__-g066.jpg" position="float" orientation="portrait" xlink:type="simple" id="oo_721383.jpg"><uri content-type="original_file" xlink:type="simple">https://binary.pensoft.net/fig/721383</uri></graphic></fig></tp:treatment-sec><tp:treatment-sec sec-type="distribution" id="SECID0EQYKO"><title>Distribution, habitat and ecology.</title><p><italic><tp:taxon-name><tp:taxon-name-part taxon-name-part-type="genus" reg="Polylepis">Polylepis</tp:taxon-name-part><tp:taxon-name-part taxon-name-part-type="species" reg="neglecta">neglecta</tp:taxon-name-part></tp:taxon-name></italic> is endemic to central Bolivia. It occurs in the Boliviano-Tucumanic Forest at 2100–3700 m elevation (Fig. <xref ref-type="fig" rid="F73">73</xref>). It often occurs together with <italic><tp:taxon-name><tp:taxon-name-part taxon-name-part-type="genus" reg="Polylepis">P.</tp:taxon-name-part><tp:taxon-name-part taxon-name-part-type="species" reg="hieronymi">hieronymi</tp:taxon-name-part></tp:taxon-name></italic> and <italic><tp:taxon-name><tp:taxon-name-part taxon-name-part-type="genus" reg="Polylepis">P.</tp:taxon-name-part><tp:taxon-name-part taxon-name-part-type="species" reg="besseri">besseri</tp:taxon-name-part></tp:taxon-name></italic> or in mixed forest with <italic><tp:taxon-name><tp:taxon-name-part taxon-name-part-type="genus" reg="Podocarpus">Podocarpus</tp:taxon-name-part><tp:taxon-name-part taxon-name-part-type="species" reg="parlatorei">parlatorei</tp:taxon-name-part></tp:taxon-name></italic>, <italic><tp:taxon-name><tp:taxon-name-part taxon-name-part-type="genus" reg="Alnus">Alnus</tp:taxon-name-part><tp:taxon-name-part taxon-name-part-type="species" reg="acuminata">acuminata</tp:taxon-name-part></tp:taxon-name></italic>, <italic><tp:taxon-name><tp:taxon-name-part taxon-name-part-type="genus" reg="Juglans">Juglans</tp:taxon-name-part><tp:taxon-name-part taxon-name-part-type="species" reg="australis">australis</tp:taxon-name-part></tp:taxon-name></italic>, <italic><tp:taxon-name><tp:taxon-name-part taxon-name-part-type="genus" reg="Azara">Azara</tp:taxon-name-part><tp:taxon-name-part taxon-name-part-type="species" reg="salicifolia">salicifolia</tp:taxon-name-part></tp:taxon-name></italic>, <italic><tp:taxon-name><tp:taxon-name-part taxon-name-part-type="genus" reg="Fagara">Fagara</tp:taxon-name-part><tp:taxon-name-part taxon-name-part-type="species" reg="coco">coco</tp:taxon-name-part></tp:taxon-name></italic>, <italic><tp:taxon-name><tp:taxon-name-part taxon-name-part-type="genus" reg="Prunus">Prunus</tp:taxon-name-part><tp:taxon-name-part taxon-name-part-type="species" reg="tucumanensis">tucumanensis</tp:taxon-name-part></tp:taxon-name></italic>, <italic><tp:taxon-name><tp:taxon-name-part taxon-name-part-type="genus" reg="Schinus">Schinus</tp:taxon-name-part><tp:taxon-name-part taxon-name-part-type="species" reg="microphyllus">microphyllus</tp:taxon-name-part></tp:taxon-name></italic> and <italic><tp:taxon-name><tp:taxon-name-part taxon-name-part-type="genus" reg="Escallonia">Escallonia</tp:taxon-name-part><tp:taxon-name-part taxon-name-part-type="species" reg="millegrana">millegrana</tp:taxon-name-part></tp:taxon-name></italic> (<xref ref-type="bibr" rid="B162">Kessler 1995b</xref>; <xref ref-type="bibr" rid="B221">Navarro and Maldonado 2002</xref>; <xref ref-type="bibr" rid="B222">Navarro et al. 2005</xref>; <xref ref-type="bibr" rid="B108">Gareca et al. 2010</xref>). In <italic><tp:taxon-name><tp:taxon-name-part taxon-name-part-type="genus" reg="Polylepis">P.</tp:taxon-name-part><tp:taxon-name-part taxon-name-part-type="species" reg="neglecta">neglecta</tp:taxon-name-part></tp:taxon-name></italic>, a germination rate of 10% has been recorded (<xref ref-type="bibr" rid="B344">Vega et al. 2018</xref>). The seeds have low humidity, being able to be treated as orthodox seeds with the capability of being stored for a long time without losing their germinative power (<xref ref-type="bibr" rid="B344">Vega et al. 2018</xref>).</p></tp:treatment-sec><tp:treatment-sec sec-type="conservation status" id="SECID0EW4KO"><title>Conservation status.</title><p>The <abbrev xmlns:xlink="http://www.w3.org/1999/xlink" xlink:title="Extent of Occurrence" id="ABBRID0E34KO" xlink:type="simple">EOO</abbrev> for <italic><tp:taxon-name><tp:taxon-name-part taxon-name-part-type="genus" reg="Polylepis">Polylepis</tp:taxon-name-part><tp:taxon-name-part taxon-name-part-type="species" reg="neglecta">neglecta</tp:taxon-name-part></tp:taxon-name></italic> is estimated as 24,431 km<sup>2</sup>, the <abbrev xmlns:xlink="http://www.w3.org/1999/xlink" xlink:title="area of occupancy" id="ABBRID0EN5KO" xlink:type="simple">AOO</abbrev> is assessed at 44 km<sup>2</sup> and it is known from nine locations. The species was categorized as <abbrev xmlns:xlink="http://www.w3.org/1999/xlink" xlink:title="Vulnerable" id="ABBRID0ET5KO" xlink:type="simple">VU</abbrev> (A1acd, B1+2c) by <xref ref-type="bibr" rid="B227">Oldfield et al. (1998)</xref>. Later, based on its severely fragmented habitat and the constant deterioration by collection of firewood for charcoal and fire regimens, it was listed as <abbrev xmlns:xlink="http://www.w3.org/1999/xlink" xlink:title="Vulnerable" id="ABBRID0E25KO" xlink:type="simple">VU</abbrev> (B1ab(ii,iii)) in the Red List of Bolivia (<xref ref-type="bibr" rid="B13">Arrázola and Coronado 2012</xref>). It does not occur in any protected area and the agricultural expansion, logging and fire regime are reducing populations. Based on its fragmented and degraded distribution and the lack of habitat protection, we assess <italic><tp:taxon-name><tp:taxon-name-part taxon-name-part-type="genus" reg="Polylepis">P.</tp:taxon-name-part><tp:taxon-name-part taxon-name-part-type="species" reg="neglecta">neglecta</tp:taxon-name-part></tp:taxon-name></italic> as Vulnerable (A1,2a, B1a+B2a, C2a).</p></tp:treatment-sec><tp:treatment-sec sec-type="notes" id="SECID0EO6KO"><title>Notes.</title><p>For morphological similarities, see under <italic><tp:taxon-name><tp:taxon-name-part taxon-name-part-type="genus" reg="Polylepis">P.</tp:taxon-name-part><tp:taxon-name-part taxon-name-part-type="species" reg="hieronymi">hieronymi</tp:taxon-name-part></tp:taxon-name></italic> and <italic><tp:taxon-name><tp:taxon-name-part taxon-name-part-type="genus" reg="Polylepis">P.</tp:taxon-name-part><tp:taxon-name-part taxon-name-part-type="species" reg="australis">australis</tp:taxon-name-part></tp:taxon-name></italic>.</p></tp:treatment-sec><tp:treatment-sec sec-type="material" id="SECID0EKALO"><title>Specimens examined.</title><p><bold>Bolivia. Chuquisaca</bold>: Azurduy, ca. 20 km NW Tarvita on road to Tarabuco, <named-content xmlns:xlink="http://www.w3.org/1999/xlink" content-type="dwc:verbatimCoordinates" xlink:type="simple"><named-content content-type="geo-json" specific-use="{&#34;type&#34;:&#34;Point&#34;,&#34;coordinates&#34;:[-64.566667,-19.900000]}" id="NCID0EVALO" xlink:type="simple">19°54'S, 064°34'W</named-content></named-content>, 2900 m, 24 September 1991, <italic>Kessler 3434</italic> (AAU!, GOET!); ca. 20 km NW Tarvita on road to Tarabuco, <named-content xmlns:xlink="http://www.w3.org/1999/xlink" content-type="dwc:verbatimCoordinates" xlink:type="simple"><named-content content-type="geo-json" specific-use="{&#34;type&#34;:&#34;Point&#34;,&#34;coordinates&#34;:[-64.566667,-19.900000]}" id="NCID0E6ALO" xlink:type="simple">19°54'S, 064°34'W</named-content></named-content>, 2900 m, 24 September 1991, <italic>Kessler 3435</italic> (GOET!); <italic>3436</italic>; <italic>3437</italic> (AAU!, GOET!); <italic>3625</italic>; <italic>3626</italic>; <italic>3627</italic>; <italic>3628</italic>; <italic>3629</italic>; <italic>3630</italic>; <italic>3631</italic>; <italic>3633</italic>; <italic>3634</italic>; <italic>3635</italic>; <italic>3663</italic>; <italic>3664</italic>; <italic>3665</italic>; <italic>3666</italic>; <italic>3667</italic>; <italic>3668</italic> (GOET!). Belisario Boeto, trayecto Villa Serrano hacia la comunidad de Tampa Mayu y Nuevo Mundo hacia el Cuenca del Río Grande, <named-content xmlns:xlink="http://www.w3.org/1999/xlink" content-type="dwc:verbatimCoordinates" xlink:type="simple"><named-content content-type="geo-json" specific-use="{&#34;type&#34;:&#34;Point&#34;,&#34;coordinates&#34;:[-64.315278,-19.001111]}" id="NCID0ENCLO" xlink:type="simple">19°00'04"S, 064°18'55"W</named-content></named-content>, 1250 m, 12 October 2007, <italic>Cervantes 164</italic> (HSB, MO!); 8 km SW Nuevo Mundo on road to Padilla, <named-content xmlns:xlink="http://www.w3.org/1999/xlink" content-type="dwc:verbatimCoordinates" xlink:type="simple"><named-content content-type="geo-json" specific-use="{&#34;type&#34;:&#34;Point&#34;,&#34;coordinates&#34;:[-64.183333,-19.416667]}" id="NCID0EXCLO" xlink:type="simple">19°25'S, 064°11'W</named-content></named-content>, 2500 m, 07 October 1991, <italic>Kessler 3316</italic> (AAU!, GOET!); 18 km de Villa Serrano hacia Valle Grande, <named-content xmlns:xlink="http://www.w3.org/1999/xlink" content-type="dwc:verbatimCoordinates" xlink:type="simple"><named-content content-type="geo-json" specific-use="{&#34;type&#34;:&#34;Point&#34;,&#34;coordinates&#34;:[-64.333333,-18.950000]}" id="NCID0EBDLO" xlink:type="simple">18°57'S, 064°20'W</named-content></named-content>, 2500 m, 27 August 1994, <italic>Moraes 1840</italic> (LPB); 18 m by road NE of Villa Serrano on road to Nuevo Mundo, <named-content xmlns:xlink="http://www.w3.org/1999/xlink" content-type="dwc:verbatimCoordinates" xlink:type="simple"><named-content content-type="geo-json" specific-use="{&#34;type&#34;:&#34;Point&#34;,&#34;coordinates&#34;:[-64.334444,-19.011667]}" id="NCID0ELDLO" xlink:type="simple">19°00'42"S, 064°20'04"W</named-content></named-content>, 2550 m, 20 July 2004, <italic>Nee 52789</italic> (MO!, NY, USZ); Municipio de Villa Serrano, Comunidad de Ovejeros, <named-content xmlns:xlink="http://www.w3.org/1999/xlink" content-type="dwc:verbatimCoordinates" xlink:type="simple"><named-content content-type="geo-json" specific-use="{&#34;type&#34;:&#34;Point&#34;,&#34;coordinates&#34;:[-64.338889,-19.025556]}" id="NCID0EVDLO" xlink:type="simple">19°01'32"S, 064°20'20"W</named-content></named-content>, 2489 m, 18 December 2003, <italic>Portal 618</italic> (HSB, MO!). Tomina, Padilla 26 kms hacia Monteagudo, 2600 m, 08 March 1981, <italic>Beck 6323</italic> (GOET!); ca. 20 km SE Padilla on road to Monteagudo, <named-content xmlns:xlink="http://www.w3.org/1999/xlink" content-type="dwc:verbatimCoordinates" xlink:type="simple"><named-content content-type="geo-json" specific-use="{&#34;type&#34;:&#34;Point&#34;,&#34;coordinates&#34;:[-64.266667,-19.050000]}" id="NCID0EBELO" xlink:type="simple">19°03'S, 064°16'W</named-content></named-content>, 2450 m, 07 October 1991, <italic>Kessler 3320</italic> (GOET!). <bold>Cochabamba</bold>: Mizque, <named-content xmlns:xlink="http://www.w3.org/1999/xlink" content-type="dwc:verbatimCoordinates" xlink:type="simple"><named-content content-type="geo-json" specific-use="{&#34;type&#34;:&#34;Point&#34;,&#34;coordinates&#34;:[-65.433333,-17.816667]}" id="NCID0ENELO" xlink:type="simple">17°49'S, 065°26'W</named-content></named-content>, 3200 m, 05 May 1987, <italic>Estenssoro 802</italic> (LPB). s.d., <italic>Saravia 1165</italic> (BOLV). <bold>Potosí</bold>: Alonso de Ibanez, antes de llegar a Chiro Q’asa, 18 March 1993, <italic>Torrico 198</italic> (GOET!); <italic>199</italic> (GOET!). Gral. Bilbao, 31 km SW de Acacio, camino Sacaca y Uncia, <named-content xmlns:xlink="http://www.w3.org/1999/xlink" content-type="dwc:verbatimCoordinates" xlink:type="simple"><named-content content-type="geo-json" specific-use="{&#34;type&#34;:&#34;Point&#34;,&#34;coordinates&#34;:[-66.133333,-18.100000]}" id="NCID0E6ELO" xlink:type="simple">18°06'S, 066°08'W</named-content></named-content>, 3500 m, 22 August 1991, <italic>Kessler 3019</italic> (GOET!, LPB, MO!); 31 km SW Acacio on road to Sacaca and Uncia, <named-content xmlns:xlink="http://www.w3.org/1999/xlink" content-type="dwc:verbatimCoordinates" xlink:type="simple"><named-content content-type="geo-json" specific-use="{&#34;type&#34;:&#34;Point&#34;,&#34;coordinates&#34;:[-66.133333,-18.100000]}" id="NCID0EJFLO" xlink:type="simple">18°06'S, 066°08'W</named-content></named-content>, 3500 m, 22 August 1991, <italic>Kessler 3411</italic> (AAU!, GOET!); <italic>3522</italic>; <italic>3523</italic>; <italic>3524</italic>; <italic>3525</italic>; <italic>3526</italic>; <italic>3528</italic>; <italic>3529</italic>; <italic>3531</italic>; <italic>3532</italic>; <italic>3533</italic>; <italic>3534</italic>; <italic>3535</italic>; <italic>3536</italic>; <italic>3537</italic>; <italic>3538</italic>; <italic>3539</italic>; <italic>3540</italic>; <italic>3541</italic>; <italic>3542</italic> ; <italic>3543</italic>; <italic>3544</italic>; <italic>3545</italic>; <italic>3546</italic>; <italic>3547</italic>; <italic>3548</italic>; <italic>3550</italic>; <italic>3551</italic>; <italic>3552</italic>; <italic>3555</italic>; <italic>3647</italic> (GOET!). San Pedro de Buena Vista, Bilbao 31 km. SW Acacio on road to Sacaca and Uncia, <named-content xmlns:xlink="http://www.w3.org/1999/xlink" content-type="dwc:verbatimCoordinates" xlink:type="simple"><named-content content-type="geo-json" specific-use="{&#34;type&#34;:&#34;Point&#34;,&#34;coordinates&#34;:[-66.133333,-18.100000]}" id="NCID0EPHLO" xlink:type="simple">18°06'S, 066°08'W</named-content></named-content>, 3500 m, 22 August 1991, <italic>Kessler 3410</italic> (AAU!, G, GOET!, LPB, MO!, NY, US!, USM!). <bold>Santa Cruz</bold>: Comarapa, about 25 km from Pojo, the road Cochabamba–Santa Cruz about 215 km from Cochabamba, <named-content xmlns:xlink="http://www.w3.org/1999/xlink" content-type="dwc:verbatimCoordinates" xlink:type="simple"><named-content content-type="geo-json" specific-use="{&#34;type&#34;:&#34;Point&#34;,&#34;coordinates&#34;:[-64.666667,-17.833333]}" id="NCID0E2HLO" xlink:type="simple">17°50'S, 064°40'W</named-content></named-content>, 2950 m, 21 April 1987, <italic>Brandbyge 717</italic> (AAU!). Manuel Maria Caballero, ca. 55 km W Comarapa on road to Cochabmaba, <named-content xmlns:xlink="http://www.w3.org/1999/xlink" content-type="dwc:verbatimCoordinates" xlink:type="simple"><named-content content-type="geo-json" specific-use="{&#34;type&#34;:&#34;Point&#34;,&#34;coordinates&#34;:[-64.700000,-17.833333]}" id="NCID0EFILO" xlink:type="simple">17°50'S, 064°42'W</named-content></named-content>, 2600 m, 06 October 1991, <italic>Kessler 3302</italic> (AAU!); ca. 50 km W Comarapa on road to Cochabamba, <named-content xmlns:xlink="http://www.w3.org/1999/xlink" content-type="dwc:verbatimCoordinates" xlink:type="simple"><named-content content-type="geo-json" specific-use="{&#34;type&#34;:&#34;Point&#34;,&#34;coordinates&#34;:[-64.683333,-17.833333]}" id="NCID0EPILO" xlink:type="simple">17°50'S, 064°41'W</named-content></named-content>, 2800 m, 06 October 1991, <italic>Kessler 3303</italic> (GOET!); Siberia, alrrededores de la escuela y tramo de 2 km al S bajando por el camino a Oconi. Ladera SSW, <named-content xmlns:xlink="http://www.w3.org/1999/xlink" content-type="dwc:verbatimCoordinates" xlink:type="simple"><named-content content-type="geo-json" specific-use="{&#34;type&#34;:&#34;Point&#34;,&#34;coordinates&#34;:[-64.750000,-17.833333]}" id="NCID0EZILO" xlink:type="simple">17°50'S, 064°45'W</named-content></named-content>, 25 July 2000, <italic>Vargas 4975</italic> (GOET!, NY, USZ).</p></tp:treatment-sec><tp:treatment-sec><!--Section generated to contain objects referenced in tp:taxon-treatment.--><fig id="F73" position="float" orientation="portrait"><object-id xmlns:xlink="http://www.w3.org/1999/xlink" content-type="doi" xlink:type="simple">10.3897/phytokeys.203.83529.figure73</object-id><object-id xmlns:xlink="http://www.w3.org/1999/xlink" content-type="arpha" xlink:type="simple">0A22445D-8F33-543C-A761-283152165587</object-id><label>Figure 73.</label><caption><p>Geographical distribution of the species of the sections <italic><tp:taxon-name><tp:taxon-name-part taxon-name-part-type="genus" reg="Australes">Australes</tp:taxon-name-part></tp:taxon-name></italic> and <italic><tp:taxon-name><tp:taxon-name-part taxon-name-part-type="genus" reg="Subsericantes">Subsericantes</tp:taxon-name-part></tp:taxon-name></italic>.</p></caption><graphic xmlns:xlink="http://www.w3.org/1999/xlink" xlink:href="phytokeys-203-001_article-83529__-g073.jpg" position="float" orientation="portrait" xlink:type="simple" id="oo_721390.jpg"><uri content-type="original_file" xlink:type="simple">https://binary.pensoft.net/fig/721390</uri></graphic></fig></tp:treatment-sec><ref-list><ref id="B162"><mixed-citation xmlns:xlink="http://www.w3.org/1999/xlink" xlink:type="simple"><person-group><name name-style="western"><surname>Kessler</surname><given-names>M</given-names></name></person-group> (<year>1995b</year>) <article-title>The genus <italic><tp:taxon-name><tp:taxon-name-part taxon-name-part-type="genus">Polylepis</tp:taxon-name-part></tp:taxon-name></italic> (<tp:taxon-name><tp:taxon-name-part taxon-name-part-type="family">Rosaceae</tp:taxon-name-part></tp:taxon-name>) in Bolivia.</article-title><source>Candollea</source><volume>42</volume>: <fpage>131</fpage>–<lpage>171</lpage>.</mixed-citation></ref><ref id="B221"><mixed-citation xmlns:xlink="http://www.w3.org/1999/xlink" xlink:type="simple"><person-group><name name-style="western"><surname>Navarro</surname><given-names>G</given-names></name><name name-style="western"><surname>Maldonado</surname><given-names>M</given-names></name></person-group> (<year>2002</year>) Geografía ecológica de Bolivia. Vegetación y ambientes acuáticos. (Ed.) Centro de Ecología Simón I. Patiño, Cochabamba, Bolivia.</mixed-citation></ref><ref id="B222"><mixed-citation xmlns:xlink="http://www.w3.org/1999/xlink" xlink:type="simple"><person-group><name name-style="western"><surname>Navarro</surname><given-names>G</given-names></name><name name-style="western"><surname>Molina</surname><given-names>JA</given-names></name><name name-style="western"><surname>De La Barra</surname><given-names>N</given-names></name></person-group> (<year>2005</year>) <article-title>Classification of the high-Andean <italic><tp:taxon-name><tp:taxon-name-part taxon-name-part-type="genus">Polylepis</tp:taxon-name-part></tp:taxon-name></italic> forests in Bolivia.</article-title><source>Plant Ecology</source><volume>176</volume>(<issue>1</issue>): <fpage>113</fpage>–<lpage>130</lpage>. <ext-link xlink:type="simple" ext-link-type="doi" xlink:href="10.1007/s11258-004-0025-1">https://doi.org/10.1007/s11258-004-0025-1</ext-link></mixed-citation></ref><ref id="B108"><mixed-citation xmlns:xlink="http://www.w3.org/1999/xlink" xlink:type="simple"><person-group><name name-style="western"><surname>Gareca</surname><given-names>EE</given-names></name><name name-style="western"><surname>Fernández</surname><given-names>M</given-names></name><name name-style="western"><surname>Stanton</surname><given-names>S</given-names></name></person-group> (<year>2010</year>) <article-title>Dendrochronological investigation of the high Andean tree species <italic><tp:taxon-name><tp:taxon-name-part taxon-name-part-type="genus">Polylepis</tp:taxon-name-part><tp:taxon-name-part taxon-name-part-type="species">besseri</tp:taxon-name-part></tp:taxon-name></italic> and implications for management and conservation.</article-title><source>Biodiversity and Conservation</source><volume>19</volume>(<issue>7</issue>): <fpage>1839</fpage>–<lpage>1851</lpage>. <ext-link xlink:type="simple" ext-link-type="doi" xlink:href="10.1007/s10531-010-9807-z">https://doi.org/10.1007/s10531-010-9807-z</ext-link></mixed-citation></ref><ref id="B344"><mixed-citation xmlns:xlink="http://www.w3.org/1999/xlink" xlink:type="simple"><person-group><name name-style="western"><surname>Vega</surname><given-names>CK</given-names></name><name name-style="western"><surname>Villegas</surname><given-names>CG</given-names></name><name name-style="western"><surname>Rocabado</surname><given-names>PA</given-names></name><name name-style="western"><surname>Quezada</surname><given-names>JAN</given-names></name><name name-style="western"><surname>López</surname><given-names>MY</given-names></name><name name-style="western"><surname>Quevedo</surname><given-names>AW</given-names></name></person-group> (<year>2018</year>) Biología reproductiva de tres especies de <italic><tp:taxon-name><tp:taxon-name-part taxon-name-part-type="genus">Polylepis</tp:taxon-name-part></tp:taxon-name></italic> (<italic><tp:taxon-name><tp:taxon-name-part taxon-name-part-type="genus">P.</tp:taxon-name-part><tp:taxon-name-part taxon-name-part-type="species">neglecta</tp:taxon-name-part></tp:taxon-name></italic>, <italic><tp:taxon-name><tp:taxon-name-part taxon-name-part-type="genus">P.</tp:taxon-name-part><tp:taxon-name-part taxon-name-part-type="species">incarum</tp:taxon-name-part></tp:taxon-name></italic> y <italic><tp:taxon-name><tp:taxon-name-part taxon-name-part-type="genus">P.</tp:taxon-name-part><tp:taxon-name-part taxon-name-part-type="species">pacensis</tp:taxon-name-part></tp:taxon-name></italic>), con énfasis en su comportamiento germinativo. Ecología Austral 28(1bis): 310–324. <ext-link xlink:type="simple" ext-link-type="doi" xlink:href="10.25260/EA.18.28.1.1.703">https://doi.org/10.25260/EA.18.28.1.1.703</ext-link></mixed-citation></ref><ref id="B227"><mixed-citation xmlns:xlink="http://www.w3.org/1999/xlink" xlink:type="simple"><person-group><name name-style="western"><surname>Oldfield</surname><given-names>S</given-names></name><name name-style="western"><surname>Lusty</surname><given-names>C</given-names></name><name name-style="western"><surname>MacKinven</surname><given-names>A</given-names></name></person-group> (<year>1998</year>) The World List of Threatened Trees. World Conservation Press, Cambridge.</mixed-citation></ref><ref id="B13"><mixed-citation xmlns:xlink="http://www.w3.org/1999/xlink" xlink:type="simple"><person-group><name name-style="western"><surname>Arrázola</surname><given-names>S</given-names></name><name name-style="western"><surname>Coronado</surname><given-names>I</given-names></name></person-group> (<year>2012</year>) <italic><tp:taxon-name><tp:taxon-name-part taxon-name-part-type="genus">Polylepis</tp:taxon-name-part><tp:taxon-name-part taxon-name-part-type="species">pepei</tp:taxon-name-part></tp:taxon-name></italic>, <italic><tp:taxon-name><tp:taxon-name-part taxon-name-part-type="genus">Polylepis</tp:taxon-name-part><tp:taxon-name-part taxon-name-part-type="species">neglecta</tp:taxon-name-part></tp:taxon-name></italic>, <italic><tp:taxon-name><tp:taxon-name-part taxon-name-part-type="genus">Polylepis</tp:taxon-name-part><tp:taxon-name-part taxon-name-part-type="species">lanata</tp:taxon-name-part></tp:taxon-name></italic>, <italic><tp:taxon-name><tp:taxon-name-part taxon-name-part-type="genus">Polylepis</tp:taxon-name-part><tp:taxon-name-part taxon-name-part-type="species">besseri</tp:taxon-name-part></tp:taxon-name></italic>, <italic><tp:taxon-name><tp:taxon-name-part taxon-name-part-type="genus">Polylepis</tp:taxon-name-part><tp:taxon-name-part taxon-name-part-type="species">crista-galli</tp:taxon-name-part></tp:taxon-name></italic>, <italic><tp:taxon-name><tp:taxon-name-part taxon-name-part-type="genus">Polylepis</tp:taxon-name-part><tp:taxon-name-part taxon-name-part-type="species">subtusalbida</tp:taxon-name-part></tp:taxon-name></italic>, <tp:taxon-name><tp:taxon-name-part taxon-name-part-type="genus">Polylepis</tp:taxon-name-part><tp:taxon-name-part taxon-name-part-type="species">tomentella</tp:taxon-name-part><tp:taxon-name-part taxon-name-part-type="infraspecific-rank">subsp.</tp:taxon-name-part><tp:taxon-name-part taxon-name-part-type="subspecies">incanoides</tp:taxon-name-part></tp:taxon-name> In: LIBRO ROJO de la Flora amenazada de Bolivia. Vol. I. Zona Andina, Ministerio de Medio Ambiente y Agua, La Paz.</mixed-citation></ref></ref-list></tp:taxon-treatment>
