# Supplementary material for: ﻿A monograph of the genus Polylepis (Rosaceae)
Source: PhytoKeys. 2022 Aug 1;203:1–274. doi: 10.3897/phytokeys.203.83529 (PMC9849045; doi:10.3897/phytokeys.203.83529)
Supplement: XML Treatment for Subsericantes [file phytokeys.203.83529-treatment33.xml]

<!DOCTYPE tp:taxon-treatment
  PUBLIC "-//TaxonX//DTD Taxonomic Treatment Publishing DTD v0 20100105//EN" "tax-treatment-NSO.dtd">
<tp:taxon-treatment xmlns:tp="http://www.plazi.org/taxpub"><tp:treatment-meta><kwd-group><label>Taxon classification</label><kwd>
              <named-content content-type="kingdom">Plantae</named-content>
            </kwd><kwd>
              <named-content content-type="order">Rosales</named-content>
            </kwd><kwd>
              <named-content content-type="family">Rosaceae</named-content>
            </kwd></kwd-group><mixed-citation publication-type="journal"><person-group><name><surname>Boza Espinoza</surname><given-names>Tatiana Erika</given-names></name><name><surname>Kessler</surname><given-names>Michael</given-names></name></person-group><article-title>﻿A monograph of the genus <italic><tp:taxon-name><tp:taxon-name-part taxon-name-part-type="genus" reg="Polylepis">Polylepis</tp:taxon-name-part></tp:taxon-name></italic> (<tp:taxon-name><tp:taxon-name-part taxon-name-part-type="family">Rosaceae</tp:taxon-name-part></tp:taxon-name>)</article-title><source>PhytoKeys</source><day>01</day><month>08</month><year>2022</year><volume>203</volume><fpage>1</fpage><lpage>274</lpage><pub-id pub-id-type="doi">10.3897/phytokeys.203.83529</pub-id></mixed-citation></tp:treatment-meta><tp:nomenclature><label>﻿Section</label><tp:taxon-name>
            <object-id xmlns:xlink="http://www.w3.org/1999/xlink" content-type="arpha" xlink:type="simple">2176BDF2-1FFD-5A49-998A-F23B92E968C2</object-id>
            <tp:taxon-name-part taxon-name-part-type="genus" reg="Subsericantes">Subsericantes</tp:taxon-name-part>
            <object-id xmlns:xlink="http://www.w3.org/1999/xlink" content-type="ipni" xlink:type="simple">urn:lsid:ipni.org:names:77301643-1</object-id>
          </tp:taxon-name><tp:taxon-authority>T.Boza &amp; M.Kessler</tp:taxon-authority><tp:taxon-status xmlns:xlink="http://www.w3.org/1999/xlink" xlink:type="simple">sect. nov.</tp:taxon-status></tp:nomenclature><tp:treatment-sec sec-type="diagnosis" id="SECID0EFKLO"><title>Diagnosis.</title><p>Trees; 1 lateral leaflet pair; lower leaflet surfaces densely villous or strigose; fruits with 3–4 irregular flattened ridges with a series of spines, densely pilose.</p></tp:treatment-sec><tp:treatment-sec sec-type="material" id="SECID0EKKLO"><title>Type.</title><p><italic><tp:taxon-name><tp:taxon-name-part taxon-name-part-type="genus" reg="Polylepis">Polylepis</tp:taxon-name-part><tp:taxon-name-part taxon-name-part-type="species" reg="subsericans">subsericans</tp:taxon-name-part></tp:taxon-name></italic> J.F. Macbr.</p></tp:treatment-sec><tp:treatment-sec sec-type="notes" id="SECID0E2KLO"><title>Notes.</title><p>The sectional epithet <italic><tp:taxon-name><tp:taxon-name-part taxon-name-part-type="genus" reg="Subsericantes">Subsericantes</tp:taxon-name-part></tp:taxon-name></italic> is a plural adjective agreeing in gender with <italic><tp:taxon-name><tp:taxon-name-part taxon-name-part-type="genus" reg="Polylepis">Polylepis</tp:taxon-name-part></tp:taxon-name></italic>. Section <tp:taxon-name><tp:taxon-name-part taxon-name-part-type="genus" reg="Polylepis"/><tp:taxon-name-part taxon-name-part-type="section" reg="Subsericantes">Subsericantes</tp:taxon-name-part></tp:taxon-name> contains species with pilose or strigose lower leaflet surfaces, one lateral leaflet pair and densely pilose fruits with 3–4 irregular flattened ridges bearing a series of spines. This peculiar combination of characters, which combines traits of sections <italic><tp:taxon-name><tp:taxon-name-part taxon-name-part-type="genus" reg="Sericeae">Sericeae</tp:taxon-name-part></tp:taxon-name></italic> and <italic><tp:taxon-name><tp:taxon-name-part taxon-name-part-type="genus" reg="Incanaee">Incanaee</tp:taxon-name-part></tp:taxon-name></italic>, was already noted by <xref ref-type="bibr" rid="B306">Simpson (1979)</xref>. <xref ref-type="bibr" rid="B287">Schmidt-Lebuhn et al. (2006a)</xref> recovered the species <italic><tp:taxon-name><tp:taxon-name-part taxon-name-part-type="genus" reg="Polylepis">P.</tp:taxon-name-part><tp:taxon-name-part taxon-name-part-type="species" reg="subsericans">subsericans</tp:taxon-name-part></tp:taxon-name></italic> as sister to those here placed in section <tp:taxon-name><tp:taxon-name-part taxon-name-part-type="genus" reg="Polylepis"/><tp:taxon-name-part taxon-name-part-type="section" reg="Incanaee">Incanaee</tp:taxon-name-part></tp:taxon-name>. Given their distinctness, we place this species and two closely related ones in a separate section. All three species only occur in central Peru, where they occupy parapatric ranges. Table <xref ref-type="table" rid="T7">7</xref> provides an overview of the arrangement of the taxa by different authors.</p><table-wrap id="T7" position="float" orientation="portrait"><label>Table 7.</label><caption><p>Alignment of the taxa of the <tp:taxon-name><tp:taxon-name-part taxon-name-part-type="genus" reg="Polylepis">Polylepis</tp:taxon-name-part><tp:taxon-name-part taxon-name-part-type="infraspecific-rank">sect.</tp:taxon-name-part><tp:taxon-name-part taxon-name-part-type="section" reg="Subsericantes">Subsericantes</tp:taxon-name-part></tp:taxon-name> according to <xref ref-type="bibr" rid="B28">Bitter (1911)</xref>, <xref ref-type="bibr" rid="B306">Simpson (1979)</xref>, <xref ref-type="bibr" rid="B293">Segovia et al. (2018)</xref> and the present study.</p></caption><table id="TID0EPAQO" rules="all"><tbody><tr><th rowspan="1" colspan="1">
                    <xref ref-type="bibr" rid="B28">Bitter (1911)</xref>
                  </th><th rowspan="1" colspan="1">
                    <xref ref-type="bibr" rid="B306">Simpson (1979)</xref>
                  </th><th rowspan="1" colspan="1">
                    <xref ref-type="bibr" rid="B293">Segovia et al. (2018)</xref>
                  </th><th rowspan="1" colspan="1">This study</th></tr><tr><td rowspan="1" colspan="1">
                    <italic>
                      <tp:taxon-name><tp:taxon-name-part taxon-name-part-type="genus" reg="Polylepis">P.</tp:taxon-name-part><tp:taxon-name-part taxon-name-part-type="species" reg="subsericans">subsericans</tp:taxon-name-part></tp:taxon-name>
                    </italic>
                  </td><td rowspan="3" colspan="1">
                    <italic>
                      <tp:taxon-name><tp:taxon-name-part taxon-name-part-type="genus" reg="Polylepis">P.</tp:taxon-name-part><tp:taxon-name-part taxon-name-part-type="species" reg="subsericans">subsericans</tp:taxon-name-part></tp:taxon-name>
                    </italic>
                  </td><td rowspan="1" colspan="1">
                    <italic>
                      <tp:taxon-name><tp:taxon-name-part taxon-name-part-type="genus" reg="Polylepis">P.</tp:taxon-name-part><tp:taxon-name-part taxon-name-part-type="species" reg="subsericans">subsericans</tp:taxon-name-part></tp:taxon-name>
                    </italic>
                  </td><td rowspan="1" colspan="1">
                    <italic>
                      <tp:taxon-name><tp:taxon-name-part taxon-name-part-type="genus" reg="Polylepis">P.</tp:taxon-name-part><tp:taxon-name-part taxon-name-part-type="species" reg="subsericans">subsericans</tp:taxon-name-part></tp:taxon-name>
                    </italic>
                  </td></tr><tr><td rowspan="2" colspan="1">
                    <italic>
                      <tp:taxon-name><tp:taxon-name-part taxon-name-part-type="genus" reg="Polylepis">P.</tp:taxon-name-part><tp:taxon-name-part taxon-name-part-type="species" reg="incana">incana</tp:taxon-name-part></tp:taxon-name>
                    </italic>
                  </td><td rowspan="2" colspan="1">
                    <italic>
                      <tp:taxon-name><tp:taxon-name-part taxon-name-part-type="genus" reg="Polylepis">P.</tp:taxon-name-part><tp:taxon-name-part taxon-name-part-type="species" reg="flavipila">flavipila</tp:taxon-name-part></tp:taxon-name>
                    </italic>
                  </td><td rowspan="1" colspan="1">
                    <italic>
                      <tp:taxon-name><tp:taxon-name-part taxon-name-part-type="genus" reg="Polylepis">P.</tp:taxon-name-part><tp:taxon-name-part taxon-name-part-type="species" reg="flavipila">flavipila</tp:taxon-name-part></tp:taxon-name>
                    </italic>
                  </td></tr><tr><td rowspan="1" colspan="1">
                    <italic>
                      <tp:taxon-name><tp:taxon-name-part taxon-name-part-type="genus" reg="Polylepis">P.</tp:taxon-name-part><tp:taxon-name-part taxon-name-part-type="species" reg="pilosissima">pilosissima</tp:taxon-name-part></tp:taxon-name>
                    </italic>
                  </td></tr></tbody></table></table-wrap><sec sec-type="Climatic niches in Polylepis sect. Subsericantes" id="SECID0EDTLO"><title>Climatic niches in <tp:taxon-name><tp:taxon-name-part taxon-name-part-type="genus" reg="Polylepis">Polylepis</tp:taxon-name-part><tp:taxon-name-part taxon-name-part-type="infraspecific-rank">sect.</tp:taxon-name-part><tp:taxon-name-part taxon-name-part-type="section" reg="Subsericantes">Subsericantes</tp:taxon-name-part></tp:taxon-name></title><p>Climatic niches among the species of this section do not differ with respect to the temperature under which they grow, but have clear differences with respect to mean annual rainfall: <italic><tp:taxon-name><tp:taxon-name-part taxon-name-part-type="genus" reg="Polylepis">Polylepis</tp:taxon-name-part><tp:taxon-name-part taxon-name-part-type="species" reg="subsericans">subsericans</tp:taxon-name-part></tp:taxon-name></italic> grows under the most humid conditions, <italic><tp:taxon-name><tp:taxon-name-part taxon-name-part-type="genus" reg="Polylepis">P.</tp:taxon-name-part><tp:taxon-name-part taxon-name-part-type="species" reg="flavipila">flavipila</tp:taxon-name-part></tp:taxon-name></italic> has an intermediate position and <italic><tp:taxon-name><tp:taxon-name-part taxon-name-part-type="genus" reg="Polylepis">P.</tp:taxon-name-part><tp:taxon-name-part taxon-name-part-type="species" reg="pilosissima">pilosissima</tp:taxon-name-part></tp:taxon-name></italic> grows under the most arid conditions (Fig. <xref ref-type="fig" rid="F62">62</xref>).</p></sec></tp:treatment-sec><tp:treatment-sec><!--Section generated to contain objects referenced in tp:taxon-treatment.--><fig id="F62" position="float" orientation="portrait"><object-id xmlns:xlink="http://www.w3.org/1999/xlink" content-type="doi" xlink:type="simple">10.3897/phytokeys.203.83529.figure62</object-id><object-id xmlns:xlink="http://www.w3.org/1999/xlink" content-type="arpha" xlink:type="simple">E6D76BF7-7DB3-56CC-83A5-AC45F85764DB</object-id><label>Figure 62.</label><caption><p>Box plots showing the climatic niches of the species of the subsections <italic><tp:taxon-name><tp:taxon-name-part taxon-name-part-type="genus" reg="Australes">Australes</tp:taxon-name-part></tp:taxon-name></italic> and <italic><tp:taxon-name><tp:taxon-name-part taxon-name-part-type="genus" reg="Subsericantes">Subsericantes</tp:taxon-name-part></tp:taxon-name></italic> in relation to <abbrev xmlns:xlink="http://www.w3.org/1999/xlink" xlink:title="Mean Annual Temperature" id="ABBRID0EJDJO" xlink:type="simple">MAT</abbrev> (<bold>A</bold>) and <abbrev xmlns:xlink="http://www.w3.org/1999/xlink" xlink:title="Mean Annual Precipitation" id="ABBRID0EPDJO" xlink:type="simple">MAP</abbrev> (<bold>B</bold>). See Fig. <xref ref-type="fig" rid="F12">12</xref> for details on data presentation.</p></caption><graphic xmlns:xlink="http://www.w3.org/1999/xlink" xlink:href="phytokeys-203-001_article-83529__-g062.jpg" position="float" orientation="portrait" xlink:type="simple" id="oo_721379.jpg"><uri content-type="original_file" xlink:type="simple">https://binary.pensoft.net/fig/721379</uri></graphic></fig><fig id="F12" position="float" orientation="portrait"><object-id xmlns:xlink="http://www.w3.org/1999/xlink" content-type="doi" xlink:type="simple">10.3897/phytokeys.203.83529.figure12</object-id><object-id xmlns:xlink="http://www.w3.org/1999/xlink" content-type="arpha" xlink:type="simple">4BE58B9D-2FF5-56FF-BA82-DD8457B8AA84</object-id><label>Figure 12.</label><caption><p>Box plots showing the climatic niches of the species of the subsections <italic><tp:taxon-name><tp:taxon-name-part taxon-name-part-type="genus" reg="Lanuginosae">Lanuginosae</tp:taxon-name-part></tp:taxon-name></italic>, <italic><tp:taxon-name><tp:taxon-name-part taxon-name-part-type="genus" reg="Pauta">Pauta</tp:taxon-name-part></tp:taxon-name></italic> and <italic><tp:taxon-name><tp:taxon-name-part taxon-name-part-type="genus" reg="Pepea">Pepea</tp:taxon-name-part></tp:taxon-name></italic> in relation to Mean Annual Temperature (<abbrev xmlns:xlink="http://www.w3.org/1999/xlink" xlink:title="Mean Annual Temperature" id="ABBRID0ER5FM" xlink:type="simple">MAT</abbrev>) (<bold>A</bold>) and Mean Annual Precipitation (<abbrev xmlns:xlink="http://www.w3.org/1999/xlink" xlink:title="Mean Annual Precipitation" id="ABBRID0EX5FM" xlink:type="simple">MAP</abbrev>) (<bold>B</bold>). The ends of each box represent the upper and lower quartiles and the median is indicated with a bold line inside the box; the whisker lines extend to the highest and lowest observations, except when observations are higher or lower than the interquartile range (i.e. outliers), in which case they are indicated by a dot. Box plots that share the same lowercase letters within each subsection are not significantly different at p = 0.05. Vertical lines represent subsectional divisions.</p></caption><graphic xmlns:xlink="http://www.w3.org/1999/xlink" xlink:href="phytokeys-203-001_article-83529__-g012.jpg" position="float" orientation="portrait" xlink:type="simple" id="oo_721329.jpg"><uri content-type="original_file" xlink:type="simple">https://binary.pensoft.net/fig/721329</uri></graphic></fig></tp:treatment-sec><ref-list><ref id="B306"><mixed-citation xmlns:xlink="http://www.w3.org/1999/xlink" xlink:type="simple"><person-group><name name-style="western"><surname>Simpson</surname><given-names>BB</given-names></name></person-group> (<year>1979</year>) <article-title>A revision of the genus <italic><tp:taxon-name><tp:taxon-name-part taxon-name-part-type="genus">Polylepis</tp:taxon-name-part></tp:taxon-name></italic> (<tp:taxon-name><tp:taxon-name-part taxon-name-part-type="family">Rosaceae</tp:taxon-name-part></tp:taxon-name>: Sanguisorbeae).</article-title><source>Smithsonian Contributions to Botany</source><volume>43</volume>(<issue>43</issue>): <fpage>1</fpage>–<lpage>62</lpage>. <ext-link xlink:type="simple" ext-link-type="doi" xlink:href="10.5479/si.0081024X.43.1">https://doi.org/10.5479/si.0081024X.43.1</ext-link></mixed-citation></ref><ref id="B287"><mixed-citation xmlns:xlink="http://www.w3.org/1999/xlink" xlink:type="simple"><person-group><name name-style="western"><surname>Schmidt-Lebuhn</surname><given-names>AN</given-names></name><name name-style="western"><surname>Kessler</surname><given-names>M</given-names></name><name name-style="western"><surname>Kumar</surname><given-names>M</given-names></name></person-group> (<year>2006a</year>) <article-title>Promiscuity in the Andes: Species relationships in <italic><tp:taxon-name><tp:taxon-name-part taxon-name-part-type="genus">Polylepis</tp:taxon-name-part></tp:taxon-name></italic> (<tp:taxon-name><tp:taxon-name-part taxon-name-part-type="family">Rosaceae</tp:taxon-name-part></tp:taxon-name>, Sanguisorbeae) based on AFLP and morphology.</article-title><source>Systematic Botany</source><volume>31</volume>(<issue>3</issue>): <fpage>547</fpage>–<lpage>559</lpage>. <ext-link xlink:type="simple" ext-link-type="doi" xlink:href="10.1600/036364406778388629">https://doi.org/10.1600/036364406778388629</ext-link></mixed-citation></ref><ref id="B28"><mixed-citation xmlns:xlink="http://www.w3.org/1999/xlink" xlink:type="simple"><person-group><name name-style="western"><surname>Bitter</surname><given-names>G</given-names></name></person-group> (<year>1911</year>) Revision der Gattung <italic><tp:taxon-name><tp:taxon-name-part taxon-name-part-type="genus">Polylepis</tp:taxon-name-part></tp:taxon-name></italic>. Botanische Jahrbücher für Systematik 45: 564–656.</mixed-citation></ref><ref id="B293"><mixed-citation xmlns:xlink="http://www.w3.org/1999/xlink" xlink:type="simple"><person-group><name name-style="western"><surname>Segovia-Salcedo</surname><given-names>MC</given-names></name><name name-style="western"><surname>Domic</surname><given-names>A</given-names></name><name name-style="western"><surname>Boza</surname><given-names>TE</given-names></name><name name-style="western"><surname>Kessler</surname><given-names>M</given-names></name></person-group> (<year>2018</year>) Situación taxonómica de las especies del género <italic><tp:taxon-name><tp:taxon-name-part taxon-name-part-type="genus">Polylepis</tp:taxon-name-part></tp:taxon-name></italic>. Implicancias para los estudios ecológicos, la conservación y la restauración de sus bosques. Ecología Austral 28(1bis): 188–201. <ext-link xlink:type="simple" ext-link-type="doi" xlink:href="10.25260/EA.18.28.1.1.527">https://doi.org/10.25260/EA.18.28.1.1.527</ext-link></mixed-citation></ref></ref-list></tp:taxon-treatment>
