# Supplementary material for: ﻿A monograph of the genus Polylepis (Rosaceae)
Source: PhytoKeys. 2022 Aug 1;203:1–274. doi: 10.3897/phytokeys.203.83529 (PMC9849045; doi:10.3897/phytokeys.203.83529)
Supplement: XML Treatment for Polylepis flavipila [file phytokeys.203.83529-treatment34.xml]

<!DOCTYPE tp:taxon-treatment
  PUBLIC "-//TaxonX//DTD Taxonomic Treatment Publishing DTD v0 20100105//EN" "tax-treatment-NSO.dtd">
<tp:taxon-treatment xmlns:tp="http://www.plazi.org/taxpub"><tp:treatment-meta><kwd-group><label>Taxon classification</label><kwd>
              <named-content content-type="kingdom">Plantae</named-content>
            </kwd><kwd>
              <named-content content-type="order">Rosales</named-content>
            </kwd><kwd>
              <named-content content-type="family">Rosaceae</named-content>
            </kwd></kwd-group><mixed-citation publication-type="journal"><person-group><name><surname>Boza Espinoza</surname><given-names>Tatiana Erika</given-names></name><name><surname>Kessler</surname><given-names>Michael</given-names></name></person-group><article-title>﻿A monograph of the genus <italic><tp:taxon-name><tp:taxon-name-part taxon-name-part-type="genus" reg="Polylepis">Polylepis</tp:taxon-name-part></tp:taxon-name></italic> (<tp:taxon-name><tp:taxon-name-part taxon-name-part-type="family">Rosaceae</tp:taxon-name-part></tp:taxon-name>)</article-title><source>PhytoKeys</source><day>01</day><month>08</month><year>2022</year><volume>203</volume><fpage>1</fpage><lpage>274</lpage><pub-id pub-id-type="doi">10.3897/phytokeys.203.83529</pub-id></mixed-citation></tp:treatment-meta><tp:nomenclature><label>﻿25.</label><tp:taxon-name>
            <object-id xmlns:xlink="http://www.w3.org/1999/xlink" content-type="arpha" xlink:type="simple">FAEBC8D3-0778-5DC3-A885-FC5A266CCD7C</object-id>
            <tp:taxon-name-part taxon-name-part-type="genus" reg="Polylepis">Polylepis</tp:taxon-name-part>
            <tp:taxon-name-part taxon-name-part-type="species" reg="flavipila">flavipila</tp:taxon-name-part>
          </tp:taxon-name><tp:taxon-authority>(Bitter) M.Kessler &amp; Schmidt-Leb., Organisms Diversity Evol. 6(1): 69. 2006.</tp:taxon-authority><xref ref-type="fig" rid="F67">Figs 67</xref><xref ref-type="fig" rid="F68">, 68</xref></tp:nomenclature><tp:treatment-sec sec-type="Basionym" id="SECID0EIWLO"><title>Basionym.</title><p><tp:taxon-name><tp:taxon-name-part taxon-name-part-type="genus" reg="Polylepis">Polylepis</tp:taxon-name-part><tp:taxon-name-part taxon-name-part-type="species" reg="incana">incana</tp:taxon-name-part><tp:taxon-name-part taxon-name-part-type="infraspecific-rank">var.</tp:taxon-name-part><tp:taxon-name-part taxon-name-part-type="variety" reg="flavipila">flavipila</tp:taxon-name-part></tp:taxon-name> Bitter., Bot. Jahrb. Syst. 45: 640. 1911.</p><fig id="F67" position="float" orientation="portrait"><object-id xmlns:xlink="http://www.w3.org/1999/xlink" content-type="doi" xlink:type="simple">10.3897/phytokeys.203.83529.figure67</object-id><object-id xmlns:xlink="http://www.w3.org/1999/xlink" content-type="arpha" xlink:type="simple">28B316A3-7F0A-5CF6-85F5-AFE4773E9425</object-id><label>Figure 67.</label><caption><p><italic><tp:taxon-name><tp:taxon-name-part taxon-name-part-type="genus" reg="Polylepis">Polylepis</tp:taxon-name-part><tp:taxon-name-part taxon-name-part-type="species" reg="flavipila">flavipila</tp:taxon-name-part></tp:taxon-name></italic> (Bitter) M.Kessler &amp; Schmidt-Leb <bold>A</bold> flowering branch <bold>B</bold> upper leaf surface <bold>C</bold> lower leaf surface <bold>D</bold> leaves <bold>E</bold> habit <bold>F</bold> flowers <bold>G</bold> fruit (<bold>A, D</bold><italic>Boza et al. 3157</italic><bold>B, C, G</bold><italic>Quispe 79</italic>). Scale bars: 1 cm (<bold>A, D</bold>); 5 mm (<bold>B, C, F</bold>); 1 mm (<bold>G</bold>). Photographs <bold>A, D</bold> G. Vargas <bold>B, C, G</bold> T.E. Boza E. <bold>E, F</bold> H.R. Quispe.</p></caption><graphic xmlns:xlink="http://www.w3.org/1999/xlink" xlink:href="phytokeys-203-001_article-83529__-g067.jpg" position="float" orientation="portrait" xlink:type="simple" id="oo_721384.jpg"><uri content-type="original_file" xlink:type="simple">https://binary.pensoft.net/fig/721384</uri></graphic></fig></tp:treatment-sec><tp:treatment-sec sec-type="material" id="SECID0EZYLO"><title>Type.</title><p>Peru. Huancavelica: Castro-Virreyna, western slopes of the Andes between Pisco and Ayacucho, 3900–4000 m, May 1910, <italic>Weberbauer 5433</italic> (holotype: B destroyed; isotypes: F!, GH!, GOET!, US!).</p><fig id="F68" position="float" orientation="portrait"><object-id xmlns:xlink="http://www.w3.org/1999/xlink" content-type="doi" xlink:type="simple">10.3897/phytokeys.203.83529.figure68</object-id><object-id xmlns:xlink="http://www.w3.org/1999/xlink" content-type="arpha" xlink:type="simple">DC250E66-B3AC-56EF-BAB8-E5E171686080</object-id><label>Figure 68.</label><caption><p><italic><tp:taxon-name><tp:taxon-name-part taxon-name-part-type="genus" reg="Polylepis">Polylepis</tp:taxon-name-part><tp:taxon-name-part taxon-name-part-type="species" reg="flavipila">flavipila</tp:taxon-name-part></tp:taxon-name></italic> (Bitter) M. Kessler <bold>A</bold> flowering branch <bold>B</bold> fruit <bold>C</bold> stipular sheaths <bold>D</bold> lower leaf surface <bold>E</bold> upper leaf surface (<bold>A</bold><italic>Beltran 6391</italic><bold>B–E</bold><italic>Boza 3160</italic>). Scale bars: 2 cm (<bold>A, D, E</bold>); 3 mm (<bold>B</bold>). Photographs by T. E. Boza E.</p></caption><graphic xmlns:xlink="http://www.w3.org/1999/xlink" xlink:href="phytokeys-203-001_article-83529__-g068.jpg" position="float" orientation="portrait" xlink:type="simple" id="oo_721385.jpg"><uri content-type="original_file" xlink:type="simple">https://binary.pensoft.net/fig/721385</uri></graphic></fig></tp:treatment-sec><tp:treatment-sec sec-type="description" id="SECID0EP1LO"><title>Description.</title><p><bold><italic>Trees</italic></bold> 3–8 m tall. <bold><italic>Leaves</italic></bold> slightly congested at the branch tips, imparipinnate with one pair of leaflets, obtrullate in outline, (1.9–)2.3–2.8 × 1.9–2.2 cm; rachises slightly villous, points of leaflet attachment with a tuft of long hairs; stipular sheaths not spurred, densely villous on the outer surfaces; leaflets obovate in outline, second pair from the terminal leaflet the largest, one of this pair (1.2–)1.6–2.0 × 0.6–0.8 cm; margin crenate with 4–6 teeth, apically acute or emarginate, basally cuneate; upper leaflet surfaces sparsely pilose; lower leaflet surfaces densely pilose with yellowish hairs 0.5–0.6 mm long. <bold><italic>Inflorescences</italic></bold> pendant, (2.7–)3.2–4.4 cm long, bearing 3–5 flowers; floral bracts 3.4–3.9 mm long, narrowly triangular, densely pilose on the outer surface; rachises pilose. <bold><italic>Flowers</italic></bold> 4.8–8.4 mm diam.; sepals 3–4, ovate, green to reddish, densely pilose outside; stamens 11–13, anthers orbicular, with a dense tuft of straight white hairs on the upper half; styles fimbriate, 2.4–3.2 mm long. <bold><italic>Fruits</italic></bold> turbinate, with 3–4 irregular flattened ridges with a series of spines, densely pilose; 4.1–5.2 × 2.4–4.2 mm including spines. <bold><italic>Tetraploid</italic></bold>.</p></tp:treatment-sec><tp:treatment-sec sec-type="distribution" id="SECID0EO2LO"><title>Distribution, habitat and ecology.</title><p><italic><tp:taxon-name><tp:taxon-name-part taxon-name-part-type="genus" reg="Polylepis">Polylepis</tp:taxon-name-part><tp:taxon-name-part taxon-name-part-type="species" reg="flavipila">flavipila</tp:taxon-name-part></tp:taxon-name></italic> is distributed on the western Andean slope of central Peru in the Departments of Lima, Huancavelica and Ayacucho (Fig. <xref ref-type="fig" rid="F73">73</xref>). It grows in relatively dry and cold areas at 3300–4660 m elevation. In Nor-Yauyos Cochas (Lima), forests of <italic><tp:taxon-name><tp:taxon-name-part taxon-name-part-type="genus" reg="Polylepis">P.</tp:taxon-name-part><tp:taxon-name-part taxon-name-part-type="species" reg="flavipila">flavipila</tp:taxon-name-part></tp:taxon-name></italic> have high floristic diversity, with 282 vascular plant species recorded, including 41 species endemics to Peru and 13 species categorized as threatened in Peru (<xref ref-type="bibr" rid="B331">Trinidad and Cano 2016</xref>). The structure of <italic><tp:taxon-name><tp:taxon-name-part taxon-name-part-type="genus" reg="Polylepis">P.</tp:taxon-name-part><tp:taxon-name-part taxon-name-part-type="species" reg="flavipila">flavipila</tp:taxon-name-part></tp:taxon-name></italic> forests is variable and depends on soil fertility and water availability (<xref ref-type="bibr" rid="B47">Camel et al. 2019b</xref>). The water potential of the trees is influenced by elevation and soil factors (<xref ref-type="bibr" rid="B364">Yaranga et al. 2021</xref>). An important factor that affects <italic><tp:taxon-name><tp:taxon-name-part taxon-name-part-type="genus" reg="Polylepis">P.</tp:taxon-name-part><tp:taxon-name-part taxon-name-part-type="species" reg="flavipila">flavipila</tp:taxon-name-part></tp:taxon-name></italic> is the presence of the hemiparasite <italic><tp:taxon-name><tp:taxon-name-part taxon-name-part-type="genus" reg="Tristerix">Tristerix</tp:taxon-name-part><tp:taxon-name-part taxon-name-part-type="species" reg="chodatianus">chodatianus</tp:taxon-name-part></tp:taxon-name></italic>, which increases the mortality of the trees. The parasite damages the branches of the trees by causing water stress, forcing the host tree to increase its hydraulic conductivity which increases its vulnerability to drought and, about 15 years after colonization, leading to the death of the host branch (<xref ref-type="bibr" rid="B46">Camel et al. 2019a</xref>). If many branches are affected, ultimately the whole tree may die.</p></tp:treatment-sec><tp:treatment-sec sec-type="conservation status" id="SECID0E64LO"><title>Conservation status.</title><p>The <abbrev xmlns:xlink="http://www.w3.org/1999/xlink" xlink:title="Extent of Occurrence" id="ABBRID0EF5LO" xlink:type="simple">EOO</abbrev> for <italic><tp:taxon-name><tp:taxon-name-part taxon-name-part-type="genus" reg="Polylepis">Polylepis</tp:taxon-name-part><tp:taxon-name-part taxon-name-part-type="species" reg="flavipila">flavipila</tp:taxon-name-part></tp:taxon-name></italic> is estimated as 21,371 km<sup>2</sup>, the <abbrev xmlns:xlink="http://www.w3.org/1999/xlink" xlink:title="area of occupancy" id="ABBRID0EW5LO" xlink:type="simple">AOO</abbrev> is assessed at 132 km<sup>2</sup>, and it is known from 22 locations. It was categorized as <abbrev xmlns:xlink="http://www.w3.org/1999/xlink" xlink:title="Vulnerable" id="ABBRID0E35LO" xlink:type="simple">VU</abbrev> (A1acd, B1+2c) in the World List of Threatened Trees (<xref ref-type="bibr" rid="B227">Oldfield et al. 1998</xref>, as <italic><tp:taxon-name><tp:taxon-name-part taxon-name-part-type="genus" reg="Polylepis">P.</tp:taxon-name-part><tp:taxon-name-part taxon-name-part-type="species" reg="subsericans">subsericans</tp:taxon-name-part></tp:taxon-name></italic>) and as <abbrev xmlns:xlink="http://www.w3.org/1999/xlink" xlink:title="Vulnerable" id="ABBRID0EP6LO" xlink:type="simple">VU</abbrev> B1ab(iii) in the Red List of Threatened Flora of Peru (<xref ref-type="bibr" rid="B205">Mendoza and León 2006</xref>). It is protected within the Nor Yauyos-Cocha Landscape Reserve. However, its populations are fragmented and severely threatened by overgrazing and logging and forest cover has been reduced by 53% between 1975 and 2020, based on satellite images (<xref ref-type="bibr" rid="B4">Ames-Martínez et al. 2021</xref>). We assess <italic><tp:taxon-name><tp:taxon-name-part taxon-name-part-type="genus" reg="Polylepis">P.</tp:taxon-name-part><tp:taxon-name-part taxon-name-part-type="species" reg="flavipila">flavipila</tp:taxon-name-part></tp:taxon-name></italic> as Endangered (B1a+B2a, C2a).</p></tp:treatment-sec><tp:treatment-sec sec-type="notes" id="SECID0EGAMO"><title>Notes.</title><p>This species was described by <xref ref-type="bibr" rid="B28">Bitter (1911)</xref> as a variety of <italic><tp:taxon-name><tp:taxon-name-part taxon-name-part-type="genus" reg="Polylepis">P.</tp:taxon-name-part><tp:taxon-name-part taxon-name-part-type="species" reg="incana">incana</tp:taxon-name-part></tp:taxon-name></italic> and was placed in synonymy with <italic><tp:taxon-name><tp:taxon-name-part taxon-name-part-type="genus" reg="Polylepis">P.</tp:taxon-name-part><tp:taxon-name-part taxon-name-part-type="species" reg="subsericans">subsericans</tp:taxon-name-part></tp:taxon-name></italic> by <xref ref-type="bibr" rid="B306">Simpson (1979)</xref>, but elevated to species rank by <xref ref-type="bibr" rid="B169">Kessler and Schmidt-Lebuhn (2006)</xref> due to its morphological distinctness. <italic><tp:taxon-name><tp:taxon-name-part taxon-name-part-type="genus" reg="Polylepis">Polylepis</tp:taxon-name-part><tp:taxon-name-part taxon-name-part-type="species" reg="flavipila">flavipila</tp:taxon-name-part></tp:taxon-name></italic> differs from <italic><tp:taxon-name><tp:taxon-name-part taxon-name-part-type="genus" reg="Polylepis">P.</tp:taxon-name-part><tp:taxon-name-part taxon-name-part-type="species" reg="subsericans">subsericans</tp:taxon-name-part></tp:taxon-name></italic> by leaflet shape and margin (obovate with crenate margin versus narrowly elliptic with entire to slightly serrate margin) and different types of hairs (pilose versus strigose).</p></tp:treatment-sec><tp:treatment-sec sec-type="material" id="SECID0EECMO"><title>Specimens examined.</title><p><bold>Peru. Ayacucho</bold>: Huamanga, Vinchos, <named-content xmlns:xlink="http://www.w3.org/1999/xlink" content-type="dwc:verbatimCoordinates" xlink:type="simple"><named-content content-type="geo-json" specific-use="{&#34;type&#34;:&#34;Point&#34;,&#34;coordinates&#34;:[-74.457778,-13.348611]}" id="NCID0EPCMO" xlink:type="simple">13°20'55"S, 074°27'28"W</named-content></named-content>, 3100–3600 m, 29 September 2003, <italic>Mendoza &amp; Roque 991</italic> (MO!). <bold>Huancavelica</bold>: Castrovirreyna, Chaupipata, <named-content xmlns:xlink="http://www.w3.org/1999/xlink" content-type="dwc:verbatimCoordinates" xlink:type="simple"><named-content content-type="geo-json" specific-use="{&#34;type&#34;:&#34;Point&#34;,&#34;coordinates&#34;:[-74.943611,-11.492778]}" id="NCID0E2CMO" xlink:type="simple">11°29'34"S, 074°56'37"W</named-content></named-content>, 4200 m, 02 June 2016, <italic>Boza 3157</italic>; <italic>3158</italic>; <italic>3159</italic>; <italic>3160</italic>; <italic>3161</italic>; <italic>3162</italic>; <italic>3163</italic>; <italic>3164</italic>; <italic>3165</italic>; <italic>3166</italic>; <italic>3167</italic>; <italic>3168</italic> (USM!, Z!); cordillera between Pisco and Ayacucho, 3900–4000 m, 01 May 1910, <italic>Weberbauer 5433</italic> (F!, GH!). Huancavelica, alrededores del Puente Licapa San Antonio, <named-content xmlns:xlink="http://www.w3.org/1999/xlink" content-type="dwc:verbatimCoordinates" xlink:type="simple"><named-content content-type="geo-json" specific-use="{&#34;type&#34;:&#34;Point&#34;,&#34;coordinates&#34;:[-74.871667,-13.377500]}" id="NCID0E4DMO" xlink:type="simple">13°22'39"S, 074°52'18"W</named-content></named-content>, 4456 m, 19 June 2007, <italic>Beltrán 6391</italic> (USM!); Dist. de Manta, localidad San Luis, cerca de la carretera que va hacia San Luis, <named-content xmlns:xlink="http://www.w3.org/1999/xlink" content-type="dwc:verbatimCoordinates" xlink:type="simple"><named-content content-type="geo-json" specific-use="{&#34;type&#34;:&#34;Point&#34;,&#34;coordinates&#34;:[-75.161944,-12.618889]}" id="NCID0EHEMO" xlink:type="simple">12°37'08"S, 075°09'43"W</named-content></named-content>, 4350 m, 15 September 2017, <italic>Quispe 79</italic> (CUZ!, USM!, Z!); Huaytamayoc-Tansiri, 4500 m, 01 May 1956, <italic>Tovar 2552</italic> (USM!). <bold>Lima</bold>: Canete, Cañete Valley, above Hortigal near madean, <named-content xmlns:xlink="http://www.w3.org/1999/xlink" content-type="dwc:verbatimCoordinates" xlink:type="simple"><named-content content-type="geo-json" specific-use="{&#34;type&#34;:&#34;Point&#34;,&#34;coordinates&#34;:[-75.766667,-12.950000]}" id="NCID0EVEMO" xlink:type="simple">12°57'S, 075°46'W</named-content></named-content>, 3600 m, 07 March 1987, <italic>Brandbyge 237</italic> (AAU!). Yauyos, Laraos, <named-content xmlns:xlink="http://www.w3.org/1999/xlink" content-type="dwc:verbatimCoordinates" xlink:type="simple"><named-content content-type="geo-json" specific-use="{&#34;type&#34;:&#34;Point&#34;,&#34;coordinates&#34;:[-75.816667,-12.383333]}" id="NCID0E6EMO" xlink:type="simple">12°23'S, 075°49'W</named-content></named-content>, 04 February 2000, <italic>Beltrán 3394</italic> (GOET!).</p></tp:treatment-sec><tp:treatment-sec><!--Section generated to contain objects referenced in tp:taxon-treatment.--><fig id="F73" position="float" orientation="portrait"><object-id xmlns:xlink="http://www.w3.org/1999/xlink" content-type="doi" xlink:type="simple">10.3897/phytokeys.203.83529.figure73</object-id><object-id xmlns:xlink="http://www.w3.org/1999/xlink" content-type="arpha" xlink:type="simple">0A22445D-8F33-543C-A761-283152165587</object-id><label>Figure 73.</label><caption><p>Geographical distribution of the species of the sections <italic><tp:taxon-name><tp:taxon-name-part taxon-name-part-type="genus" reg="Australes">Australes</tp:taxon-name-part></tp:taxon-name></italic> and <italic><tp:taxon-name><tp:taxon-name-part taxon-name-part-type="genus" reg="Subsericantes">Subsericantes</tp:taxon-name-part></tp:taxon-name></italic>.</p></caption><graphic xmlns:xlink="http://www.w3.org/1999/xlink" xlink:href="phytokeys-203-001_article-83529__-g073.jpg" position="float" orientation="portrait" xlink:type="simple" id="oo_721390.jpg"><uri content-type="original_file" xlink:type="simple">https://binary.pensoft.net/fig/721390</uri></graphic></fig></tp:treatment-sec><ref-list><ref id="B331"><mixed-citation xmlns:xlink="http://www.w3.org/1999/xlink" xlink:type="simple"><person-group><name name-style="western"><surname>Trinidad</surname><given-names>H</given-names></name><name name-style="western"><surname>Cano</surname><given-names>A</given-names></name></person-group> (<year>2016</year>) <article-title>Composición florística de los bosques de <italic><tp:taxon-name><tp:taxon-name-part taxon-name-part-type="genus">Polylepis</tp:taxon-name-part></tp:taxon-name></italic> Yauyinazo y Chaqsii-Chaqsii, Reserva Paisajística Nor Yauyos-Cochas, Lima.</article-title><source>Revista Peruana de Biología</source><volume>23</volume>(<issue>3</issue>): <fpage>271</fpage>–<lpage>286</lpage>. <ext-link xlink:type="simple" ext-link-type="doi" xlink:href="10.15381/rpb.v23i3.12862">https://doi.org/10.15381/rpb.v23i3.12862</ext-link></mixed-citation></ref><ref id="B47"><mixed-citation xmlns:xlink="http://www.w3.org/1999/xlink" xlink:type="simple"><person-group><name name-style="western"><surname>Camel</surname><given-names>V</given-names></name><name name-style="western"><surname>Arizapana-Almonacid</surname><given-names>M</given-names></name><name name-style="western"><surname>Pyles</surname><given-names>M</given-names></name><name name-style="western"><surname>Galeano</surname><given-names>E</given-names></name><name name-style="western"><surname>Quispe-Melgar</surname><given-names>HR</given-names></name><name name-style="western"><surname>Ninanya-Parra</surname><given-names>Z</given-names></name><name name-style="western"><surname>Ames-Martínez</surname><given-names>FN</given-names></name><name name-style="western"><surname>Requena-Rojas</surname><given-names>E</given-names></name><name name-style="western"><surname>Kessler</surname><given-names>M</given-names></name></person-group> (<year>2019b</year>) <article-title>Using dendrochronology to trace the impact of the hemiparasite <italic><tp:taxon-name><tp:taxon-name-part taxon-name-part-type="genus">Tristerix</tp:taxon-name-part><tp:taxon-name-part taxon-name-part-type="species">chodatianus</tp:taxon-name-part></tp:taxon-name></italic> on Andean <italic><tp:taxon-name><tp:taxon-name-part taxon-name-part-type="genus">Polylepis</tp:taxon-name-part></tp:taxon-name></italic> trees.</article-title><source>Plant Ecology</source><volume>220</volume>(<issue>9</issue>): <fpage>873</fpage>–<lpage>886</lpage>. <ext-link xlink:type="simple" ext-link-type="doi" xlink:href="10.1007/s11258-019-00961-w">https://doi.org/10.1007/s11258-019-00961-w</ext-link></mixed-citation></ref><ref id="B364"><mixed-citation xmlns:xlink="http://www.w3.org/1999/xlink" xlink:type="simple"><person-group><name name-style="western"><surname>Yaranga</surname><given-names>R</given-names></name><name name-style="western"><surname>Arizapana</surname><given-names>M</given-names></name><name name-style="western"><surname>Orellana</surname><given-names>E</given-names></name><name name-style="western"><surname>Pariona</surname><given-names>V</given-names></name><name name-style="western"><surname>Castañeda</surname><given-names>I</given-names></name></person-group> (<year>2021</year>) <article-title>Water status of <italic><tp:taxon-name><tp:taxon-name-part taxon-name-part-type="genus">Polylepis</tp:taxon-name-part></tp:taxon-name></italic> forests related to altitudinal gradient, microclimate variables and slope.</article-title><source>Journal of Ecological Engineering</source><volume>22</volume>(<issue>3</issue>): <fpage>151</fpage>–<lpage>160</lpage>. <ext-link xlink:type="simple" ext-link-type="doi" xlink:href="10.12911/22998993/132425">https://doi.org/10.12911/22998993/132425</ext-link></mixed-citation></ref><ref id="B46"><mixed-citation xmlns:xlink="http://www.w3.org/1999/xlink" xlink:type="simple"><person-group><name name-style="western"><surname>Camel</surname><given-names>V</given-names></name><name name-style="western"><surname>Quispe-Melgar</surname><given-names>HR</given-names></name><name name-style="western"><surname>Ames-Martínez</surname><given-names>FN</given-names></name><name name-style="western"><surname>Navarro</surname><given-names>Romo WC</given-names></name><name name-style="western"><surname>Segovia-Salcedo</surname><given-names>MC</given-names></name><name name-style="western"><surname>Kessler</surname><given-names>M</given-names></name></person-group> (<year>2019a</year>) <article-title>Forest structure of three endemic species of the genus <italic><tp:taxon-name><tp:taxon-name-part taxon-name-part-type="genus">Polylepis</tp:taxon-name-part></tp:taxon-name></italic> (<tp:taxon-name><tp:taxon-name-part taxon-name-part-type="family">Rosaceae</tp:taxon-name-part></tp:taxon-name>) in central Perú.</article-title><source>Ecología Austral</source><volume>29</volume>(<issue>3</issue>): <fpage>285</fpage>–<lpage>295</lpage>. <ext-link xlink:type="simple" ext-link-type="doi" xlink:href="10.25260/EA.19.29.3.0.812">https://doi.org/10.25260/EA.19.29.3.0.812</ext-link></mixed-citation></ref><ref id="B227"><mixed-citation xmlns:xlink="http://www.w3.org/1999/xlink" xlink:type="simple"><person-group><name name-style="western"><surname>Oldfield</surname><given-names>S</given-names></name><name name-style="western"><surname>Lusty</surname><given-names>C</given-names></name><name name-style="western"><surname>MacKinven</surname><given-names>A</given-names></name></person-group> (<year>1998</year>) The World List of Threatened Trees. World Conservation Press, Cambridge.</mixed-citation></ref><ref id="B205"><mixed-citation xmlns:xlink="http://www.w3.org/1999/xlink" xlink:type="simple"><person-group><name name-style="western"><surname>Mendoza</surname><given-names>W</given-names></name><name name-style="western"><surname>León</surname><given-names>B</given-names></name></person-group> (<year>2006</year>) <tp:taxon-name><tp:taxon-name-part taxon-name-part-type="family">Rosaceae</tp:taxon-name-part></tp:taxon-name> endémicas del Perú. In: León B, Roque J, Ulloa CU, Pitman N, JØrgensen PM, Cano A (Eds) El libro rojo de las plantas endemicas del Perú. Revista Peruana de Biología 13(2): 583s–585s. <ext-link xlink:type="simple" ext-link-type="doi" xlink:href="10.15381/rpb.v13i2.1909">https://doi.org/10.15381/rpb.v13i2.1909</ext-link></mixed-citation></ref><ref id="B4"><mixed-citation xmlns:xlink="http://www.w3.org/1999/xlink" xlink:type="simple"><person-group><name name-style="western"><surname>Ames-Martínez</surname><given-names>FN</given-names></name><name name-style="western"><surname>Quispe-Melgar</surname><given-names>HR</given-names></name><name name-style="western"><surname>Renison</surname><given-names>D</given-names></name></person-group> (<year>2021</year>) <article-title>Conservation status assessment of the highest forests in the world: <italic><tp:taxon-name><tp:taxon-name-part taxon-name-part-type="genus">Polylepis</tp:taxon-name-part><tp:taxon-name-part taxon-name-part-type="species">flavipila</tp:taxon-name-part></tp:taxon-name></italic> forests as a case study.</article-title><source>Neotropical Biodiversity</source><volume>7</volume>(<issue>1</issue>): <fpage>160</fpage>–<lpage>169</lpage>. <ext-link xlink:type="simple" ext-link-type="doi" xlink:href="10.1080/23766808.2021.1920295">https://doi.org/10.1080/23766808.2021.1920295</ext-link></mixed-citation></ref><ref id="B28"><mixed-citation xmlns:xlink="http://www.w3.org/1999/xlink" xlink:type="simple"><person-group><name name-style="western"><surname>Bitter</surname><given-names>G</given-names></name></person-group> (<year>1911</year>) Revision der Gattung <italic><tp:taxon-name><tp:taxon-name-part taxon-name-part-type="genus">Polylepis</tp:taxon-name-part></tp:taxon-name></italic>. Botanische Jahrbücher für Systematik 45: 564–656.</mixed-citation></ref><ref id="B306"><mixed-citation xmlns:xlink="http://www.w3.org/1999/xlink" xlink:type="simple"><person-group><name name-style="western"><surname>Simpson</surname><given-names>BB</given-names></name></person-group> (<year>1979</year>) <article-title>A revision of the genus <italic><tp:taxon-name><tp:taxon-name-part taxon-name-part-type="genus">Polylepis</tp:taxon-name-part></tp:taxon-name></italic> (<tp:taxon-name><tp:taxon-name-part taxon-name-part-type="family">Rosaceae</tp:taxon-name-part></tp:taxon-name>: Sanguisorbeae).</article-title><source>Smithsonian Contributions to Botany</source><volume>43</volume>(<issue>43</issue>): <fpage>1</fpage>–<lpage>62</lpage>. <ext-link xlink:type="simple" ext-link-type="doi" xlink:href="10.5479/si.0081024X.43.1">https://doi.org/10.5479/si.0081024X.43.1</ext-link></mixed-citation></ref><ref id="B169"><mixed-citation xmlns:xlink="http://www.w3.org/1999/xlink" xlink:type="simple"><person-group><name name-style="western"><surname>Kessler</surname><given-names>M</given-names></name><name name-style="western"><surname>Schmidt-Lebuhn</surname><given-names>AN</given-names></name></person-group> (<year>2006</year>) <article-title>Taxonomical and distributional notes on <italic><tp:taxon-name><tp:taxon-name-part taxon-name-part-type="genus">Polylepis</tp:taxon-name-part></tp:taxon-name></italic> (<tp:taxon-name><tp:taxon-name-part taxon-name-part-type="family">Rosaceae</tp:taxon-name-part></tp:taxon-name>).</article-title><source>Organisms, Diversity &amp; Evolution</source><volume>6</volume>(<issue>1</issue>): <fpage>67</fpage>–<lpage>70</lpage>. <ext-link xlink:type="simple" ext-link-type="doi" xlink:href="10.1016/j.ode.2005.04.001">https://doi.org/10.1016/j.ode.2005.04.001</ext-link></mixed-citation></ref></ref-list></tp:taxon-treatment>
