# Supplementary material for: ﻿A monograph of the genus Polylepis (Rosaceae)
Source: PhytoKeys. 2022 Aug 1;203:1–274. doi: 10.3897/phytokeys.203.83529 (PMC9849045; doi:10.3897/phytokeys.203.83529)
Supplement: XML Treatment for Polylepis pilosissima [file phytokeys.203.83529-treatment35.xml]

<!DOCTYPE tp:taxon-treatment
  PUBLIC "-//TaxonX//DTD Taxonomic Treatment Publishing DTD v0 20100105//EN" "tax-treatment-NSO.dtd">
<tp:taxon-treatment xmlns:tp="http://www.plazi.org/taxpub"><tp:treatment-meta><kwd-group><label>Taxon classification</label><kwd>
              <named-content content-type="kingdom">Plantae</named-content>
            </kwd><kwd>
              <named-content content-type="order">Rosales</named-content>
            </kwd><kwd>
              <named-content content-type="family">Rosaceae</named-content>
            </kwd></kwd-group><mixed-citation publication-type="journal"><person-group><name><surname>Boza Espinoza</surname><given-names>Tatiana Erika</given-names></name><name><surname>Kessler</surname><given-names>Michael</given-names></name></person-group><article-title>﻿A monograph of the genus <italic><tp:taxon-name><tp:taxon-name-part taxon-name-part-type="genus" reg="Polylepis">Polylepis</tp:taxon-name-part></tp:taxon-name></italic> (<tp:taxon-name><tp:taxon-name-part taxon-name-part-type="family">Rosaceae</tp:taxon-name-part></tp:taxon-name>)</article-title><source>PhytoKeys</source><day>01</day><month>08</month><year>2022</year><volume>203</volume><fpage>1</fpage><lpage>274</lpage><pub-id pub-id-type="doi">10.3897/phytokeys.203.83529</pub-id></mixed-citation></tp:treatment-meta><tp:nomenclature><label>﻿26.</label><tp:taxon-name>
            <object-id xmlns:xlink="http://www.w3.org/1999/xlink" content-type="arpha" xlink:type="simple">758E90DD-14B9-51AE-81DC-EA8CBF9BF549</object-id>
            <tp:taxon-name-part taxon-name-part-type="genus" reg="Polylepis">Polylepis</tp:taxon-name-part>
            <tp:taxon-name-part taxon-name-part-type="species" reg="pilosissima">pilosissima</tp:taxon-name-part>
            <object-id xmlns:xlink="http://www.w3.org/1999/xlink" content-type="ipni" xlink:type="simple">urn:lsid:ipni.org:names:77301644-1</object-id>
          </tp:taxon-name><tp:taxon-authority>T.Boza &amp; M.Kessler</tp:taxon-authority><tp:taxon-status xmlns:xlink="http://www.w3.org/1999/xlink" xlink:type="simple">sp. nov.</tp:taxon-status><xref ref-type="fig" rid="F69">Figs 69</xref><xref ref-type="fig" rid="F70">, 70</xref></tp:nomenclature><tp:treatment-sec sec-type="diagnosis" id="SECID0EYGMO"><title>Diagnosis.</title><p>This species differs from <italic><tp:taxon-name><tp:taxon-name-part taxon-name-part-type="genus" reg="Polylepis">Polylepis</tp:taxon-name-part><tp:taxon-name-part taxon-name-part-type="species" reg="flavipila">flavipila</tp:taxon-name-part></tp:taxon-name></italic> (Bitter) M.Kessler &amp; Schmid-Leb. (2006) in having longer leaflets with dense long hairs on the lower surfaces and crenate margins with more teeth per side.</p><fig id="F69" position="float" orientation="portrait"><object-id xmlns:xlink="http://www.w3.org/1999/xlink" content-type="doi" xlink:type="simple">10.3897/phytokeys.203.83529.figure69</object-id><object-id xmlns:xlink="http://www.w3.org/1999/xlink" content-type="arpha" xlink:type="simple">C1824575-C3ED-53AD-A9D4-70E51CF72BF1</object-id><label>Figure 69.</label><caption><p><italic><tp:taxon-name><tp:taxon-name-part taxon-name-part-type="genus" reg="Polylepis">Polylepis</tp:taxon-name-part><tp:taxon-name-part taxon-name-part-type="species" reg="pilosissima">pilosissima</tp:taxon-name-part></tp:taxon-name></italic> T.Boza &amp; M.Kessler <bold>A</bold> flowers <bold>B</bold> stipular sheaths <bold>C</bold> upper leaf surface <bold>D</bold> flowering branch <bold>E</bold> leaves <bold>F</bold> branch. Scale bars: 5 mm (<bold>A, D</bold>); 3 mm (<bold>B</bold>); 2 cm (<bold>E</bold>); 1 cm (<bold>C</bold>). Photographs <bold>A–E</bold> E.G. Urquiaga F <bold>F</bold> M. Kessler.</p></caption><graphic xmlns:xlink="http://www.w3.org/1999/xlink" xlink:href="phytokeys-203-001_article-83529__-g069.jpg" position="float" orientation="portrait" xlink:type="simple" id="oo_721386.jpg"><uri content-type="original_file" xlink:type="simple">https://binary.pensoft.net/fig/721386</uri></graphic></fig></tp:treatment-sec><tp:treatment-sec sec-type="material" id="SECID0EZIMO"><title>Type.</title><p>Peru. Lima: Huarochiri, Carapoma, Bosque de Japani, <named-content xmlns:xlink="http://www.w3.org/1999/xlink" content-type="dwc:verbatimCoordinates" xlink:type="simple"><named-content content-type="geo-json" specific-use="{&#34;type&#34;:&#34;Point&#34;,&#34;coordinates&#34;:[-76.452778,-11.636389]}" id="NCID0ECJMO" xlink:type="simple">11°38'11"S, 076°27'10"W</named-content></named-content>, 3859 m, 11 Nov 2014, <italic>T.E. Boza E. &amp; E. Urquiaga 3023</italic> (holotype: USM!; isotype: Z!).</p><fig id="F70" position="float" orientation="portrait"><object-id xmlns:xlink="http://www.w3.org/1999/xlink" content-type="doi" xlink:type="simple">10.3897/phytokeys.203.83529.figure70</object-id><object-id xmlns:xlink="http://www.w3.org/1999/xlink" content-type="arpha" xlink:type="simple">67ADAC55-AEEC-5814-AEE5-ECCAC4147F22</object-id><label>Figure 70.</label><caption><p><italic><tp:taxon-name><tp:taxon-name-part taxon-name-part-type="genus" reg="Polylepis">Polylepis</tp:taxon-name-part><tp:taxon-name-part taxon-name-part-type="species" reg="pilosissima">pilosissima</tp:taxon-name-part></tp:taxon-name></italic> T.Boza &amp; M.Kessler <bold>A</bold> flowering branch <bold>B</bold> fruit <bold>C</bold> stipular sheaths <bold>D</bold> lower leaf surface <bold>E</bold> upper leaf surface (<bold>A</bold><italic>Tovar 680</italic><bold>B, E</bold><italic>Isidoro s.n</italic><bold>C</bold><italic>Kessler 3591</italic><bold>D</bold><italic>Cerrate 1265</italic>). Scale bars: 4 cm (<bold>A</bold>); 6 mm (<bold>B</bold>); 2 cm (<bold>D, E</bold>). Photographs by T. E. Boza E.</p></caption><graphic xmlns:xlink="http://www.w3.org/1999/xlink" xlink:href="phytokeys-203-001_article-83529__-g070.jpg" position="float" orientation="portrait" xlink:type="simple" id="oo_721387.jpg"><uri content-type="original_file" xlink:type="simple">https://binary.pensoft.net/fig/721387</uri></graphic></fig></tp:treatment-sec><tp:treatment-sec sec-type="description" id="SECID0EBLMO"><title>Description.</title><p><bold><italic>Trees</italic></bold> 4–8 m tall. <bold><italic>Leaves</italic></bold> slightly congested at the branch tips, imparipinnate with one pair of leaflets, obtrullate in outline, (1.9–)2.8–3.6 × 1.9–3.7 cm; rachises densely villous, points of leaflet attachment with a tuft of long hairs; stipular sheaths not spurred, densely villous on the outer surfaces; leaflets obovate in outline, second pair from the terminal leaflet the largest, one of this pair (1.6–)1.9–2.7 × 0.5–0.9 cm; margin crenate with 7–14 teeth, apically acute or emarginate, basally cuneate; upper leaflet surfaces densely pilose; lower leaflet surfaces densely pilose with yellowish hairs 1.0–1.2 mm long. <bold><italic>Inflorescences</italic></bold> pendant, (1.5–)2.1–5.2 cm long, bearing 3–5 flowers; floral bracts 2.5–3.9 mm long, narrowly triangular, densely villous on the outer surface; rachises villous. <bold><italic>Flowers</italic></bold> 7.3–8.5 mm diam.; sepals 3–4, ovate, green to reddish, densely villous outside; stamens 11–17, anthers orbicular, with a dense tuft of straight white hairs on the upper half; styles fimbriate, 2.5–3.9 mm long. <bold><italic>Fruits</italic></bold> turbinate, with 3–4 irregular flattened ridges with a series of spines, densely pilose; 5.4–6.4(–8.8) × 1.9–3.1(–5.1) mm including spines. <bold><italic>Tetraploid</italic></bold>.</p></tp:treatment-sec><tp:treatment-sec sec-type="distribution" id="SECID0EAMMO"><title>Distribution, habitat and ecology.</title><p><italic><tp:taxon-name><tp:taxon-name-part taxon-name-part-type="genus" reg="Polylepis">Polylepis</tp:taxon-name-part><tp:taxon-name-part taxon-name-part-type="species" reg="pilosissima">pilosissima</tp:taxon-name-part></tp:taxon-name></italic> is restricted to the Department of Lima, Peru (Fig. <xref ref-type="fig" rid="F73">73</xref>). The species occurs in dry and relatively cold areas at 3500–4400 m elevation. It grows in mixed forests with <italic><tp:taxon-name><tp:taxon-name-part taxon-name-part-type="genus" reg="Gynoxyis">Gynoxyis</tp:taxon-name-part><tp:taxon-name-part taxon-name-part-type="species" reg="nitida">nitida</tp:taxon-name-part></tp:taxon-name></italic> (<xref ref-type="bibr" rid="B267">Rivera Paucar 2018</xref>). The largest forest of <italic><tp:taxon-name><tp:taxon-name-part taxon-name-part-type="genus" reg="Polylepis">P.</tp:taxon-name-part><tp:taxon-name-part taxon-name-part-type="species" reg="pilosissima">pilosissima</tp:taxon-name-part></tp:taxon-name></italic> is “Japani forest”, located in Carampoma (Huarochiri, Lima) with 665 ha (<xref ref-type="bibr" rid="B224">Ñingle and Florencio 2013</xref>; <xref ref-type="bibr" rid="B267">Rivera Paucar 2018</xref>). It hosts a high diversity of birds (74 spp.), including endemic and threatened species, such as <italic><tp:taxon-name><tp:taxon-name-part taxon-name-part-type="genus" reg="Oreotrochilus">Oreotrochilus</tp:taxon-name-part><tp:taxon-name-part taxon-name-part-type="species" reg="melanogaster">melanogaster</tp:taxon-name-part></tp:taxon-name></italic>, <italic><tp:taxon-name><tp:taxon-name-part taxon-name-part-type="genus" reg="Ochthoeca">Ochthoeca</tp:taxon-name-part><tp:taxon-name-part taxon-name-part-type="species" reg="oenanthoides">oenanthoides</tp:taxon-name-part></tp:taxon-name></italic> and <italic><tp:taxon-name><tp:taxon-name-part taxon-name-part-type="genus" reg="Conirostrum">Conirostrum</tp:taxon-name-part><tp:taxon-name-part taxon-name-part-type="species" reg="binghami">binghami</tp:taxon-name-part></tp:taxon-name></italic> (= <italic><tp:taxon-name><tp:taxon-name-part taxon-name-part-type="genus" reg="Oreomanes">Oreomanes</tp:taxon-name-part><tp:taxon-name-part taxon-name-part-type="species" reg="fraseri">fraseri</tp:taxon-name-part></tp:taxon-name></italic>) (<xref ref-type="bibr" rid="B298">Sembrero and Valencia 2016</xref>; <xref ref-type="bibr" rid="B267">Rivera Paucar 2018</xref>). Japani forest stores about 47,000 t of biomass and 24,500 t of carbon in the above-ground woody part (<xref ref-type="bibr" rid="B267">Rivera Paucar 2018</xref>).</p></tp:treatment-sec><tp:treatment-sec sec-type="etymology" id="SECID0EPPMO"><title>Etymology.</title><p>The species epithet “pilosissima” refers to the characteristic dense, long pilose hairs of the species.</p></tp:treatment-sec><tp:treatment-sec sec-type="conservation status" id="SECID0EUPMO"><title>Conservation status.</title><p>The <abbrev xmlns:xlink="http://www.w3.org/1999/xlink" xlink:title="Extent of Occurrence" id="ABBRID0E1PMO" xlink:type="simple">EOO</abbrev> for <italic><tp:taxon-name><tp:taxon-name-part taxon-name-part-type="genus" reg="Polylepis">P.</tp:taxon-name-part><tp:taxon-name-part taxon-name-part-type="species" reg="pilosissima">pilosissima</tp:taxon-name-part></tp:taxon-name></italic> is estimated as 5,129 km<sup>2</sup>, the <abbrev xmlns:xlink="http://www.w3.org/1999/xlink" xlink:title="area of occupancy" id="ABBRID0ELQMO" xlink:type="simple">AOO</abbrev> is assessed at 28 km<sup>2</sup> and it is known from only five locations. The largest stand of this species is protected within the “Japani” Private Conservation Area. Based on its fragmented and restricted distribution, we assess <italic><tp:taxon-name><tp:taxon-name-part taxon-name-part-type="genus" reg="Polylepis">P.</tp:taxon-name-part><tp:taxon-name-part taxon-name-part-type="species" reg="pilosissima">pilosissima</tp:taxon-name-part></tp:taxon-name></italic> as Critically Endangered (<abbrev xmlns:xlink="http://www.w3.org/1999/xlink" xlink:title="Critically Endangered" id="ABBRID0E3QMO" xlink:type="simple">CR</abbrev> A2a, B2a).</p></tp:treatment-sec><tp:treatment-sec sec-type="notes" id="SECID0EARMO"><title>Notes.</title><p>The populations of <italic><tp:taxon-name><tp:taxon-name-part taxon-name-part-type="genus" reg="Polylepis">Polylepis</tp:taxon-name-part></tp:taxon-name></italic> in Huarochiri Province (Lima) have previously been identified as <italic><tp:taxon-name><tp:taxon-name-part taxon-name-part-type="genus" reg="Polylepis">P.</tp:taxon-name-part><tp:taxon-name-part taxon-name-part-type="species" reg="flavipila">flavipila</tp:taxon-name-part></tp:taxon-name></italic> (<xref ref-type="bibr" rid="B169">Kessler and Schmidt-Lebuhn 2006</xref>; <xref ref-type="bibr" rid="B204">Mendoza and Cano 2012</xref>). Indeed, <italic><tp:taxon-name><tp:taxon-name-part taxon-name-part-type="genus" reg="Polylepis">P.</tp:taxon-name-part><tp:taxon-name-part taxon-name-part-type="species" reg="pilosissima">pilosissima</tp:taxon-name-part></tp:taxon-name></italic> resembles <italic><tp:taxon-name><tp:taxon-name-part taxon-name-part-type="genus" reg="Polylepis">P.</tp:taxon-name-part><tp:taxon-name-part taxon-name-part-type="species" reg="flavipila">flavipila</tp:taxon-name-part></tp:taxon-name></italic> in having one lateral leaflet pair, obovate leaflets with crenate margin with pilose hairs and short inflorescences with few flowers. However, it has leaflets (1.6–)1.9–2.7 cm long, crenate leaflet margins with 7–14 teeth per side, upper leaflet surfaces densely pilose and lower leaflet surface hairs 1.0–1.2 mm long, whereas <italic><tp:taxon-name><tp:taxon-name-part taxon-name-part-type="genus" reg="Polylepis">P.</tp:taxon-name-part><tp:taxon-name-part taxon-name-part-type="species" reg="flavipila">flavipila</tp:taxon-name-part></tp:taxon-name></italic> has leaflets (1.2–)1.6–2.0 cm long, crenate margins with 4–6 teeth per side, upper surface sparsely pilose and lower leaflet surface hairs 0.5–0.6 mm long. Additionally, <italic><tp:taxon-name><tp:taxon-name-part taxon-name-part-type="genus" reg="Polylepis">P.</tp:taxon-name-part><tp:taxon-name-part taxon-name-part-type="species" reg="pilosissima">pilosissima</tp:taxon-name-part></tp:taxon-name></italic> is morphologically similar to <italic><tp:taxon-name><tp:taxon-name-part taxon-name-part-type="genus" reg="Polylepis">P.</tp:taxon-name-part><tp:taxon-name-part taxon-name-part-type="species" reg="subsericans">subsericans</tp:taxon-name-part></tp:taxon-name></italic>, with which it shares lower leaflet surface hair density and length. However, <italic><tp:taxon-name><tp:taxon-name-part taxon-name-part-type="genus" reg="Polylepis">P.</tp:taxon-name-part><tp:taxon-name-part taxon-name-part-type="species" reg="pilosissima">pilosissima</tp:taxon-name-part></tp:taxon-name></italic> has obovate leaflets with crenate margins, pilose hairs which are dense on both leaflet surfaces and 11–17 flowers per inflorescence, whereas <italic><tp:taxon-name><tp:taxon-name-part taxon-name-part-type="genus" reg="Polylepis">P.</tp:taxon-name-part><tp:taxon-name-part taxon-name-part-type="species" reg="subsericans">subsericans</tp:taxon-name-part></tp:taxon-name></italic> has narrowly elliptic leaflets with entire to slightly serrate apex margins, strigose hairs which are sparse on the upper leaflet surfaces and dense on the lower ones and 9–13 flowers per inflorescence.</p></tp:treatment-sec><tp:treatment-sec sec-type="material" id="SECID0ENUMO"><title>Specimens examined.</title><p><bold>Peru. Lima</bold>: Huarochiri, Quebrada Yanac in Valle Sta. <tp:taxon-name><tp:taxon-name-part taxon-name-part-type="genus">Eulalia</tp:taxon-name-part></tp:taxon-name>, <named-content xmlns:xlink="http://www.w3.org/1999/xlink" content-type="dwc:verbatimCoordinates" xlink:type="simple"><named-content content-type="geo-json" specific-use="{&#34;type&#34;:&#34;Point&#34;,&#34;coordinates&#34;:[-76.450000,-11.583333]}" id="NCID0E4UMO" xlink:type="simple">11°35'S, 076°27'W</named-content></named-content>, 4000 m, 27 January 1987, <italic>Boertmann 9</italic> (AAU!); Carapoma, Bosque de Japani, <named-content xmlns:xlink="http://www.w3.org/1999/xlink" content-type="dwc:verbatimCoordinates" xlink:type="simple"><named-content content-type="geo-json" specific-use="{&#34;type&#34;:&#34;Point&#34;,&#34;coordinates&#34;:[-76.452778,-11.636389]}" id="NCID0EHVMO" xlink:type="simple">11°38'11"S, 076°27'10"W</named-content></named-content>, 3859 m, 11 November 2014, <italic>Boza 3023</italic> (USM!, Z!); 10 km NE of Suchi, ca. 61 road km NE of Chosica on road to Huanza, <named-content xmlns:xlink="http://www.w3.org/1999/xlink" content-type="dwc:verbatimCoordinates" xlink:type="simple"><named-content content-type="geo-json" specific-use="{&#34;type&#34;:&#34;Point&#34;,&#34;coordinates&#34;:[-76.580000,-11.690000]}" id="NCID0ERVMO" xlink:type="simple">11°41'24"S, 076°34'48"W</named-content></named-content>, 3900–4000 m, 06 May 1978, <italic>Gentry 21638</italic> (MO!, USM!); huacamachay (Alto río Sta. <tp:taxon-name><tp:taxon-name-part taxon-name-part-type="genus">Eulalia</tp:taxon-name-part></tp:taxon-name>), 4000 m, 09 October 1987, <italic>Hocking s.n</italic> (USM!); Comunidad Campesina de Llacuas, 06 November 1995, <italic>Ignacio s.n</italic> (USM!); Sta. <tp:taxon-name><tp:taxon-name-part taxon-name-part-type="genus">Eulalia</tp:taxon-name-part></tp:taxon-name> Valley, ca. 15 km NE Huansa, <named-content xmlns:xlink="http://www.w3.org/1999/xlink" content-type="dwc:verbatimCoordinates" xlink:type="simple"><named-content content-type="geo-json" specific-use="{&#34;type&#34;:&#34;Point&#34;,&#34;coordinates&#34;:[-76.433333,-11.616667]}" id="NCID0EJWMO" xlink:type="simple">11°37'S, 076°26'W</named-content></named-content>, 3800 m, 06 September 1991, <italic>Kessler 3063</italic> (GOET!); <italic>3064</italic> (GOET!); <italic>3426</italic> (GOET!, LPB, MO!); <italic>3427</italic> (AAU!, GOET!, LPB, MO!); <italic>3428</italic> (AAU!); <italic>3588</italic> (GOET!); <italic>3589</italic> (GOET!); <italic>3590</italic> (GOET!); <italic>3591</italic> (AAU!, GOET!, LPB, MO!); <italic>3593</italic> (GOET!); <italic>3653</italic> (GOET!); arriba de Santa <tp:taxon-name><tp:taxon-name-part taxon-name-part-type="genus">Eulalia</tp:taxon-name-part></tp:taxon-name>, 01 March 1966, <italic>Koepcke s.n</italic> (USM!). Yauyos, entre Pallaca y Huacracocha a 14 Km. de Tupe, 4000 m, 22 January 1952, <italic>Cerrate 1265</italic> (GOET!, MO!, USM!).</p></tp:treatment-sec><tp:treatment-sec><!--Section generated to contain objects referenced in tp:taxon-treatment.--><fig id="F73" position="float" orientation="portrait"><object-id xmlns:xlink="http://www.w3.org/1999/xlink" content-type="doi" xlink:type="simple">10.3897/phytokeys.203.83529.figure73</object-id><object-id xmlns:xlink="http://www.w3.org/1999/xlink" content-type="arpha" xlink:type="simple">0A22445D-8F33-543C-A761-283152165587</object-id><label>Figure 73.</label><caption><p>Geographical distribution of the species of the sections <italic><tp:taxon-name><tp:taxon-name-part taxon-name-part-type="genus" reg="Australes">Australes</tp:taxon-name-part></tp:taxon-name></italic> and <italic><tp:taxon-name><tp:taxon-name-part taxon-name-part-type="genus" reg="Subsericantes">Subsericantes</tp:taxon-name-part></tp:taxon-name></italic>.</p></caption><graphic xmlns:xlink="http://www.w3.org/1999/xlink" xlink:href="phytokeys-203-001_article-83529__-g073.jpg" position="float" orientation="portrait" xlink:type="simple" id="oo_721390.jpg"><uri content-type="original_file" xlink:type="simple">https://binary.pensoft.net/fig/721390</uri></graphic></fig></tp:treatment-sec><ref-list><ref id="B267"><mixed-citation xmlns:xlink="http://www.w3.org/1999/xlink" xlink:type="simple"><person-group><name name-style="western"><surname>Rivera Paucar</surname><given-names>MN</given-names></name></person-group> (<year>2018</year>) Determinación de ecuaciones para estimar biomasa en la parte leñosa aérea de <italic><tp:taxon-name><tp:taxon-name-part taxon-name-part-type="genus">Polylepis</tp:taxon-name-part><tp:taxon-name-part taxon-name-part-type="species">flavipila</tp:taxon-name-part></tp:taxon-name></italic> “Quinual” en el bosque Japaní-Huarochirí, Lima 2018: 1–159.</mixed-citation></ref><ref id="B224"><mixed-citation xmlns:xlink="http://www.w3.org/1999/xlink" xlink:type="simple"><person-group><name name-style="western"><surname>Ñingle</surname><given-names>S</given-names></name><name name-style="western"><surname>Florencio</surname><given-names>C</given-names></name></person-group> (<year>2013</year>) Propuesta de zonificación ecológica económica del bosque de <italic><tp:taxon-name><tp:taxon-name-part taxon-name-part-type="genus">Polylepis</tp:taxon-name-part></tp:taxon-name></italic> “Japaní” – Proyecto “Conservación del bosque relicto de <italic><tp:taxon-name><tp:taxon-name-part taxon-name-part-type="genus">Polylepis</tp:taxon-name-part></tp:taxon-name></italic> a través del ecoturismo y manejo forestal” Lima, PE.</mixed-citation></ref><ref id="B298"><mixed-citation xmlns:xlink="http://www.w3.org/1999/xlink" xlink:type="simple"><person-group><name name-style="western"><surname>Sembrero</surname><given-names>M</given-names></name><name name-style="western"><surname>Valencia</surname><given-names>N</given-names></name></person-group> (<year>2016</year>) Expediente técnico – Área de Conservación Privada (ACP) “Japaní”. Carampoma – Huarochirí, Lima.</mixed-citation></ref><ref id="B169"><mixed-citation xmlns:xlink="http://www.w3.org/1999/xlink" xlink:type="simple"><person-group><name name-style="western"><surname>Kessler</surname><given-names>M</given-names></name><name name-style="western"><surname>Schmidt-Lebuhn</surname><given-names>AN</given-names></name></person-group> (<year>2006</year>) <article-title>Taxonomical and distributional notes on <italic><tp:taxon-name><tp:taxon-name-part taxon-name-part-type="genus">Polylepis</tp:taxon-name-part></tp:taxon-name></italic> (<tp:taxon-name><tp:taxon-name-part taxon-name-part-type="family">Rosaceae</tp:taxon-name-part></tp:taxon-name>).</article-title><source>Organisms, Diversity &amp; Evolution</source><volume>6</volume>(<issue>1</issue>): <fpage>67</fpage>–<lpage>70</lpage>. <ext-link xlink:type="simple" ext-link-type="doi" xlink:href="10.1016/j.ode.2005.04.001">https://doi.org/10.1016/j.ode.2005.04.001</ext-link></mixed-citation></ref><ref id="B204"><mixed-citation xmlns:xlink="http://www.w3.org/1999/xlink" xlink:type="simple"><person-group><name name-style="western"><surname>Mendoza</surname><given-names>W</given-names></name><name name-style="western"><surname>Cano</surname><given-names>A</given-names></name></person-group> (<year>2012</year>) El género <italic><tp:taxon-name><tp:taxon-name-part taxon-name-part-type="genus">Polylepis</tp:taxon-name-part></tp:taxon-name></italic> en el Perú Taxonomía, Morfología y Distribución. Editorial Académica Española, Saarbrücken.</mixed-citation></ref></ref-list></tp:taxon-treatment>
