# Supplementary material for: ﻿A monograph of the genus Polylepis (Rosaceae)
Source: PhytoKeys. 2022 Aug 1;203:1–274. doi: 10.3897/phytokeys.203.83529 (PMC9849045; doi:10.3897/phytokeys.203.83529)
Supplement: XML Treatment for Polylepis subsericans [file phytokeys.203.83529-treatment36.xml]

<!DOCTYPE tp:taxon-treatment
  PUBLIC "-//TaxonX//DTD Taxonomic Treatment Publishing DTD v0 20100105//EN" "tax-treatment-NSO.dtd">
<tp:taxon-treatment xmlns:tp="http://www.plazi.org/taxpub"><tp:treatment-meta><kwd-group><label>Taxon classification</label><kwd>
              <named-content content-type="kingdom">Plantae</named-content>
            </kwd><kwd>
              <named-content content-type="order">Rosales</named-content>
            </kwd><kwd>
              <named-content content-type="family">Rosaceae</named-content>
            </kwd></kwd-group><mixed-citation publication-type="journal"><person-group><name><surname>Boza Espinoza</surname><given-names>Tatiana Erika</given-names></name><name><surname>Kessler</surname><given-names>Michael</given-names></name></person-group><article-title>﻿A monograph of the genus <italic><tp:taxon-name><tp:taxon-name-part taxon-name-part-type="genus" reg="Polylepis">Polylepis</tp:taxon-name-part></tp:taxon-name></italic> (<tp:taxon-name><tp:taxon-name-part taxon-name-part-type="family">Rosaceae</tp:taxon-name-part></tp:taxon-name>)</article-title><source>PhytoKeys</source><day>01</day><month>08</month><year>2022</year><volume>203</volume><fpage>1</fpage><lpage>274</lpage><pub-id pub-id-type="doi">10.3897/phytokeys.203.83529</pub-id></mixed-citation></tp:treatment-meta><tp:nomenclature><label>﻿27.</label><tp:taxon-name>
            <object-id xmlns:xlink="http://www.w3.org/1999/xlink" content-type="arpha" xlink:type="simple">09203005-B93C-5889-A87A-8C5C851EF375</object-id>
            <tp:taxon-name-part taxon-name-part-type="genus" reg="Polylepis">Polylepis</tp:taxon-name-part>
            <tp:taxon-name-part taxon-name-part-type="species" reg="subsericans">subsericans</tp:taxon-name-part>
          </tp:taxon-name><tp:taxon-authority>J.F.Macbr., Candollea 5: 367. 1934.</tp:taxon-authority><xref ref-type="fig" rid="F71">Figs 71</xref><xref ref-type="fig" rid="F72">, 72</xref></tp:nomenclature><tp:treatment-sec sec-type="material" id="SECID0E1YMO"><title>Type.</title><p>Peru. Ayacucho: Hacienda Tortorabamba, 3500–3600 m, May 1910, <italic>Weberbauer 5487</italic> (holotype: F!; isotypes: F!, G!)</p><fig id="F71" position="float" orientation="portrait"><object-id xmlns:xlink="http://www.w3.org/1999/xlink" content-type="doi" xlink:type="simple">10.3897/phytokeys.203.83529.figure71</object-id><object-id xmlns:xlink="http://www.w3.org/1999/xlink" content-type="arpha" xlink:type="simple">8F1E5CB2-DB71-5892-8519-98C565C31D1A</object-id><label>Figure 71.</label><caption><p><italic><tp:taxon-name><tp:taxon-name-part taxon-name-part-type="genus" reg="Polylepis">Polylepis</tp:taxon-name-part><tp:taxon-name-part taxon-name-part-type="species" reg="subsericans">subsericans</tp:taxon-name-part></tp:taxon-name></italic> J.F.Macbr <bold>A</bold> flowering branch <bold>B</bold> lower leaflet surface <bold>C</bold> upper leaflet surface <bold>D</bold> flowers <bold>E</bold> stipule sheaths <bold>F</bold> leaves <bold>G</bold> flower <bold>H</bold> flowers and fruits <bold>I</bold> fruits (<bold>A–I</bold><italic>Boza &amp; Urquiaga 3033</italic>). Scale bars: 1 cm (<bold>A–C, F</bold>); 2 mm (<bold>D</bold>); 3 mm (<bold>E, G–I</bold>). Photographs by T.E. Boza E.</p></caption><graphic xmlns:xlink="http://www.w3.org/1999/xlink" xlink:href="phytokeys-203-001_article-83529__-g071.jpg" position="float" orientation="portrait" xlink:type="simple" id="oo_721388.jpg"><uri content-type="original_file" xlink:type="simple">https://binary.pensoft.net/fig/721388</uri></graphic></fig></tp:treatment-sec><tp:treatment-sec sec-type="description" id="SECID0EW1MO"><title>Description.</title><p><bold><italic>Trees</italic></bold> 3–10 m tall. <bold><italic>Leaves</italic></bold> slightly congested at the branch tips, imparipinnate with one pair of leaflets, obtrullate in outline, (1.7–)2.8–3.4 × 1.7–2.5 cm; rachises densely pilose, points of leaflet attachment with a tuft of long hairs; stipular sheaths apically acute with spurs, densely strigose on the outer surfaces; leaflets narrowly elliptic in outline, second pair from the terminal leaflet the largest, one of this pair (1.3–)1.7–2.8 × 0.5–0.7 cm; margin entire to slightly serrate at apex with 3–4 teeth, apically round or emarginate with the trichomes from the lower surface projecting into the notch, basally unequally cordate; upper leaflet surfaces sparsely strigose; lower leaflet surfaces densely strigose with yellowish hairs 0.7–1.2 mm long. <bold><italic>Inflorescences</italic></bold> pendant, (1.9–)2.5–4.9(–5.6) cm long, bearing 3–4(–6) flowers; floral bracts 3.2–6.6 mm long, narrowly triangular, densely pilose on the outer surface; rachises pilose. <bold><italic>Flowers</italic></bold> 7.7–9.6 mm diam.; sepals 4, ovate, green, densely pilose outside; stamens 9–13, anthers orbicular, with a dense tuft of straight white hairs on the upper half; styles fimbriate, 2.0–4.2 mm long. <bold><italic>Fruits</italic></bold> turbinate, with 3–4 irregular flattened ridges with a series of spines, densely pilose; 7.5–9.1 × 4.3–5.9 mm including spines. <bold><italic>Tetraploid</italic></bold>.</p><fig id="F72" position="float" orientation="portrait"><object-id xmlns:xlink="http://www.w3.org/1999/xlink" content-type="doi" xlink:type="simple">10.3897/phytokeys.203.83529.figure72</object-id><object-id xmlns:xlink="http://www.w3.org/1999/xlink" content-type="arpha" xlink:type="simple">2BF6FFE7-C45A-553C-843B-39991CA933F1</object-id><label>Figure 72.</label><caption><p><italic><tp:taxon-name><tp:taxon-name-part taxon-name-part-type="genus" reg="Polylepis">Polylepis</tp:taxon-name-part><tp:taxon-name-part taxon-name-part-type="species" reg="subsericans">subsericans</tp:taxon-name-part></tp:taxon-name></italic> J.F.Macbr <bold>A</bold> flowering branch <bold>B</bold> fruit <bold>C</bold> stipular sheaths <bold>D</bold> upper leaf surface <bold>E</bold> lower leaf surface (<bold>A, E</bold><italic>Toivonen 38</italic><bold>B, C</bold><italic>Toivonen 40</italic><bold>D</bold><italic>Arce &amp; Toivonen s.n</italic>). Scale bars: 5 cm (<bold>A</bold>); 9 mm (<bold>B</bold>); 2 cm (<bold>D, E</bold>). Photographs by T. E. Boza E.</p></caption><graphic xmlns:xlink="http://www.w3.org/1999/xlink" xlink:href="phytokeys-203-001_article-83529__-g072.jpg" position="float" orientation="portrait" xlink:type="simple" id="oo_721389.jpg"><uri content-type="original_file" xlink:type="simple">https://binary.pensoft.net/fig/721389</uri></graphic></fig></tp:treatment-sec><tp:treatment-sec sec-type="distribution" id="SECID0EJ4MO"><title>Distribution, habitat and ecology.</title><p><italic><tp:taxon-name><tp:taxon-name-part taxon-name-part-type="genus" reg="Polylepis">Polylepis</tp:taxon-name-part><tp:taxon-name-part taxon-name-part-type="species" reg="subericans">subericans</tp:taxon-name-part></tp:taxon-name></italic> is distributed in the high mountains of southern Peru from Huaytará (Huancavelica) to (Urubamba) Cusco (Fig. <xref ref-type="fig" rid="F73">73</xref>). The species occurs in relatively dry and cold areas at 3760–4800(–5100) m elevation. Human activities cause variation of the forest structure, with forest in dry areas being more strongly degraded (<xref ref-type="bibr" rid="B326">Toivonen et al. 2011</xref>). During the rainy season, <italic><tp:taxon-name><tp:taxon-name-part taxon-name-part-type="genus" reg="Polylepis">P.</tp:taxon-name-part><tp:taxon-name-part taxon-name-part-type="species" reg="subsericans">subsericans</tp:taxon-name-part></tp:taxon-name></italic> shows a positive correlation between temperature and tree-ring growth, pointing out the importance of temperature for its growth (<xref ref-type="bibr" rid="B153">Jomelli et al. 2012</xref>). <italic><tp:taxon-name><tp:taxon-name-part taxon-name-part-type="genus" reg="Polylepis">Polylepis</tp:taxon-name-part><tp:taxon-name-part taxon-name-part-type="species" reg="subsericans">subsericans</tp:taxon-name-part></tp:taxon-name></italic> is amongst the highest-growing tree species in the world and in Vilcanota (Cusco), forests of <italic><tp:taxon-name><tp:taxon-name-part taxon-name-part-type="genus" reg="Polylepis">P.</tp:taxon-name-part><tp:taxon-name-part taxon-name-part-type="species" reg="subsericans">subsericans</tp:taxon-name-part></tp:taxon-name></italic> reach mean maximum tree heights of 13 m at 4650 m (<xref ref-type="bibr" rid="B171">Kessler et al. 2014</xref>). These stands grow under mean growing season air temperatures of 3.8 °C and mean growing season soil temperatures of 4.6 °C. <italic><tp:taxon-name><tp:taxon-name-part taxon-name-part-type="genus" reg="Polylepis">Polylepis</tp:taxon-name-part><tp:taxon-name-part taxon-name-part-type="species" reg="subericans">subericans</tp:taxon-name-part></tp:taxon-name></italic> is adapted to high elevations and, relative to other species of <italic><tp:taxon-name><tp:taxon-name-part taxon-name-part-type="genus" reg="Polylepis">Polylepis</tp:taxon-name-part></tp:taxon-name></italic>, has low levels of stomatal conductance and high levels of quantum use efficiency (<xref ref-type="bibr" rid="B327">Toivonen et al. 2014</xref>). The anatomical traits of the species have been studied in depth by <xref ref-type="bibr" rid="B15">Arroyo (2015)</xref>. Stands of <italic><tp:taxon-name><tp:taxon-name-part taxon-name-part-type="genus" reg="Polylepis">P.</tp:taxon-name-part><tp:taxon-name-part taxon-name-part-type="species" reg="subsericans">subsericans</tp:taxon-name-part></tp:taxon-name></italic> in the Vilcanota Mountains host a moderate diversity of plants (144 spp.) and specialist bird species (30 spp.) (<xref ref-type="bibr" rid="B300">Servat et al. 2002</xref>). Among the endemic birds, <italic><tp:taxon-name><tp:taxon-name-part taxon-name-part-type="genus" reg="Leptasthenura">Leptasthenura</tp:taxon-name-part><tp:taxon-name-part taxon-name-part-type="species" reg="xenothorax">xenothorax</tp:taxon-name-part></tp:taxon-name></italic>, <italic><tp:taxon-name><tp:taxon-name-part taxon-name-part-type="genus" reg="Cinclodes">Cinclodes</tp:taxon-name-part><tp:taxon-name-part taxon-name-part-type="species" reg="excelsior">excelsior</tp:taxon-name-part></tp:taxon-name></italic> and <italic><tp:taxon-name><tp:taxon-name-part taxon-name-part-type="genus" reg="Anairetes">Anairetes</tp:taxon-name-part><tp:taxon-name-part taxon-name-part-type="species" reg="alpinus">alpinus</tp:taxon-name-part></tp:taxon-name></italic> are threatened by habitat reduction, making this habitat a priority for conservation (<xref ref-type="bibr" rid="B91">Fjeldså 1987</xref>; <xref ref-type="bibr" rid="B97">Fjeldså and Kessler 1996</xref>; <xref ref-type="bibr" rid="B49">Cardenas-Villavicencio and Arque 2010</xref>).</p><fig id="F73" position="float" orientation="portrait"><object-id xmlns:xlink="http://www.w3.org/1999/xlink" content-type="doi" xlink:type="simple">10.3897/phytokeys.203.83529.figure73</object-id><object-id xmlns:xlink="http://www.w3.org/1999/xlink" content-type="arpha" xlink:type="simple">0A22445D-8F33-543C-A761-283152165587</object-id><label>Figure 73.</label><caption><p>Geographical distribution of the species of the sections <italic><tp:taxon-name><tp:taxon-name-part taxon-name-part-type="genus" reg="Australes">Australes</tp:taxon-name-part></tp:taxon-name></italic> and <italic><tp:taxon-name><tp:taxon-name-part taxon-name-part-type="genus" reg="Subsericantes">Subsericantes</tp:taxon-name-part></tp:taxon-name></italic>.</p></caption><graphic xmlns:xlink="http://www.w3.org/1999/xlink" xlink:href="phytokeys-203-001_article-83529__-g073.jpg" position="float" orientation="portrait" xlink:type="simple" id="oo_721390.jpg"><uri content-type="original_file" xlink:type="simple">https://binary.pensoft.net/fig/721390</uri></graphic></fig></tp:treatment-sec><tp:treatment-sec sec-type="conservation status" id="SECID0E3CNO"><title>Conservation status.</title><p>The <abbrev xmlns:xlink="http://www.w3.org/1999/xlink" xlink:title="Extent of Occurrence" id="ABBRID0ECDNO" xlink:type="simple">EOO</abbrev> for <italic><tp:taxon-name><tp:taxon-name-part taxon-name-part-type="genus" reg="Polylepis">Polylepis</tp:taxon-name-part><tp:taxon-name-part taxon-name-part-type="species" reg="subsericans">subsericans</tp:taxon-name-part></tp:taxon-name></italic> is estimated as 15,223 km<sup>2</sup>, the <abbrev xmlns:xlink="http://www.w3.org/1999/xlink" xlink:title="area of occupancy" id="ABBRID0ETDNO" xlink:type="simple">AOO</abbrev> is assessed at 84 km<sup>2</sup> and it is known from 11 locations. It has been categorized as EN (B1b(iii)) (<xref ref-type="bibr" rid="B205">Mendoza and León 2006</xref>; <xref ref-type="bibr" rid="B299">SERFOR 2006</xref>). In Cusco, it is protected within the Private Conservation Areas Network of the Vilcanota Mountain range. Since 2001, it has been subject to reforestation activities by <abbrev xmlns:xlink="http://www.w3.org/1999/xlink" xlink:title="NGOs Andean Ecosystem Association" id="ABBRID0EBENO" xlink:type="simple">ECOAN</abbrev>, a non-profit NGO dedicated to the conservation of endangered species and threatened Andean ecosystems. However, populations from Ayacucho have high anthropogenic impact from the surrounding communities to the point of almost disappearing completely (<xref ref-type="bibr" rid="B206">Mendoza and Roque 2007</xref>). We assess <italic><tp:taxon-name><tp:taxon-name-part taxon-name-part-type="genus" reg="Polylepis">P.</tp:taxon-name-part><tp:taxon-name-part taxon-name-part-type="species" reg="subsericans">subsericans</tp:taxon-name-part></tp:taxon-name></italic> as Vulnerable (B1a+B2a).</p></tp:treatment-sec><tp:treatment-sec sec-type="notes" id="SECID0EUENO"><title>Notes.</title><p><italic><tp:taxon-name><tp:taxon-name-part taxon-name-part-type="genus" reg="Polylepis">Polylepis</tp:taxon-name-part><tp:taxon-name-part taxon-name-part-type="species" reg="subsericans">subsericans</tp:taxon-name-part></tp:taxon-name></italic> may be confused with <italic><tp:taxon-name><tp:taxon-name-part taxon-name-part-type="genus" reg="Polylepis">P.</tp:taxon-name-part><tp:taxon-name-part taxon-name-part-type="species" reg="rodolfovasquezii">rodolfovasquezii</tp:taxon-name-part></tp:taxon-name></italic>, with which it hybridizes. They share the lateral leaflet pair number and more or less same leaflet hair length. <italic><tp:taxon-name><tp:taxon-name-part taxon-name-part-type="genus" reg="Polylepis">Polylepis</tp:taxon-name-part><tp:taxon-name-part taxon-name-part-type="species" reg="subsericans">subsericans</tp:taxon-name-part></tp:taxon-name></italic> differs by having leaflets (1.3–)1.7–2.8 cm long, strigose hairs and longer inflorescences (1.9–5.6 cm) with 3–6 flowers, whereas <italic><tp:taxon-name><tp:taxon-name-part taxon-name-part-type="genus" reg="Polylepis">P.</tp:taxon-name-part><tp:taxon-name-part taxon-name-part-type="species" reg="rodolfovasquezii">rodolfovasquezii</tp:taxon-name-part></tp:taxon-name></italic> has leaflets 0.9–1.1 cm long, sericeous hairs and inflorescences 0.9–1.1 cm long with just one flower. For additional morphological similarities, see under <italic><tp:taxon-name><tp:taxon-name-part taxon-name-part-type="genus" reg="Polylepis">P.</tp:taxon-name-part><tp:taxon-name-part taxon-name-part-type="species" reg="flavipila">flavipila</tp:taxon-name-part></tp:taxon-name></italic> and <italic><tp:taxon-name><tp:taxon-name-part taxon-name-part-type="genus" reg="Polylepis">P.</tp:taxon-name-part><tp:taxon-name-part taxon-name-part-type="species" reg="pilosissima">pilosissima</tp:taxon-name-part></tp:taxon-name></italic>.</p></tp:treatment-sec><tp:treatment-sec sec-type="material" id="SECID0E3GNO"><title>Specimens examined.</title><p><bold>Peru. Apurimac</bold>: Abancay, Bosque de Runtococha, 4150 m, 08 April 2003, <italic>Palomino 3964</italic> (QCA!). <bold>Ayacucho</bold>: Huamanga, Torobamba, 3500–3600 m, 01 May 1910, <italic>Weberbauer 5487</italic> (F!). La Mar, Laguna de Toctococha, <named-content xmlns:xlink="http://www.w3.org/1999/xlink" content-type="dwc:verbatimCoordinates" xlink:type="simple"><named-content content-type="geo-json" specific-use="{&#34;type&#34;:&#34;Point&#34;,&#34;coordinates&#34;:[-74.099167,-12.960833]}" id="NCID0ENHNO" xlink:type="simple">12°57'39"S, 074°05'57"W</named-content></named-content>, 4200 m, 30 September 2003, <italic>Mendoza 1013</italic> (MO!). <bold>Cusco</bold>: Calca, Sacsamonte-Huarán, <named-content xmlns:xlink="http://www.w3.org/1999/xlink" content-type="dwc:verbatimCoordinates" xlink:type="simple"><named-content content-type="geo-json" specific-use="{&#34;type&#34;:&#34;Point&#34;,&#34;coordinates&#34;:[-72.034722,-13.216111]}" id="NCID0EZHNO" xlink:type="simple">13°12'58"S, 072°02'05"W</named-content></named-content>, 4340 m, 01 May 2003, <italic>Arce s.n</italic> (USM!); Lares, Quishuarani, <named-content xmlns:xlink="http://www.w3.org/1999/xlink" content-type="dwc:verbatimCoordinates" xlink:type="simple"><named-content content-type="geo-json" specific-use="{&#34;type&#34;:&#34;Point&#34;,&#34;coordinates&#34;:[-72.041944,-13.142778]}" id="NCID0EDINO" xlink:type="simple">13°08'34"S, 072°02'31"W</named-content></named-content>, 4281 m, 17 January 2014, <italic>Boza 3000</italic> (USM!, Z!); <italic>3121</italic> (USM!, Z!); Bosque de <tp:taxon-name><tp:taxon-name-part taxon-name-part-type="genus" reg="Polylepis">Polylepis</tp:taxon-name-part></tp:taxon-name> de Yanacocha, <named-content xmlns:xlink="http://www.w3.org/1999/xlink" content-type="dwc:verbatimCoordinates" xlink:type="simple"><named-content content-type="geo-json" specific-use="{&#34;type&#34;:&#34;Point&#34;,&#34;coordinates&#34;:[-72.050556,-13.283056]}" id="NCID0EVINO" xlink:type="simple">13°16'59"S, 072°03'02"W</named-content></named-content>, 4012 m, 17 August 1998, <italic>Mendoza 112</italic> (CUZ!); Dist. Calca, ledge situated on the prominent cliff 1.5 km South (170) of Cancha Cancha Village Huaran, <named-content xmlns:xlink="http://www.w3.org/1999/xlink" content-type="dwc:verbatimCoordinates" xlink:type="simple"><named-content content-type="geo-json" specific-use="{&#34;type&#34;:&#34;Point&#34;,&#34;coordinates&#34;:[-72.020556,-13.243611]}" id="NCID0E6INO" xlink:type="simple">13°14'37"S, 072°01'14"W</named-content></named-content>, 4545 m, 27 March 2011, <italic>Sylvester 1013</italic>; <italic>1025</italic>; <italic>1027</italic> (CUZ!, Z!); Dist. Calca, top of the prominent tower known by locals as “Kontorqayku” 5 km NE of Huaran, <named-content xmlns:xlink="http://www.w3.org/1999/xlink" content-type="dwc:verbatimCoordinates" xlink:type="simple"><named-content content-type="geo-json" specific-use="{&#34;type&#34;:&#34;Point&#34;,&#34;coordinates&#34;:[-72.021111,-13.268333]}" id="NCID0ENJNO" xlink:type="simple">13°16'06"S, 072°01'16"W</named-content></named-content>, 4398 m, 17 May 2011, <italic>Sylvester 1287</italic> (CUZ!, Z!); on the SW corner of the topmost part of tower, <named-content xmlns:xlink="http://www.w3.org/1999/xlink" content-type="dwc:verbatimCoordinates" xlink:type="simple"><named-content content-type="geo-json" specific-use="{&#34;type&#34;:&#34;Point&#34;,&#34;coordinates&#34;:[-72.021111,-13.268333]}" id="NCID0EXJNO" xlink:type="simple">13°16'06"S, 072°01'16"W</named-content></named-content>, 4410 m, 17 May 2011, <italic>Sylvester 1328</italic>; <italic>1329</italic>; <italic>1344</italic> (CUZ!, Z!); Dist. Calca, the eastern side of the valley 7.2 km 10 N from Huaran, <named-content xmlns:xlink="http://www.w3.org/1999/xlink" content-type="dwc:verbatimCoordinates" xlink:type="simple"><named-content content-type="geo-json" specific-use="{&#34;type&#34;:&#34;Point&#34;,&#34;coordinates&#34;:[-72.015833,-13.251667]}" id="NCID0EFKNO" xlink:type="simple">13°15'06"S, 072°00'57"W</named-content></named-content>, 4649 m, 18 July 2011, <italic>Sylvester 1354</italic>; <italic>1355</italic>; <italic>1359</italic> (CUZ!, Z!); Dist. Calca, upper Potreros forest, on the N facing mountainside above the main Potreros forest. 4 km SW of Cancha Cancha Village, Huaran, <named-content xmlns:xlink="http://www.w3.org/1999/xlink" content-type="dwc:verbatimCoordinates" xlink:type="simple"><named-content content-type="geo-json" specific-use="{&#34;type&#34;:&#34;Point&#34;,&#34;coordinates&#34;:[-72.047500,-13.262778]}" id="NCID0ETKNO" xlink:type="simple">13°15'46"S, 072°02'51"W</named-content></named-content>, 4726 m, 18 July 2011, <italic>Sylvester 1361</italic>; <italic>1362</italic>; <italic>1364</italic>; <italic>1365</italic> (CUZ!, Z!); Dist. de Calca, the Wakapacana forest, on the eastern side of the Valley 7.2 km 10 N from Huaran, <named-content xmlns:xlink="http://www.w3.org/1999/xlink" content-type="dwc:verbatimCoordinates" xlink:type="simple"><named-content content-type="geo-json" specific-use="{&#34;type&#34;:&#34;Point&#34;,&#34;coordinates&#34;:[-72.015556,-13.251389]}" id="NCID0EDLNO" xlink:type="simple">13°15'05"S, 072°00'56"W</named-content></named-content>, 4637 m, 26 March 2012, <italic>Sylvester 1408</italic>; <italic>1413</italic> (CUZ!, LPB, Z!); Dist. Calca, within the SW facing forest at the top of the prominent tower known by local as “Kontorqayku” 5 km NE of Huaran, <named-content xmlns:xlink="http://www.w3.org/1999/xlink" content-type="dwc:verbatimCoordinates" xlink:type="simple"><named-content content-type="geo-json" specific-use="{&#34;type&#34;:&#34;Point&#34;,&#34;coordinates&#34;:[-72.021389,-13.268611]}" id="NCID0EPLNO" xlink:type="simple">13°16'07"S, 072°01'17"W</named-content></named-content>, 4388 m, 11 June 2012, <italic>Sylvester 1630</italic>; <italic>1690</italic> (CUZ!, Z!); Prominent ledge situated on the prominent SW facing cliff face 1.5 km South (170) of Cancha Cancha Village Huaran, <named-content xmlns:xlink="http://www.w3.org/1999/xlink" content-type="dwc:verbatimCoordinates" xlink:type="simple"><named-content content-type="geo-json" specific-use="{&#34;type&#34;:&#34;Point&#34;,&#34;coordinates&#34;:[-72.020556,-13.242778]}" id="NCID0E2LNO" xlink:type="simple">13°14'34"S, 072°01'14"W</named-content></named-content>, 4517 m, 09 March 2011, <italic>Sylvester 804</italic>; <italic>809</italic>; <italic>813</italic>; <italic>820</italic>; <italic>868</italic>; <italic>875</italic>; <italic>876</italic>; <italic>880</italic>; <italic>881</italic> (CUZ!, Z!); Dist. Calca. Ledge situated on the prominent cliff 1 km South (150) of Cancha Cancha Village Huaran, <named-content xmlns:xlink="http://www.w3.org/1999/xlink" content-type="dwc:verbatimCoordinates" xlink:type="simple"><named-content content-type="geo-json" specific-use="{&#34;type&#34;:&#34;Point&#34;,&#34;coordinates&#34;:[-72.020556,-13.243056]}" id="NCID0EVMNO" xlink:type="simple">13°14'35"S, 072°01'14"W</named-content></named-content>, 4500 m, 27 March 2011, <italic>Sylvester 937</italic>; <italic>947</italic>; <italic>948</italic>; <italic>973</italic>; <italic>975</italic>; <italic>977</italic> (CUZ!, Z!). La Convención, Ccayara 18L 718405/ UTM 8540752, 4416 m, 01 August 2002, <italic>Arce s.n</italic> (CUZ!, USM!). Urubamba, Yanahuara, Mantanay, <named-content xmlns:xlink="http://www.w3.org/1999/xlink" content-type="dwc:verbatimCoordinates" xlink:type="simple"><named-content content-type="geo-json" specific-use="{&#34;type&#34;:&#34;Point&#34;,&#34;coordinates&#34;:[-72.159167,-13.199167]}" id="NCID0ELNNO" xlink:type="simple">13°11'57"S, 072°09'33"W</named-content></named-content>, 4330 m, 17 June 2015, <italic>Boza 3033</italic>; <italic>3085</italic>; <italic>3086</italic>; <italic>3087</italic>; <italic>3088</italic>; <italic>3089</italic> (USM!, Z!); Dist. Urubamba, ACP Mantanay, 10 km up the valley from Yanahuara, by the side of Laguna Manalloqsa, in the small valley 3 km East of Laguna Ipsaycocha, <named-content xmlns:xlink="http://www.w3.org/1999/xlink" content-type="dwc:verbatimCoordinates" xlink:type="simple"><named-content content-type="geo-json" specific-use="{&#34;type&#34;:&#34;Point&#34;,&#34;coordinates&#34;:[-72.145000,-13.200278]}" id="NCID0E6NNO" xlink:type="simple">13°12'01"S, 072°08'42"W</named-content></named-content>, 4640 m, 24 June 2012, <italic>Sylvester 1714</italic> (Z!); <named-content xmlns:xlink="http://www.w3.org/1999/xlink" content-type="dwc:verbatimCoordinates" xlink:type="simple"><named-content content-type="geo-json" specific-use="{&#34;type&#34;:&#34;Point&#34;,&#34;coordinates&#34;:[-72.146111,-13.200556]}" id="NCID0EJONO" xlink:type="simple">13°12'02"S, 072°08'46"W</named-content></named-content>, 4638 m, 03 February 2011, <italic>Sylvester 405</italic>; <italic>408</italic>; <italic>512</italic> (CUZ!, Z!); Dist. Urubamba, ACP Mantanay 10 km up the valley from Yanahuara, by the side of Laguna Manalloqsa, in the small valley 3 km of Laguna Ipsacocha, <named-content xmlns:xlink="http://www.w3.org/1999/xlink" content-type="dwc:verbatimCoordinates" xlink:type="simple"><named-content content-type="geo-json" specific-use="{&#34;type&#34;:&#34;Point&#34;,&#34;coordinates&#34;:[-72.145556,-13.202222]}" id="NCID0EXONO" xlink:type="simple">13°12'08"S, 072°08'44"W</named-content></named-content>, 4806 m, 03 February 2011, <italic>Sylvester 518</italic>; <italic>531</italic>; <italic>536</italic>; <italic>544</italic>; <italic>575</italic>; <italic>576</italic>; <italic>585</italic> (CUZ!, Z!); Dist. Huayllabamba, terrace situated on the N side of Laguna Qellococha and to the E of the waterfall 5 km N of Huayocari Village, <named-content xmlns:xlink="http://www.w3.org/1999/xlink" content-type="dwc:verbatimCoordinates" xlink:type="simple"><named-content content-type="geo-json" specific-use="{&#34;type&#34;:&#34;Point&#34;,&#34;coordinates&#34;:[-72.052500,-13.276111]}" id="NCID0ENPNO" xlink:type="simple">13°16'34"S, 072°03'09"W</named-content></named-content>, 4343 m, 10 March 2011, <italic>Sylvester 642</italic>; <italic>671</italic>; <italic>679</italic> (CUZ!, Z!); <named-content xmlns:xlink="http://www.w3.org/1999/xlink" content-type="dwc:verbatimCoordinates" xlink:type="simple"><named-content content-type="geo-json" specific-use="{&#34;type&#34;:&#34;Point&#34;,&#34;coordinates&#34;:[-72.050278,-13.276389]}" id="NCID0E2PNO" xlink:type="simple">13°16'35"S, 072°03'01"W</named-content></named-content>, 4227 m, 09 March 2011, <italic>Sylvester 684</italic>; <italic>686</italic>; <italic>688</italic>; <italic>691</italic> (CUZ!, Z!); <named-content xmlns:xlink="http://www.w3.org/1999/xlink" content-type="dwc:verbatimCoordinates" xlink:type="simple"><named-content content-type="geo-json" specific-use="{&#34;type&#34;:&#34;Point&#34;,&#34;coordinates&#34;:[-72.050833,-13.276389]}" id="NCID0ELQNO" xlink:type="simple">13°16'35"S, 072°03'03"W</named-content></named-content>, 4226 m, 10 March 2011, <italic>Sylvester 695</italic>; <italic>740</italic> (CUZ!, Z!); Dist. de Huayllabamba. 5 km N of Huayocari village, 800 m NW of Laguna Qellococha along the path leading to higher lake, <named-content xmlns:xlink="http://www.w3.org/1999/xlink" content-type="dwc:verbatimCoordinates" xlink:type="simple"><named-content content-type="geo-json" specific-use="{&#34;type&#34;:&#34;Point&#34;,&#34;coordinates&#34;:[-72.052778,-13.275556]}" id="NCID0EXQNO" xlink:type="simple">13°16'32"S, 072°03'10"W</named-content></named-content>, 4366 m, 10 March 2011, <italic>Sylvester 741</italic>; <italic>742</italic>; <italic>749</italic>; <italic>751</italic> (CUZ!, Z!); Mantanay, <named-content xmlns:xlink="http://www.w3.org/1999/xlink" content-type="dwc:verbatimCoordinates" xlink:type="simple"><named-content content-type="geo-json" specific-use="{&#34;type&#34;:&#34;Point&#34;,&#34;coordinates&#34;:[-72.155556,-13.185556]}" id="NCID0EHRNO" xlink:type="simple">13°11'08"S, 072°09'20"W</named-content></named-content>, 4370 m, 19 July 2006, <italic>Toivonen 11</italic>; <italic>12</italic> (CUZ!); Dist. Huayllabamba, localidad Qelloqocha, <named-content xmlns:xlink="http://www.w3.org/1999/xlink" content-type="dwc:verbatimCoordinates" xlink:type="simple"><named-content content-type="geo-json" specific-use="{&#34;type&#34;:&#34;Point&#34;,&#34;coordinates&#34;:[-72.052500,-13.271111]}" id="NCID0ETRNO" xlink:type="simple">13°16'16"S, 072°03'09"W</named-content></named-content>, 4350 m, 19 July 2006, <italic>Toivonen 38</italic>; <italic>39</italic>; <italic>40</italic>; <italic>65</italic> (CUZ!); Dist. Huayllabamba, entre Huayoccari y las lagunas de Yanacocha y Kellococha, 2900–4600 m, 17–18 July 1989, <italic>Tupayachi 1137</italic> (MO!); <italic>1140</italic> (MO!); Huayllabamba, Lagunas Yanachocha y Quellococha hacia San Juan, NE de Cusco, <named-content xmlns:xlink="http://www.w3.org/1999/xlink" content-type="dwc:verbatimCoordinates" xlink:type="simple"><named-content content-type="geo-json" specific-use="{&#34;type&#34;:&#34;Point&#34;,&#34;coordinates&#34;:[-72.066667,-13.266667]}" id="NCID0EHSNO" xlink:type="simple">13°16'S, 072°04'W</named-content></named-content>, 2900–4600 m, 19 August 1989, <italic>Tupayachi 1192</italic>; <italic>1212</italic> (MO!); Localidad Yucay-Puyuc-Hueskana, 4200 m, 24 April 1993, <italic>Tupayachi 2259</italic> (CUZ!); Localidad Parte alta de Cuyuc, 4200 m, 28 May 1994, <italic>Tupayachi 2554</italic> (CUZ!); Pumahuanca, Bosque de Quenñaquemocuyo, 4400 m, 18 June 2004, <italic>Tupayachi 4808</italic> (QCA!); Dist. Huayllabamba, Laguna Yanaccocha y Kello ccocha, <named-content xmlns:xlink="http://www.w3.org/1999/xlink" content-type="dwc:verbatimCoordinates" xlink:type="simple"><named-content content-type="geo-json" specific-use="{&#34;type&#34;:&#34;Point&#34;,&#34;coordinates&#34;:[-72.065278,-13.354167]}" id="NCID0EZSNO" xlink:type="simple">13°21'15"S, 072°03'55"W</named-content></named-content>, 3800–4200 m, 07 January 1989, <italic>Tupayachi 859</italic> (MO!); Localidad Mantanay, <named-content xmlns:xlink="http://www.w3.org/1999/xlink" content-type="dwc:verbatimCoordinates" xlink:type="simple"><named-content content-type="geo-json" specific-use="{&#34;type&#34;:&#34;Point&#34;,&#34;coordinates&#34;:[-72.149167,-13.200556]}" id="NCID0EDTNO" xlink:type="simple">13°12'02"S, 072°08'57"W</named-content></named-content>, 4526 m, 01 May 2003, <italic>Arce s.n</italic> (CUZ!).</p></tp:treatment-sec><ref-list><ref id="B326"><mixed-citation xmlns:xlink="http://www.w3.org/1999/xlink" xlink:type="simple"><person-group><name name-style="western"><surname>Toivonen</surname><given-names>JM</given-names></name><name name-style="western"><surname>Kessler</surname><given-names>M</given-names></name><name name-style="western"><surname>Ruokolainen</surname><given-names>K</given-names></name><name name-style="western"><surname>Hertel</surname><given-names>D</given-names></name></person-group> (<year>2011</year>) <article-title>Accessibility predicts structural variation of Andean <italic><tp:taxon-name><tp:taxon-name-part taxon-name-part-type="genus">Polylepis</tp:taxon-name-part></tp:taxon-name></italic> forests.</article-title><source>Biodiversity and Conservation</source><volume>20</volume>(<issue>8</issue>): <fpage>1789</fpage>–<lpage>1802</lpage>. <ext-link xlink:type="simple" ext-link-type="doi" xlink:href="10.1007/s10531-011-0061-9">https://doi.org/10.1007/s10531-011-0061-9</ext-link></mixed-citation></ref><ref id="B153"><mixed-citation xmlns:xlink="http://www.w3.org/1999/xlink" xlink:type="simple"><person-group><name name-style="western"><surname>Jomelli</surname><given-names>V</given-names></name><name name-style="western"><surname>Pavlova</surname><given-names>I</given-names></name><name name-style="western"><surname>Guin</surname><given-names>O</given-names></name><name name-style="western"><surname>Soliz-Gamboa</surname><given-names>C</given-names></name><name name-style="western"><surname>Contreras</surname><given-names>A</given-names></name><name name-style="western"><surname>Toivonen</surname><given-names>JM</given-names></name><name name-style="western"><surname>Zetterberg</surname><given-names>P</given-names></name></person-group> (<year>2012</year>) <article-title>Analysis of the dendroclimatic potential of <italic><tp:taxon-name><tp:taxon-name-part taxon-name-part-type="genus">Polylepis</tp:taxon-name-part><tp:taxon-name-part taxon-name-part-type="species">pepei</tp:taxon-name-part></tp:taxon-name></italic>, <italic><tp:taxon-name><tp:taxon-name-part taxon-name-part-type="genus">P.</tp:taxon-name-part><tp:taxon-name-part taxon-name-part-type="species">subsericans</tp:taxon-name-part></tp:taxon-name></italic> and <italic><tp:taxon-name><tp:taxon-name-part taxon-name-part-type="genus">P.</tp:taxon-name-part><tp:taxon-name-part taxon-name-part-type="species">rugulosa</tp:taxon-name-part></tp:taxon-name></italic> in the tropical Andes (Peru-Bolivia).</article-title><source>Tree-Ring Research</source><volume>68</volume>(<issue>2</issue>): <fpage>91</fpage>–<lpage>103</lpage>. <ext-link xlink:type="simple" ext-link-type="doi" xlink:href="10.3959/2011-10.1">https://doi.org/10.3959/2011-10.1</ext-link></mixed-citation></ref><ref id="B171"><mixed-citation xmlns:xlink="http://www.w3.org/1999/xlink" xlink:type="simple"><person-group><name name-style="western"><surname>Kessler</surname><given-names>M</given-names></name><name name-style="western"><surname>Toivonen</surname><given-names>JM</given-names></name><name name-style="western"><surname>Sylvester</surname><given-names>SP</given-names></name><name name-style="western"><surname>Kluge</surname><given-names>J</given-names></name><name name-style="western"><surname>Hertel</surname><given-names>D</given-names></name></person-group> (<year>2014</year>) Elevational patterns of <italic><tp:taxon-name><tp:taxon-name-part taxon-name-part-type="genus">Polylepis</tp:taxon-name-part></tp:taxon-name></italic> tree height (<tp:taxon-name><tp:taxon-name-part taxon-name-part-type="family">Rosaceae</tp:taxon-name-part></tp:taxon-name>) in the high Andes of Peru: Role of human impact and climatic conditions. Frontiers in Plant Science 5(May): e194. [12 pp] <ext-link xlink:type="simple" ext-link-type="doi" xlink:href="10.3389/fpls.2014.00194">https://doi.org/10.3389/fpls.2014.00194</ext-link></mixed-citation></ref><ref id="B327"><mixed-citation xmlns:xlink="http://www.w3.org/1999/xlink" xlink:type="simple"><person-group><name name-style="western"><surname>Toivonen</surname><given-names>JM</given-names></name><name name-style="western"><surname>Horna</surname><given-names>V</given-names></name><name name-style="western"><surname>Kessler</surname><given-names>M</given-names></name><name name-style="western"><surname>Ruokolainen</surname><given-names>K</given-names></name><name name-style="western"><surname>Hertel</surname><given-names>D</given-names></name></person-group> (<year>2014</year>) <article-title>Interspecific variation in functional traits in relation to species climatic niche optima in Andean <italic><tp:taxon-name><tp:taxon-name-part taxon-name-part-type="genus">Polylepis</tp:taxon-name-part></tp:taxon-name></italic> (<tp:taxon-name><tp:taxon-name-part taxon-name-part-type="family">Rosaceae</tp:taxon-name-part></tp:taxon-name>) tree species: Evidence for climatic adaptations.</article-title><source>Functional Plant Biology</source><volume>41</volume>(<issue>3</issue>): <fpage>301</fpage>–<lpage>312</lpage>. <ext-link xlink:type="simple" ext-link-type="doi" xlink:href="10.1071/FP13210">https://doi.org/10.1071/FP13210</ext-link></mixed-citation></ref><ref id="B15"><mixed-citation xmlns:xlink="http://www.w3.org/1999/xlink" xlink:type="simple"><person-group><name name-style="western"><surname>Arroyo</surname><given-names>SJ</given-names></name></person-group> (<year>2015</year>) Morfología y Fisiología de tres especies de <italic><tp:taxon-name><tp:taxon-name-part taxon-name-part-type="genus">Polylepis</tp:taxon-name-part></tp:taxon-name></italic>: <italic><tp:taxon-name><tp:taxon-name-part taxon-name-part-type="genus">Polylepis</tp:taxon-name-part><tp:taxon-name-part taxon-name-part-type="species">microphylla</tp:taxon-name-part></tp:taxon-name></italic> (Wedd.) Bitter, <italic><tp:taxon-name><tp:taxon-name-part taxon-name-part-type="genus">P.</tp:taxon-name-part><tp:taxon-name-part taxon-name-part-type="species">racemosa</tp:taxon-name-part></tp:taxon-name></italic> Ruiza &amp; Pav. y <italic><tp:taxon-name><tp:taxon-name-part taxon-name-part-type="genus">P.</tp:taxon-name-part><tp:taxon-name-part taxon-name-part-type="species">subsericans</tp:taxon-name-part></tp:taxon-name></italic> J.F. Macbr. (<tp:taxon-name><tp:taxon-name-part taxon-name-part-type="family">Rosaceae</tp:taxon-name-part></tp:taxon-name>) en tres niveles Altitudinales, en Yanacocha, Urubamba – Cusco (Mgt.Thesis) Escuela de Postgrado maestría en Ciencias Mención Ecología y Recursos Naturales. Universidad Nacional de San Antonio Abad del Cusco.</mixed-citation></ref><ref id="B300"><mixed-citation xmlns:xlink="http://www.w3.org/1999/xlink" xlink:type="simple"><person-group><name name-style="western"><surname>Servat</surname><given-names>GP</given-names></name><name name-style="western"><surname>Mendoza</surname><given-names>W</given-names></name><name name-style="western"><surname>Ochoa</surname><given-names>JA</given-names></name></person-group> (<year>2002</year>) <article-title>Flora y fauna de cuatro bosques de <italic><tp:taxon-name><tp:taxon-name-part taxon-name-part-type="genus">Polylepis</tp:taxon-name-part></tp:taxon-name></italic> (<tp:taxon-name><tp:taxon-name-part taxon-name-part-type="family">Rosaceae</tp:taxon-name-part></tp:taxon-name>) en la Cordillera del Vilcanota (Cusco, Peru).</article-title><source>Ecología Aplicada</source><volume>1</volume>(<issue>1</issue>): <fpage>25</fpage>–<lpage>35</lpage>. <ext-link xlink:type="simple" ext-link-type="doi" xlink:href="10.21704/rea.v1i1-2.226">https://doi.org/10.21704/rea.v1i1-2.226</ext-link></mixed-citation></ref><ref id="B91"><mixed-citation xmlns:xlink="http://www.w3.org/1999/xlink" xlink:type="simple"><person-group><name name-style="western"><surname>Fjeldså</surname><given-names>J</given-names></name></person-group> (<year>1987</year>) Birds of relict forests in the high Andes of Peru and Bolivia. Zoological Museum, Copenhagen.</mixed-citation></ref><ref id="B97"><mixed-citation xmlns:xlink="http://www.w3.org/1999/xlink" xlink:type="simple"><person-group><name name-style="western"><surname>Fjeldså</surname><given-names>J</given-names></name><name name-style="western"><surname>Kessler</surname><given-names>M</given-names></name></person-group> (<year>1996</year>) Conserving the biological diversity of <italic><tp:taxon-name><tp:taxon-name-part taxon-name-part-type="genus">Polylepis</tp:taxon-name-part></tp:taxon-name></italic> woodlands of the highland of Peru and Bolivia. A contribution to Sustainable Natural Resource Management in the Andes. Centre for Tropical Biodiversity and NORDECO, Copenhagen.</mixed-citation></ref><ref id="B49"><mixed-citation xmlns:xlink="http://www.w3.org/1999/xlink" xlink:type="simple"><person-group><name name-style="western"><surname>Cardenas-Villavicencio</surname><given-names>EE</given-names></name><name name-style="western"><surname>Arque</surname><given-names>W</given-names></name></person-group> (<year>2010</year>) <article-title>Ortinofauna Amenazada de Tres Bosques de Queñas (<italic><tp:taxon-name><tp:taxon-name-part taxon-name-part-type="genus">Polylepis</tp:taxon-name-part></tp:taxon-name></italic> spp. – <tp:taxon-name><tp:taxon-name-part taxon-name-part-type="family">Rosaceae</tp:taxon-name-part></tp:taxon-name>) en la Cordillera de Vilcanota; Cusco – Perú. Acta Biológica Herreriana.</article-title><source>Cusco Journal of Biological Sciences</source><volume>1</volume>(<issue>1</issue>): <fpage>58</fpage>–<lpage>69</lpage>.</mixed-citation></ref><ref id="B205"><mixed-citation xmlns:xlink="http://www.w3.org/1999/xlink" xlink:type="simple"><person-group><name name-style="western"><surname>Mendoza</surname><given-names>W</given-names></name><name name-style="western"><surname>León</surname><given-names>B</given-names></name></person-group> (<year>2006</year>) <tp:taxon-name><tp:taxon-name-part taxon-name-part-type="family">Rosaceae</tp:taxon-name-part></tp:taxon-name> endémicas del Perú. In: León B, Roque J, Ulloa CU, Pitman N, JØrgensen PM, Cano A (Eds) El libro rojo de las plantas endemicas del Perú. Revista Peruana de Biología 13(2): 583s–585s. <ext-link xlink:type="simple" ext-link-type="doi" xlink:href="10.15381/rpb.v13i2.1909">https://doi.org/10.15381/rpb.v13i2.1909</ext-link></mixed-citation></ref><ref id="B299"><mixed-citation xmlns:xlink="http://www.w3.org/1999/xlink" xlink:type="simple">SERFOR (<year>2006</year>) Clasificación Oficial de Especies Amenazadas de Flora Silvestre. Normas Legales. El Peruano.</mixed-citation></ref><ref id="B206"><mixed-citation xmlns:xlink="http://www.w3.org/1999/xlink" xlink:type="simple"><person-group><name name-style="western"><surname>Mendoza</surname><given-names>W</given-names></name><name name-style="western"><surname>Roque</surname><given-names>J</given-names></name></person-group> (<year>2007</year>) Diversidad de la flora vascular asociada a los bosques de <italic><tp:taxon-name><tp:taxon-name-part taxon-name-part-type="genus">Polylepis</tp:taxon-name-part></tp:taxon-name></italic> (<tp:taxon-name><tp:taxon-name-part taxon-name-part-type="family">Rosaceae</tp:taxon-name-part></tp:taxon-name>) en los Andes Meridionales del Perú (Ayacucho): Implicancias para su conservación. Serie de Publicaciones de Flora y Fauna Silvestre. Instituto Nacional de Recursos Naturales, Lima. <ext-link xlink:type="simple" ext-link-type="uri" xlink:href="http://www.inrena.gob.pe/iffs/iffs_biodiv_estud_flora_fauna_silvestre.htm">http://www.inrena.gob.pe/iffs/iffs_biodiv_estud_flora_fauna_silvestre.htm</ext-link></mixed-citation></ref></ref-list></tp:taxon-treatment>
