# Supplementary material for: ﻿A monograph of the genus Polylepis (Rosaceae)
Source: PhytoKeys. 2022 Aug 1;203:1–274. doi: 10.3897/phytokeys.203.83529 (PMC9849045; doi:10.3897/phytokeys.203.83529)
Supplement: XML Treatment for Polylepis section Incanaee [file phytokeys.203.83529-treatment37.xml]

<!DOCTYPE tp:taxon-treatment
  PUBLIC "-//TaxonX//DTD Taxonomic Treatment Publishing DTD v0 20100105//EN" "tax-treatment-NSO.dtd">
<tp:taxon-treatment xmlns:tp="http://www.plazi.org/taxpub"><tp:treatment-meta><kwd-group><label>Taxon classification</label><kwd>
              <named-content content-type="kingdom">Plantae</named-content>
            </kwd><kwd>
              <named-content content-type="order">Rosales</named-content>
            </kwd><kwd>
              <named-content content-type="family">Rosaceae</named-content>
            </kwd></kwd-group><mixed-citation publication-type="journal"><person-group><name><surname>Boza Espinoza</surname><given-names>Tatiana Erika</given-names></name><name><surname>Kessler</surname><given-names>Michael</given-names></name></person-group><article-title>﻿A monograph of the genus <italic><tp:taxon-name><tp:taxon-name-part taxon-name-part-type="genus" reg="Polylepis">Polylepis</tp:taxon-name-part></tp:taxon-name></italic> (<tp:taxon-name><tp:taxon-name-part taxon-name-part-type="family">Rosaceae</tp:taxon-name-part></tp:taxon-name>)</article-title><source>PhytoKeys</source><day>01</day><month>08</month><year>2022</year><volume>203</volume><fpage>1</fpage><lpage>274</lpage><pub-id pub-id-type="doi">10.3897/phytokeys.203.83529</pub-id></mixed-citation></tp:treatment-meta><tp:nomenclature><label>﻿</label><tp:taxon-name>
            <object-id xmlns:xlink="http://www.w3.org/1999/xlink" content-type="arpha" xlink:type="simple">3A02E00D-5BA7-57ED-A94E-FDA7BCFCCC92</object-id>
            <tp:taxon-name-part taxon-name-part-type="genus" reg="Polylepis">Polylepis</tp:taxon-name-part>
            <tp:taxon-name-part taxon-name-part-type="infraspecific-rank">section</tp:taxon-name-part>
            <tp:taxon-name-part taxon-name-part-type="section" reg="Incanaee">Incanaee</tp:taxon-name-part>
            <object-id xmlns:xlink="http://www.w3.org/1999/xlink" content-type="ipni" xlink:type="simple">urn:lsid:ipni.org:names:77301645-1</object-id>
          </tp:taxon-name><tp:taxon-authority>T.Boza &amp; M.Kessler</tp:taxon-authority><tp:taxon-status xmlns:xlink="http://www.w3.org/1999/xlink" xlink:type="simple">sect. nov.</tp:taxon-status></tp:nomenclature><tp:treatment-sec sec-type="diagnosis" id="SECID0EWUNO"><title>Diagnosis.</title><p>Trees or shrubs; lower leaflet surfaces glabrous or with hispid, puberulous, lanate, tomentose, or villous hairs; fruits with irregular flattened ridges with a series of spines, glabrous to densely hispid, tomentose or villous.</p></tp:treatment-sec><tp:treatment-sec sec-type="material" id="SECID0E2UNO"><title>Type.</title><p><italic><tp:taxon-name><tp:taxon-name-part taxon-name-part-type="genus" reg="Polylepis">Polylepis</tp:taxon-name-part><tp:taxon-name-part taxon-name-part-type="species" reg="incana">incana</tp:taxon-name-part></tp:taxon-name></italic> Kunth.</p></tp:treatment-sec><tp:treatment-sec sec-type="notes" id="SECID0EMVNO"><title>Notes.</title><p>The sectional epithet <italic><tp:taxon-name><tp:taxon-name-part taxon-name-part-type="genus" reg="Incanaee">Incanaee</tp:taxon-name-part></tp:taxon-name></italic> is a plural adjective agreeing in gender with <italic><tp:taxon-name><tp:taxon-name-part taxon-name-part-type="genus" reg="Polylepis">Polylepis</tp:taxon-name-part></tp:taxon-name></italic>. Section <tp:taxon-name><tp:taxon-name-part taxon-name-part-type="genus" reg="Polylepis"/><tp:taxon-name-part taxon-name-part-type="section" reg="Incanaee">Incanaee</tp:taxon-name-part></tp:taxon-name> contains species with usually few lateral leaflet pairs (often only one), frequently glabrous upper leaflet surfaces, lower leaflet surfaces glabrous or with a dense layer of very short pannose hairs rarely mixed with tomentose hairs (as in <italic><tp:taxon-name><tp:taxon-name-part taxon-name-part-type="genus" reg="Polylepis">P.</tp:taxon-name-part><tp:taxon-name-part taxon-name-part-type="species" reg="besseri">besseri</tp:taxon-name-part></tp:taxon-name></italic> and <italic><tp:taxon-name><tp:taxon-name-part taxon-name-part-type="genus" reg="Polylepis">P.</tp:taxon-name-part><tp:taxon-name-part taxon-name-part-type="species" reg="incarum">incarum</tp:taxon-name-part></tp:taxon-name></italic>) or mostly with tomentose, lanate or villous hairs. Furthermore, fruits in this section bear 2–5 irregular, hard, flattened ridges with a series of spines. Table <xref ref-type="table" rid="T8">8</xref> provides an overview of the arrangement of the taxa by different authors.</p><table-wrap id="T8" position="float" orientation="portrait"><label>Table 8.</label><caption><p>Alignment of the taxa of the <tp:taxon-name><tp:taxon-name-part taxon-name-part-type="genus" reg="Polylepis">Polylepis</tp:taxon-name-part><tp:taxon-name-part taxon-name-part-type="infraspecific-rank">sect.</tp:taxon-name-part><tp:taxon-name-part taxon-name-part-type="section" reg="Incanaee">Incanaee</tp:taxon-name-part></tp:taxon-name> according to <xref ref-type="bibr" rid="B28">Bitter (1911)</xref>, <xref ref-type="bibr" rid="B306">Simpson (1979)</xref>, <xref ref-type="bibr" rid="B293">Segovia et al. (2018)</xref> and the present study.</p></caption><table id="TID0EBOQO" rules="all"><tbody><tr><th rowspan="1" colspan="1">
                    <xref ref-type="bibr" rid="B28">Bitter (1911)</xref>
                  </th><th rowspan="1" colspan="1">
                    <xref ref-type="bibr" rid="B306">Simpson (1979)</xref>
                  </th><th rowspan="1" colspan="1">
                    <xref ref-type="bibr" rid="B293">Segovia et al. (2018)</xref>
                  </th><th rowspan="1" colspan="1">This study</th></tr><tr><td rowspan="2" colspan="1">
                    <italic>
                      <tp:taxon-name><tp:taxon-name-part taxon-name-part-type="genus" reg="Polylepis">P.</tp:taxon-name-part><tp:taxon-name-part taxon-name-part-type="species" reg="incana">incana</tp:taxon-name-part></tp:taxon-name>
                    </italic>
                  </td><td rowspan="1" colspan="1">
                    <italic>
                      <tp:taxon-name><tp:taxon-name-part taxon-name-part-type="genus" reg="Polylepis">P.</tp:taxon-name-part><tp:taxon-name-part taxon-name-part-type="species" reg="incana">incana</tp:taxon-name-part></tp:taxon-name>
                    </italic>
                  </td><td rowspan="1" colspan="1">
                    <italic>
                      <tp:taxon-name><tp:taxon-name-part taxon-name-part-type="genus" reg="Polylepis">P.</tp:taxon-name-part><tp:taxon-name-part taxon-name-part-type="species" reg="incana">incana</tp:taxon-name-part></tp:taxon-name>
                    </italic>
                  </td><td rowspan="1" colspan="1">
                    <italic>
                      <tp:taxon-name><tp:taxon-name-part taxon-name-part-type="genus" reg="Polylepis">P.</tp:taxon-name-part><tp:taxon-name-part taxon-name-part-type="species" reg="incana">incana</tp:taxon-name-part></tp:taxon-name>
                    </italic>
                  </td></tr><tr><td rowspan="11" colspan="1">
                    <italic>
                      <tp:taxon-name><tp:taxon-name-part taxon-name-part-type="genus" reg="Polylepis">P.</tp:taxon-name-part><tp:taxon-name-part taxon-name-part-type="species" reg="besseri">besseri</tp:taxon-name-part></tp:taxon-name>
                    </italic>
                  </td><td rowspan="1" colspan="1">
                    <italic>
                      <tp:taxon-name><tp:taxon-name-part taxon-name-part-type="genus" reg="Polylepis">P.</tp:taxon-name-part><tp:taxon-name-part taxon-name-part-type="species" reg="incarum">incarum</tp:taxon-name-part></tp:taxon-name>
                    </italic>
                  </td><td rowspan="1" colspan="1">
                    <italic>
                      <tp:taxon-name><tp:taxon-name-part taxon-name-part-type="genus" reg="Polylepis">P.</tp:taxon-name-part><tp:taxon-name-part taxon-name-part-type="species" reg="incarum">incarum</tp:taxon-name-part></tp:taxon-name>
                    </italic>
                  </td></tr><tr><td rowspan="1" colspan="1">—</td><td rowspan="2" colspan="1">
                    <italic>
                      <tp:taxon-name><tp:taxon-name-part taxon-name-part-type="genus" reg="Polylepis">P.</tp:taxon-name-part><tp:taxon-name-part taxon-name-part-type="species" reg="lanata">lanata</tp:taxon-name-part></tp:taxon-name>
                    </italic>
                  </td><td rowspan="1" colspan="1">
                    <italic>
                      <tp:taxon-name><tp:taxon-name-part taxon-name-part-type="genus" reg="Polylepis">P.</tp:taxon-name-part><tp:taxon-name-part taxon-name-part-type="species" reg="lanata">lanata</tp:taxon-name-part></tp:taxon-name>
                    </italic>
                  </td></tr><tr><td rowspan="1" colspan="1">—</td><td rowspan="1" colspan="1">
                    <italic>
                      <tp:taxon-name><tp:taxon-name-part taxon-name-part-type="genus" reg="Polylepis">P.</tp:taxon-name-part><tp:taxon-name-part taxon-name-part-type="species" reg="sacra">sacra</tp:taxon-name-part></tp:taxon-name>
                    </italic>
                  </td></tr><tr><td rowspan="1" colspan="1">
                    <italic>
                      <tp:taxon-name><tp:taxon-name-part taxon-name-part-type="genus" reg="Polylepis">P.</tp:taxon-name-part><tp:taxon-name-part taxon-name-part-type="species" reg="triacontandra">triacontandra</tp:taxon-name-part></tp:taxon-name>
                    </italic>
                  </td><td rowspan="2" colspan="1">
                    <italic>
                      <tp:taxon-name><tp:taxon-name-part taxon-name-part-type="genus" reg="Polylepis">P.</tp:taxon-name-part><tp:taxon-name-part taxon-name-part-type="species" reg="triacontandra">triacontandra</tp:taxon-name-part></tp:taxon-name>
                    </italic>
                  </td><td rowspan="2" colspan="1">
                    <italic>
                      <tp:taxon-name><tp:taxon-name-part taxon-name-part-type="genus" reg="Polylepis">P.</tp:taxon-name-part><tp:taxon-name-part taxon-name-part-type="species" reg="triacontandra">triacontandra</tp:taxon-name-part></tp:taxon-name>
                    </italic>
                  </td></tr><tr><td rowspan="1" colspan="1">
                    <italic>
                      <tp:taxon-name><tp:taxon-name-part taxon-name-part-type="genus" reg="Polylepis">P.</tp:taxon-name-part><tp:taxon-name-part taxon-name-part-type="species" reg="subquinquefolia">subquinquefolia</tp:taxon-name-part></tp:taxon-name>
                    </italic>
                  </td></tr><tr><td rowspan="2" colspan="1">
                    <italic>
                      <tp:taxon-name><tp:taxon-name-part taxon-name-part-type="genus" reg="Polylepis">P.</tp:taxon-name-part><tp:taxon-name-part taxon-name-part-type="species" reg="besseri">besseri</tp:taxon-name-part></tp:taxon-name>
                    </italic>
                  </td><td rowspan="1" colspan="1">
                    <italic>
                      <tp:taxon-name><tp:taxon-name-part taxon-name-part-type="genus" reg="Polylepis">P.</tp:taxon-name-part><tp:taxon-name-part taxon-name-part-type="species" reg="besseri">besseri</tp:taxon-name-part></tp:taxon-name>
                    </italic>
                  </td><td rowspan="1" colspan="1">
                    <italic>
                      <tp:taxon-name><tp:taxon-name-part taxon-name-part-type="genus" reg="Polylepis">P.</tp:taxon-name-part><tp:taxon-name-part taxon-name-part-type="species" reg="besseri">besseri</tp:taxon-name-part></tp:taxon-name>
                    </italic>
                  </td></tr><tr><td rowspan="1" colspan="1">
                    <italic>
                      <tp:taxon-name><tp:taxon-name-part taxon-name-part-type="genus" reg="Polylepis">P.</tp:taxon-name-part><tp:taxon-name-part taxon-name-part-type="species" reg="subtusalbida">subtusalbida</tp:taxon-name-part></tp:taxon-name>
                    </italic>
                  </td><td rowspan="1" colspan="1">
                    <italic>
                      <tp:taxon-name><tp:taxon-name-part taxon-name-part-type="genus" reg="Polylepis">P.</tp:taxon-name-part><tp:taxon-name-part taxon-name-part-type="species" reg="subtusalbida">subtusalbida</tp:taxon-name-part></tp:taxon-name>
                    </italic>
                  </td></tr><tr><td rowspan="1" colspan="1">
                    <italic>
                      <tp:taxon-name><tp:taxon-name-part taxon-name-part-type="genus" reg="Polylepis">P.</tp:taxon-name-part><tp:taxon-name-part taxon-name-part-type="species" reg="pallidistigma">pallidistigma</tp:taxon-name-part></tp:taxon-name>
                    </italic>
                  </td><td rowspan="1" colspan="1">
                    <italic>
                      <tp:taxon-name><tp:taxon-name-part taxon-name-part-type="genus" reg="Polylepis">P.</tp:taxon-name-part><tp:taxon-name-part taxon-name-part-type="species" reg="pallidistigma">pallidistigma</tp:taxon-name-part></tp:taxon-name>
                    </italic>
                  </td><td rowspan="1" colspan="1">
                    <italic>
                      <tp:taxon-name><tp:taxon-name-part taxon-name-part-type="genus" reg="Polylepis">P.</tp:taxon-name-part><tp:taxon-name-part taxon-name-part-type="species" reg="pallidistigma">pallidistigma</tp:taxon-name-part></tp:taxon-name>
                    </italic>
                  </td></tr><tr><td rowspan="1" colspan="1">
                    <italic>
                      <tp:taxon-name><tp:taxon-name-part taxon-name-part-type="genus" reg="Polylepis">P.</tp:taxon-name-part><tp:taxon-name-part taxon-name-part-type="species" reg="crista-galli">crista-galli</tp:taxon-name-part></tp:taxon-name>
                    </italic>
                  </td><td rowspan="1" colspan="1">
                    <italic>
                      <tp:taxon-name><tp:taxon-name-part taxon-name-part-type="genus" reg="Polylepis">P.</tp:taxon-name-part><tp:taxon-name-part taxon-name-part-type="species" reg="crista-galli">crista-galli</tp:taxon-name-part></tp:taxon-name>
                    </italic>
                  </td><td rowspan="1" colspan="1">
                    <italic>
                      <tp:taxon-name><tp:taxon-name-part taxon-name-part-type="genus" reg="Polylepis">P.</tp:taxon-name-part><tp:taxon-name-part taxon-name-part-type="species" reg="crista-galli">crista-galli</tp:taxon-name-part></tp:taxon-name>
                    </italic>
                  </td></tr><tr><td rowspan="1" colspan="1">
                    <italic>
                      <tp:taxon-name><tp:taxon-name-part taxon-name-part-type="genus" reg="Polylepis">P.</tp:taxon-name-part><tp:taxon-name-part taxon-name-part-type="species" reg="rugulosa">rugulosa</tp:taxon-name-part></tp:taxon-name>
                    </italic>
                  </td><td rowspan="2" colspan="1">
                    <italic>
                      <tp:taxon-name><tp:taxon-name-part taxon-name-part-type="genus" reg="Polylepis">P.</tp:taxon-name-part><tp:taxon-name-part taxon-name-part-type="species" reg="rugulosa">rugulosa</tp:taxon-name-part></tp:taxon-name>
                    </italic>
                  </td><td rowspan="2" colspan="1">
                    <italic>
                      <tp:taxon-name><tp:taxon-name-part taxon-name-part-type="genus" reg="Polylepis">P.</tp:taxon-name-part><tp:taxon-name-part taxon-name-part-type="species" reg="rugulosa">rugulosa</tp:taxon-name-part></tp:taxon-name>
                    </italic>
                  </td></tr><tr><td rowspan="1" colspan="1">
                    <italic>
                      <tp:taxon-name><tp:taxon-name-part taxon-name-part-type="genus" reg="Polylepis">P.</tp:taxon-name-part><tp:taxon-name-part taxon-name-part-type="species" reg="tenuiruga">tenuiruga</tp:taxon-name-part></tp:taxon-name>
                    </italic>
                  </td></tr><tr><td rowspan="1" colspan="1">—</td><td rowspan="1" colspan="1">—</td><td rowspan="1" colspan="1">
                    <italic>
                      <tp:taxon-name><tp:taxon-name-part taxon-name-part-type="genus" reg="Polylepis">P.</tp:taxon-name-part><tp:taxon-name-part taxon-name-part-type="species" reg="pacensis">pacensis</tp:taxon-name-part></tp:taxon-name>
                    </italic>
                  </td><td rowspan="1" colspan="1">
                    <italic>
                      <tp:taxon-name><tp:taxon-name-part taxon-name-part-type="genus" reg="Polylepis">P.</tp:taxon-name-part><tp:taxon-name-part taxon-name-part-type="species" reg="pacensis">pacensis</tp:taxon-name-part></tp:taxon-name>
                    </italic>
                  </td></tr><tr><td rowspan="1" colspan="1">—</td><td rowspan="1" colspan="1">
                    <italic>
                      <tp:taxon-name><tp:taxon-name-part taxon-name-part-type="genus" reg="Polylepis">P.</tp:taxon-name-part><tp:taxon-name-part taxon-name-part-type="species" reg="racemosa">racemosa</tp:taxon-name-part></tp:taxon-name>
                    </italic>
                  </td><td rowspan="1" colspan="1">
                    <italic>
                      <tp:taxon-name><tp:taxon-name-part taxon-name-part-type="genus" reg="Polylepis">P.</tp:taxon-name-part><tp:taxon-name-part taxon-name-part-type="species" reg="racemosa">racemosa</tp:taxon-name-part></tp:taxon-name>
                    </italic>
                  </td><td rowspan="1" colspan="1">
                    <italic>
                      <tp:taxon-name><tp:taxon-name-part taxon-name-part-type="genus" reg="Polylepis">P.</tp:taxon-name-part><tp:taxon-name-part taxon-name-part-type="species" reg="racemosa">racemosa</tp:taxon-name-part></tp:taxon-name>
                    </italic>
                  </td></tr><tr><td rowspan="1" colspan="1">—</td><td rowspan="1" colspan="1">—</td><td rowspan="1" colspan="1">—</td><td rowspan="1" colspan="1">
                    <italic>
                      <tp:taxon-name><tp:taxon-name-part taxon-name-part-type="genus" reg="Polylepis">P.</tp:taxon-name-part><tp:taxon-name-part taxon-name-part-type="species" reg="acomayensis">acomayensis</tp:taxon-name-part></tp:taxon-name>
                    </italic>
                  </td></tr><tr><td rowspan="4" colspan="1">
                    <italic>
                      <tp:taxon-name><tp:taxon-name-part taxon-name-part-type="genus" reg="Polylepis">P.</tp:taxon-name-part><tp:taxon-name-part taxon-name-part-type="species" reg="tomentella">tomentella</tp:taxon-name-part></tp:taxon-name>
                    </italic>
                  </td><td rowspan="5" colspan="1">
                    <italic>
                      <tp:taxon-name><tp:taxon-name-part taxon-name-part-type="genus" reg="Polylepis">P.</tp:taxon-name-part><tp:taxon-name-part taxon-name-part-type="species" reg="tomentella">tomentella</tp:taxon-name-part></tp:taxon-name>
                    </italic>
                  </td><td rowspan="4" colspan="1">
                    <italic>
                      <tp:taxon-name><tp:taxon-name-part taxon-name-part-type="genus" reg="Polylepis">P.</tp:taxon-name-part><tp:taxon-name-part taxon-name-part-type="species" reg="tomentella">tomentella</tp:taxon-name-part></tp:taxon-name>
                    </italic>
                  </td><td rowspan="1" colspan="1">
                    <italic>
                      <tp:taxon-name><tp:taxon-name-part taxon-name-part-type="genus" reg="Polylepis">P.</tp:taxon-name-part><tp:taxon-name-part taxon-name-part-type="species" reg="tomentella">tomentella</tp:taxon-name-part></tp:taxon-name>
                    </italic>
                  </td></tr><tr><td rowspan="1" colspan="1">
                    <italic>
                      <tp:taxon-name><tp:taxon-name-part taxon-name-part-type="genus" reg="Polylepis">P.</tp:taxon-name-part><tp:taxon-name-part taxon-name-part-type="species" reg="incanoides">incanoides</tp:taxon-name-part></tp:taxon-name>
                    </italic>
                  </td></tr><tr><td rowspan="1" colspan="1">
                    <italic>
                      <tp:taxon-name><tp:taxon-name-part taxon-name-part-type="genus" reg="Polylepis">P.</tp:taxon-name-part><tp:taxon-name-part taxon-name-part-type="species" reg="nana">nana</tp:taxon-name-part></tp:taxon-name>
                    </italic>
                  </td></tr><tr><td rowspan="1" colspan="1">
                    <italic>
                      <tp:taxon-name><tp:taxon-name-part taxon-name-part-type="genus" reg="Polylepis">P.</tp:taxon-name-part><tp:taxon-name-part taxon-name-part-type="species" reg="fjeldsaoi">fjeldsaoi</tp:taxon-name-part></tp:taxon-name>
                    </italic>
                  </td></tr><tr><td rowspan="1" colspan="1">
                    <italic>
                      <tp:taxon-name><tp:taxon-name-part taxon-name-part-type="genus" reg="Polylepis">P.</tp:taxon-name-part><tp:taxon-name-part taxon-name-part-type="species" reg="tarapacana">tarapacana</tp:taxon-name-part></tp:taxon-name>
                    </italic>
                  </td><td rowspan="1" colspan="1">
                    <italic>
                      <tp:taxon-name><tp:taxon-name-part taxon-name-part-type="genus" reg="Polylepis">P.</tp:taxon-name-part><tp:taxon-name-part taxon-name-part-type="species" reg="tarapacana">tarapacana</tp:taxon-name-part></tp:taxon-name>
                    </italic>
                  </td><td rowspan="1" colspan="1">
                    <italic>
                      <tp:taxon-name><tp:taxon-name-part taxon-name-part-type="genus" reg="Polylepis">P.</tp:taxon-name-part><tp:taxon-name-part taxon-name-part-type="species" reg="tarapacana">tarapacana</tp:taxon-name-part></tp:taxon-name>
                    </italic>
                  </td></tr></tbody></table></table-wrap><p>Within section <tp:taxon-name><tp:taxon-name-part taxon-name-part-type="genus" reg="Polylepis"/><tp:taxon-name-part taxon-name-part-type="section" reg="Incanaee">Incanaee</tp:taxon-name-part></tp:taxon-name>, we recognized three subsections, based on their morphological distinctness as follows: subsection <tp:taxon-name><tp:taxon-name-part taxon-name-part-type="genus" reg="Polylepis"/><tp:taxon-name-part taxon-name-part-type="section" reg="Racemosae"/><tp:taxon-name-part taxon-name-part-type="subsection" reg="Racemosae">Racemosae</tp:taxon-name-part></tp:taxon-name> (9 species) with lanate, tomentose or villous lower leaflet surfaces, 2–4 lateral leaflet pairs and fruits densely covered by tomentose or villous hairs; subsection <tp:taxon-name><tp:taxon-name-part taxon-name-part-type="genus" reg="Polylepis"/><tp:taxon-name-part taxon-name-part-type="section" reg="Besseria"/><tp:taxon-name-part taxon-name-part-type="subsection" reg="Besseria">Besseria</tp:taxon-name-part></tp:taxon-name> (5 species) with short pannose or tomentose lower leaflet surfaces, 1–2 lateral leaflet pairs and fruits with 2–5 flattened ridges with a series of spines; and subsection <tp:taxon-name><tp:taxon-name-part taxon-name-part-type="genus" reg="Polylepis"/><tp:taxon-name-part taxon-name-part-type="section" reg="Incanaee"/><tp:taxon-name-part taxon-name-part-type="subsection" reg="Incanaee">Incanaee</tp:taxon-name-part></tp:taxon-name> (6 species) with pannose lower leaflet surfaces, one lateral leaflet pair and densely villous fruits. Within each subsection, species are essentially allopatric in distribution.</p><sec sec-type="Climatic niches in Polylepis sect. Incanaee" id="SECID0EDROO"><title>Climatic niches in <tp:taxon-name><tp:taxon-name-part taxon-name-part-type="genus" reg="Polylepis">Polylepis</tp:taxon-name-part><tp:taxon-name-part taxon-name-part-type="infraspecific-rank">sect.</tp:taxon-name-part><tp:taxon-name-part taxon-name-part-type="section" reg="Incanaee">Incanaee</tp:taxon-name-part></tp:taxon-name></title><p>Climatic niches among the species of this group differ notably (Figs <xref ref-type="fig" rid="F74">74</xref>–<xref ref-type="fig" rid="F76">76</xref>). <italic><tp:taxon-name><tp:taxon-name-part taxon-name-part-type="genus" reg="Polylepis">Polylepis</tp:taxon-name-part><tp:taxon-name-part taxon-name-part-type="species" reg="tarapacana">tarapacana</tp:taxon-name-part></tp:taxon-name></italic> grows under the coldest conditions (mean of 2.6 °C Mean Annual Temperature, <abbrev xmlns:xlink="http://www.w3.org/1999/xlink" xlink:title="Mean Annual Temperature" id="ABBRID0EJSOO" xlink:type="simple">MAT</abbrev>); whereas other species, such <italic><tp:taxon-name><tp:taxon-name-part taxon-name-part-type="genus" reg="Polylepis">P.</tp:taxon-name-part><tp:taxon-name-part taxon-name-part-type="species" reg="crista-galli">crista-galli</tp:taxon-name-part></tp:taxon-name></italic> (11.2 °C), <italic><tp:taxon-name><tp:taxon-name-part taxon-name-part-type="genus" reg="Polylepis">P.</tp:taxon-name-part><tp:taxon-name-part taxon-name-part-type="species" reg="incanoides">incanoides</tp:taxon-name-part></tp:taxon-name></italic> (11.0 °C), <italic><tp:taxon-name><tp:taxon-name-part taxon-name-part-type="genus" reg="Polylepis">P.</tp:taxon-name-part><tp:taxon-name-part taxon-name-part-type="species" reg="besseri">besseri</tp:taxon-name-part></tp:taxon-name></italic> (10.8 °C) and <italic><tp:taxon-name><tp:taxon-name-part taxon-name-part-type="genus" reg="Polylepis">P.</tp:taxon-name-part><tp:taxon-name-part taxon-name-part-type="species" reg="nana">nana</tp:taxon-name-part></tp:taxon-name></italic> (10.4 °C), grow under noticeably higher temperatures. These differences of up to 7.6 °C correspond to about 1400 m elevation. Regarding Mean Annual Precipitation (<abbrev xmlns:xlink="http://www.w3.org/1999/xlink" xlink:title="Mean Annual Precipitation" id="ABBRID0EZTOO" xlink:type="simple">MAP</abbrev>), <italic><tp:taxon-name><tp:taxon-name-part taxon-name-part-type="genus" reg="Polylepis">P.</tp:taxon-name-part><tp:taxon-name-part taxon-name-part-type="species" reg="lanata">lanata</tp:taxon-name-part></tp:taxon-name></italic> grows under the most humid conditions (mean of 1547 mm <abbrev xmlns:xlink="http://www.w3.org/1999/xlink" xlink:title="Mean Annual Precipitation" id="ABBRID0EIUOO" xlink:type="simple">MAP</abbrev>), followed by <italic><tp:taxon-name><tp:taxon-name-part taxon-name-part-type="genus" reg="Polylepis">P.</tp:taxon-name-part><tp:taxon-name-part taxon-name-part-type="species" reg="triacontandra">triacontandra</tp:taxon-name-part></tp:taxon-name></italic> (1057 mm). In contrast, species growing in drier areas are <italic><tp:taxon-name><tp:taxon-name-part taxon-name-part-type="genus" reg="Polylepis">P.</tp:taxon-name-part><tp:taxon-name-part taxon-name-part-type="species" reg="tarapacana">tarapacana</tp:taxon-name-part></tp:taxon-name></italic> (180 mm <abbrev xmlns:xlink="http://www.w3.org/1999/xlink" xlink:title="Mean Annual Precipitation" id="ABBRID0ECVOO" xlink:type="simple">MAP</abbrev>), <italic><tp:taxon-name><tp:taxon-name-part taxon-name-part-type="genus" reg="Polylepis">P.</tp:taxon-name-part><tp:taxon-name-part taxon-name-part-type="species" reg="rugulosa">rugulosa</tp:taxon-name-part></tp:taxon-name></italic> (210 mm) and <italic><tp:taxon-name><tp:taxon-name-part taxon-name-part-type="genus" reg="Polylepis">P.</tp:taxon-name-part><tp:taxon-name-part taxon-name-part-type="species" reg="tomentella">tomentella</tp:taxon-name-part></tp:taxon-name></italic> (412 mm).</p><fig id="F74" position="float" orientation="portrait"><object-id xmlns:xlink="http://www.w3.org/1999/xlink" content-type="doi" xlink:type="simple">10.3897/phytokeys.203.83529.figure74</object-id><object-id xmlns:xlink="http://www.w3.org/1999/xlink" content-type="arpha" xlink:type="simple">50D618F9-3CA2-5586-AEEA-B8F572CA5DDB</object-id><label>Figure 74.</label><caption><p>Box plots showing the climatic niches of the species of subsection <tp:taxon-name><tp:taxon-name-part taxon-name-part-type="genus" reg="Polylepis"/><tp:taxon-name-part taxon-name-part-type="section" reg="Racemosae"/><tp:taxon-name-part taxon-name-part-type="subsection" reg="Racemosae">Racemosae</tp:taxon-name-part></tp:taxon-name> in relation to <abbrev xmlns:xlink="http://www.w3.org/1999/xlink" xlink:title="Mean Annual Temperature" id="ABBRID0EQWOO" xlink:type="simple">MAT</abbrev> (<bold>A</bold>) and <abbrev xmlns:xlink="http://www.w3.org/1999/xlink" xlink:title="Mean Annual Precipitation" id="ABBRID0EWWOO" xlink:type="simple">MAP</abbrev> (<bold>B</bold>). See Fig. <xref ref-type="fig" rid="F12">12</xref> for details on data presentation.</p></caption><graphic xmlns:xlink="http://www.w3.org/1999/xlink" xlink:href="phytokeys-203-001_article-83529__-g074.jpg" position="float" orientation="portrait" xlink:type="simple" id="oo_721391.jpg"><uri content-type="original_file" xlink:type="simple">https://binary.pensoft.net/fig/721391</uri></graphic></fig><fig id="F75" position="float" orientation="portrait"><object-id xmlns:xlink="http://www.w3.org/1999/xlink" content-type="doi" xlink:type="simple">10.3897/phytokeys.203.83529.figure75</object-id><object-id xmlns:xlink="http://www.w3.org/1999/xlink" content-type="arpha" xlink:type="simple">79DC8ED1-5FD2-596A-BE2F-063A168EF9A5</object-id><label>Figure 75.</label><caption><p>Box plots showing the climatic niches of the species of subsection <tp:taxon-name><tp:taxon-name-part taxon-name-part-type="genus" reg="Polylepis"/><tp:taxon-name-part taxon-name-part-type="section" reg="Besseria"/><tp:taxon-name-part taxon-name-part-type="subsection" reg="Besseria">Besseria</tp:taxon-name-part></tp:taxon-name> in relation to <abbrev xmlns:xlink="http://www.w3.org/1999/xlink" xlink:title="Mean Annual Temperature" id="ABBRID0EZXOO" xlink:type="simple">MAT</abbrev> (<bold>A</bold>) and <abbrev xmlns:xlink="http://www.w3.org/1999/xlink" xlink:title="Mean Annual Precipitation" id="ABBRID0E6XOO" xlink:type="simple">MAP</abbrev> (<bold>B</bold>). See Fig. <xref ref-type="fig" rid="F12">12</xref> for details on data presentation.</p></caption><graphic xmlns:xlink="http://www.w3.org/1999/xlink" xlink:href="phytokeys-203-001_article-83529__-g075.jpg" position="float" orientation="portrait" xlink:type="simple" id="oo_721392.jpg"><uri content-type="original_file" xlink:type="simple">https://binary.pensoft.net/fig/721392</uri></graphic></fig><p>Focussing on the individual subsections, the five species of subsect. <tp:taxon-name><tp:taxon-name-part taxon-name-part-type="genus" reg="Polylepis"/><tp:taxon-name-part taxon-name-part-type="section" reg="Besseria"/><tp:taxon-name-part taxon-name-part-type="subsection" reg="Besseria">Besseria</tp:taxon-name-part></tp:taxon-name> are allopatric and mostly have rather similar climatic niches, although most species have some level of climatic differentiation; only <italic><tp:taxon-name><tp:taxon-name-part taxon-name-part-type="genus" reg="Polylepis">P.</tp:taxon-name-part><tp:taxon-name-part taxon-name-part-type="species" reg="besseri">besseri</tp:taxon-name-part></tp:taxon-name></italic> and <italic><tp:taxon-name><tp:taxon-name-part taxon-name-part-type="genus" reg="Polylepis">P.</tp:taxon-name-part><tp:taxon-name-part taxon-name-part-type="species" reg="crista-galli">crista-galli</tp:taxon-name-part></tp:taxon-name></italic> are identical. Subsection <tp:taxon-name><tp:taxon-name-part taxon-name-part-type="genus" reg="Polylepis"/><tp:taxon-name-part taxon-name-part-type="section" reg="Racemosae"/><tp:taxon-name-part taxon-name-part-type="subsection" reg="Racemosae">Racemosae</tp:taxon-name-part></tp:taxon-name> includes seven allopatric species that again mostly differ in either <abbrev xmlns:xlink="http://www.w3.org/1999/xlink" xlink:title="Mean Annual Precipitation" id="ABBRID0E5ZOO" xlink:type="simple">MAP</abbrev> or <abbrev xmlns:xlink="http://www.w3.org/1999/xlink" xlink:title="Mean Annual Temperature" id="ABBRID0EC1OO" xlink:type="simple">MAT</abbrev>, partly quite considerably. For example, <italic><tp:taxon-name><tp:taxon-name-part taxon-name-part-type="genus" reg="Polylepis">Polylepis</tp:taxon-name-part><tp:taxon-name-part taxon-name-part-type="species" reg="lanata">lanata</tp:taxon-name-part></tp:taxon-name></italic> and <italic><tp:taxon-name><tp:taxon-name-part taxon-name-part-type="genus" reg="Polylepis">P.</tp:taxon-name-part><tp:taxon-name-part taxon-name-part-type="species" reg="triacontandra">triacontandra</tp:taxon-name-part></tp:taxon-name></italic> occur close to each other in Bolivia, but have ecological differences, with <italic><tp:taxon-name><tp:taxon-name-part taxon-name-part-type="genus" reg="Polylepis">P.</tp:taxon-name-part><tp:taxon-name-part taxon-name-part-type="species" reg="triacontandra">triacontandra</tp:taxon-name-part></tp:taxon-name></italic> growing under relatively colder and more humid conditions. Additionally, <italic><tp:taxon-name><tp:taxon-name-part taxon-name-part-type="genus" reg="Polylepis">P.</tp:taxon-name-part><tp:taxon-name-part taxon-name-part-type="species" reg="lanata">lanata</tp:taxon-name-part></tp:taxon-name></italic> and <italic><tp:taxon-name><tp:taxon-name-part taxon-name-part-type="genus" reg="Polylepis">P.</tp:taxon-name-part><tp:taxon-name-part taxon-name-part-type="species" reg="sacra">sacra</tp:taxon-name-part></tp:taxon-name></italic>, long thought to be the same species (<xref ref-type="bibr" rid="B306">Simpson 1979</xref>; <xref ref-type="bibr" rid="B204">Mendoza and Cano 2012</xref>), have distinct climatic niches, with <italic><tp:taxon-name><tp:taxon-name-part taxon-name-part-type="genus" reg="Polylepis">P.</tp:taxon-name-part><tp:taxon-name-part taxon-name-part-type="species" reg="lanata">lanata</tp:taxon-name-part></tp:taxon-name></italic> growing under much warmer and humid conditions than <italic><tp:taxon-name><tp:taxon-name-part taxon-name-part-type="genus" reg="Polylepis">P.</tp:taxon-name-part><tp:taxon-name-part taxon-name-part-type="species" reg="sacra">sacra</tp:taxon-name-part></tp:taxon-name></italic>. Within this subsection, only <italic><tp:taxon-name><tp:taxon-name-part taxon-name-part-type="genus" reg="Polylepis">P.</tp:taxon-name-part><tp:taxon-name-part taxon-name-part-type="species" reg="acomayensis">acomayensis</tp:taxon-name-part></tp:taxon-name></italic> and <italic><tp:taxon-name><tp:taxon-name-part taxon-name-part-type="genus" reg="Polylepis">P.</tp:taxon-name-part><tp:taxon-name-part taxon-name-part-type="species" reg="pacensis">pacensis</tp:taxon-name-part></tp:taxon-name></italic> have identical climatic niches. Finally, in subsect. <tp:taxon-name><tp:taxon-name-part taxon-name-part-type="genus" reg="Polylepis"/><tp:taxon-name-part taxon-name-part-type="section" reg="Incanaee"/><tp:taxon-name-part taxon-name-part-type="subsection" reg="Incanaee">Incanaee</tp:taxon-name-part></tp:taxon-name>, all species are climatically distinct. For instance, <italic><tp:taxon-name><tp:taxon-name-part taxon-name-part-type="genus" reg="Polylepis">Polylepis</tp:taxon-name-part><tp:taxon-name-part taxon-name-part-type="species" reg="incanoides">incanoides</tp:taxon-name-part></tp:taxon-name></italic>, <italic><tp:taxon-name><tp:taxon-name-part taxon-name-part-type="genus" reg="Polylepis">P.</tp:taxon-name-part><tp:taxon-name-part taxon-name-part-type="species" reg="nana">nana</tp:taxon-name-part></tp:taxon-name></italic> and <italic><tp:taxon-name><tp:taxon-name-part taxon-name-part-type="genus" reg="Polylepis">P.</tp:taxon-name-part><tp:taxon-name-part taxon-name-part-type="species" reg="tomentella">tomentella</tp:taxon-name-part></tp:taxon-name></italic> all occur in Bolivia, but <italic><tp:taxon-name><tp:taxon-name-part taxon-name-part-type="genus" reg="Polylepis">P.</tp:taxon-name-part><tp:taxon-name-part taxon-name-part-type="species" reg="tomentella">tomentella</tp:taxon-name-part></tp:taxon-name></italic> grows under comparatively cold and dry conditions, <italic><tp:taxon-name><tp:taxon-name-part taxon-name-part-type="genus" reg="Polylepis">P.</tp:taxon-name-part><tp:taxon-name-part taxon-name-part-type="species" reg="incanoides">incanoides</tp:taxon-name-part></tp:taxon-name></italic> under warm and humid ones and <italic><tp:taxon-name><tp:taxon-name-part taxon-name-part-type="genus" reg="Polylepis">P.</tp:taxon-name-part><tp:taxon-name-part taxon-name-part-type="species" reg="nana">nana</tp:taxon-name-part></tp:taxon-name></italic> under warm and dry ones.</p><fig id="F76" position="float" orientation="portrait"><object-id xmlns:xlink="http://www.w3.org/1999/xlink" content-type="doi" xlink:type="simple">10.3897/phytokeys.203.83529.figure76</object-id><object-id xmlns:xlink="http://www.w3.org/1999/xlink" content-type="arpha" xlink:type="simple">BAED87A4-C150-51F0-82C1-94234373357A</object-id><label>Figure 76.</label><caption><p>Box plots showing the climatic niches of the species of subsection <tp:taxon-name><tp:taxon-name-part taxon-name-part-type="genus" reg="Polylepis"/><tp:taxon-name-part taxon-name-part-type="section" reg="Incanaee"/><tp:taxon-name-part taxon-name-part-type="subsection" reg="Incanaee">Incanaee</tp:taxon-name-part></tp:taxon-name> in relation to <abbrev xmlns:xlink="http://www.w3.org/1999/xlink" xlink:title="Mean Annual Temperature" id="ABBRID0ETAPO" xlink:type="simple">MAT</abbrev> (<bold>A</bold>) and <abbrev xmlns:xlink="http://www.w3.org/1999/xlink" xlink:title="Mean Annual Precipitation" id="ABBRID0EZAPO" xlink:type="simple">MAP</abbrev> (<bold>B</bold>). See Fig. <xref ref-type="fig" rid="F12">12</xref> for details on data presentation.</p></caption><graphic xmlns:xlink="http://www.w3.org/1999/xlink" xlink:href="phytokeys-203-001_article-83529__-g076.jpg" position="float" orientation="portrait" xlink:type="simple" id="oo_721393.jpg"><uri content-type="original_file" xlink:type="simple">https://binary.pensoft.net/fig/721393</uri></graphic></fig></sec></tp:treatment-sec><tp:treatment-sec><!--Section generated to contain objects referenced in tp:taxon-treatment.--><fig id="F12" position="float" orientation="portrait"><object-id xmlns:xlink="http://www.w3.org/1999/xlink" content-type="doi" xlink:type="simple">10.3897/phytokeys.203.83529.figure12</object-id><object-id xmlns:xlink="http://www.w3.org/1999/xlink" content-type="arpha" xlink:type="simple">4BE58B9D-2FF5-56FF-BA82-DD8457B8AA84</object-id><label>Figure 12.</label><caption><p>Box plots showing the climatic niches of the species of the subsections <italic><tp:taxon-name><tp:taxon-name-part taxon-name-part-type="genus" reg="Lanuginosae">Lanuginosae</tp:taxon-name-part></tp:taxon-name></italic>, <italic><tp:taxon-name><tp:taxon-name-part taxon-name-part-type="genus" reg="Pauta">Pauta</tp:taxon-name-part></tp:taxon-name></italic> and <italic><tp:taxon-name><tp:taxon-name-part taxon-name-part-type="genus" reg="Pepea">Pepea</tp:taxon-name-part></tp:taxon-name></italic> in relation to Mean Annual Temperature (<abbrev xmlns:xlink="http://www.w3.org/1999/xlink" xlink:title="Mean Annual Temperature" id="ABBRID0ER5FM" xlink:type="simple">MAT</abbrev>) (<bold>A</bold>) and Mean Annual Precipitation (<abbrev xmlns:xlink="http://www.w3.org/1999/xlink" xlink:title="Mean Annual Precipitation" id="ABBRID0EX5FM" xlink:type="simple">MAP</abbrev>) (<bold>B</bold>). The ends of each box represent the upper and lower quartiles and the median is indicated with a bold line inside the box; the whisker lines extend to the highest and lowest observations, except when observations are higher or lower than the interquartile range (i.e. outliers), in which case they are indicated by a dot. Box plots that share the same lowercase letters within each subsection are not significantly different at p = 0.05. Vertical lines represent subsectional divisions.</p></caption><graphic xmlns:xlink="http://www.w3.org/1999/xlink" xlink:href="phytokeys-203-001_article-83529__-g012.jpg" position="float" orientation="portrait" xlink:type="simple" id="oo_721329.jpg"><uri content-type="original_file" xlink:type="simple">https://binary.pensoft.net/fig/721329</uri></graphic></fig></tp:treatment-sec><ref-list><ref id="B28"><mixed-citation xmlns:xlink="http://www.w3.org/1999/xlink" xlink:type="simple"><person-group><name name-style="western"><surname>Bitter</surname><given-names>G</given-names></name></person-group> (<year>1911</year>) Revision der Gattung <italic><tp:taxon-name><tp:taxon-name-part taxon-name-part-type="genus">Polylepis</tp:taxon-name-part></tp:taxon-name></italic>. Botanische Jahrbücher für Systematik 45: 564–656.</mixed-citation></ref><ref id="B306"><mixed-citation xmlns:xlink="http://www.w3.org/1999/xlink" xlink:type="simple"><person-group><name name-style="western"><surname>Simpson</surname><given-names>BB</given-names></name></person-group> (<year>1979</year>) <article-title>A revision of the genus <italic><tp:taxon-name><tp:taxon-name-part taxon-name-part-type="genus">Polylepis</tp:taxon-name-part></tp:taxon-name></italic> (<tp:taxon-name><tp:taxon-name-part taxon-name-part-type="family">Rosaceae</tp:taxon-name-part></tp:taxon-name>: Sanguisorbeae).</article-title><source>Smithsonian Contributions to Botany</source><volume>43</volume>(<issue>43</issue>): <fpage>1</fpage>–<lpage>62</lpage>. <ext-link xlink:type="simple" ext-link-type="doi" xlink:href="10.5479/si.0081024X.43.1">https://doi.org/10.5479/si.0081024X.43.1</ext-link></mixed-citation></ref><ref id="B293"><mixed-citation xmlns:xlink="http://www.w3.org/1999/xlink" xlink:type="simple"><person-group><name name-style="western"><surname>Segovia-Salcedo</surname><given-names>MC</given-names></name><name name-style="western"><surname>Domic</surname><given-names>A</given-names></name><name name-style="western"><surname>Boza</surname><given-names>TE</given-names></name><name name-style="western"><surname>Kessler</surname><given-names>M</given-names></name></person-group> (<year>2018</year>) Situación taxonómica de las especies del género <italic><tp:taxon-name><tp:taxon-name-part taxon-name-part-type="genus">Polylepis</tp:taxon-name-part></tp:taxon-name></italic>. Implicancias para los estudios ecológicos, la conservación y la restauración de sus bosques. Ecología Austral 28(1bis): 188–201. <ext-link xlink:type="simple" ext-link-type="doi" xlink:href="10.25260/EA.18.28.1.1.527">https://doi.org/10.25260/EA.18.28.1.1.527</ext-link></mixed-citation></ref><ref id="B204"><mixed-citation xmlns:xlink="http://www.w3.org/1999/xlink" xlink:type="simple"><person-group><name name-style="western"><surname>Mendoza</surname><given-names>W</given-names></name><name name-style="western"><surname>Cano</surname><given-names>A</given-names></name></person-group> (<year>2012</year>) El género <italic><tp:taxon-name><tp:taxon-name-part taxon-name-part-type="genus">Polylepis</tp:taxon-name-part></tp:taxon-name></italic> en el Perú Taxonomía, Morfología y Distribución. Editorial Académica Española, Saarbrücken.</mixed-citation></ref></ref-list></tp:taxon-treatment>
