# Supplementary material for: ﻿A monograph of the genus Polylepis (Rosaceae)
Source: PhytoKeys. 2022 Aug 1;203:1–274. doi: 10.3897/phytokeys.203.83529 (PMC9849045; doi:10.3897/phytokeys.203.83529)
Supplement: XML Treatment for Polylepis acomayensis [file phytokeys.203.83529-treatment39.xml]

<!DOCTYPE tp:taxon-treatment
  PUBLIC "-//TaxonX//DTD Taxonomic Treatment Publishing DTD v0 20100105//EN" "tax-treatment-NSO.dtd">
<tp:taxon-treatment xmlns:tp="http://www.plazi.org/taxpub"><tp:treatment-meta><kwd-group><label>Taxon classification</label><kwd>
              <named-content content-type="kingdom">Plantae</named-content>
            </kwd><kwd>
              <named-content content-type="order">Rosales</named-content>
            </kwd><kwd>
              <named-content content-type="family">Rosaceae</named-content>
            </kwd></kwd-group><mixed-citation publication-type="journal"><person-group><name><surname>Boza Espinoza</surname><given-names>Tatiana Erika</given-names></name><name><surname>Kessler</surname><given-names>Michael</given-names></name></person-group><article-title>﻿A monograph of the genus <italic><tp:taxon-name><tp:taxon-name-part taxon-name-part-type="genus" reg="Polylepis">Polylepis</tp:taxon-name-part></tp:taxon-name></italic> (<tp:taxon-name><tp:taxon-name-part taxon-name-part-type="family">Rosaceae</tp:taxon-name-part></tp:taxon-name>)</article-title><source>PhytoKeys</source><day>01</day><month>08</month><year>2022</year><volume>203</volume><fpage>1</fpage><lpage>274</lpage><pub-id pub-id-type="doi">10.3897/phytokeys.203.83529</pub-id></mixed-citation></tp:treatment-meta><tp:nomenclature><label>﻿28.</label><tp:taxon-name>
            <object-id xmlns:xlink="http://www.w3.org/1999/xlink" content-type="arpha" xlink:type="simple">D30CD791-446F-5E6A-8A8E-2DAE336F0260</object-id>
            <tp:taxon-name-part taxon-name-part-type="genus" reg="Polylepis">Polylepis</tp:taxon-name-part>
            <tp:taxon-name-part taxon-name-part-type="species" reg="acomayensis">acomayensis</tp:taxon-name-part>
            <object-id xmlns:xlink="http://www.w3.org/1999/xlink" content-type="ipni" xlink:type="simple">urn:lsid:ipni.org:names:77301647-1</object-id>
          </tp:taxon-name><tp:taxon-authority>T.Boza &amp; M.Kessler</tp:taxon-authority><tp:taxon-status xmlns:xlink="http://www.w3.org/1999/xlink" xlink:type="simple">sp. nov.</tp:taxon-status><xref ref-type="fig" rid="F77">Figs 77</xref><xref ref-type="fig" rid="F78">, 78</xref></tp:nomenclature><tp:treatment-sec sec-type="diagnosis" id="SECID0EJFPO"><title>Diagnosis.</title><p>This species differs from <italic><tp:taxon-name><tp:taxon-name-part taxon-name-part-type="genus" reg="Polylepis">P.</tp:taxon-name-part><tp:taxon-name-part taxon-name-part-type="species" reg="triacontandra">triacontandra</tp:taxon-name-part></tp:taxon-name></italic> Bitter by its smaller leaflets with different type and length of hairs and shorter inflorescences with lower number of flowers.</p><fig id="F77" position="float" orientation="portrait"><object-id xmlns:xlink="http://www.w3.org/1999/xlink" content-type="doi" xlink:type="simple">10.3897/phytokeys.203.83529.figure77</object-id><object-id xmlns:xlink="http://www.w3.org/1999/xlink" content-type="arpha" xlink:type="simple">6207BDAD-4894-5C8C-A74C-7F8614F1B0C7</object-id><label>Figure 77.</label><caption><p><italic><tp:taxon-name><tp:taxon-name-part taxon-name-part-type="genus" reg="Polylepis">Polylepis</tp:taxon-name-part><tp:taxon-name-part taxon-name-part-type="species" reg="acomayensis">acomayensis</tp:taxon-name-part></tp:taxon-name></italic> T.Boza &amp; M.Kessler <bold>A</bold> flowering branch <bold>B</bold> upper leaf surface <bold>C</bold> lower leaf surface <bold>D</bold> fruits <bold>E</bold> stipular sheaths <bold>F</bold> flowers (<bold>B</bold><italic>Boza &amp; Urquiaga 3038</italic><bold>A, C, D, E, F</bold><italic>Boza &amp; Urquiaga 3039</italic>). Scale bars: 1 cm (<bold>A–C</bold>); 5 mm (<bold>D, F</bold>); 2 mm (<bold>E</bold>). Photographs <bold>A, D, E, F</bold> T.E. Boza E. <bold>B, C</bold> E.G. Urquiaga F.</p></caption><graphic xmlns:xlink="http://www.w3.org/1999/xlink" xlink:href="phytokeys-203-001_article-83529__-g077.jpg" position="float" orientation="portrait" xlink:type="simple" id="oo_721394.jpg"><uri content-type="original_file" xlink:type="simple">https://binary.pensoft.net/fig/721394</uri></graphic></fig></tp:treatment-sec><tp:treatment-sec sec-type="material" id="SECID0EQHPO"><title>Type.</title><p>Peru. Cusco: Acomayo. Rondocan, bosque de Llamacocha, <named-content xmlns:xlink="http://www.w3.org/1999/xlink" content-type="dwc:verbatimCoordinates" xlink:type="simple"><named-content content-type="geo-json" specific-use="{&#34;type&#34;:&#34;Point&#34;,&#34;coordinates&#34;:[-72.041944,-13.842778]}" id="NCID0EZHPO" xlink:type="simple">13°50'34"S, 072°02'31"W</named-content></named-content>, 3933 m, 12 Jul 2015, <italic>T.E. Boza E. &amp; E. Urquiaga 3038</italic> (holotype: USM!; isotype: Z!).</p><fig id="F78" position="float" orientation="portrait"><object-id xmlns:xlink="http://www.w3.org/1999/xlink" content-type="doi" xlink:type="simple">10.3897/phytokeys.203.83529.figure78</object-id><object-id xmlns:xlink="http://www.w3.org/1999/xlink" content-type="arpha" xlink:type="simple">958AE34C-7471-5175-86E4-5864B60AD571</object-id><label>Figure 78.</label><caption><p><italic><tp:taxon-name><tp:taxon-name-part taxon-name-part-type="genus" reg="Polylepis">Polylepis</tp:taxon-name-part><tp:taxon-name-part taxon-name-part-type="species" reg="acomayensis">acomayensis</tp:taxon-name-part></tp:taxon-name></italic> T.Boza &amp; M.Kessler <bold>A</bold> flowering branch <bold>B</bold> upper leaf surface <bold>C</bold> lower leaf surface <bold>D</bold> stipular sheaths <bold>E</bold> lower leaf surface <bold>F</bold> upper leaf surface <bold>G</bold> fruits (<bold>A, D, G</bold><italic>Boza 3135</italic><bold>B, C</bold><italic>Boza 3039</italic><bold>E, F</bold><italic>Boza 3133</italic>). Scale bars: 7 cm (<bold>A</bold>); 3 cm (<bold>B, C</bold>); 2 cm (<bold>E, F</bold>); 7 mm (<bold>G</bold>). Photographs by E. G. Urquiaga F.</p></caption><graphic xmlns:xlink="http://www.w3.org/1999/xlink" xlink:href="phytokeys-203-001_article-83529__-g078.jpg" position="float" orientation="portrait" xlink:type="simple" id="oo_721395.jpg"><uri content-type="original_file" xlink:type="simple">https://binary.pensoft.net/fig/721395</uri></graphic></fig></tp:treatment-sec><tp:treatment-sec sec-type="description" id="SECID0E1JPO"><title>Description.</title><p><bold><italic>Trees</italic></bold> 3–8 m tall. <bold><italic>Leaves</italic></bold> slightly congested at the branch tips, imparipinnate with 1(–2) pair of leaflets, obtrullate in outline, (2.7–)3.5–4.5 × 2.6–3.3 cm; rachises densely villous, points of leaflet attachment with a tuft of long hairs; stipular sheaths apically truncate, densely villous on the outer surfaces; leaflets narrowly obovate in outline, second pair from the terminal leaflet the largest, one of this pair 1.6–2.3 × 0.5–0.9 cm; margin crenate with 6–9 teeth, apically round or emarginate, basally acute; upper leaflet surfaces sparsely villous; lower leaflet surfaces densely villous with whitish hairs 0.9–1.1 mm long mixed with pannose hairs, second pair of leaflets, if present, very small. <bold><italic>Inflorescences</italic></bold> pendant, 2.0–4.0 cm long, bearing 5–7 flowers; floral bracts 3.9–4.2 mm long, narrowly triangular, densely villous on the outer surface; rachises villous. <bold><italic>Flowers</italic></bold> 10.2–10.7 mm diam.; sepals 4, ovate, green, densely villous outside; stamens 19–25, anthers orbicular, with a dense tuft of straight white hairs on the upper half; styles fimbriate, 2.3–4.0 mm long. <bold><italic>Fruits</italic></bold> turbinate, with 2–3 irregular flattened ridges with a series of spines, densely villous; 4.2–5.7 × 3.2–4.4 mm including spines. <bold><italic>Tetraploid</italic></bold>.</p></tp:treatment-sec><tp:treatment-sec sec-type="distribution" id="SECID0EZKPO"><title>Distribution, habitat and ecology.</title><p><italic><tp:taxon-name><tp:taxon-name-part taxon-name-part-type="genus" reg="Polylepis">Polylepis</tp:taxon-name-part><tp:taxon-name-part taxon-name-part-type="species" reg="acomayensis">acomayensis</tp:taxon-name-part></tp:taxon-name></italic> occurs in southern Cusco (Peru) in relatively cold and dry Andes at 3800–4160 m elevation (Fig. <xref ref-type="fig" rid="F92">92</xref>). It grows in mixed forests with <italic><tp:taxon-name><tp:taxon-name-part taxon-name-part-type="genus" reg="Escallonia">Escallonia</tp:taxon-name-part><tp:taxon-name-part taxon-name-part-type="species" reg="resinosa">resinosa</tp:taxon-name-part></tp:taxon-name></italic>.</p></tp:treatment-sec><tp:treatment-sec sec-type="etymology" id="SECID0EZLPO"><title>Etymology.</title><p>This species is named after Acomayo, the Province to which its distribution appears to be restricted.</p></tp:treatment-sec><tp:treatment-sec sec-type="conservation status" id="SECID0E5LPO"><title>Conservation status.</title><p>The <abbrev xmlns:xlink="http://www.w3.org/1999/xlink" xlink:title="Extent of Occurrence" id="ABBRID0EEMPO" xlink:type="simple">EOO</abbrev> for <italic><tp:taxon-name><tp:taxon-name-part taxon-name-part-type="genus" reg="Polylepis">Polylepis</tp:taxon-name-part><tp:taxon-name-part taxon-name-part-type="species" reg="acomayensis">acomayensis</tp:taxon-name-part></tp:taxon-name></italic> is estimated as 110 km<sup>2</sup>, the <abbrev xmlns:xlink="http://www.w3.org/1999/xlink" xlink:title="area of occupancy" id="ABBRID0EVMPO" xlink:type="simple">AOO</abbrev> is assessed at 12 km<sup>2</sup> and it is known only from three locations. The species is unprotected. Logging, grazing and agriculture are the most important activities affecting these forests. We assess <italic><tp:taxon-name><tp:taxon-name-part taxon-name-part-type="genus" reg="Polylepis">P.</tp:taxon-name-part><tp:taxon-name-part taxon-name-part-type="species" reg="acomayensis">acomayensis</tp:taxon-name-part></tp:taxon-name></italic> as Endangered (A2a, B1a+B2a, C2a).</p></tp:treatment-sec><tp:treatment-sec sec-type="notes" id="SECID0EGNPO"><title>Notes.</title><p><italic><tp:taxon-name><tp:taxon-name-part taxon-name-part-type="genus" reg="Polylepis">Polylepis</tp:taxon-name-part><tp:taxon-name-part taxon-name-part-type="species" reg="acomayensis">acomayensis</tp:taxon-name-part></tp:taxon-name></italic> resembles <italic><tp:taxon-name><tp:taxon-name-part taxon-name-part-type="genus" reg="Polylepis">P.</tp:taxon-name-part><tp:taxon-name-part taxon-name-part-type="species" reg="triacontandra">triacontandra</tp:taxon-name-part></tp:taxon-name></italic> in having 1(–2) lateral leaflets pairs as well as similar leaflet margin and density of hairs. However, it has narrowly obovate leaflets 1.6–2.3 × 0.5–0.9 cm long with villous hairs 0.9–1.1 mm long and inflorescences 2.0–4.0 cm long with 5–7 flowers, whereas <italic><tp:taxon-name><tp:taxon-name-part taxon-name-part-type="genus" reg="Polylepis">P.</tp:taxon-name-part><tp:taxon-name-part taxon-name-part-type="species" reg="triacontandra">triacontandra</tp:taxon-name-part></tp:taxon-name></italic> has narrowly elliptic leaflets (2.0–)2.6–3.3 × 0.7–1.1 cm long with tomentose hairs 0.4–0.8 mm long and inflorescences 4.9–9.5 cm long with 11–13 flowers. <italic><tp:taxon-name><tp:taxon-name-part taxon-name-part-type="genus" reg="Polylepis">Polylepis</tp:taxon-name-part><tp:taxon-name-part taxon-name-part-type="species" reg="acomayensis">acomayensis</tp:taxon-name-part></tp:taxon-name></italic> is also morphologically similar to <italic><tp:taxon-name><tp:taxon-name-part taxon-name-part-type="genus" reg="Polylepis">P.</tp:taxon-name-part><tp:taxon-name-part taxon-name-part-type="species" reg="sacra">sacra</tp:taxon-name-part></tp:taxon-name></italic> with which it shares similar leaflet size, margin and hair density. The most obvious differences between <italic><tp:taxon-name><tp:taxon-name-part taxon-name-part-type="genus" reg="Polylepis">P.</tp:taxon-name-part><tp:taxon-name-part taxon-name-part-type="species" reg="acomayensis">acomayensis</tp:taxon-name-part></tp:taxon-name></italic> and this species are the number of lateral leaflet pairs, with <italic><tp:taxon-name><tp:taxon-name-part taxon-name-part-type="genus" reg="Polylepis">P.</tp:taxon-name-part><tp:taxon-name-part taxon-name-part-type="species" reg="acomayensis">acomayensis</tp:taxon-name-part></tp:taxon-name></italic> having 1(–2) pairs, whereas <italic><tp:taxon-name><tp:taxon-name-part taxon-name-part-type="genus" reg="Polylepis">P.</tp:taxon-name-part><tp:taxon-name-part taxon-name-part-type="species" reg="sacra">sacra</tp:taxon-name-part></tp:taxon-name></italic> has 2–3 pairs. Furthermore, <italic><tp:taxon-name><tp:taxon-name-part taxon-name-part-type="genus" reg="Polylepis">P.</tp:taxon-name-part><tp:taxon-name-part taxon-name-part-type="species" reg="acomayensis">acomayensis</tp:taxon-name-part></tp:taxon-name></italic> has villous hairs 0.9–1.1 mm long and inflorescences 2.0–4.0 cm long whereas <italic><tp:taxon-name><tp:taxon-name-part taxon-name-part-type="genus" reg="Polylepis">P.</tp:taxon-name-part><tp:taxon-name-part taxon-name-part-type="species" reg="sacra">sacra</tp:taxon-name-part></tp:taxon-name></italic> has lanate hairs 1.3–1.5 mm long and inflorescences 5.0–8.8 cm long.</p></tp:treatment-sec><tp:treatment-sec sec-type="material" id="SECID0E1QPO"><title>Specimens examined.</title><p>Peru. Cusco: Acomayo, Rondocan, Llamacocha, <named-content xmlns:xlink="http://www.w3.org/1999/xlink" content-type="dwc:verbatimCoordinates" xlink:type="simple"><named-content content-type="geo-json" specific-use="{&#34;type&#34;:&#34;Point&#34;,&#34;coordinates&#34;:[-71.759083,-13.848222]}" id="NCID0EDRPO" xlink:type="simple">13°50'53.6"S, 71°45'32.7"W</named-content></named-content>, 3933 m, 12 July 2015, <italic>Boza &amp; Urquiaga 3038</italic>; <italic>3122</italic>; <italic>3123</italic>; <italic>3124</italic>; <italic>3125</italic>; <italic>3126</italic>; <italic>3127</italic>; <italic>3128</italic>; <italic>3129</italic>; <italic>3130</italic>; <italic>3131</italic>; <italic>3132</italic> (USM!, Z!). Paruro, Accha, Kangal, <named-content xmlns:xlink="http://www.w3.org/1999/xlink" content-type="dwc:verbatimCoordinates" xlink:type="simple"><named-content content-type="geo-json" specific-use="{&#34;type&#34;:&#34;Point&#34;,&#34;coordinates&#34;:[-71.811750,-13.994778]}" id="NCID0EDSPO" xlink:type="simple">13°59'41.2"S, 71°48'42.3"W</named-content></named-content>, 4194 m, 12 July 2015, <italic>Boza &amp; Urquiaga 3039</italic>; <italic>3133</italic>; <italic>3134</italic>; <italic>3135</italic>; <italic>3136</italic>; <italic>3137</italic>; <italic>3138</italic>; <italic>3139</italic>; <italic>3140</italic>; <italic>3141</italic>; <italic>3142</italic>; <italic>3143</italic> (USM!, Z!).</p></tp:treatment-sec><tp:treatment-sec><!--Section generated to contain objects referenced in tp:taxon-treatment.--><fig id="F92" position="float" orientation="portrait"><object-id xmlns:xlink="http://www.w3.org/1999/xlink" content-type="doi" xlink:type="simple">10.3897/phytokeys.203.83529.figure92</object-id><object-id xmlns:xlink="http://www.w3.org/1999/xlink" content-type="arpha" xlink:type="simple">93FC8B7B-761D-5423-A464-65CC0605BD65</object-id><label>Figure 92.</label><caption><p>Geographical distribution of the species of subsection <tp:taxon-name><tp:taxon-name-part taxon-name-part-type="genus" reg="Polylepis"/><tp:taxon-name-part taxon-name-part-type="section" reg="Racemosae"/><tp:taxon-name-part taxon-name-part-type="subsection" reg="Racemosae">Racemosae</tp:taxon-name-part></tp:taxon-name>.</p></caption><graphic xmlns:xlink="http://www.w3.org/1999/xlink" xlink:href="phytokeys-203-001_article-83529__-g092.jpg" position="float" orientation="portrait" xlink:type="simple" id="oo_721409.jpg"><uri content-type="original_file" xlink:type="simple">https://binary.pensoft.net/fig/721409</uri></graphic></fig></tp:treatment-sec></tp:taxon-treatment>
