# Supplementary material for: ﻿A monograph of the genus Polylepis (Rosaceae)
Source: PhytoKeys. 2022 Aug 1;203:1–274. doi: 10.3897/phytokeys.203.83529 (PMC9849045; doi:10.3897/phytokeys.203.83529)
Supplement: XML Treatment for Polylepis incarum [file phytokeys.203.83529-treatment40.xml]

<!DOCTYPE tp:taxon-treatment
  PUBLIC "-//TaxonX//DTD Taxonomic Treatment Publishing DTD v0 20100105//EN" "tax-treatment-NSO.dtd">
<tp:taxon-treatment xmlns:tp="http://www.plazi.org/taxpub"><tp:treatment-meta><kwd-group><label>Taxon classification</label><kwd>
              <named-content content-type="kingdom">Plantae</named-content>
            </kwd><kwd>
              <named-content content-type="order">Rosales</named-content>
            </kwd><kwd>
              <named-content content-type="family">Rosaceae</named-content>
            </kwd></kwd-group><mixed-citation publication-type="journal"><person-group><name><surname>Boza Espinoza</surname><given-names>Tatiana Erika</given-names></name><name><surname>Kessler</surname><given-names>Michael</given-names></name></person-group><article-title>﻿A monograph of the genus <italic><tp:taxon-name><tp:taxon-name-part taxon-name-part-type="genus" reg="Polylepis">Polylepis</tp:taxon-name-part></tp:taxon-name></italic> (<tp:taxon-name><tp:taxon-name-part taxon-name-part-type="family">Rosaceae</tp:taxon-name-part></tp:taxon-name>)</article-title><source>PhytoKeys</source><day>01</day><month>08</month><year>2022</year><volume>203</volume><fpage>1</fpage><lpage>274</lpage><pub-id pub-id-type="doi">10.3897/phytokeys.203.83529</pub-id></mixed-citation></tp:treatment-meta><tp:nomenclature><label>﻿29.</label><tp:taxon-name>
            <object-id xmlns:xlink="http://www.w3.org/1999/xlink" content-type="arpha" xlink:type="simple">8662911E-93C2-518A-A254-625F439ECF3D</object-id>
            <tp:taxon-name-part taxon-name-part-type="genus" reg="Polylepis">Polylepis</tp:taxon-name-part>
            <tp:taxon-name-part taxon-name-part-type="species" reg="incarum">incarum</tp:taxon-name-part>
          </tp:taxon-name><tp:taxon-authority>(Bitter) M.Kessler &amp; Schmidt-Leb., Oranisms Diversity Evol. 6(1): 69. 2006.</tp:taxon-authority><xref ref-type="fig" rid="F79">Figs 79</xref><xref ref-type="fig" rid="F80">, 80</xref><tp:nomenclature-citation-list><tp:nomenclature-citation><tp:taxon-name>
                <tp:taxon-name-part taxon-name-part-type="genus" reg="Polylepis">Polylepis</tp:taxon-name-part>
                <tp:taxon-name-part taxon-name-part-type="species" reg="besseri">besseri</tp:taxon-name-part>
                <tp:taxon-name-part taxon-name-part-type="authority">Hieron.</tp:taxon-name-part>
                <tp:taxon-name-part taxon-name-part-type="infraspecific-rank">subsp.</tp:taxon-name-part>
                <tp:taxon-name-part taxon-name-part-type="subspecies" reg="incarum">incarum</tp:taxon-name-part>
              </tp:taxon-name><comment>(Bitter) M.Kessler, Candollea 50(1): 157. 1995. Type. Based on <tp:taxon-name><tp:taxon-name-part taxon-name-part-type="genus" reg="Polylepis">Polylepis</tp:taxon-name-part><tp:taxon-name-part taxon-name-part-type="species" reg="incarum">incarum</tp:taxon-name-part></tp:taxon-name> Kunth subsp. <tp:taxon-name><tp:taxon-name-part taxon-name-part-type="genus" reg="Polylepis"/><tp:taxon-name-part taxon-name-part-type="species" reg="incarum"/><tp:taxon-name-part taxon-name-part-type="subspecies" reg="Incarum"/></tp:taxon-name> Bitter.</comment></tp:nomenclature-citation><tp:nomenclature-citation><tp:taxon-name>
                <tp:taxon-name-part taxon-name-part-type="genus" reg="Polylepis">Polylepis</tp:taxon-name-part>
                <tp:taxon-name-part taxon-name-part-type="species" reg="incana">incana</tp:taxon-name-part>
                <tp:taxon-name-part taxon-name-part-type="authority">Kunth</tp:taxon-name-part>
                <tp:taxon-name-part taxon-name-part-type="infraspecific-rank">subsp.</tp:taxon-name-part>
                <tp:taxon-name-part taxon-name-part-type="subspecies" reg="brachypoda">brachypoda</tp:taxon-name-part>
              </tp:taxon-name><comment>Bitter, Bot. Jahrb. Syst. 45: 644. 1911. Type. Bolivia. Lago Titicaca, Isla del Sol, near Challa, <italic>Seler 148a</italic> (holotype: B destroyed).</comment></tp:nomenclature-citation></tp:nomenclature-citation-list></tp:nomenclature><tp:treatment-sec sec-type="Basionym" id="SECID0EUWPO"><title>Basionym.</title><p><tp:taxon-name><tp:taxon-name-part taxon-name-part-type="genus" reg="Polylepis">Polylepis</tp:taxon-name-part><tp:taxon-name-part taxon-name-part-type="species" reg="incana">incana</tp:taxon-name-part><tp:taxon-name-part taxon-name-part-type="authority">Kunth</tp:taxon-name-part><tp:taxon-name-part taxon-name-part-type="infraspecific-rank">subsp.</tp:taxon-name-part><tp:taxon-name-part taxon-name-part-type="subspecies" reg="incarum">incarum</tp:taxon-name-part></tp:taxon-name> Bitter, Bot. Jahrb. Syst. 45: 643. 1911.</p><fig id="F79" position="float" orientation="portrait"><object-id xmlns:xlink="http://www.w3.org/1999/xlink" content-type="doi" xlink:type="simple">10.3897/phytokeys.203.83529.figure79</object-id><object-id xmlns:xlink="http://www.w3.org/1999/xlink" content-type="arpha" xlink:type="simple">43B5956D-5D01-5680-A9B3-D84C179DEACE</object-id><label>Figure 79.</label><caption><p><italic><tp:taxon-name><tp:taxon-name-part taxon-name-part-type="genus" reg="Polylepis">Polylepis</tp:taxon-name-part><tp:taxon-name-part taxon-name-part-type="species" reg="incarum">incarum</tp:taxon-name-part></tp:taxon-name></italic> (Bitter) M.Kessler &amp; Schmidt-Leb <bold>A</bold> flowering branches <bold>B</bold> leaves <bold>C</bold> flowers <bold>D</bold> flowers <bold>E</bold> habit. Scale bars: 3 cm (<bold>A</bold>); 2 cm (<bold>B</bold>); 5 mm (<bold>C, D</bold>). Photographs <bold>A</bold> M. Kessler <bold>B–E</bold> A. Domic.</p></caption><graphic xmlns:xlink="http://www.w3.org/1999/xlink" xlink:href="phytokeys-203-001_article-83529__-g079.jpg" position="float" orientation="portrait" xlink:type="simple" id="oo_721396.jpg"><uri content-type="original_file" xlink:type="simple">https://binary.pensoft.net/fig/721396</uri></graphic></fig></tp:treatment-sec><tp:treatment-sec sec-type="material" id="SECID0E1YPO"><title>Type.</title><p>Bolivia. Lago Titicaca, Isla del Sol near Challa, <italic>Seler 148</italic> (holotype: B destroyed).</p><fig id="F80" position="float" orientation="portrait"><object-id xmlns:xlink="http://www.w3.org/1999/xlink" content-type="doi" xlink:type="simple">10.3897/phytokeys.203.83529.figure80</object-id><object-id xmlns:xlink="http://www.w3.org/1999/xlink" content-type="arpha" xlink:type="simple">5F4E94C2-2135-57AC-810E-2E50811B9CDC</object-id><label>Figure 80.</label><caption><p><italic><tp:taxon-name><tp:taxon-name-part taxon-name-part-type="genus" reg="Polylepis">Polylepis</tp:taxon-name-part><tp:taxon-name-part taxon-name-part-type="species" reg="incarum">incarum</tp:taxon-name-part></tp:taxon-name></italic> (Bitter) M.Kessler &amp; Schmidt-Leb <bold>A</bold> flowering branch <bold>B</bold> lower leaf surface <bold>C</bold> upper leaf surface <bold>D</bold> fruit <bold>E</bold> stipular sheaths (<bold>A</bold><italic>Laegaard 17730</italic><bold>B</bold><italic>Beck 7689</italic><bold>C</bold><italic>Kessler 3443</italic><bold>D, E</bold><italic>Kessler 3640</italic>). Scale bars: 6 cm (<bold>A</bold>); 2 cm (<bold>B, C</bold>); 8 mm (<bold>D, E</bold>). Photographs by T. E. Boza E.</p></caption><graphic xmlns:xlink="http://www.w3.org/1999/xlink" xlink:href="phytokeys-203-001_article-83529__-g080.jpg" position="float" orientation="portrait" xlink:type="simple" id="oo_721397.jpg"><uri content-type="original_file" xlink:type="simple">https://binary.pensoft.net/fig/721397</uri></graphic></fig></tp:treatment-sec><tp:treatment-sec sec-type="Neotype" id="SECID0E11PO"><title>Neotype.</title><p>Bolivia. La Paz, Prov. Manco Capac, Isla del Sol, Yumani, <named-content xmlns:xlink="http://www.w3.org/1999/xlink" content-type="dwc:verbatimCoordinates" xlink:type="simple"><named-content content-type="geo-json" specific-use="{&#34;type&#34;:&#34;Point&#34;,&#34;coordinates&#34;:[-69.133333,-16.033333]}" id="NCID0ED2PO" xlink:type="simple">16°2'S, 69°8'W</named-content></named-content>, 3980 m, 19 Feb 2005, <italic>I. Jiménez &amp; G. Cory 2716</italic> (neotype, designated by <xref ref-type="bibr" rid="B169">Kessler and Schmidt-Lebuhn 2006</xref>, pg. 6: LPB!; isoneotypes: AAU!, GOET!, MO!, NY!).</p></tp:treatment-sec><tp:treatment-sec sec-type="description" id="SECID0EO2PO"><title>Description.</title><p><bold><italic>Trees</italic></bold> 3–8 m tall. <bold><italic>Leaves</italic></bold> slightly congested at the branch tips, imparipinnate with one pair of leaflets, obtrullate in outline, 3.3–4.5(–5.1) × 2.8–4.0 cm; rachises densely tomentose, points of leaflet attachment with a tuft of long hairs; stipular sheaths apically acute with spurs, densely tomentose on the outer surfaces; leaflets broadly elliptic in outline, second pair from the terminal leaflet the largest, one of this pair (1.5–)2.2–3.6 × 0.7–1.3 cm; margin serrate with 8–11 teeth, apically acute, obtuse or slightly emarginate, basally unequally cordate to obtuse; upper leaflet surfaces glabrous; lower leaflet surfaces densely tomentose hairs 0.7–1.0 mm long, mixed with a dense layer of very short white pannose hairs. <bold><italic>Inflorescences</italic></bold> pendant, 5.1–7.5(–8.9) cm long, bearing 5–7 flowers; floral bracts 4.7–9.0 mm long, narrowly triangular, densely tomentose on the outer surface; rachises tomentose. <bold><italic>Flowers</italic></bold> 8.4–10.1 mm diam.; sepals 4, ovate, green, densely tomentose outside; stamens 15–21, anthers orbicular, with a dense tuft of straight white hairs on the upper half; styles fimbriate, 3.1–3.4 mm long. <bold><italic>Fruits</italic></bold> turbinate, with 2–5 flattened ridges with a series of spines, densely tomentose; 4.5–8.0 × 3.1–4.1 mm including spines. <bold><italic>Tetraploid</italic></bold>.</p></tp:treatment-sec><tp:treatment-sec sec-type="distribution" id="SECID0EN3PO"><title>Distribution, habitat and ecology.</title><p><italic><tp:taxon-name><tp:taxon-name-part taxon-name-part-type="genus" reg="Polylepis">Polylepis</tp:taxon-name-part><tp:taxon-name-part taxon-name-part-type="species" reg="incarum">incarum</tp:taxon-name-part></tp:taxon-name></italic> is distributed in the areas surrounding Lake Titicaca in Puno (Peru) and La Paz (Bolivia) (Fig. <xref ref-type="fig" rid="F92">92</xref>). It occurs as small, isolated patches in rocky places at 3250–4110 m elevation where it is usually planted. In Bolivia, there are only five remaining forests as well as isolated individuals or small groups of trees at various locations around Lake Titicaca (<xref ref-type="bibr" rid="B223">Navarro et al. 2010</xref>) covering a total area of 45.12 ha (<xref ref-type="bibr" rid="B79">Domic et al. 2017</xref>). The population structure of <italic><tp:taxon-name><tp:taxon-name-part taxon-name-part-type="genus" reg="Polylepis">P.</tp:taxon-name-part><tp:taxon-name-part taxon-name-part-type="species" reg="incarum">incarum</tp:taxon-name-part></tp:taxon-name></italic> shows drastic differences, ranging from 0.6 individuals/100 m<sup>2</sup> to 71 individuals/100 m<sup>2</sup> (<xref ref-type="bibr" rid="B79">Domic et al. 2017</xref>). Patches of <italic><tp:taxon-name><tp:taxon-name-part taxon-name-part-type="genus" reg="Polylepis">P.</tp:taxon-name-part><tp:taxon-name-part taxon-name-part-type="species" reg="incarum">incarum</tp:taxon-name-part></tp:taxon-name></italic> forest in Bolivia host 58 species of plants, including <italic><tp:taxon-name><tp:taxon-name-part taxon-name-part-type="genus" reg="Hieracium">Hieracium</tp:taxon-name-part><tp:taxon-name-part taxon-name-part-type="species" reg="padcayense">padcayense</tp:taxon-name-part></tp:taxon-name></italic> and <italic><tp:taxon-name><tp:taxon-name-part taxon-name-part-type="genus" reg="Calceolaria">Calceolaria</tp:taxon-name-part><tp:taxon-name-part taxon-name-part-type="species" reg="bartsifolia">bartsifolia</tp:taxon-name-part></tp:taxon-name></italic>, which are endemic to the country (<xref ref-type="bibr" rid="B147">Hurtado et al. 2018</xref>).</p></tp:treatment-sec><tp:treatment-sec sec-type="conservation status" id="SECID0EC6PO"><title>Conservation status.</title><p>The <abbrev xmlns:xlink="http://www.w3.org/1999/xlink" xlink:title="Extent of Occurrence" id="ABBRID0EI6PO" xlink:type="simple">EOO</abbrev> for <italic><tp:taxon-name><tp:taxon-name-part taxon-name-part-type="genus" reg="Polylepis">Polylepis</tp:taxon-name-part><tp:taxon-name-part taxon-name-part-type="species" reg="incarum">incarum</tp:taxon-name-part></tp:taxon-name></italic> is estimated as 20,736 km<sup>2</sup>, the <abbrev xmlns:xlink="http://www.w3.org/1999/xlink" xlink:title="area of occupancy" id="ABBRID0EZ6PO" xlink:type="simple">AOO</abbrev> is assessed at 76 km<sup>2</sup> and it is known from 12 locations. The species was categorized as EN (B2ab(i,ii,iii)) (<xref ref-type="bibr" rid="B14">Arrázola et al. 2012</xref>) and, due to its reduced distribution range, it was reclassified as <abbrev xmlns:xlink="http://www.w3.org/1999/xlink" xlink:title="Critically Endangered" id="ABBRID0EDAQO" xlink:type="simple">CR</abbrev> (<xref ref-type="bibr" rid="B79">Domic et al. 2017</xref>) in Bolivia. Since the 70s, several reforestation campaigns have been carried out in the Bolivian Altiplano, which mostly promoted the use of exotic species (<italic><tp:taxon-name><tp:taxon-name-part taxon-name-part-type="genus" reg="Eucalyptus">Eucalyptus</tp:taxon-name-part></tp:taxon-name></italic>, <italic><tp:taxon-name><tp:taxon-name-part taxon-name-part-type="genus" reg="Pinus">Pinus</tp:taxon-name-part></tp:taxon-name></italic> and <italic><tp:taxon-name><tp:taxon-name-part taxon-name-part-type="genus" reg="Cupressus">Cupressus</tp:taxon-name-part></tp:taxon-name></italic>) over the <italic><tp:taxon-name><tp:taxon-name-part taxon-name-part-type="genus" reg="Polylepis">P.</tp:taxon-name-part><tp:taxon-name-part taxon-name-part-type="species" reg="incarum">incarum</tp:taxon-name-part></tp:taxon-name></italic> patches, due to the high demand for wood and rapid growth of these genera (<xref ref-type="bibr" rid="B182">Liberman et al. 2015</xref>; <xref ref-type="bibr" rid="B79">Domic et al. 2017</xref>). At many of its locations, the species grows in habitats that are strongly affected by human activities including livestock grazing, logging and burning. In addition, there is indication of reduced reproduction due to pollen limitation and reproductive incompatibility (<xref ref-type="bibr" rid="B189">López et al. 2021</xref>). We assess <italic><tp:taxon-name><tp:taxon-name-part taxon-name-part-type="genus" reg="Polylepis">P.</tp:taxon-name-part><tp:taxon-name-part taxon-name-part-type="species" reg="incarum">incarum</tp:taxon-name-part></tp:taxon-name></italic> as Critically Endangered (A1, B1a+B2a, C1+C2a).</p></tp:treatment-sec><tp:treatment-sec sec-type="notes" id="SECID0ECCQO"><title>Notes.</title><p><italic><tp:taxon-name><tp:taxon-name-part taxon-name-part-type="genus" reg="Polylepis">Polylepis</tp:taxon-name-part><tp:taxon-name-part taxon-name-part-type="species" reg="incarum">incarum</tp:taxon-name-part></tp:taxon-name></italic> is morphological similar to <italic><tp:taxon-name><tp:taxon-name-part taxon-name-part-type="genus" reg="Polylepis">P.</tp:taxon-name-part><tp:taxon-name-part taxon-name-part-type="species" reg="pallidistigma">pallidistigma</tp:taxon-name-part></tp:taxon-name></italic> with which it has been previously confused (<xref ref-type="bibr" rid="B204">Mendoza and Cano 2012</xref>). Both species share the elliptic leaflet shape, unequally cordate bases of the leaflets and number of flowers per inflorescence. However, <italic><tp:taxon-name><tp:taxon-name-part taxon-name-part-type="genus" reg="Polylepis">P.</tp:taxon-name-part><tp:taxon-name-part taxon-name-part-type="species" reg="incarum">incarum</tp:taxon-name-part></tp:taxon-name></italic> has one pair of lateral leaflets, serrate leaflet margins, lower leaflet surfaces densely tomentose with hairs 0.7–1.0 mm long and mixed with a dense layer of very short pannose hairs and inflorescences 5.1–8.9 cm long, whereas <italic><tp:taxon-name><tp:taxon-name-part taxon-name-part-type="genus" reg="Polylepis">P.</tp:taxon-name-part><tp:taxon-name-part taxon-name-part-type="species" reg="pallidistigma">pallidistigma</tp:taxon-name-part></tp:taxon-name></italic> has 1(–2) lateral leaflet pairs, crenate leaflet margin, a dense layer of very short pannose hairs and inflorescences 2.7–6.0 cm long. <italic><tp:taxon-name><tp:taxon-name-part taxon-name-part-type="genus" reg="Polylepis">Polylepis</tp:taxon-name-part><tp:taxon-name-part taxon-name-part-type="species" reg="incarum">incarum</tp:taxon-name-part></tp:taxon-name></italic> is also similar to <italic><tp:taxon-name><tp:taxon-name-part taxon-name-part-type="genus" reg="Polylepis">P.</tp:taxon-name-part><tp:taxon-name-part taxon-name-part-type="species" reg="subtusalbida">subtusalbida</tp:taxon-name-part></tp:taxon-name></italic>. It differs from this species by having larger and broader leaflets ((1.5–)2.2–3.6 × 0.7–1.3 cm versus 0.9–1.6 × 0.4–0.6 cm), lower leaflet surface densely tomentose with hairs 0.7–1.0 mm long and mixed with a dense layer of very short pannose hairs (glabrous to sparsely tomentose hairs 0.5–1.2 mm long in <italic><tp:taxon-name><tp:taxon-name-part taxon-name-part-type="genus" reg="Polylepis">P.</tp:taxon-name-part><tp:taxon-name-part taxon-name-part-type="species" reg="subtusalbida">subtusalbida</tp:taxon-name-part></tp:taxon-name></italic>) and longer inflorescences (5.1–8.9 cm) with 5–7 flowers (<italic><tp:taxon-name><tp:taxon-name-part taxon-name-part-type="genus" reg="Polylepis">P.</tp:taxon-name-part><tp:taxon-name-part taxon-name-part-type="species" reg="subtusalbida">subtusalbida</tp:taxon-name-part></tp:taxon-name></italic> 1.8–3.7 cm, 3–4 flowers).</p></tp:treatment-sec><tp:treatment-sec sec-type="material" id="SECID0EEFQO"><title>Specimens examined.</title><p><bold>Bolivia. La Paz</bold>: Camacho, Puerto Acosta 6 kms. hacia La Paz, 3950 m, 06 April 1982, <italic>Beck 7689</italic> (MO!). Copacabana, Lake Titicaca, pr. Ch’alla (Isla del Sol), s.d., <italic>Seler 148</italic> (B). La Paz, Jardín Botánico La Paz, s.d., <italic>Kessler 12626</italic> (GOET!). Manco Kapac, apróx. 5–10 min de la población de Copacabana, camino a Casani, comunidad Copacati, Ladera colindante Cerro Pumacato, <named-content xmlns:xlink="http://www.w3.org/1999/xlink" content-type="dwc:verbatimCoordinates" xlink:type="simple"><named-content content-type="geo-json" specific-use="{&#34;type&#34;:&#34;Point&#34;,&#34;coordinates&#34;:[-69.078611,-16.185000]}" id="NCID0EVFQO" xlink:type="simple">16°11'06"S, 069°04'43"W</named-content></named-content>, 3934 m, 17 October 2014, <italic>Bermejo <ext-link xmlns:xlink="http://www.w3.org/1999/xlink" xlink:type="simple" ext-link-type="pmcid" xlink:href="PMC1">PMC1</ext-link></italic>, (LPB, Z!); población de Copacabana, 19 October 2014, <italic>Bermejo SAM7</italic> (LPB, Z!); Chapampa, 1 km S Copacabana, <named-content xmlns:xlink="http://www.w3.org/1999/xlink" content-type="dwc:verbatimCoordinates" xlink:type="simple"><named-content content-type="geo-json" specific-use="{&#34;type&#34;:&#34;Point&#34;,&#34;coordinates&#34;:[-69.100000,-16.183333]}" id="NCID0EGGQO" xlink:type="simple">16°11'S, 069°06'W</named-content></named-content>, 3900 m, 31 July 1991, <italic>Kessler 2782</italic>; <italic>2783</italic>; <italic>2784</italic>; <italic>3438</italic>; <italic>3439</italic>; <italic>3440</italic>; <italic>3441</italic>; <italic>3442</italic>; <italic>3443</italic>; <italic>3444</italic>; <italic>3445</italic>; <italic>3446</italic>; <italic>3448</italic>; <italic>3449</italic>; <italic>3450</italic>; <italic>3451</italic>; <italic>3452</italic>; <italic>3453</italic>; <italic>3454</italic>; <italic>3455</italic>; <italic>3456</italic>; <italic>3457</italic>; <italic>3458</italic>; <italic>3459</italic>; <italic>3460</italic>; <italic>3461</italic>; <italic>3462</italic>; <italic>3463</italic>; <italic>3464</italic>; <italic>3465</italic>; <italic>3466</italic>; <italic>3467</italic>; <italic>3468</italic>; <italic>3469</italic>; <italic>3471</italic>; <italic>3472</italic>; <italic>3473</italic>; <italic>3474</italic>; <italic>3475</italic>; <italic>3476</italic>; <italic>3477</italic>; <italic>3645</italic> (GOET!); Hac. Challa, Isla del Sol, 3850 m, 01 August 1991, <italic>Kessler 3636</italic>; <italic>3637</italic>; <italic>3638</italic>; <italic>3639</italic>; <italic>3640</italic> (GOET!); Cerro Kheñwani (Orientación Sur-W) ladera rocosa, 3900 m, 22 January 1986, <italic>Liberman 1164</italic> (GOET!). Murillo, ciudad de La Paz, Sector Kamirpata (Parche3) Dist. once, MacroDist. Periférica, area Forestal municipal, 16 September 2014, <italic>Bermejo 4</italic> (LPB); <italic>PP-K 1</italic> (LPB, Z!); <italic>PP-K3</italic> (LPB, Z!); <italic>PP-K4</italic> (LPB, Z!). Omasuyos, por la carretera entre Huarina y Kalaque, <named-content xmlns:xlink="http://www.w3.org/1999/xlink" content-type="dwc:verbatimCoordinates" xlink:type="simple"><named-content content-type="geo-json" specific-use="{&#34;type&#34;:&#34;Point&#34;,&#34;coordinates&#34;:[-68.855833,-16.151111]}" id="NCID0EWJQO" xlink:type="simple">16°09'04"S, 068°51'21"W</named-content></named-content>, 3860 m, 22 February 2018, <italic>Fuentes 20182</italic> (LPB). Insel Coaty, Lake Titicaca, 3840 m, 01 March 1910, <italic>Buchtien 4243</italic> (GH!, GOET!); ciudad de La Paz, Av. Ballivian, 09 August 2010, <italic>Steudel 447</italic> (Z!); <italic>449</italic> (Z!); <italic>Steudel 449b</italic> (Z!).</p><p><bold>Peru. Cusco</bold>: Quispicanchis, Dist. Huaro, Urpay, <named-content xmlns:xlink="http://www.w3.org/1999/xlink" content-type="dwc:verbatimCoordinates" xlink:type="simple"><named-content content-type="geo-json" specific-use="{&#34;type&#34;:&#34;Point&#34;,&#34;coordinates&#34;:[-71.639444,-13.683611]}" id="NCID0EMKQO" xlink:type="simple">13°41'01"S, 071°38'22"W</named-content></named-content>, 3200 m, 01 November 2002, <italic>Galiano 4475</italic> (CUZ!, F!, MO!). <bold>Puno</bold>: Atuncolla, Lago Umayo, slope below Sillustani ruins, 4100 m, 04 September 2006, <italic>Kessler 13534</italic>; <italic>13535</italic>; <italic>13536</italic> (GOET!). Lake Titicaca, Lake Titikaka, on Taquile Island, 3800 m, 23 July 1995, <italic>Lægaard 17730</italic> (AAU!).</p></tp:treatment-sec><tp:treatment-sec><!--Section generated to contain objects referenced in tp:taxon-treatment.--><fig id="F92" position="float" orientation="portrait"><object-id xmlns:xlink="http://www.w3.org/1999/xlink" content-type="doi" xlink:type="simple">10.3897/phytokeys.203.83529.figure92</object-id><object-id xmlns:xlink="http://www.w3.org/1999/xlink" content-type="arpha" xlink:type="simple">93FC8B7B-761D-5423-A464-65CC0605BD65</object-id><label>Figure 92.</label><caption><p>Geographical distribution of the species of subsection <tp:taxon-name><tp:taxon-name-part taxon-name-part-type="genus" reg="Polylepis"/><tp:taxon-name-part taxon-name-part-type="section" reg="Racemosae"/><tp:taxon-name-part taxon-name-part-type="subsection" reg="Racemosae">Racemosae</tp:taxon-name-part></tp:taxon-name>.</p></caption><graphic xmlns:xlink="http://www.w3.org/1999/xlink" xlink:href="phytokeys-203-001_article-83529__-g092.jpg" position="float" orientation="portrait" xlink:type="simple" id="oo_721409.jpg"><uri content-type="original_file" xlink:type="simple">https://binary.pensoft.net/fig/721409</uri></graphic></fig></tp:treatment-sec><ref-list><ref id="B169"><mixed-citation xmlns:xlink="http://www.w3.org/1999/xlink" xlink:type="simple"><person-group><name name-style="western"><surname>Kessler</surname><given-names>M</given-names></name><name name-style="western"><surname>Schmidt-Lebuhn</surname><given-names>AN</given-names></name></person-group> (<year>2006</year>) <article-title>Taxonomical and distributional notes on <italic><tp:taxon-name><tp:taxon-name-part taxon-name-part-type="genus">Polylepis</tp:taxon-name-part></tp:taxon-name></italic> (<tp:taxon-name><tp:taxon-name-part taxon-name-part-type="family">Rosaceae</tp:taxon-name-part></tp:taxon-name>).</article-title><source>Organisms, Diversity &amp; Evolution</source><volume>6</volume>(<issue>1</issue>): <fpage>67</fpage>–<lpage>70</lpage>. <ext-link xlink:type="simple" ext-link-type="doi" xlink:href="10.1016/j.ode.2005.04.001">https://doi.org/10.1016/j.ode.2005.04.001</ext-link></mixed-citation></ref><ref id="B223"><mixed-citation xmlns:xlink="http://www.w3.org/1999/xlink" xlink:type="simple"><person-group><name name-style="western"><surname>Navarro</surname><given-names>G</given-names></name><name name-style="western"><surname>Arrázola</surname><given-names>S</given-names></name><name name-style="western"><surname>Balderrama</surname><given-names>JA</given-names></name><name name-style="western"><surname>Ferreira</surname><given-names>W</given-names></name><name name-style="western"><surname>De la Barra</surname><given-names>N</given-names></name><name name-style="western"><surname>Antezana</surname><given-names>C</given-names></name><name name-style="western"><surname>Gómez</surname><given-names>I</given-names></name><name name-style="western"><surname>Mercado</surname><given-names>M</given-names></name></person-group> (<year>2010</year>) <article-title>Diagnóstico del estado de conservación y caracterización de los bosques de <italic><tp:taxon-name><tp:taxon-name-part taxon-name-part-type="genus">Polylepis</tp:taxon-name-part></tp:taxon-name></italic> en Bolivia y su avifauna. Conservation state analysis and characterization of the Bolivian <italic><tp:taxon-name><tp:taxon-name-part taxon-name-part-type="genus">Polylepis</tp:taxon-name-part></tp:taxon-name></italic> forests and their avifauna.</article-title><source>Revista Boliviana de Ecología y Conservación Ambiental</source><volume>28</volume>(<issue>1</issue>): <fpage>1</fpage>–<lpage>35</lpage>.</mixed-citation></ref><ref id="B79"><mixed-citation xmlns:xlink="http://www.w3.org/1999/xlink" xlink:type="simple"><person-group><name name-style="western"><surname>Domic</surname><given-names>A</given-names></name><name name-style="western"><surname>Palabral Aguilera</surname><given-names>A</given-names></name><name name-style="western"><surname>Gómez</surname><given-names>M</given-names></name><name name-style="western"><surname>Hurtado</surname><given-names>UR</given-names></name><name name-style="western"><surname>Ortuño</surname><given-names>N</given-names></name><name name-style="western"><surname>Liberman</surname><given-names>M</given-names></name></person-group> (<year>2017</year>) <article-title>“<italic><tp:taxon-name><tp:taxon-name-part taxon-name-part-type="genus">Polylepis</tp:taxon-name-part><tp:taxon-name-part taxon-name-part-type="species">incarum</tp:taxon-name-part></tp:taxon-name></italic>” (<tp:taxon-name><tp:taxon-name-part taxon-name-part-type="family">Rosaceae</tp:taxon-name-part></tp:taxon-name>) una especie En Peligro Crítico en Bolivia: Propuesta de reclasificación en base al área de ocupación y estructura poblacional.</article-title><source>Ecología en Bolivia: revista del Instituto de Ecología</source><volume>52</volume>(<issue>2</issue>): <fpage>116</fpage>–<lpage>131</lpage>.</mixed-citation></ref><ref id="B147"><mixed-citation xmlns:xlink="http://www.w3.org/1999/xlink" xlink:type="simple"><person-group><name name-style="western"><surname>Hurtado</surname><given-names>R</given-names></name><name name-style="western"><surname>Palabral-Aguilera</surname><given-names>AN</given-names></name><name name-style="western"><surname>Domic</surname><given-names>AI</given-names></name><name name-style="western"><surname>Gómez</surname><given-names>MI</given-names></name><name name-style="western"><surname>Liberman</surname><given-names>M</given-names></name></person-group> (<year>2018</year>) <article-title>Estudios etnobotánicos y florísticos de los bosques amenazados de <italic><tp:taxon-name><tp:taxon-name-part taxon-name-part-type="genus">Polylepis</tp:taxon-name-part><tp:taxon-name-part taxon-name-part-type="species">incarum</tp:taxon-name-part></tp:taxon-name></italic> y <italic><tp:taxon-name><tp:taxon-name-part taxon-name-part-type="genus">Polylepis</tp:taxon-name-part><tp:taxon-name-part taxon-name-part-type="species">pacensis</tp:taxon-name-part></tp:taxon-name></italic> (<tp:taxon-name><tp:taxon-name-part taxon-name-part-type="family">Rosaceae</tp:taxon-name-part></tp:taxon-name>) en Bolivia.</article-title><source>Bonplandia</source><volume>27</volume>(<issue>2</issue>): <fpage>113</fpage>–<lpage>126</lpage>. <ext-link xlink:type="simple" ext-link-type="doi" xlink:href="10.30972/bon.2723534">https://doi.org/10.30972/bon.2723534</ext-link></mixed-citation></ref><ref id="B14"><mixed-citation xmlns:xlink="http://www.w3.org/1999/xlink" xlink:type="simple"><person-group><name name-style="western"><surname>Arrázola</surname><given-names>S</given-names></name><name name-style="western"><surname>Coronado</surname><given-names>I</given-names></name><name name-style="western"><surname>Fuentes</surname><given-names>A</given-names></name><name name-style="western"><surname>Cayola</surname><given-names>L</given-names></name><name name-style="western"><surname>Zenteno</surname><given-names>F</given-names></name><name name-style="western"><surname>Lara</surname><given-names>R</given-names></name><name name-style="western"><surname>Mitanda</surname><given-names>T</given-names></name></person-group> (<year>2012</year>) <italic><tp:taxon-name><tp:taxon-name-part taxon-name-part-type="genus">Polylepis</tp:taxon-name-part></tp:taxon-name> serícea</italic>, <italic><tp:taxon-name><tp:taxon-name-part taxon-name-part-type="genus">Polylepis</tp:taxon-name-part><tp:taxon-name-part taxon-name-part-type="species">incarum</tp:taxon-name-part></tp:taxon-name></italic>, <italic><tp:taxon-name><tp:taxon-name-part taxon-name-part-type="genus">Polylepis</tp:taxon-name-part><tp:taxon-name-part taxon-name-part-type="species">pacensis</tp:taxon-name-part></tp:taxon-name></italic>, <italic><tp:taxon-name><tp:taxon-name-part taxon-name-part-type="genus">Polylepis</tp:taxon-name-part><tp:taxon-name-part taxon-name-part-type="species">triacontandra</tp:taxon-name-part></tp:taxon-name></italic>, <tp:taxon-name><tp:taxon-name-part taxon-name-part-type="genus">Polylepis</tp:taxon-name-part><tp:taxon-name-part taxon-name-part-type="species">tomentella</tp:taxon-name-part><tp:taxon-name-part taxon-name-part-type="infraspecific-rank">subsp.</tp:taxon-name-part><tp:taxon-name-part taxon-name-part-type="subspecies">Nana</tp:taxon-name-part></tp:taxon-name>, <italic><tp:taxon-name><tp:taxon-name-part taxon-name-part-type="genus">Polylepis</tp:taxon-name-part><tp:taxon-name-part taxon-name-part-type="species">tarapacana</tp:taxon-name-part></tp:taxon-name></italic>, <tp:taxon-name><tp:taxon-name-part taxon-name-part-type="genus">Polylepis</tp:taxon-name-part><tp:taxon-name-part taxon-name-part-type="species">tomentella</tp:taxon-name-part><tp:taxon-name-part taxon-name-part-type="infraspecific-rank">subsp.</tp:taxon-name-part><tp:taxon-name-part taxon-name-part-type="subspecies">tomentella</tp:taxon-name-part></tp:taxon-name>. In: LIBRO ROJO de la Flora amenazada de Bolivia. Vol. I. Zona Andina, Ministerio de Medio Ambiente y Agua, La Paz.</mixed-citation></ref><ref id="B182"><mixed-citation xmlns:xlink="http://www.w3.org/1999/xlink" xlink:type="simple"><person-group><name name-style="western"><surname>Liberman</surname><given-names>M</given-names></name><name name-style="western"><surname>Gómez</surname><given-names>MI</given-names></name><name name-style="western"><surname>Palabral-Aguilera</surname><given-names>A</given-names></name><name name-style="western"><surname>Domic</surname><given-names>A</given-names></name><name name-style="western"><surname>Hurtado</surname><given-names>R</given-names></name><name name-style="western"><surname>Rico</surname><given-names>A</given-names></name></person-group> (<year>2015</year>) Ecología y conservación de dos especies de árboles andinos en peligro de extinción (<italic><tp:taxon-name><tp:taxon-name-part taxon-name-part-type="genus">Polylepis</tp:taxon-name-part><tp:taxon-name-part taxon-name-part-type="species">incarum</tp:taxon-name-part></tp:taxon-name></italic> y <italic><tp:taxon-name><tp:taxon-name-part taxon-name-part-type="genus">Polylepis</tp:taxon-name-part><tp:taxon-name-part taxon-name-part-type="species">pacensis</tp:taxon-name-part></tp:taxon-name></italic>, <tp:taxon-name><tp:taxon-name-part taxon-name-part-type="family">Rosaceae</tp:taxon-name-part></tp:taxon-name>) en el departamento de La Paz. Universidad Mayor de San Andrés, La Paz. Informe no publicado.</mixed-citation></ref><ref id="B189"><mixed-citation xmlns:xlink="http://www.w3.org/1999/xlink" xlink:type="simple"><person-group><name name-style="western"><surname>López</surname><given-names>CL</given-names></name><name name-style="western"><surname>Domic</surname><given-names>AI</given-names></name><name name-style="western"><surname>Mayta</surname><given-names>C</given-names></name><name name-style="western"><surname>García</surname><given-names>E</given-names></name><name name-style="western"><surname>Quezada</surname><given-names>JA</given-names></name><name name-style="western"><surname>Gallegos</surname><given-names>SC</given-names></name></person-group> (<year>2021</year>) <article-title>Pollen limitation and reproductive incompatibility system in a critically endangered tree, <italic><tp:taxon-name><tp:taxon-name-part taxon-name-part-type="genus">Polylepis</tp:taxon-name-part><tp:taxon-name-part taxon-name-part-type="species">incarum</tp:taxon-name-part></tp:taxon-name></italic> (Bitter) M. Kessler &amp; Schmidt-Leb (<tp:taxon-name><tp:taxon-name-part taxon-name-part-type="family">Rosaceae</tp:taxon-name-part></tp:taxon-name>).</article-title><source>Neotropical Biodiversity</source><volume>7</volume>(<issue>1</issue>): <fpage>257</fpage>–<lpage>265</lpage>. <ext-link xlink:type="simple" ext-link-type="doi" xlink:href="10.1080/23766808.2021.1940050">https://doi.org/10.1080/23766808.2021.1940050</ext-link></mixed-citation></ref><ref id="B204"><mixed-citation xmlns:xlink="http://www.w3.org/1999/xlink" xlink:type="simple"><person-group><name name-style="western"><surname>Mendoza</surname><given-names>W</given-names></name><name name-style="western"><surname>Cano</surname><given-names>A</given-names></name></person-group> (<year>2012</year>) El género <italic><tp:taxon-name><tp:taxon-name-part taxon-name-part-type="genus">Polylepis</tp:taxon-name-part></tp:taxon-name></italic> en el Perú Taxonomía, Morfología y Distribución. Editorial Académica Española, Saarbrücken.</mixed-citation></ref></ref-list></tp:taxon-treatment>
