# Supplementary material for: ﻿A monograph of the genus Polylepis (Rosaceae)
Source: PhytoKeys. 2022 Aug 1;203:1–274. doi: 10.3897/phytokeys.203.83529 (PMC9849045; doi:10.3897/phytokeys.203.83529)
Supplement: XML Treatment for Polylepis lanata [file phytokeys.203.83529-treatment41.xml]

<!DOCTYPE tp:taxon-treatment
  PUBLIC "-//TaxonX//DTD Taxonomic Treatment Publishing DTD v0 20100105//EN" "tax-treatment-NSO.dtd">
<tp:taxon-treatment xmlns:tp="http://www.plazi.org/taxpub"><tp:treatment-meta><kwd-group><label>Taxon classification</label><kwd>
              <named-content content-type="kingdom">Plantae</named-content>
            </kwd><kwd>
              <named-content content-type="order">Rosales</named-content>
            </kwd><kwd>
              <named-content content-type="family">Rosaceae</named-content>
            </kwd></kwd-group><mixed-citation publication-type="journal"><person-group><name><surname>Boza Espinoza</surname><given-names>Tatiana Erika</given-names></name><name><surname>Kessler</surname><given-names>Michael</given-names></name></person-group><article-title>﻿A monograph of the genus <italic><tp:taxon-name><tp:taxon-name-part taxon-name-part-type="genus" reg="Polylepis">Polylepis</tp:taxon-name-part></tp:taxon-name></italic> (<tp:taxon-name><tp:taxon-name-part taxon-name-part-type="family">Rosaceae</tp:taxon-name-part></tp:taxon-name>)</article-title><source>PhytoKeys</source><day>01</day><month>08</month><year>2022</year><volume>203</volume><fpage>1</fpage><lpage>274</lpage><pub-id pub-id-type="doi">10.3897/phytokeys.203.83529</pub-id></mixed-citation></tp:treatment-meta><tp:nomenclature><label>﻿30.</label><tp:taxon-name>
            <object-id xmlns:xlink="http://www.w3.org/1999/xlink" content-type="arpha" xlink:type="simple">F127FB1E-77C6-5CA8-A408-9DDE46899D80</object-id>
            <tp:taxon-name-part taxon-name-part-type="genus" reg="Polylepis">Polylepis</tp:taxon-name-part>
            <tp:taxon-name-part taxon-name-part-type="species" reg="lanata">lanata</tp:taxon-name-part>
          </tp:taxon-name><tp:taxon-authority>(Kuntze) M.Kessler &amp; Schmidt-Leb., Organisms Diversity Evol. 6(1): 69. 2006.</tp:taxon-authority><xref ref-type="fig" rid="F81">Figs 81</xref><xref ref-type="fig" rid="F82">, 82</xref><tp:nomenclature-citation-list><tp:nomenclature-citation><tp:taxon-name>
                <tp:taxon-name-part taxon-name-part-type="genus" reg="Polylepis">Polylepis</tp:taxon-name-part>
                <tp:taxon-name-part taxon-name-part-type="species" reg="racemosa">racemosa</tp:taxon-name-part>
                <tp:taxon-name-part taxon-name-part-type="authority">Ruiz &amp; Pav.</tp:taxon-name-part>
                <tp:taxon-name-part taxon-name-part-type="infraspecific-rank">subsp.</tp:taxon-name-part>
                <tp:taxon-name-part taxon-name-part-type="subspecies" reg="lanata">lanata</tp:taxon-name-part>
              </tp:taxon-name><comment>(Kuntze) M. Kessler, Candollea 50(1): 147. 1995. Type: based on <tp:taxon-name><tp:taxon-name-part taxon-name-part-type="genus" reg="Polylepis">Polylepis</tp:taxon-name-part><tp:taxon-name-part taxon-name-part-type="species" reg="racemosa">racemosa</tp:taxon-name-part><tp:taxon-name-part taxon-name-part-type="authority">Ruiz &amp; Pav.</tp:taxon-name-part><tp:taxon-name-part taxon-name-part-type="infraspecific-rank">var.</tp:taxon-name-part><tp:taxon-name-part taxon-name-part-type="variety" reg="lanata">lanata</tp:taxon-name-part></tp:taxon-name> Kuntze.</comment></tp:nomenclature-citation></tp:nomenclature-citation-list></tp:nomenclature><tp:treatment-sec sec-type="Basionym" id="SECID0EWNQO"><title>Basionym.</title><p><tp:taxon-name><tp:taxon-name-part taxon-name-part-type="genus" reg="Polylepis">Polylepis</tp:taxon-name-part><tp:taxon-name-part taxon-name-part-type="species" reg="racemosa">racemosa</tp:taxon-name-part><tp:taxon-name-part taxon-name-part-type="authority">Ruiz &amp; Pav.</tp:taxon-name-part><tp:taxon-name-part taxon-name-part-type="infraspecific-rank">var.</tp:taxon-name-part><tp:taxon-name-part taxon-name-part-type="variety" reg="lanata">lanata</tp:taxon-name-part></tp:taxon-name> Kuntze, Revis. Gen. Pl. 3(3): 77. 1898.</p><fig id="F81" position="float" orientation="portrait"><object-id xmlns:xlink="http://www.w3.org/1999/xlink" content-type="doi" xlink:type="simple">10.3897/phytokeys.203.83529.figure81</object-id><object-id xmlns:xlink="http://www.w3.org/1999/xlink" content-type="arpha" xlink:type="simple">42A65BB3-77AE-5491-9DC7-84887392EA79</object-id><label>Figure 81.</label><caption><p><italic><tp:taxon-name><tp:taxon-name-part taxon-name-part-type="genus" reg="Polylepis">Polylepis</tp:taxon-name-part><tp:taxon-name-part taxon-name-part-type="species" reg="lanata">lanata</tp:taxon-name-part></tp:taxon-name></italic> (Kuntze) M.Kessler &amp; Schmidt-Leb <bold>A</bold> flowering branch <bold>B</bold> stipule sheaths <bold>C</bold> bark <bold>D</bold> upper leaf surface. Scale bars: 5 cm (<bold>A</bold>); 1 cm (<bold>D</bold>); 3 mm (<bold>B</bold>). Photographs by M. Kessler.</p></caption><graphic xmlns:xlink="http://www.w3.org/1999/xlink" xlink:href="phytokeys-203-001_article-83529__-g081.jpg" position="float" orientation="portrait" xlink:type="simple" id="oo_721398.jpg"><uri content-type="original_file" xlink:type="simple">https://binary.pensoft.net/fig/721398</uri></graphic></fig></tp:treatment-sec><tp:treatment-sec sec-type="material" id="SECID0EWPQO"><title>Type.</title><p>Bolivia. Cochabamba: Tunari, 3000–4000 m, <italic>Kuntze s.n</italic> (holotype: B destroyed; isotype: NY).</p><fig id="F82" position="float" orientation="portrait"><object-id xmlns:xlink="http://www.w3.org/1999/xlink" content-type="doi" xlink:type="simple">10.3897/phytokeys.203.83529.figure82</object-id><object-id xmlns:xlink="http://www.w3.org/1999/xlink" content-type="arpha" xlink:type="simple">A0AE480F-F1C3-5B50-9632-2DBBBFA34A63</object-id><label>Figure 82.</label><caption><p><italic><tp:taxon-name><tp:taxon-name-part taxon-name-part-type="genus" reg="Polylepis">Polylepis</tp:taxon-name-part><tp:taxon-name-part taxon-name-part-type="species" reg="lanata">lanata</tp:taxon-name-part></tp:taxon-name></italic> (Kuntze) M.Kessler &amp; Schmidt-Leb <bold>A</bold> flowering branch <bold>B</bold> fruit <bold>C</bold> stipular sheaths <bold>D</bold> lower leaf surface <bold>E</bold> upper leaf surface (<bold>A</bold><italic>Tovar 5342</italic><bold>B</bold><italic>Beck 18100</italic><bold>C</bold><italic>Kessler 3402</italic><bold>D, E</bold><italic>Kessler 12629</italic>). Scale bars: 10 cm (<bold>A</bold>); 10 mm (<bold>B</bold>); 5 cm (<bold>D, E</bold>). Photographs by T. E. Boza E.</p></caption><graphic xmlns:xlink="http://www.w3.org/1999/xlink" xlink:href="phytokeys-203-001_article-83529__-g082.jpg" position="float" orientation="portrait" xlink:type="simple" id="oo_721399.jpg"><uri content-type="original_file" xlink:type="simple">https://binary.pensoft.net/fig/721399</uri></graphic></fig></tp:treatment-sec><tp:treatment-sec sec-type="description" id="SECID0EWRQO"><title>Description.</title><p><bold><italic>Trees</italic></bold> 2–20(-32) m tall. <bold><italic>Leaves</italic></bold> slightly congested at the branch tips, imparipinnate with 2–3 pairs of leaflets, obtrullate in outline, (4.2–)6.6–8.1 × 2.9–5.1 cm; rachises densely lanate, points of leaflet attachment with a tuft of long hairs; stipular sheaths apically acute with spurs, densely lanate on the outer surfaces; leaflets obovate to broadly obovate in outline, second pair from the terminal leaflet the largest, one of this pair (1.8–)2.2–2.7 × 0.9–1.4 cm; margin crenate with 5–9 teeth, apically emarginate, basally unequally cordate; upper leaflet surfaces sparsely lanate; lower leaflet surfaces densely lanate with whitish hairs 1.4–1.5 mm long. <bold><italic>Inflorescences</italic></bold> pendant, (5.0–)6.1–12.3 cm long, bearing 5–7(–11) flowers; floral bracts 4.7–7.5 mm long, narrowly triangular, densely lanate on the outer surface; rachises lanate. <bold><italic>Flowers</italic></bold> 8.4–9.4 mm diam.; sepals 4, ovate, green, densely lanate outside; stamens 15–19, anthers orbicular, with a dense tuft of straight white hairs on the upper half; styles fimbriate, 2.5–3.2 mm long. <bold><italic>Fruits</italic></bold> turbinate, with 2–4 irregular flattened ridges with a series of spines, densely pilose; 5.5–10.0 × 4.9–7.7 mm including spines. <bold><italic>Tetraploid</italic></bold>.</p></tp:treatment-sec><tp:treatment-sec sec-type="distribution" id="SECID0EVSQO"><title>Distribution, habitat and ecology.</title><p><italic><tp:taxon-name><tp:taxon-name-part taxon-name-part-type="genus" reg="Polylepis">Polylepis</tp:taxon-name-part><tp:taxon-name-part taxon-name-part-type="species" reg="lanata">lanata</tp:taxon-name-part></tp:taxon-name></italic> is restricted to the Cordillera Tunari and the adjacent Cotacajes Valley in Cochabamba (Bolivia) (Fig. <xref ref-type="fig" rid="F92">92</xref>). It occurs at 2800–3970 m elevation in humid Yungas forest where it co-occurs with <italic><tp:taxon-name><tp:taxon-name-part taxon-name-part-type="genus" reg="Polylepis">P.</tp:taxon-name-part><tp:taxon-name-part taxon-name-part-type="species" reg="canoi">canoi</tp:taxon-name-part></tp:taxon-name></italic> in mixed forest with <italic><tp:taxon-name><tp:taxon-name-part taxon-name-part-type="genus" reg="Alnus">Alnus</tp:taxon-name-part><tp:taxon-name-part taxon-name-part-type="species" reg="acuminata">acuminata</tp:taxon-name-part></tp:taxon-name></italic>, <italic><tp:taxon-name><tp:taxon-name-part taxon-name-part-type="genus" reg="Vallea">Vallea</tp:taxon-name-part><tp:taxon-name-part taxon-name-part-type="species" reg="stipularis">stipularis</tp:taxon-name-part></tp:taxon-name></italic>, <italic><tp:taxon-name><tp:taxon-name-part taxon-name-part-type="genus" reg="Prumnopithys">Prumnopithys</tp:taxon-name-part><tp:taxon-name-part taxon-name-part-type="species" reg="exigua">exigua</tp:taxon-name-part></tp:taxon-name></italic>, <italic><tp:taxon-name><tp:taxon-name-part taxon-name-part-type="genus" reg="Podocarpus">Podocarpus</tp:taxon-name-part><tp:taxon-name-part taxon-name-part-type="species" reg="glomerata">glomerata</tp:taxon-name-part></tp:taxon-name></italic>, <italic><tp:taxon-name><tp:taxon-name-part taxon-name-part-type="genus" reg="Weinmannia">Weinmannia</tp:taxon-name-part><tp:taxon-name-part taxon-name-part-type="species" reg="fagaroides">fagaroides</tp:taxon-name-part></tp:taxon-name></italic> and <italic><tp:taxon-name><tp:taxon-name-part taxon-name-part-type="genus" reg="Oreopanax">Oreopanax</tp:taxon-name-part></tp:taxon-name></italic> spp. (<xref ref-type="bibr" rid="B162">Kessler 1995b</xref>). In the Tunari mountains at 3220–3420 m elevation, <italic><tp:taxon-name><tp:taxon-name-part taxon-name-part-type="genus" reg="Polylepis">P.</tp:taxon-name-part><tp:taxon-name-part taxon-name-part-type="species" reg="lanata">lanata</tp:taxon-name-part></tp:taxon-name></italic> grows in mixed forest dominated by typical Yungas species, such as <italic><tp:taxon-name><tp:taxon-name-part taxon-name-part-type="genus" reg="Hesperomeles">Hesperomeles</tp:taxon-name-part><tp:taxon-name-part taxon-name-part-type="species" reg="lanuginosa">lanuginosa</tp:taxon-name-part></tp:taxon-name></italic> and <italic><tp:taxon-name><tp:taxon-name-part taxon-name-part-type="genus" reg="Escallonia">Escallonia</tp:taxon-name-part><tp:taxon-name-part taxon-name-part-type="species" reg="myrtilloides">myrtilloides</tp:taxon-name-part></tp:taxon-name></italic> (<xref ref-type="bibr" rid="B222">Navarro et al. 2005</xref>). In general, the Cochabamba region is considered as an important area for Neotropical bird conservation (<xref ref-type="bibr" rid="B353">Wege and Long 1995</xref>; <xref ref-type="bibr" rid="B97">Fjeldså and Kessler 1996</xref>). This region is one of the areas with the greatest diversity of birds of <italic><tp:taxon-name><tp:taxon-name-part taxon-name-part-type="genus" reg="Polylepis">Polylepis</tp:taxon-name-part></tp:taxon-name></italic> forests in Bolivia, including species, such as <italic><tp:taxon-name><tp:taxon-name-part taxon-name-part-type="genus" reg="Pseudosaltator">Pseudosaltator</tp:taxon-name-part></tp:taxon-name></italic> (= <italic><tp:taxon-name><tp:taxon-name-part taxon-name-part-type="genus" reg="Saltator">Saltator</tp:taxon-name-part></tp:taxon-name></italic>) <italic>rufiventris</italic> and <italic><tp:taxon-name><tp:taxon-name-part taxon-name-part-type="genus" reg="Cranioleuca">Cranioleuca</tp:taxon-name-part><tp:taxon-name-part taxon-name-part-type="species" reg="pyrrhophia">pyrrhophia</tp:taxon-name-part></tp:taxon-name></italic> which occur in drier areas and typical humid Yungas species, such as <italic><tp:taxon-name><tp:taxon-name-part taxon-name-part-type="genus" reg="Conirostrum">Conirostrum</tp:taxon-name-part><tp:taxon-name-part taxon-name-part-type="species" reg="ferrugineiventre">ferrugineiventre</tp:taxon-name-part></tp:taxon-name></italic> and <italic><tp:taxon-name><tp:taxon-name-part taxon-name-part-type="genus" reg="Thlypopsis">Thlypopsis</tp:taxon-name-part><tp:taxon-name-part taxon-name-part-type="species" reg="ruficeps">ruficeps</tp:taxon-name-part></tp:taxon-name></italic>, as well as specialists like <italic><tp:taxon-name><tp:taxon-name-part taxon-name-part-type="genus" reg="Conirostrum">Conirostrum</tp:taxon-name-part><tp:taxon-name-part taxon-name-part-type="species" reg="binghami">binghami</tp:taxon-name-part></tp:taxon-name></italic> (= <italic><tp:taxon-name><tp:taxon-name-part taxon-name-part-type="genus" reg="Oreomanes">Oreomanes</tp:taxon-name-part><tp:taxon-name-part taxon-name-part-type="species" reg="fraseri">fraseri</tp:taxon-name-part></tp:taxon-name></italic>) (<xref ref-type="bibr" rid="B223">Navarro et al. 2010</xref>). Forests of <italic><tp:taxon-name><tp:taxon-name-part taxon-name-part-type="genus" reg="Polylepis">P.</tp:taxon-name-part><tp:taxon-name-part taxon-name-part-type="species" reg="lanata">lanata</tp:taxon-name-part></tp:taxon-name></italic> are often isolated from the closed treeline because ground fires can spread through open <italic><tp:taxon-name><tp:taxon-name-part taxon-name-part-type="genus" reg="Polylepis">Polylepis</tp:taxon-name-part></tp:taxon-name></italic> forest, but not through the humid cloud forest (<xref ref-type="bibr" rid="B165">Kessler 2000</xref>). An isolated forest patch at 3650 m elevation had a mean tree height of about 20 m, with individual trees reaching 32 m, making this one of the tallest species of <italic><tp:taxon-name><tp:taxon-name-part taxon-name-part-type="genus" reg="Polylepis">Polylepis</tp:taxon-name-part></tp:taxon-name></italic> (<xref ref-type="bibr" rid="B136">Hertel and Wesche 2008</xref>).</p></tp:treatment-sec><tp:treatment-sec sec-type="conservation status" id="SECID0EX1QO"><title>Conservation status.</title><p>The <abbrev xmlns:xlink="http://www.w3.org/1999/xlink" xlink:title="Extent of Occurrence" id="ABBRID0E41QO" xlink:type="simple">EOO</abbrev> for <italic><tp:taxon-name><tp:taxon-name-part taxon-name-part-type="genus" reg="Polylepis">Polylepis</tp:taxon-name-part><tp:taxon-name-part taxon-name-part-type="species" reg="lanata">lanata</tp:taxon-name-part></tp:taxon-name></italic> is estimated as 5,683 km<sup>2</sup>, the <abbrev xmlns:xlink="http://www.w3.org/1999/xlink" xlink:title="area of occupancy" id="ABBRID0EO2QO" xlink:type="simple">AOO</abbrev> is assessed at 60 km<sup>2</sup> and it is known from 13 locations. It is protected within Carrasco National Park. The species was categorized as <abbrev xmlns:xlink="http://www.w3.org/1999/xlink" xlink:title="Vulnerable" id="ABBRID0EU2QO" xlink:type="simple">VU</abbrev> (B1+2c, D2) in the World List of Threatened Trees (<xref ref-type="bibr" rid="B227">Oldfield et al. 1998</xref>). However, later it was categorized as EN (B1+2ab(ii,iii,iv)) in the Red List of Threatened Flora of Bolivia (<xref ref-type="bibr" rid="B13">Arrázola and Coronado 2012</xref>). Logging, firewood, livestock and fire are threats for its ecosystem (<xref ref-type="bibr" rid="B223">Navarro et al. 2010</xref>; <xref ref-type="bibr" rid="B13">Arrázola and Coronado 2012</xref>). We assess the species as Endangered (B1a+B2a, D2a).</p></tp:treatment-sec><tp:treatment-sec sec-type="notes" id="SECID0EI3QO"><title>Notes.</title><p><italic><tp:taxon-name><tp:taxon-name-part taxon-name-part-type="genus" reg="Polylepis">Polylepis</tp:taxon-name-part><tp:taxon-name-part taxon-name-part-type="species" reg="lanata">lanata</tp:taxon-name-part></tp:taxon-name></italic> can be distinguished from the most similar species <italic><tp:taxon-name><tp:taxon-name-part taxon-name-part-type="genus" reg="Polylepis">P.</tp:taxon-name-part><tp:taxon-name-part taxon-name-part-type="species" reg="triacontandra">triacontandra</tp:taxon-name-part></tp:taxon-name></italic> by having 2–3 versus 1(–2) lateral leaflet pairs, emarginate versus acute to revolute leaflet apices and lanate, 1.4–1.5 mm long versus tomentose, 0.4–0.8 mm long hairs on the lower leaflet surfaces. <italic><tp:taxon-name><tp:taxon-name-part taxon-name-part-type="genus" reg="Polylepis">Polylepis</tp:taxon-name-part><tp:taxon-name-part taxon-name-part-type="species" reg="lanata">lanata</tp:taxon-name-part></tp:taxon-name></italic> further has fewer flowers per inflorescence (15–19 versus 21–23) and shorter styles (2.5–3.2 mm versus 3.3–3.8 mm). Occasionally, specimens of <italic><tp:taxon-name><tp:taxon-name-part taxon-name-part-type="genus" reg="Polylepis">P.</tp:taxon-name-part><tp:taxon-name-part taxon-name-part-type="species" reg="lanata">lanata</tp:taxon-name-part></tp:taxon-name></italic> resemble those of <italic><tp:taxon-name><tp:taxon-name-part taxon-name-part-type="genus" reg="Polylepis">P.</tp:taxon-name-part><tp:taxon-name-part taxon-name-part-type="species" reg="pacensis">pacensis</tp:taxon-name-part></tp:taxon-name></italic> in having the same number of lateral leaflet pairs, leaflet shape, apex and margins, but it differs in hair length and type (lanate, 1.4–1.5 mm versus villous, 0.4–0.9 mm). <italic><tp:taxon-name><tp:taxon-name-part taxon-name-part-type="genus" reg="Polylepis">Polylepis</tp:taxon-name-part><tp:taxon-name-part taxon-name-part-type="species" reg="lanata">lanata</tp:taxon-name-part></tp:taxon-name></italic> has also been confused with <italic><tp:taxon-name><tp:taxon-name-part taxon-name-part-type="genus" reg="Polylepis">P.</tp:taxon-name-part><tp:taxon-name-part taxon-name-part-type="species" reg="sacra">sacra</tp:taxon-name-part></tp:taxon-name></italic> (see <italic><tp:taxon-name><tp:taxon-name-part taxon-name-part-type="genus" reg="Polylepis">P.</tp:taxon-name-part><tp:taxon-name-part taxon-name-part-type="species" reg="sacra">sacra</tp:taxon-name-part></tp:taxon-name></italic>). Hybrids of <italic><tp:taxon-name><tp:taxon-name-part taxon-name-part-type="genus" reg="Polylepis">P.</tp:taxon-name-part><tp:taxon-name-part taxon-name-part-type="species" reg="lanata">lanata</tp:taxon-name-part></tp:taxon-name></italic> with both <italic><tp:taxon-name><tp:taxon-name-part taxon-name-part-type="genus" reg="Polylepis">P.</tp:taxon-name-part><tp:taxon-name-part taxon-name-part-type="species" reg="besseri">besseri</tp:taxon-name-part></tp:taxon-name></italic> and <italic><tp:taxon-name><tp:taxon-name-part taxon-name-part-type="genus" reg="Polylepis">P.</tp:taxon-name-part><tp:taxon-name-part taxon-name-part-type="species" reg="subtusalbida">subtusalbida</tp:taxon-name-part></tp:taxon-name></italic> have been reported by <xref ref-type="bibr" rid="B162">Kessler (1995b)</xref>.</p></tp:treatment-sec><tp:treatment-sec sec-type="material" id="SECID0ELARO"><title>Specimens examined.</title><p><bold>Bolivia. Cochabamba</bold>: Ayopaya, 3 km al N de Saila Pata, <named-content xmlns:xlink="http://www.w3.org/1999/xlink" content-type="dwc:verbatimCoordinates" xlink:type="simple"><named-content content-type="geo-json" specific-use="{&#34;type&#34;:&#34;Point&#34;,&#34;coordinates&#34;:[-66.933333,-16.900000]}" id="NCID0EWARO" xlink:type="simple">16°54'S, 066°56'W</named-content></named-content>, 3150 m, 14 November 1997, <italic>Kessler 12440</italic> (GOET!); Bosque situado a 5 km, subiendo en dirección Oeste de Independencia, cerca de la comunidad de Kuri Barranca, parte alta, 3500 m, 05 November 1987, <italic>Mérida 4</italic> (GOET!, MO!). Carrasco, Com. Lachujmayu, 3200 m, 22 November 1991, <italic>Hensen 934</italic> (GOET!); Surroundings of Monte Punco, <named-content xmlns:xlink="http://www.w3.org/1999/xlink" content-type="dwc:verbatimCoordinates" xlink:type="simple"><named-content content-type="geo-json" specific-use="{&#34;type&#34;:&#34;Point&#34;,&#34;coordinates&#34;:[-65.283333,-17.600000]}" id="NCID0EEBRO" xlink:type="simple">17°36'S, 065°17'W</named-content></named-content>, 2800 m, 15 August 1991, <italic>Kessler 2956</italic> (GOET!); 3 Km N Cocapata off Cochabamba-Santa Cruz road, <named-content xmlns:xlink="http://www.w3.org/1999/xlink" content-type="dwc:verbatimCoordinates" xlink:type="simple"><named-content content-type="geo-json" specific-use="{&#34;type&#34;:&#34;Point&#34;,&#34;coordinates&#34;:[-65.316667,-17.566667]}" id="NCID0EOBRO" xlink:type="simple">17°34'S, 065°19'W</named-content></named-content>, 3000 m, 15 August 1991, <italic>Kessler 2961</italic> (AAU!, GOET!, MO!); <italic>2962</italic> (GOET!); <italic>2963</italic> (AAU!, GOET!); <italic>2964</italic>; <italic>2965</italic> (GOET!, MO!); <italic>3493</italic> (GOET!); Lope Mendoza, <named-content xmlns:xlink="http://www.w3.org/1999/xlink" content-type="dwc:verbatimCoordinates" xlink:type="simple"><named-content content-type="geo-json" specific-use="{&#34;type&#34;:&#34;Point&#34;,&#34;coordinates&#34;:[-65.366111,-17.549444]}" id="NCID0ECCRO" xlink:type="simple">17°32'58"S, 065°21'58"W</named-content></named-content>, 3453 m, 27 December 1998, <italic>Mercado 1959</italic> (MO!). Cercado, Ladera Sur del Parque Nacional Tunari, <named-content xmlns:xlink="http://www.w3.org/1999/xlink" content-type="dwc:verbatimCoordinates" xlink:type="simple"><named-content content-type="geo-json" specific-use="{&#34;type&#34;:&#34;Point&#34;,&#34;coordinates&#34;:[-66.331111,-17.095000]}" id="NCID0EMCRO" xlink:type="simple">17°05'42"S, 066°19'52"W</named-content></named-content>, 3800 m, <italic>Terán 4421</italic> (BOLV). Chapare, Cantón Colomi 8 km al NW de Colomi, Candelaria Pie de gallo, zona Chimparancho, <named-content xmlns:xlink="http://www.w3.org/1999/xlink" content-type="dwc:verbatimCoordinates" xlink:type="simple"><named-content content-type="geo-json" specific-use="{&#34;type&#34;:&#34;Point&#34;,&#34;coordinates&#34;:[-65.966667,-17.166667]}" id="NCID0EWCRO" xlink:type="simple">17°10'00"S, 065°58'00"W</named-content></named-content>, 3200 m, 23 April 1989, <italic>Beck 18100</italic> (GOET!, MO!); Mayka Mayu, 3300 m, 02 April 1991, <italic>Hensen 2249</italic> (MO!); Candelaria, 3300 m, 04 April 1991, <italic>Hensen 2280</italic> (GOET!); Mayka Mayu, 3300 m, 28 July 1990, <italic>Hensen 850</italic> (GOET!); Mayka Mayu, ca. 60 km N Sacaba, <named-content xmlns:xlink="http://www.w3.org/1999/xlink" content-type="dwc:verbatimCoordinates" xlink:type="simple"><named-content content-type="geo-json" specific-use="{&#34;type&#34;:&#34;Point&#34;,&#34;coordinates&#34;:[-65.966667,-17.200000]}" id="NCID0EGDRO" xlink:type="simple">17°12'S, 065°58'W</named-content></named-content>, 3300 m, 11 August 1991, <italic>Kessler 2850</italic> (AAU!, GOET!); <italic>2851</italic> (AAU!); <italic>2870</italic>; <italic>2871</italic>; <italic>2873</italic>; <italic>2876</italic> (GOET!); <italic>3402</italic> (AAU!, GOET!, LPB, MO!); <italic>3483</italic>; <italic>3484</italic>; <italic>3485</italic>; <italic>3486</italic>; <italic>3487</italic>; <italic>3488</italic> (GOET!); ca. 4 km N Mayka Mayu, ca. 65 km from Sacaba, <named-content xmlns:xlink="http://www.w3.org/1999/xlink" content-type="dwc:verbatimCoordinates" xlink:type="simple"><named-content content-type="geo-json" specific-use="{&#34;type&#34;:&#34;Point&#34;,&#34;coordinates&#34;:[-65.966667,-17.200000]}" id="NCID0EIERO" xlink:type="simple">17°12'S, 065°58'W</named-content></named-content>, 3350 m, 13 August 1991, <italic>Kessler 2933</italic> (AAU!, GOET!); <italic>3490</italic>; <italic>3491</italic>; <italic>3492</italic> (GOET!); Km 76 camino antiguo a los yungas del Chapare entrando por Aguirre, 24 April 1999, <italic>Mercado 2213</italic> (MO!); 14.7 km N of Colomi (junction of the road to Candelaria) on road to the Chapare, <named-content xmlns:xlink="http://www.w3.org/1999/xlink" content-type="dwc:verbatimCoordinates" xlink:type="simple"><named-content content-type="geo-json" specific-use="{&#34;type&#34;:&#34;Point&#34;,&#34;coordinates&#34;:[-65.883333,-17.250000]}" id="NCID0E1ERO" xlink:type="simple">17°15'S, 065°53'W</named-content></named-content>, 3300 m, 19 October 1985, <italic>Solomon 14421</italic> (LPB, MO!). Vinto, Tunari, <named-content xmlns:xlink="http://www.w3.org/1999/xlink" content-type="dwc:verbatimCoordinates" xlink:type="simple"><named-content content-type="geo-json" specific-use="{&#34;type&#34;:&#34;Point&#34;,&#34;coordinates&#34;:[-66.350000,-17.316667]}" id="NCID0EEFRO" xlink:type="simple">17°19'00"S, 066°21'00"W</named-content></named-content>, 3000–4000 m, <italic>Kuntze s.n</italic> (B, NY). <bold>La Paz</bold>: Inquisivi, Unos 8 km. de Quime hacia Inquisivi, Camillaya arriba del pueblo, <named-content xmlns:xlink="http://www.w3.org/1999/xlink" content-type="dwc:verbatimCoordinates" xlink:type="simple"><named-content content-type="geo-json" specific-use="{&#34;type&#34;:&#34;Point&#34;,&#34;coordinates&#34;:[-67.200000,-16.966667]}" id="NCID0EQFRO" xlink:type="simple">16°58'S, 067°12'W</named-content></named-content>, 3000 m, 29 September 1997, <italic>Beck 24367</italic> (MO!); along the trail and on slopes W of trail, between Pongo Chico and Laguna Naranjani, <named-content xmlns:xlink="http://www.w3.org/1999/xlink" content-type="dwc:verbatimCoordinates" xlink:type="simple"><named-content content-type="geo-json" specific-use="{&#34;type&#34;:&#34;Point&#34;,&#34;coordinates&#34;:[-67.250000,-16.983333]}" id="NCID0E1FRO" xlink:type="simple">16°59'S, 067°15'W</named-content></named-content>, 08 July 1988, <italic>Lewis 881028</italic> (MO!). Irupana, Kakhani, <named-content xmlns:xlink="http://www.w3.org/1999/xlink" content-type="dwc:verbatimCoordinates" xlink:type="simple"><named-content content-type="geo-json" specific-use="{&#34;type&#34;:&#34;Point&#34;,&#34;coordinates&#34;:[-67.600000,-16.683333]}" id="NCID0EEGRO" xlink:type="simple">16°41'00"S, 067°36'00"W</named-content></named-content>, 3322 m, 27 June 2004, <italic>Chumacero 483</italic> (LPB); <italic>484</italic> (LPB); <italic>485</italic> (LPB). Sud Yungas, camino a Lambate, <named-content xmlns:xlink="http://www.w3.org/1999/xlink" content-type="dwc:verbatimCoordinates" xlink:type="simple"><named-content content-type="geo-json" specific-use="{&#34;type&#34;:&#34;Point&#34;,&#34;coordinates&#34;:[-67.706944,-16.602778]}" id="NCID0ESGRO" xlink:type="simple">16°36'10"S, 067°42'25"W</named-content></named-content>, 3386 m, 26 July 2009, <italic>Palabral 670A</italic> (LPB). Cult. at Jardín Botánico La Paz 2000, from seeds collected at Cochabamba: Mayka Mayu 1991, <italic>Kessler 12629</italic> (GOET!).</p></tp:treatment-sec><tp:treatment-sec><!--Section generated to contain objects referenced in tp:taxon-treatment.--><fig id="F92" position="float" orientation="portrait"><object-id xmlns:xlink="http://www.w3.org/1999/xlink" content-type="doi" xlink:type="simple">10.3897/phytokeys.203.83529.figure92</object-id><object-id xmlns:xlink="http://www.w3.org/1999/xlink" content-type="arpha" xlink:type="simple">93FC8B7B-761D-5423-A464-65CC0605BD65</object-id><label>Figure 92.</label><caption><p>Geographical distribution of the species of subsection <tp:taxon-name><tp:taxon-name-part taxon-name-part-type="genus" reg="Polylepis"/><tp:taxon-name-part taxon-name-part-type="section" reg="Racemosae"/><tp:taxon-name-part taxon-name-part-type="subsection" reg="Racemosae">Racemosae</tp:taxon-name-part></tp:taxon-name>.</p></caption><graphic xmlns:xlink="http://www.w3.org/1999/xlink" xlink:href="phytokeys-203-001_article-83529__-g092.jpg" position="float" orientation="portrait" xlink:type="simple" id="oo_721409.jpg"><uri content-type="original_file" xlink:type="simple">https://binary.pensoft.net/fig/721409</uri></graphic></fig></tp:treatment-sec><ref-list><ref id="B162"><mixed-citation xmlns:xlink="http://www.w3.org/1999/xlink" xlink:type="simple"><person-group><name name-style="western"><surname>Kessler</surname><given-names>M</given-names></name></person-group> (<year>1995b</year>) <article-title>The genus <italic><tp:taxon-name><tp:taxon-name-part taxon-name-part-type="genus">Polylepis</tp:taxon-name-part></tp:taxon-name></italic> (<tp:taxon-name><tp:taxon-name-part taxon-name-part-type="family">Rosaceae</tp:taxon-name-part></tp:taxon-name>) in Bolivia.</article-title><source>Candollea</source><volume>42</volume>: <fpage>131</fpage>–<lpage>171</lpage>.</mixed-citation></ref><ref id="B222"><mixed-citation xmlns:xlink="http://www.w3.org/1999/xlink" xlink:type="simple"><person-group><name name-style="western"><surname>Navarro</surname><given-names>G</given-names></name><name name-style="western"><surname>Molina</surname><given-names>JA</given-names></name><name name-style="western"><surname>De La Barra</surname><given-names>N</given-names></name></person-group> (<year>2005</year>) <article-title>Classification of the high-Andean <italic><tp:taxon-name><tp:taxon-name-part taxon-name-part-type="genus">Polylepis</tp:taxon-name-part></tp:taxon-name></italic> forests in Bolivia.</article-title><source>Plant Ecology</source><volume>176</volume>(<issue>1</issue>): <fpage>113</fpage>–<lpage>130</lpage>. <ext-link xlink:type="simple" ext-link-type="doi" xlink:href="10.1007/s11258-004-0025-1">https://doi.org/10.1007/s11258-004-0025-1</ext-link></mixed-citation></ref><ref id="B353"><mixed-citation xmlns:xlink="http://www.w3.org/1999/xlink" xlink:type="simple"><person-group><name name-style="western"><surname>Wege</surname><given-names>DC</given-names></name><name name-style="western"><surname>Long</surname><given-names>AJ</given-names></name></person-group> (<year>1995</year>) Key areas for threatened birds in the neotropics. BirdLife International.</mixed-citation></ref><ref id="B97"><mixed-citation xmlns:xlink="http://www.w3.org/1999/xlink" xlink:type="simple"><person-group><name name-style="western"><surname>Fjeldså</surname><given-names>J</given-names></name><name name-style="western"><surname>Kessler</surname><given-names>M</given-names></name></person-group> (<year>1996</year>) Conserving the biological diversity of <italic><tp:taxon-name><tp:taxon-name-part taxon-name-part-type="genus">Polylepis</tp:taxon-name-part></tp:taxon-name></italic> woodlands of the highland of Peru and Bolivia. A contribution to Sustainable Natural Resource Management in the Andes. Centre for Tropical Biodiversity and NORDECO, Copenhagen.</mixed-citation></ref><ref id="B223"><mixed-citation xmlns:xlink="http://www.w3.org/1999/xlink" xlink:type="simple"><person-group><name name-style="western"><surname>Navarro</surname><given-names>G</given-names></name><name name-style="western"><surname>Arrázola</surname><given-names>S</given-names></name><name name-style="western"><surname>Balderrama</surname><given-names>JA</given-names></name><name name-style="western"><surname>Ferreira</surname><given-names>W</given-names></name><name name-style="western"><surname>De la Barra</surname><given-names>N</given-names></name><name name-style="western"><surname>Antezana</surname><given-names>C</given-names></name><name name-style="western"><surname>Gómez</surname><given-names>I</given-names></name><name name-style="western"><surname>Mercado</surname><given-names>M</given-names></name></person-group> (<year>2010</year>) <article-title>Diagnóstico del estado de conservación y caracterización de los bosques de <italic><tp:taxon-name><tp:taxon-name-part taxon-name-part-type="genus">Polylepis</tp:taxon-name-part></tp:taxon-name></italic> en Bolivia y su avifauna. Conservation state analysis and characterization of the Bolivian <italic><tp:taxon-name><tp:taxon-name-part taxon-name-part-type="genus">Polylepis</tp:taxon-name-part></tp:taxon-name></italic> forests and their avifauna.</article-title><source>Revista Boliviana de Ecología y Conservación Ambiental</source><volume>28</volume>(<issue>1</issue>): <fpage>1</fpage>–<lpage>35</lpage>.</mixed-citation></ref><ref id="B165"><mixed-citation xmlns:xlink="http://www.w3.org/1999/xlink" xlink:type="simple"><person-group><name name-style="western"><surname>Kessler</surname><given-names>M</given-names></name></person-group> (<year>2000</year>) <article-title>Observations on a human-induced fire event at a humid timberline in the Bolivian Andes.</article-title><source>Ecotropica (Bonn)</source><volume>6</volume>: <fpage>89</fpage>–<lpage>93</lpage>.</mixed-citation></ref><ref id="B136"><mixed-citation xmlns:xlink="http://www.w3.org/1999/xlink" xlink:type="simple"><person-group><name name-style="western"><surname>Hertel</surname><given-names>D</given-names></name><name name-style="western"><surname>Wesche</surname><given-names>K</given-names></name></person-group> (<year>2008</year>) <article-title>Tropical moist <italic><tp:taxon-name><tp:taxon-name-part taxon-name-part-type="genus">Polylepis</tp:taxon-name-part></tp:taxon-name></italic> stands at the treeline in East Bolivia: The effect of elevation on stand microclimate, above- and below-ground structure, and regeneration.</article-title><source>Trees (Berlin)</source><volume>22</volume>(<issue>3</issue>): <fpage>303</fpage>–<lpage>315</lpage>. <ext-link xlink:type="simple" ext-link-type="doi" xlink:href="10.1007/s00468-007-0185-4">https://doi.org/10.1007/s00468-007-0185-4</ext-link></mixed-citation></ref><ref id="B227"><mixed-citation xmlns:xlink="http://www.w3.org/1999/xlink" xlink:type="simple"><person-group><name name-style="western"><surname>Oldfield</surname><given-names>S</given-names></name><name name-style="western"><surname>Lusty</surname><given-names>C</given-names></name><name name-style="western"><surname>MacKinven</surname><given-names>A</given-names></name></person-group> (<year>1998</year>) The World List of Threatened Trees. World Conservation Press, Cambridge.</mixed-citation></ref><ref id="B13"><mixed-citation xmlns:xlink="http://www.w3.org/1999/xlink" xlink:type="simple"><person-group><name name-style="western"><surname>Arrázola</surname><given-names>S</given-names></name><name name-style="western"><surname>Coronado</surname><given-names>I</given-names></name></person-group> (<year>2012</year>) <italic><tp:taxon-name><tp:taxon-name-part taxon-name-part-type="genus">Polylepis</tp:taxon-name-part><tp:taxon-name-part taxon-name-part-type="species">pepei</tp:taxon-name-part></tp:taxon-name></italic>, <italic><tp:taxon-name><tp:taxon-name-part taxon-name-part-type="genus">Polylepis</tp:taxon-name-part><tp:taxon-name-part taxon-name-part-type="species">neglecta</tp:taxon-name-part></tp:taxon-name></italic>, <italic><tp:taxon-name><tp:taxon-name-part taxon-name-part-type="genus">Polylepis</tp:taxon-name-part><tp:taxon-name-part taxon-name-part-type="species">lanata</tp:taxon-name-part></tp:taxon-name></italic>, <italic><tp:taxon-name><tp:taxon-name-part taxon-name-part-type="genus">Polylepis</tp:taxon-name-part><tp:taxon-name-part taxon-name-part-type="species">besseri</tp:taxon-name-part></tp:taxon-name></italic>, <italic><tp:taxon-name><tp:taxon-name-part taxon-name-part-type="genus">Polylepis</tp:taxon-name-part><tp:taxon-name-part taxon-name-part-type="species">crista-galli</tp:taxon-name-part></tp:taxon-name></italic>, <italic><tp:taxon-name><tp:taxon-name-part taxon-name-part-type="genus">Polylepis</tp:taxon-name-part><tp:taxon-name-part taxon-name-part-type="species">subtusalbida</tp:taxon-name-part></tp:taxon-name></italic>, <tp:taxon-name><tp:taxon-name-part taxon-name-part-type="genus">Polylepis</tp:taxon-name-part><tp:taxon-name-part taxon-name-part-type="species">tomentella</tp:taxon-name-part><tp:taxon-name-part taxon-name-part-type="infraspecific-rank">subsp.</tp:taxon-name-part><tp:taxon-name-part taxon-name-part-type="subspecies">incanoides</tp:taxon-name-part></tp:taxon-name> In: LIBRO ROJO de la Flora amenazada de Bolivia. Vol. I. Zona Andina, Ministerio de Medio Ambiente y Agua, La Paz.</mixed-citation></ref></ref-list></tp:taxon-treatment>
