# Supplementary material for: ﻿A monograph of the genus Polylepis (Rosaceae)
Source: PhytoKeys. 2022 Aug 1;203:1–274. doi: 10.3897/phytokeys.203.83529 (PMC9849045; doi:10.3897/phytokeys.203.83529)
Supplement: XML Treatment for Polylepis pacensis [file phytokeys.203.83529-treatment42.xml]

<!DOCTYPE tp:taxon-treatment
  PUBLIC "-//TaxonX//DTD Taxonomic Treatment Publishing DTD v0 20100105//EN" "tax-treatment-NSO.dtd">
<tp:taxon-treatment xmlns:tp="http://www.plazi.org/taxpub"><tp:treatment-meta><kwd-group><label>Taxon classification</label><kwd>
              <named-content content-type="kingdom">Plantae</named-content>
            </kwd><kwd>
              <named-content content-type="order">Rosales</named-content>
            </kwd><kwd>
              <named-content content-type="family">Rosaceae</named-content>
            </kwd></kwd-group><mixed-citation publication-type="journal"><person-group><name><surname>Boza Espinoza</surname><given-names>Tatiana Erika</given-names></name><name><surname>Kessler</surname><given-names>Michael</given-names></name></person-group><article-title>﻿A monograph of the genus <italic><tp:taxon-name><tp:taxon-name-part taxon-name-part-type="genus" reg="Polylepis">Polylepis</tp:taxon-name-part></tp:taxon-name></italic> (<tp:taxon-name><tp:taxon-name-part taxon-name-part-type="family">Rosaceae</tp:taxon-name-part></tp:taxon-name>)</article-title><source>PhytoKeys</source><day>01</day><month>08</month><year>2022</year><volume>203</volume><fpage>1</fpage><lpage>274</lpage><pub-id pub-id-type="doi">10.3897/phytokeys.203.83529</pub-id></mixed-citation></tp:treatment-meta><tp:nomenclature><label>﻿31.</label><tp:taxon-name>
            <object-id xmlns:xlink="http://www.w3.org/1999/xlink" content-type="arpha" xlink:type="simple">5DE6315D-477C-5F37-B11B-ECF4BCD5EE3B</object-id>
            <tp:taxon-name-part taxon-name-part-type="genus" reg="Polylepis">Polylepis</tp:taxon-name-part>
            <tp:taxon-name-part taxon-name-part-type="species" reg="pacensis">pacensis</tp:taxon-name-part>
          </tp:taxon-name><tp:taxon-authority>M.Kessler &amp; Schmidt-Leb., Organisms Diversity Evol. 6(1): 67, f. 1. 2006.</tp:taxon-authority><xref ref-type="fig" rid="F83">Figs 83</xref><xref ref-type="fig" rid="F84">, 84</xref></tp:nomenclature><tp:treatment-sec sec-type="material" id="SECID0EIIRO"><title>Type.</title><p>Bolivia. La Paz: Murillo, sobre el camino de herradura entre Cohoni y Jalancha, 16.6853°S, 67.8356°W, 3853 m, <italic>Mendez &amp; Arcienga 18</italic> (holotype: GOET!; isotype: LPB!).</p><fig id="F83" position="float" orientation="portrait"><object-id xmlns:xlink="http://www.w3.org/1999/xlink" content-type="doi" xlink:type="simple">10.3897/phytokeys.203.83529.figure83</object-id><object-id xmlns:xlink="http://www.w3.org/1999/xlink" content-type="arpha" xlink:type="simple">69635160-6EAB-5875-A1B7-09807EE1FC4A</object-id><label>Figure 83.</label><caption><p><italic><tp:taxon-name><tp:taxon-name-part taxon-name-part-type="genus" reg="Polylepis">Polylepis</tp:taxon-name-part><tp:taxon-name-part taxon-name-part-type="species" reg="pacensis">pacensis</tp:taxon-name-part></tp:taxon-name></italic> M.Kessler &amp; Schmidt-Leb <bold>A</bold> fruits <bold>B</bold> upper leaf surface <bold>C</bold> flowering branch <bold>D</bold> flowers <bold>E</bold> lower leaflet surface <bold>F</bold> fruit. Scale bars: 1 cm (<bold>B, C, E</bold>); 5 mm (<bold>D</bold>); 3 mm (<bold>A, F</bold>). Photographs <bold>A–D</bold> A. Domic <bold>E, F</bold> T.E. Boza E.</p></caption><graphic xmlns:xlink="http://www.w3.org/1999/xlink" xlink:href="phytokeys-203-001_article-83529__-g083.jpg" position="float" orientation="portrait" xlink:type="simple" id="oo_721400.jpg"><uri content-type="original_file" xlink:type="simple">https://binary.pensoft.net/fig/721400</uri></graphic></fig></tp:treatment-sec><tp:treatment-sec sec-type="description" id="SECID0E5JRO"><title>Description.</title><p><bold><italic>Trees</italic></bold> 3–8 m tall. <bold><italic>Leaves</italic></bold> slightly congested at the branch tips, imparipinnate with 2–3 pair of leaflets, obtrullate in outline, 3.4–5.2 × 2.4–3.4 cm; rachises densely villous, points of leaflet attachment with a tuft of long hairs; stipular sheaths apically acute with spurs, densely villous on the outer surfaces; leaflets obovate in outline, second pair from the terminal leaflet the largest, one of this pair 1.7–2.4 × 0.6–0.8 cm; margin crenate, apically emarginate, basally cuneate; upper leaflet surfaces glabrous to sparsely villous; lower leaflet surfaces with an evenly distributed dense layer short white pannose hairs, admixed with villous whitish hairs 0.4–0.9 mm long. <bold><italic>Inflorescences</italic></bold> pendant, 3.7–7.7(–10.0) cm long, bearing 5–11 flowers; floral bracts 4.3–5.0 mm long, narrowly triangular, sparsely to densely villous on the outer surface; rachises densely villous. <bold><italic>Flowers</italic></bold> 6.5–8.1 mm diam.; sepals 4, ovate, green, densely pannose outside; stamens 17–23, anthers orbicular, with a dense tuft of straight white hairs on the upper half; styles fimbriate, 2.3–2.7 mm long. <bold><italic>Fruits</italic></bold> turbinate, with 3–4 irregular flattened ridges with a series of spines, densely pilose; 5.4–7.3 × 4.7–5.6 mm including spines. <bold><italic>Tetraploid</italic></bold>.</p><fig id="F84" position="float" orientation="portrait"><object-id xmlns:xlink="http://www.w3.org/1999/xlink" content-type="doi" xlink:type="simple">10.3897/phytokeys.203.83529.figure84</object-id><object-id xmlns:xlink="http://www.w3.org/1999/xlink" content-type="arpha" xlink:type="simple">7CD8DE3A-AFDB-5F5C-8DF7-C61AC5317D09</object-id><label>Figure 84.</label><caption><p><italic><tp:taxon-name><tp:taxon-name-part taxon-name-part-type="genus" reg="Polylepis">Polylepis</tp:taxon-name-part><tp:taxon-name-part taxon-name-part-type="species" reg="pacensis">pacensis</tp:taxon-name-part></tp:taxon-name></italic> (Bitter) M.Kessler &amp; Schmidt-Leb <bold>A</bold> flowering branch <bold>B</bold> stipular sheaths <bold>C</bold> lower leaf surface <bold>D</bold> upper leaf surface <bold>E</bold> fruit (<bold>A–C</bold><italic>Beck 17832</italic><bold>D, E</bold><italic>Kessler 3032</italic>). Scale bars: 7 cm (<bold>A</bold>); 2 cm (<bold>C, D</bold>); 5 mm (<bold>E</bold>). Photographs by T. E. Boza E.</p></caption><graphic xmlns:xlink="http://www.w3.org/1999/xlink" xlink:href="phytokeys-203-001_article-83529__-g084.jpg" position="float" orientation="portrait" xlink:type="simple" id="oo_721401.jpg"><uri content-type="original_file" xlink:type="simple">https://binary.pensoft.net/fig/721401</uri></graphic></fig></tp:treatment-sec><tp:treatment-sec sec-type="distribution" id="SECID0ENMRO"><title>Distribution, habitat and ecology.</title><p><italic><tp:taxon-name><tp:taxon-name-part taxon-name-part-type="genus" reg="Polylepis">Polylepis</tp:taxon-name-part><tp:taxon-name-part taxon-name-part-type="species" reg="pacensis">pacensis</tp:taxon-name-part></tp:taxon-name></italic> is distributed in southern La Paz and western Cochabamba Departments (Bolivia) (Fig. <xref ref-type="fig" rid="F92">92</xref>). It occurs in relatively dry inter-Andean valleys at 3400–4700 m elevation. It co-occurs with <italic><tp:taxon-name><tp:taxon-name-part taxon-name-part-type="genus" reg="Polylepis">P.</tp:taxon-name-part><tp:taxon-name-part taxon-name-part-type="species" reg="triacontandra">triacontandra</tp:taxon-name-part></tp:taxon-name></italic> on Cerro Illimani (<xref ref-type="bibr" rid="B169">Kessler and Schmidt-Lebuhn 2006</xref>). Some forests of <italic><tp:taxon-name><tp:taxon-name-part taxon-name-part-type="genus" reg="Polylepis">P.</tp:taxon-name-part><tp:taxon-name-part taxon-name-part-type="species" reg="pacensis">pacensis</tp:taxon-name-part></tp:taxon-name></italic> show an influence of humid Yungas forests, as indicated by the presence of <italic><tp:taxon-name><tp:taxon-name-part taxon-name-part-type="genus" reg="Oreopanax">Oreopanax</tp:taxon-name-part><tp:taxon-name-part taxon-name-part-type="species" reg="macrocephalus">macrocephalus</tp:taxon-name-part></tp:taxon-name></italic>, <italic><tp:taxon-name><tp:taxon-name-part taxon-name-part-type="genus" reg="Brachyotum">Brachyotum</tp:taxon-name-part><tp:taxon-name-part taxon-name-part-type="species" reg="microdon">microdon</tp:taxon-name-part></tp:taxon-name></italic> and <italic><tp:taxon-name><tp:taxon-name-part taxon-name-part-type="genus" reg="Phytolacca">Phytolacca</tp:taxon-name-part><tp:taxon-name-part taxon-name-part-type="species" reg="bogotensis">bogotensis</tp:taxon-name-part></tp:taxon-name></italic>. In drier areas, close to inaccessible streams with steep slopes and, therefore, unsuitable for crops, <italic><tp:taxon-name><tp:taxon-name-part taxon-name-part-type="genus" reg="Polylepis">P.</tp:taxon-name-part><tp:taxon-name-part taxon-name-part-type="species" reg="pacensis">pacensis</tp:taxon-name-part></tp:taxon-name></italic> co-occurs with other native species, such as <italic><tp:taxon-name><tp:taxon-name-part taxon-name-part-type="genus" reg="Escallonia">Escallonia</tp:taxon-name-part><tp:taxon-name-part taxon-name-part-type="species" reg="resinosa">resinosa</tp:taxon-name-part></tp:taxon-name></italic>, <italic><tp:taxon-name><tp:taxon-name-part taxon-name-part-type="genus" reg="Puya">Puya</tp:taxon-name-part></tp:taxon-name></italic> sp., <italic><tp:taxon-name><tp:taxon-name-part taxon-name-part-type="genus" reg="Schinus">Schinus</tp:taxon-name-part><tp:taxon-name-part taxon-name-part-type="species" reg="microphylla">microphylla</tp:taxon-name-part></tp:taxon-name></italic> and <italic><tp:taxon-name><tp:taxon-name-part taxon-name-part-type="genus" reg="Azorella">Azorella</tp:taxon-name-part><tp:taxon-name-part taxon-name-part-type="species" reg="multifida">multifida</tp:taxon-name-part></tp:taxon-name></italic> (<xref ref-type="bibr" rid="B147">Hurtado et al. 2018</xref>). In a study in Cohoni (La Paz), natural regeneration was abundant and successful in places protected by topography where human and animal access is difficult, with an average of 1312 seedlings/ha. <italic><tp:taxon-name><tp:taxon-name-part taxon-name-part-type="genus" reg="Polylepis">Polylepis</tp:taxon-name-part><tp:taxon-name-part taxon-name-part-type="species" reg="pacensis">pacensis</tp:taxon-name-part></tp:taxon-name></italic> has a mean germination rate of 8%, which decreases with elevation (<xref ref-type="bibr" rid="B202">Mendez 2005</xref>; <xref ref-type="bibr" rid="B344">Vega et al. 2018</xref>).</p></tp:treatment-sec><tp:treatment-sec sec-type="conservation status" id="SECID0EHRRO"><title>Conservation status.</title><p>The <abbrev xmlns:xlink="http://www.w3.org/1999/xlink" xlink:title="Extent of Occurrence" id="ABBRID0ENRRO" xlink:type="simple">EOO</abbrev> for <italic><tp:taxon-name><tp:taxon-name-part taxon-name-part-type="genus" reg="Polylepis">Polylepis</tp:taxon-name-part><tp:taxon-name-part taxon-name-part-type="species" reg="pacensis">pacensis</tp:taxon-name-part></tp:taxon-name></italic> is estimated as 15,486 km<sup>2</sup>, the <abbrev xmlns:xlink="http://www.w3.org/1999/xlink" xlink:title="area of occupancy" id="ABBRID0E5RRO" xlink:type="simple">AOO</abbrev> is assessed at 44 km<sup>2</sup> and it is known from 44 locations. No conservation actions have been taken to date. It has been categorized as EN (B1ab(i,ii)) (<xref ref-type="bibr" rid="B13">Arrázola and Coronado 2012</xref>). Based on the small size of the remaining populations, the extraction of firewood represents a major threat. We assess <italic><tp:taxon-name><tp:taxon-name-part taxon-name-part-type="genus" reg="Polylepis">P.</tp:taxon-name-part><tp:taxon-name-part taxon-name-part-type="species" reg="pacensis">pacensis</tp:taxon-name-part></tp:taxon-name></italic> as Endangered (A2b, B1a+B2a, C1).</p></tp:treatment-sec><tp:treatment-sec sec-type="notes" id="SECID0ETSRO"><title>Notes.</title><p><italic><tp:taxon-name><tp:taxon-name-part taxon-name-part-type="genus" reg="Polylepis">Polylepis</tp:taxon-name-part><tp:taxon-name-part taxon-name-part-type="species" reg="pacensis">pacensis</tp:taxon-name-part></tp:taxon-name></italic> was considered by <xref ref-type="bibr" rid="B306">Simpson (1979)</xref> to belong to the broadly defined <italic><tp:taxon-name><tp:taxon-name-part taxon-name-part-type="genus" reg="Polylepis">P.</tp:taxon-name-part><tp:taxon-name-part taxon-name-part-type="species" reg="racemosa">racemosa</tp:taxon-name-part></tp:taxon-name></italic>. <xref ref-type="bibr" rid="B162">Kessler (1995b)</xref> was unable to place the few specimens available at that time under either <italic><tp:taxon-name><tp:taxon-name-part taxon-name-part-type="genus" reg="Polylepis">P.</tp:taxon-name-part><tp:taxon-name-part taxon-name-part-type="species" reg="triacontandra">triacontandra</tp:taxon-name-part></tp:taxon-name></italic> (which occurs mainly to the north) and <italic><tp:taxon-name><tp:taxon-name-part taxon-name-part-type="genus" reg="Polylepis">P.</tp:taxon-name-part><tp:taxon-name-part taxon-name-part-type="species" reg="lanata">lanata</tp:taxon-name-part></tp:taxon-name></italic> (southwards). It was only when new herbarium collections were gathered that the taxonomic distinctness of the species became apparent (<xref ref-type="bibr" rid="B169">Kessler and Schmidt-Lebuhn 2006</xref>). <italic><tp:taxon-name><tp:taxon-name-part taxon-name-part-type="genus" reg="Polylepis">Polylepis</tp:taxon-name-part><tp:taxon-name-part taxon-name-part-type="species" reg="pacensis">pacensis</tp:taxon-name-part></tp:taxon-name></italic> is similar to <italic><tp:taxon-name><tp:taxon-name-part taxon-name-part-type="genus" reg="Polylepis">P.</tp:taxon-name-part><tp:taxon-name-part taxon-name-part-type="species" reg="triacontandra">triacontandra</tp:taxon-name-part></tp:taxon-name></italic>, but has 2–3 pairs of obovate leaflets with villous hairs, whereas the latter has 1(–2) pairs of narrowly elliptic leaflets with tomentose hairs. <italic><tp:taxon-name><tp:taxon-name-part taxon-name-part-type="genus" reg="Polylepis">Polylepis</tp:taxon-name-part><tp:taxon-name-part taxon-name-part-type="species" reg="pacensis">pacensis</tp:taxon-name-part></tp:taxon-name></italic> also has fewer flowers per inflorescence (5–11 versus 11–13) and shorter styles (2.3–2.7 mm versus 3.3–3.8 mm). For additional morphological similarities, see under <italic><tp:taxon-name><tp:taxon-name-part taxon-name-part-type="genus" reg="Polylepis">P.</tp:taxon-name-part><tp:taxon-name-part taxon-name-part-type="species" reg="lanata">lanata</tp:taxon-name-part></tp:taxon-name></italic>.</p></tp:treatment-sec><tp:treatment-sec sec-type="material" id="SECID0E4VRO"><title>Specimens examined.</title><p><bold>Bolivia. Cochabamba</bold>: Ayopaya, Piusilla, 3300 m, 30 March 1991, <italic>Hensen 2134</italic> (GOET!, LPB). <bold>La Paz</bold>: Bautista Saavedra, 2 kms. arriba de Chajaya, Quebrada de Janajj Wayq’o, <named-content xmlns:xlink="http://www.w3.org/1999/xlink" content-type="dwc:verbatimCoordinates" xlink:type="simple"><named-content content-type="geo-json" specific-use="{&#34;type&#34;:&#34;Point&#34;,&#34;coordinates&#34;:[-69.003889,-15.198056]}" id="NCID0EMWRO" xlink:type="simple">15°11'53"S, 069°00'14"W</named-content></named-content>, 3740 m, 04 August 1985, <italic>Beck 11350</italic> (LPB, MO!). Inquisivi, Quime 7 km hacia Caxata, 3420 m, 19 February 1981, <italic>Beck 4378</italic> (LPB); 8 km W Quime on road to Caxata, <named-content xmlns:xlink="http://www.w3.org/1999/xlink" content-type="dwc:verbatimCoordinates" xlink:type="simple"><named-content content-type="geo-json" specific-use="{&#34;type&#34;:&#34;Point&#34;,&#34;coordinates&#34;:[-67.283333,-17.050000]}" id="NCID0EYWRO" xlink:type="simple">17°03'00"S, 067°17'00"W</named-content></named-content>, 3350 m, 24 August 1991, <italic>Kessler 3029</italic> (AAU!); <italic>3030</italic> (AAU!, GOET!, MO!); <italic>3031</italic> (GOET!, MO!); <italic>3032</italic> (AAU!, GOET!, MO!). Murillo, Palca 28.5 km hacia Cohoni, 3440 m, 14 October 1990, <italic>Beck 17832</italic> (GOET!, LPB); aprox. 14 km de población Cohoni (Municipio de Palca) sobre ruta Cohoni–Cayimbaya, <named-content xmlns:xlink="http://www.w3.org/1999/xlink" content-type="dwc:verbatimCoordinates" xlink:type="simple"><named-content content-type="geo-json" specific-use="{&#34;type&#34;:&#34;Point&#34;,&#34;coordinates&#34;:[-67.000000,-16.697500]}" id="NCID0EKXRO" xlink:type="simple">16°41'51"S, 067°00'00"W</named-content></named-content>, 3586 m, 10 November 2014, <italic>Bermejo PP 2 S5</italic> (LPB); Subcuenca de Cohoni, camino de herradura Cohoni–Jalancha, <named-content xmlns:xlink="http://www.w3.org/1999/xlink" content-type="dwc:verbatimCoordinates" xlink:type="simple"><named-content content-type="geo-json" specific-use="{&#34;type&#34;:&#34;Point&#34;,&#34;coordinates&#34;:[-67.820000,-16.660000]}" id="NCID0EUXRO" xlink:type="simple">16°39'36"S, 067°49'12"W</named-content></named-content>, 4989 m, 05 January 2003, <italic>Mendez 1</italic>; <italic>2</italic> (LPB); <italic>3</italic> (GOET!, LPB); <italic>4</italic>; <italic>5</italic> (LPB); <italic>6</italic> (GOET!, LPB); <italic>7</italic>; <italic>8</italic>; <italic>9</italic>; <italic>10</italic>; <italic>11</italic>; <italic>12</italic>; <italic>13</italic> (LPB); <italic>14</italic> (GOET!, LPB); <italic>15</italic> (LPB); Sobre el camino carretero a 6 km de Cohoni hacia Palca, <named-content xmlns:xlink="http://www.w3.org/1999/xlink" content-type="dwc:verbatimCoordinates" xlink:type="simple"><named-content content-type="geo-json" specific-use="{&#34;type&#34;:&#34;Point&#34;,&#34;coordinates&#34;:[-67.850000,-16.680000]}" id="NCID0E1YRO" xlink:type="simple">16°40'48"S, 067°51'00"W</named-content></named-content>, 3457 m, 05 January 2003, <italic>Mendez 16</italic> (GOET!, LPB); Sobre el camino de herradura entre Cohoni y Jalancha, <named-content xmlns:xlink="http://www.w3.org/1999/xlink" content-type="dwc:verbatimCoordinates" xlink:type="simple"><named-content content-type="geo-json" specific-use="{&#34;type&#34;:&#34;Point&#34;,&#34;coordinates&#34;:[-67.830000,-16.680000]}" id="NCID0EEZRO" xlink:type="simple">16°40'48"S, 067°49'48"W</named-content></named-content>, 3856 m, 13 November 2003, <italic>Mendez 17</italic>; <italic>18</italic>; <italic>19</italic> (GOET!, LPB); Sobre el camino de herradura entre Cohoni y Jalancha, <named-content xmlns:xlink="http://www.w3.org/1999/xlink" content-type="dwc:verbatimCoordinates" xlink:type="simple"><named-content content-type="geo-json" specific-use="{&#34;type&#34;:&#34;Point&#34;,&#34;coordinates&#34;:[-67.830000,-16.670000]}" id="NCID0ESZRO" xlink:type="simple">16°40'12"S, 067°49'48"W</named-content></named-content>, 3879 m, 13 November 2003, <italic>Mendez 20</italic> (GOET!, LPB); Subcuenca de Cohini, Cohoni lado de la Jalancha (caida de agua), <named-content xmlns:xlink="http://www.w3.org/1999/xlink" content-type="dwc:verbatimCoordinates" xlink:type="simple"><named-content content-type="geo-json" specific-use="{&#34;type&#34;:&#34;Point&#34;,&#34;coordinates&#34;:[-67.820000,-16.660000]}" id="NCID0E3ZRO" xlink:type="simple">16°39'36"S, 067°49'12"W</named-content></named-content>, 4173 m, 13 November 2003, <italic>Mendez 21</italic> (GOET!, LPB); ciudad de La Paz, Zona La Portada, Av. Final Kollasuyo interseccion con Av. Naciones Unidas, Plaza La Portada. Jardinera de plaza, <named-content xmlns:xlink="http://www.w3.org/1999/xlink" content-type="dwc:verbatimCoordinates" xlink:type="simple"><named-content content-type="geo-json" specific-use="{&#34;type&#34;:&#34;Point&#34;,&#34;coordinates&#34;:[-68.165833,-16.486944]}" id="NCID0EG1RO" xlink:type="simple">16°29'13"S, 068°09'57"W</named-content></named-content>, 3995 m, 04 March 2016, <italic>Vega MUNAY 1</italic> (LPB). Palca, Catagna au pied S I’Illimani, 4511 m, <italic>Pentland 47</italic> (GOET!). Quime, about 10 km from Quime on the road to Caxata, <named-content xmlns:xlink="http://www.w3.org/1999/xlink" content-type="dwc:verbatimCoordinates" xlink:type="simple"><named-content content-type="geo-json" specific-use="{&#34;type&#34;:&#34;Point&#34;,&#34;coordinates&#34;:[-67.200000,-17.000000]}" id="NCID0ES1RO" xlink:type="simple">17°00'S, 067°12'W</named-content></named-content>, 3400 m, 25 April 1987, <italic>Brandbyge 769</italic> (AAU!).</p></tp:treatment-sec><tp:treatment-sec><!--Section generated to contain objects referenced in tp:taxon-treatment.--><fig id="F92" position="float" orientation="portrait"><object-id xmlns:xlink="http://www.w3.org/1999/xlink" content-type="doi" xlink:type="simple">10.3897/phytokeys.203.83529.figure92</object-id><object-id xmlns:xlink="http://www.w3.org/1999/xlink" content-type="arpha" xlink:type="simple">93FC8B7B-761D-5423-A464-65CC0605BD65</object-id><label>Figure 92.</label><caption><p>Geographical distribution of the species of subsection <tp:taxon-name><tp:taxon-name-part taxon-name-part-type="genus" reg="Polylepis"/><tp:taxon-name-part taxon-name-part-type="section" reg="Racemosae"/><tp:taxon-name-part taxon-name-part-type="subsection" reg="Racemosae">Racemosae</tp:taxon-name-part></tp:taxon-name>.</p></caption><graphic xmlns:xlink="http://www.w3.org/1999/xlink" xlink:href="phytokeys-203-001_article-83529__-g092.jpg" position="float" orientation="portrait" xlink:type="simple" id="oo_721409.jpg"><uri content-type="original_file" xlink:type="simple">https://binary.pensoft.net/fig/721409</uri></graphic></fig></tp:treatment-sec><ref-list><ref id="B169"><mixed-citation xmlns:xlink="http://www.w3.org/1999/xlink" xlink:type="simple"><person-group><name name-style="western"><surname>Kessler</surname><given-names>M</given-names></name><name name-style="western"><surname>Schmidt-Lebuhn</surname><given-names>AN</given-names></name></person-group> (<year>2006</year>) <article-title>Taxonomical and distributional notes on <italic><tp:taxon-name><tp:taxon-name-part taxon-name-part-type="genus">Polylepis</tp:taxon-name-part></tp:taxon-name></italic> (<tp:taxon-name><tp:taxon-name-part taxon-name-part-type="family">Rosaceae</tp:taxon-name-part></tp:taxon-name>).</article-title><source>Organisms, Diversity &amp; Evolution</source><volume>6</volume>(<issue>1</issue>): <fpage>67</fpage>–<lpage>70</lpage>. <ext-link xlink:type="simple" ext-link-type="doi" xlink:href="10.1016/j.ode.2005.04.001">https://doi.org/10.1016/j.ode.2005.04.001</ext-link></mixed-citation></ref><ref id="B147"><mixed-citation xmlns:xlink="http://www.w3.org/1999/xlink" xlink:type="simple"><person-group><name name-style="western"><surname>Hurtado</surname><given-names>R</given-names></name><name name-style="western"><surname>Palabral-Aguilera</surname><given-names>AN</given-names></name><name name-style="western"><surname>Domic</surname><given-names>AI</given-names></name><name name-style="western"><surname>Gómez</surname><given-names>MI</given-names></name><name name-style="western"><surname>Liberman</surname><given-names>M</given-names></name></person-group> (<year>2018</year>) <article-title>Estudios etnobotánicos y florísticos de los bosques amenazados de <italic><tp:taxon-name><tp:taxon-name-part taxon-name-part-type="genus">Polylepis</tp:taxon-name-part><tp:taxon-name-part taxon-name-part-type="species">incarum</tp:taxon-name-part></tp:taxon-name></italic> y <italic><tp:taxon-name><tp:taxon-name-part taxon-name-part-type="genus">Polylepis</tp:taxon-name-part><tp:taxon-name-part taxon-name-part-type="species">pacensis</tp:taxon-name-part></tp:taxon-name></italic> (<tp:taxon-name><tp:taxon-name-part taxon-name-part-type="family">Rosaceae</tp:taxon-name-part></tp:taxon-name>) en Bolivia.</article-title><source>Bonplandia</source><volume>27</volume>(<issue>2</issue>): <fpage>113</fpage>–<lpage>126</lpage>. <ext-link xlink:type="simple" ext-link-type="doi" xlink:href="10.30972/bon.2723534">https://doi.org/10.30972/bon.2723534</ext-link></mixed-citation></ref><ref id="B202"><mixed-citation xmlns:xlink="http://www.w3.org/1999/xlink" xlink:type="simple"><person-group><name name-style="western"><surname>Mendez</surname><given-names>F</given-names></name></person-group> (<year>2005</year>) Fragmento boscoso de Keñua y sus componentes reproductivos en la subcuenca de la Jalancha, region de Cohoni, provincia Murillo de la Paz. 2005.</mixed-citation></ref><ref id="B344"><mixed-citation xmlns:xlink="http://www.w3.org/1999/xlink" xlink:type="simple"><person-group><name name-style="western"><surname>Vega</surname><given-names>CK</given-names></name><name name-style="western"><surname>Villegas</surname><given-names>CG</given-names></name><name name-style="western"><surname>Rocabado</surname><given-names>PA</given-names></name><name name-style="western"><surname>Quezada</surname><given-names>JAN</given-names></name><name name-style="western"><surname>López</surname><given-names>MY</given-names></name><name name-style="western"><surname>Quevedo</surname><given-names>AW</given-names></name></person-group> (<year>2018</year>) Biología reproductiva de tres especies de <italic><tp:taxon-name><tp:taxon-name-part taxon-name-part-type="genus">Polylepis</tp:taxon-name-part></tp:taxon-name></italic> (<italic><tp:taxon-name><tp:taxon-name-part taxon-name-part-type="genus">P.</tp:taxon-name-part><tp:taxon-name-part taxon-name-part-type="species">neglecta</tp:taxon-name-part></tp:taxon-name></italic>, <italic><tp:taxon-name><tp:taxon-name-part taxon-name-part-type="genus">P.</tp:taxon-name-part><tp:taxon-name-part taxon-name-part-type="species">incarum</tp:taxon-name-part></tp:taxon-name></italic> y <italic><tp:taxon-name><tp:taxon-name-part taxon-name-part-type="genus">P.</tp:taxon-name-part><tp:taxon-name-part taxon-name-part-type="species">pacensis</tp:taxon-name-part></tp:taxon-name></italic>), con énfasis en su comportamiento germinativo. Ecología Austral 28(1bis): 310–324. <ext-link xlink:type="simple" ext-link-type="doi" xlink:href="10.25260/EA.18.28.1.1.703">https://doi.org/10.25260/EA.18.28.1.1.703</ext-link></mixed-citation></ref><ref id="B13"><mixed-citation xmlns:xlink="http://www.w3.org/1999/xlink" xlink:type="simple"><person-group><name name-style="western"><surname>Arrázola</surname><given-names>S</given-names></name><name name-style="western"><surname>Coronado</surname><given-names>I</given-names></name></person-group> (<year>2012</year>) <italic><tp:taxon-name><tp:taxon-name-part taxon-name-part-type="genus">Polylepis</tp:taxon-name-part><tp:taxon-name-part taxon-name-part-type="species">pepei</tp:taxon-name-part></tp:taxon-name></italic>, <italic><tp:taxon-name><tp:taxon-name-part taxon-name-part-type="genus">Polylepis</tp:taxon-name-part><tp:taxon-name-part taxon-name-part-type="species">neglecta</tp:taxon-name-part></tp:taxon-name></italic>, <italic><tp:taxon-name><tp:taxon-name-part taxon-name-part-type="genus">Polylepis</tp:taxon-name-part><tp:taxon-name-part taxon-name-part-type="species">lanata</tp:taxon-name-part></tp:taxon-name></italic>, <italic><tp:taxon-name><tp:taxon-name-part taxon-name-part-type="genus">Polylepis</tp:taxon-name-part><tp:taxon-name-part taxon-name-part-type="species">besseri</tp:taxon-name-part></tp:taxon-name></italic>, <italic><tp:taxon-name><tp:taxon-name-part taxon-name-part-type="genus">Polylepis</tp:taxon-name-part><tp:taxon-name-part taxon-name-part-type="species">crista-galli</tp:taxon-name-part></tp:taxon-name></italic>, <italic><tp:taxon-name><tp:taxon-name-part taxon-name-part-type="genus">Polylepis</tp:taxon-name-part><tp:taxon-name-part taxon-name-part-type="species">subtusalbida</tp:taxon-name-part></tp:taxon-name></italic>, <tp:taxon-name><tp:taxon-name-part taxon-name-part-type="genus">Polylepis</tp:taxon-name-part><tp:taxon-name-part taxon-name-part-type="species">tomentella</tp:taxon-name-part><tp:taxon-name-part taxon-name-part-type="infraspecific-rank">subsp.</tp:taxon-name-part><tp:taxon-name-part taxon-name-part-type="subspecies">incanoides</tp:taxon-name-part></tp:taxon-name> In: LIBRO ROJO de la Flora amenazada de Bolivia. Vol. I. Zona Andina, Ministerio de Medio Ambiente y Agua, La Paz.</mixed-citation></ref><ref id="B306"><mixed-citation xmlns:xlink="http://www.w3.org/1999/xlink" xlink:type="simple"><person-group><name name-style="western"><surname>Simpson</surname><given-names>BB</given-names></name></person-group> (<year>1979</year>) <article-title>A revision of the genus <italic><tp:taxon-name><tp:taxon-name-part taxon-name-part-type="genus">Polylepis</tp:taxon-name-part></tp:taxon-name></italic> (<tp:taxon-name><tp:taxon-name-part taxon-name-part-type="family">Rosaceae</tp:taxon-name-part></tp:taxon-name>: Sanguisorbeae).</article-title><source>Smithsonian Contributions to Botany</source><volume>43</volume>(<issue>43</issue>): <fpage>1</fpage>–<lpage>62</lpage>. <ext-link xlink:type="simple" ext-link-type="doi" xlink:href="10.5479/si.0081024X.43.1">https://doi.org/10.5479/si.0081024X.43.1</ext-link></mixed-citation></ref><ref id="B162"><mixed-citation xmlns:xlink="http://www.w3.org/1999/xlink" xlink:type="simple"><person-group><name name-style="western"><surname>Kessler</surname><given-names>M</given-names></name></person-group> (<year>1995b</year>) <article-title>The genus <italic><tp:taxon-name><tp:taxon-name-part taxon-name-part-type="genus">Polylepis</tp:taxon-name-part></tp:taxon-name></italic> (<tp:taxon-name><tp:taxon-name-part taxon-name-part-type="family">Rosaceae</tp:taxon-name-part></tp:taxon-name>) in Bolivia.</article-title><source>Candollea</source><volume>42</volume>: <fpage>131</fpage>–<lpage>171</lpage>.</mixed-citation></ref></ref-list></tp:taxon-treatment>
