# Supplementary material for: ﻿A monograph of the genus Polylepis (Rosaceae)
Source: PhytoKeys. 2022 Aug 1;203:1–274. doi: 10.3897/phytokeys.203.83529 (PMC9849045; doi:10.3897/phytokeys.203.83529)
Supplement: XML Treatment for Polylepis sacra [file phytokeys.203.83529-treatment44.xml]

<!DOCTYPE tp:taxon-treatment
  PUBLIC "-//TaxonX//DTD Taxonomic Treatment Publishing DTD v0 20100105//EN" "tax-treatment-NSO.dtd">
<tp:taxon-treatment xmlns:tp="http://www.plazi.org/taxpub"><tp:treatment-meta><kwd-group><label>Taxon classification</label><kwd>
              <named-content content-type="kingdom">Plantae</named-content>
            </kwd><kwd>
              <named-content content-type="order">Rosales</named-content>
            </kwd><kwd>
              <named-content content-type="family">Rosaceae</named-content>
            </kwd></kwd-group><mixed-citation publication-type="journal"><person-group><name><surname>Boza Espinoza</surname><given-names>Tatiana Erika</given-names></name><name><surname>Kessler</surname><given-names>Michael</given-names></name></person-group><article-title>﻿A monograph of the genus <italic><tp:taxon-name><tp:taxon-name-part taxon-name-part-type="genus" reg="Polylepis">Polylepis</tp:taxon-name-part></tp:taxon-name></italic> (<tp:taxon-name><tp:taxon-name-part taxon-name-part-type="family">Rosaceae</tp:taxon-name-part></tp:taxon-name>)</article-title><source>PhytoKeys</source><day>01</day><month>08</month><year>2022</year><volume>203</volume><fpage>1</fpage><lpage>274</lpage><pub-id pub-id-type="doi">10.3897/phytokeys.203.83529</pub-id></mixed-citation></tp:treatment-meta><tp:nomenclature><label>﻿33.</label><tp:taxon-name>
            <object-id xmlns:xlink="http://www.w3.org/1999/xlink" content-type="arpha" xlink:type="simple">448EED94-117B-5083-8147-27C320F860A8</object-id>
            <tp:taxon-name-part taxon-name-part-type="genus" reg="Polylepis">Polylepis</tp:taxon-name-part>
            <tp:taxon-name-part taxon-name-part-type="species" reg="sacra">sacra</tp:taxon-name-part>
            <object-id xmlns:xlink="http://www.w3.org/1999/xlink" content-type="ipni" xlink:type="simple">urn:lsid:ipni.org:names:77301648-1</object-id>
          </tp:taxon-name><tp:taxon-authority>T.Boza &amp; M.Kessler</tp:taxon-authority><tp:taxon-status xmlns:xlink="http://www.w3.org/1999/xlink" xlink:type="simple">sp. nov.</tp:taxon-status><xref ref-type="fig" rid="F88">Figs 88</xref><xref ref-type="fig" rid="F89">, 89</xref></tp:nomenclature><tp:treatment-sec sec-type="diagnosis" id="SECID0E1BTO"><title>Diagnosis.</title><p>This species differs from <italic><tp:taxon-name><tp:taxon-name-part taxon-name-part-type="genus" reg="Polylepis">Polylepis</tp:taxon-name-part><tp:taxon-name-part taxon-name-part-type="species" reg="lanata">lanata</tp:taxon-name-part></tp:taxon-name></italic> (Kuntze) M.Kessler &amp; Schmidt-Leb. in having slightly narrower leaflets, crenate leaflet margins with more teeth per side, shorter inflorescences with more stamens and longer styles. Further, it also has a distinct geographical distribution with a very different climatic niche.</p><fig id="F88" position="float" orientation="portrait"><object-id xmlns:xlink="http://www.w3.org/1999/xlink" content-type="doi" xlink:type="simple">10.3897/phytokeys.203.83529.figure88</object-id><object-id xmlns:xlink="http://www.w3.org/1999/xlink" content-type="arpha" xlink:type="simple">A41A1EDA-C1B5-58DF-BE33-60688A547D3E</object-id><label>Figure 88.</label><caption><p><italic><tp:taxon-name><tp:taxon-name-part taxon-name-part-type="genus" reg="Polylepis">Polylepis</tp:taxon-name-part><tp:taxon-name-part taxon-name-part-type="species" reg="sacra">sacra</tp:taxon-name-part></tp:taxon-name></italic> T.Boza &amp; M.Kessler <bold>A</bold> flowering branch <bold>B</bold> leaves <bold>C</bold> stipule sheaths <bold>D</bold> flower <bold>E</bold> habit. Scale bars: 2 cm (<bold>A</bold>); 1 m (<bold>B, C</bold>); 2 mm (<bold>D</bold>). Photographs by T.E. Boza E.</p></caption><graphic xmlns:xlink="http://www.w3.org/1999/xlink" xlink:href="phytokeys-203-001_article-83529__-g088.jpg" position="float" orientation="portrait" xlink:type="simple" id="oo_721405.jpg"><uri content-type="original_file" xlink:type="simple">https://binary.pensoft.net/fig/721405</uri></graphic></fig></tp:treatment-sec><tp:treatment-sec sec-type="material" id="SECID0ETDTO"><title>Type.</title><p>Peru. Cusco: Urubamba, Mantanay, <named-content xmlns:xlink="http://www.w3.org/1999/xlink" content-type="dwc:verbatimCoordinates" xlink:type="simple"><named-content content-type="geo-json" specific-use="{&#34;type&#34;:&#34;Point&#34;,&#34;coordinates&#34;:[-72.155556,-13.200833]}" id="NCID0E3DTO" xlink:type="simple">13°12'03"S, 072°09'20"W</named-content></named-content>, 3350–3800 m, 7 Sep 2002, <italic>J. Farfan et al. 281</italic> (holotype: CUZ!; isotypes: AMAZ, HUT, MO!, USM!).</p><fig id="F89" position="float" orientation="portrait"><object-id xmlns:xlink="http://www.w3.org/1999/xlink" content-type="doi" xlink:type="simple">10.3897/phytokeys.203.83529.figure89</object-id><object-id xmlns:xlink="http://www.w3.org/1999/xlink" content-type="arpha" xlink:type="simple">319BBFCB-B30F-5486-8C84-9794903DF7B0</object-id><label>Figure 89.</label><caption><p><italic><tp:taxon-name><tp:taxon-name-part taxon-name-part-type="genus" reg="Polylepis">Polylepis</tp:taxon-name-part><tp:taxon-name-part taxon-name-part-type="species" reg="sacra">sacra</tp:taxon-name-part></tp:taxon-name></italic> T.Boza &amp; M.Kessler <bold>A</bold> flowering branch <bold>B</bold> stipular sheaths <bold>C</bold> fruit <bold>D</bold> lower leaf surface <bold>E</bold> upper leaf surface (<bold>A</bold><italic>Arce s.n</italic><bold>B, C</bold><italic>Tupayachi 137</italic><bold>D</bold><italic>Toivonen 44</italic><bold>E</bold><italic>Toivonen 8</italic>). Scale bars: 8 cm (<bold>A</bold>); 7 mm (<bold>C</bold>); 3 cm (<bold>D, E</bold>). Photographs by T. E. Boza E.</p></caption><graphic xmlns:xlink="http://www.w3.org/1999/xlink" xlink:href="phytokeys-203-001_article-83529__-g089.jpg" position="float" orientation="portrait" xlink:type="simple" id="oo_721406.jpg"><uri content-type="original_file" xlink:type="simple">https://binary.pensoft.net/fig/721406</uri></graphic></fig></tp:treatment-sec><tp:treatment-sec sec-type="description" id="SECID0E2FTO"><title>Description.</title><p><bold><italic>Trees</italic></bold> 4–20 m tall. <bold><italic>Leaves</italic></bold> slightly congested at the branch tips, imparipinnate with 2–3 pair of leaflets, obtrullate in outline, (4.1–)5.1–7.1 × 2.0–4.9 cm; rachises densely lanate, points of leaflet attachment with a tuft of long hairs; stipular sheaths apically truncate, densely lanate on the outer surfaces; leaflets obovate in outline, second pair from the terminal leaflet the largest, one of this pair 1.6–2.6 × 0.6–1.1 cm; margin crenate with 6–11 teeth, apically emarginate, basally unequally cordate; upper leaflet surfaces sparsely lanate; lower leaflet surfaces densely lanate with whitish hairs 1.3–1.5 mm long. <bold><italic>Inflorescences</italic></bold> pendant, 5.0–8.8 cm long, bearing 5–11 flowers; floral bracts 5.0–7.5 mm long, narrowly triangular, densely lanate on the outer surface; rachises glabrous to villous. <bold><italic>Flowers</italic></bold> 8.2–11.0 mm diam.; sepals 4, ovate, green, densely lanate outside; stamens 23–27, anthers orbicular, with a dense tuft of straight white hairs on the upper half; styles fimbriate, 3.3–4.1 mm long. <bold><italic>Fruits</italic></bold> turbinate, with 2–3 irregular flattened ridges with a series of spines, densely pilose; (7.3–)10.3–15.1 × 6.0–8.2 mm including spines. <bold><italic>Octoploid</italic></bold>, perhaps also <bold><italic>tetraploid</italic></bold>.</p></tp:treatment-sec><tp:treatment-sec sec-type="distribution" id="SECID0EYGTO"><title>Distribution, habitat and ecology.</title><p><italic><tp:taxon-name><tp:taxon-name-part taxon-name-part-type="genus" reg="Polylepis">Polylepis</tp:taxon-name-part><tp:taxon-name-part taxon-name-part-type="species" reg="sacra">sacra</tp:taxon-name-part></tp:taxon-name></italic> is distributed from central Peru in Huarochiri (Lima) and northern Junín to southern Peru in Abancay (Apurimac) and Cusco (Fig. <xref ref-type="fig" rid="F92">92</xref>). The species occurs in relatively dry valleys at 3300–4600 m elevation. It often co-occurs with <italic><tp:taxon-name><tp:taxon-name-part taxon-name-part-type="genus" reg="Polylepis">P.</tp:taxon-name-part><tp:taxon-name-part taxon-name-part-type="species" reg="subsericans">subsericans</tp:taxon-name-part></tp:taxon-name></italic> and <italic><tp:taxon-name><tp:taxon-name-part taxon-name-part-type="genus" reg="Polylepis">P.</tp:taxon-name-part><tp:taxon-name-part taxon-name-part-type="species" reg="rodolfovasquezii">rodolfovasquezii</tp:taxon-name-part></tp:taxon-name></italic> in the Vilcanota Mountain range (Cusco), but generally occurs at lower elevations than these two species. At 4300 m elevation, a stand of <italic><tp:taxon-name><tp:taxon-name-part taxon-name-part-type="genus" reg="Polylepis">P.</tp:taxon-name-part><tp:taxon-name-part taxon-name-part-type="species" reg="sacra">sacra</tp:taxon-name-part></tp:taxon-name></italic> had a mean maximum tree height of 18.5 m, whereas a stand at 3980 m was only 15.9 m tall, presumably because of drier conditions in the arid valley bottom (<xref ref-type="bibr" rid="B171">Kessler et al. 2014</xref>). Average morphological and physiological features of <italic><tp:taxon-name><tp:taxon-name-part taxon-name-part-type="genus" reg="Polylepis">P.</tp:taxon-name-part><tp:taxon-name-part taxon-name-part-type="species" reg="sacra">sacra</tp:taxon-name-part></tp:taxon-name></italic> estimated at Vilcanota are a leaf area of 6.27 cm<sup>2</sup>, specific leaf area of 81.20 cm<sup>2</sup> g<sup>-1</sup>, leaf thickness of 396.84 μm, epidermal cell length of 33.58 μm, chlorophyll parenchyma cell length of 95.77 μm, 11.02 stomata/mm<sup>2</sup>, rhytidome thickness of 3.75 mm, water content of 16.3%, relative water content of 77.6% and water saturation deficit of 22.1% (<xref ref-type="bibr" rid="B15">Arroyo 2015</xref>, as <italic><tp:taxon-name><tp:taxon-name-part taxon-name-part-type="genus" reg="Polylepis">P.</tp:taxon-name-part><tp:taxon-name-part taxon-name-part-type="species" reg="racemosa">racemosa</tp:taxon-name-part></tp:taxon-name></italic>). The Cordillera Vilcanota has a high floristic diversity with over 144 plant species (<xref ref-type="bibr" rid="B300">Servat et al. 2002</xref>). The <italic><tp:taxon-name><tp:taxon-name-part taxon-name-part-type="genus" reg="Polylepis">Polylepis</tp:taxon-name-part></tp:taxon-name></italic> forests in the region hold up to 60 species of birds (Yanacocha) (<xref ref-type="bibr" rid="B300">Servat et al. 2002</xref>) with a high number of endemic bird species (<xref ref-type="bibr" rid="B100">Fjeldså et al. 1999</xref>; <xref ref-type="bibr" rid="B94">Fjeldså 2002a</xref>) including the endangered species <italic><tp:taxon-name><tp:taxon-name-part taxon-name-part-type="genus" reg="Cinclodes">Cinclodes</tp:taxon-name-part><tp:taxon-name-part taxon-name-part-type="species" reg="excelsior">excelsior</tp:taxon-name-part></tp:taxon-name></italic>, <italic><tp:taxon-name><tp:taxon-name-part taxon-name-part-type="genus" reg="Anairetes">Anairetes</tp:taxon-name-part><tp:taxon-name-part taxon-name-part-type="species" reg="alpinus">alpinus</tp:taxon-name-part></tp:taxon-name></italic> and <italic><tp:taxon-name><tp:taxon-name-part taxon-name-part-type="genus" reg="Leptasthenura">Leptasthenura</tp:taxon-name-part><tp:taxon-name-part taxon-name-part-type="species" reg="xenothorax">xenothorax</tp:taxon-name-part></tp:taxon-name></italic> and the near-threatened species <italic><tp:taxon-name><tp:taxon-name-part taxon-name-part-type="genus" reg="Leptasthenura">Leptasthenura</tp:taxon-name-part><tp:taxon-name-part taxon-name-part-type="species" reg="yanacencis">yanacencis</tp:taxon-name-part></tp:taxon-name></italic>, <italic><tp:taxon-name><tp:taxon-name-part taxon-name-part-type="genus" reg="Asthenes">Asthenes</tp:taxon-name-part><tp:taxon-name-part taxon-name-part-type="species" reg="urubambensis">urubambensis</tp:taxon-name-part></tp:taxon-name></italic>, <italic><tp:taxon-name><tp:taxon-name-part taxon-name-part-type="genus" reg="Conirostrum">Conirostrum</tp:taxon-name-part><tp:taxon-name-part taxon-name-part-type="species" reg="binghami">binghami</tp:taxon-name-part></tp:taxon-name></italic> (= <italic><tp:taxon-name><tp:taxon-name-part taxon-name-part-type="genus" reg="Oreomanes">Oreomanes</tp:taxon-name-part><tp:taxon-name-part taxon-name-part-type="species" reg="fraseri">fraseri</tp:taxon-name-part></tp:taxon-name></italic>) and <italic><tp:taxon-name><tp:taxon-name-part taxon-name-part-type="genus" reg="Xenodacnis">Xenodacnis</tp:taxon-name-part><tp:taxon-name-part taxon-name-part-type="species" reg="parina">parina</tp:taxon-name-part></tp:taxon-name></italic> (<xref ref-type="bibr" rid="B300">Servat et al. 2002</xref>).</p></tp:treatment-sec><tp:treatment-sec sec-type="etymology" id="SECID0EHNTO"><title>Etymology.</title><p>We name this species after the Sacred Valley of the Incas stretching from Pisac to Ollantaytambo in Cusco (Peru) where the species is well distributed.</p></tp:treatment-sec><tp:treatment-sec sec-type="conservation status" id="SECID0EMNTO"><title>Conservation status.</title><p>The <abbrev xmlns:xlink="http://www.w3.org/1999/xlink" xlink:title="Extent of Occurrence" id="ABBRID0ESNTO" xlink:type="simple">EOO</abbrev> for <italic><tp:taxon-name><tp:taxon-name-part taxon-name-part-type="genus" reg="Polylepis">Polylepis</tp:taxon-name-part><tp:taxon-name-part taxon-name-part-type="species" reg="sacra">sacra</tp:taxon-name-part></tp:taxon-name></italic> is estimated as 62,397 km<sup>2</sup>, the <abbrev xmlns:xlink="http://www.w3.org/1999/xlink" xlink:title="area of occupancy" id="ABBRID0EDOTO" xlink:type="simple">AOO</abbrev> is assessed at 120 km<sup>2</sup> and it is known from 15 locations. In Cusco, it is protected within the Private Conservation Areas Network of the Vilcanota Mountain range. It has been subject to reforestation activities since 2001 by <abbrev xmlns:xlink="http://www.w3.org/1999/xlink" xlink:title="NGOs Andean Ecosystem Association" id="ABBRID0EJOTO" xlink:type="simple">ECOAN</abbrev>, a non-profit NGO dedicated to the conservation of endangered species and threatened Andean ecosystems. However, at many of its locations, the species grows in habitats that are strongly affected by human activities including grazing and burning. We assess <italic><tp:taxon-name><tp:taxon-name-part taxon-name-part-type="genus" reg="Polylepis">P.</tp:taxon-name-part><tp:taxon-name-part taxon-name-part-type="species" reg="sacra">sacra</tp:taxon-name-part></tp:taxon-name></italic> as Vulnerable (B1a+B2a).</p></tp:treatment-sec><tp:treatment-sec sec-type="notes" id="SECID0EYOTO"><title>Notes.</title><p>The taxonomic status of Peruvian populations of <italic><tp:taxon-name><tp:taxon-name-part taxon-name-part-type="genus" reg="Polylepis">Polylepis</tp:taxon-name-part></tp:taxon-name></italic> from the Sacred Valley (also known as Vilcanota Valley) related to <italic><tp:taxon-name><tp:taxon-name-part taxon-name-part-type="genus" reg="Polylepis">P.</tp:taxon-name-part><tp:taxon-name-part taxon-name-part-type="species" reg="racemosa">racemosa</tp:taxon-name-part></tp:taxon-name></italic> has long been confused. These plants have previously been identified as <italic><tp:taxon-name><tp:taxon-name-part taxon-name-part-type="genus" reg="Polylepis">P.</tp:taxon-name-part><tp:taxon-name-part taxon-name-part-type="species" reg="racemosa">racemosa</tp:taxon-name-part></tp:taxon-name></italic> (<xref ref-type="bibr" rid="B306">Simpson 1979</xref>; <xref ref-type="bibr" rid="B184">Lloyd 2008a</xref>, <xref ref-type="bibr" rid="B185">b</xref>; <xref ref-type="bibr" rid="B186">Lloyd and Marsden 2008</xref>) or as <italic><tp:taxon-name><tp:taxon-name-part taxon-name-part-type="genus" reg="Polylepis">P.</tp:taxon-name-part><tp:taxon-name-part taxon-name-part-type="species" reg="lanata">lanata</tp:taxon-name-part></tp:taxon-name></italic> (<xref ref-type="bibr" rid="B204">Mendoza and Cano 2012</xref>). However, <xref ref-type="bibr" rid="B306">Simpson (1979)</xref> already pointed out that collections from Lima (<italic>Killip &amp; Smith 21745</italic>, <italic>Asplund 11374</italic>) with more than one pair of large leaflets and longer inflorescences with numerous flowers are a morphologically extreme type of <italic><tp:taxon-name><tp:taxon-name-part taxon-name-part-type="genus" reg="Polylepis">P.</tp:taxon-name-part><tp:taxon-name-part taxon-name-part-type="species" reg="racemosa">racemosa</tp:taxon-name-part></tp:taxon-name></italic> as defined by her. We consider that the recognition of <italic><tp:taxon-name><tp:taxon-name-part taxon-name-part-type="genus" reg="Polylepis">P.</tp:taxon-name-part><tp:taxon-name-part taxon-name-part-type="species" reg="sacra">sacra</tp:taxon-name-part></tp:taxon-name></italic> as a distinct species is justified, based on morphological, ecological and geographical grounds. <italic><tp:taxon-name><tp:taxon-name-part taxon-name-part-type="genus" reg="Polylepis">Polylepis</tp:taxon-name-part><tp:taxon-name-part taxon-name-part-type="species" reg="sacra">sacra</tp:taxon-name-part></tp:taxon-name></italic> resembles <italic><tp:taxon-name><tp:taxon-name-part taxon-name-part-type="genus" reg="Polylepis">P.</tp:taxon-name-part><tp:taxon-name-part taxon-name-part-type="species" reg="lanata">lanata</tp:taxon-name-part></tp:taxon-name></italic> in having 2–3 lateral leaflet pairs, lanate hairs and relatively long inflorescences. However, it has narrower leaflets with crenate margins with more teeth per side (0.6–1.1 cm with 6–11 teeth versus 0.9–1.4 cm with 5–9 teeth), shorter inflorescences (5.0–8.8 cm versus (5.0–)6.1–12.3 cm), more stamens per flower (23–27 versus 15–19) and longer styles (3.3–4.1 versus 2.5–3.2 mm).</p></tp:treatment-sec><tp:treatment-sec sec-type="material" id="SECID0EOSTO"><title>Specimens examined.</title><p><bold>Peru. Apurimac</bold>: Abancay, Bosque de Balcon, 4200 m, 16 June 2004, <italic>Palomino 3924</italic> (QCA!). <bold>Cusco</bold>: Anta, Anta, <named-content xmlns:xlink="http://www.w3.org/1999/xlink" content-type="dwc:verbatimCoordinates" xlink:type="simple"><named-content content-type="geo-json" specific-use="{&#34;type&#34;:&#34;Point&#34;,&#34;coordinates&#34;:[-72.139722,-13.471389]}" id="NCID0E4STO" xlink:type="simple">13°28'17"S, 072°08'23"W</named-content></named-content>, 3546 m, 01 March 2003, <italic>Arce s.n</italic> (USM!); Pucaccacca, <named-content xmlns:xlink="http://www.w3.org/1999/xlink" content-type="dwc:verbatimCoordinates" xlink:type="simple"><named-content content-type="geo-json" specific-use="{&#34;type&#34;:&#34;Point&#34;,&#34;coordinates&#34;:[-72.133056,-13.489167]}" id="NCID0EHTTO" xlink:type="simple">13°29'21"S, 072°07'59"W</named-content></named-content>, 3635 m, 01 March 2003, <italic>Arce s.n</italic> (USM!); Santa Ana, El Chaccan, 3500 m, 16 November 1972, <italic>Brunel 37</italic> (MO!); Santa Ana, El Chaccan. Sub-xerofito, micro-thermico, 3490 m, 05 March 1973, <italic>Brunel 596</italic> (MO!). Calca, Arin North of Cusco, road Cusco-Urubamba, <named-content xmlns:xlink="http://www.w3.org/1999/xlink" content-type="dwc:verbatimCoordinates" xlink:type="simple"><named-content content-type="geo-json" specific-use="{&#34;type&#34;:&#34;Point&#34;,&#34;coordinates&#34;:[-72.016667,-13.333333]}" id="NCID0EVTTO" xlink:type="simple">13°20'S, 072°01'W</named-content></named-content>, 2897 m, 20 July 1992, <italic>Chávez 807</italic> (CUZ!); Calca, the SW facing slopes found to the immediate E of the prominent tower known by locals as “Kontorqayku” 5 km NE of Huarán, <named-content xmlns:xlink="http://www.w3.org/1999/xlink" content-type="dwc:verbatimCoordinates" xlink:type="simple"><named-content content-type="geo-json" specific-use="{&#34;type&#34;:&#34;Point&#34;,&#34;coordinates&#34;:[-72.018889,-13.268056]}" id="NCID0E6TTO" xlink:type="simple">13°16'05"S, 072°01'08"W</named-content></named-content>, 4245 m, 06 May 2011, <italic>Sylvester 1196</italic> (CUZ!, Z!); Calca, the SW facing slopes found to the immediate E of the prominent tower known by locals as “Kontorqayku” 5 km NE of Huarán, <named-content xmlns:xlink="http://www.w3.org/1999/xlink" content-type="dwc:verbatimCoordinates" xlink:type="simple"><named-content content-type="geo-json" specific-use="{&#34;type&#34;:&#34;Point&#34;,&#34;coordinates&#34;:[-72.018889,-13.268333]}" id="NCID0EJUTO" xlink:type="simple">13°16'06"S, 072°01'08"W</named-content></named-content>, 4250 m, 07 May 2011, <italic>Sylvester 1213</italic> (CUZ!, Z!); Calca, the SW facing slopes found to the immediate E of the prominent tower known by locals as “Kontorqayku” 5 km NE of Huarán, <named-content xmlns:xlink="http://www.w3.org/1999/xlink" content-type="dwc:verbatimCoordinates" xlink:type="simple"><named-content content-type="geo-json" specific-use="{&#34;type&#34;:&#34;Point&#34;,&#34;coordinates&#34;:[-72.018333,-13.269722]}" id="NCID0ETUTO" xlink:type="simple">13°16'11"S, 072°01'06"W</named-content></named-content>, 4230 m, 09 May 2011, <italic>Sylvester 1223</italic> (CUZ!, Z!); Calca, the SW facing slopes found to the immediate E of the prominent tower known by locals as “Kontorqayku” 5 km NE of Huarán, <named-content xmlns:xlink="http://www.w3.org/1999/xlink" content-type="dwc:verbatimCoordinates" xlink:type="simple"><named-content content-type="geo-json" specific-use="{&#34;type&#34;:&#34;Point&#34;,&#34;coordinates&#34;:[-72.018056,-13.270278]}" id="NCID0E4UTO" xlink:type="simple">13°16'13"S, 072°01'05"W</named-content></named-content>, 4243 m, 10 May 2011, <italic>Sylvester 1228</italic> (CUZ!, Z!); Calca, the SW facing slopes found to the immediate E of the prominent tower known by locals as “Kontorqayku” 5 km NE of Huarán, <named-content xmlns:xlink="http://www.w3.org/1999/xlink" content-type="dwc:verbatimCoordinates" xlink:type="simple"><named-content content-type="geo-json" specific-use="{&#34;type&#34;:&#34;Point&#34;,&#34;coordinates&#34;:[-72.018611,-13.269444]}" id="NCID0EHVTO" xlink:type="simple">13°16'10"S, 072°01'07"W</named-content></named-content>, 4237 m, 25 May 2011, <italic>Sylvester 1230</italic> (CUZ!, Z!); Calca, the SW facing slopes found to the immediate E of the prominent tower known by locals as “Kontorqayku” 5 km NE of Huarán, <named-content xmlns:xlink="http://www.w3.org/1999/xlink" content-type="dwc:verbatimCoordinates" xlink:type="simple"><named-content content-type="geo-json" specific-use="{&#34;type&#34;:&#34;Point&#34;,&#34;coordinates&#34;:[-72.021111,-13.268056]}" id="NCID0ERVTO" xlink:type="simple">13°16'05"S, 072°01'16"W</named-content></named-content>, 4387 m, 25 May 2011, <italic>Sylvester 1260</italic> (CUZ!, Z!); Calca, top of the prominent tower known by locals as “Kontorqayku” 5 km NE of Huarán, <named-content xmlns:xlink="http://www.w3.org/1999/xlink" content-type="dwc:verbatimCoordinates" xlink:type="simple"><named-content content-type="geo-json" specific-use="{&#34;type&#34;:&#34;Point&#34;,&#34;coordinates&#34;:[-72.021111,-13.268056]}" id="NCID0E2VTO" xlink:type="simple">13°16'05"S, 072°01'16"W</named-content></named-content>, 4395 m, 16 May 2011, <italic>Sylvester 1262</italic> (CUZ!, Z!); Calca, the SW facing slopes found 700 m E of the prominent tower known by locals as “Kontorqayku” 5 km NE of Huarán, <named-content xmlns:xlink="http://www.w3.org/1999/xlink" content-type="dwc:verbatimCoordinates" xlink:type="simple"><named-content content-type="geo-json" specific-use="{&#34;type&#34;:&#34;Point&#34;,&#34;coordinates&#34;:[-72.018056,-13.271111]}" id="NCID0EFWTO" xlink:type="simple">13°16'16"S, 072°01'05"W</named-content></named-content>, 4242 m, 16 May 2011, <italic>Sylvester 1270</italic> (CUZ!, Z!); Calca, top of the prominent tower known by locals as “Kontorqayku” 5 km NE of Huarán, <named-content xmlns:xlink="http://www.w3.org/1999/xlink" content-type="dwc:verbatimCoordinates" xlink:type="simple"><named-content content-type="geo-json" specific-use="{&#34;type&#34;:&#34;Point&#34;,&#34;coordinates&#34;:[-72.018611,-13.269167]}" id="NCID0EPWTO" xlink:type="simple">13°16'09"S, 072°01'07"W</named-content></named-content>, 4243 m, 16 May 2011, <italic>Sylvester 1278</italic> (CUZ!, Z!); Calca top of the prominent tower known by locals as “Kontorqayku” 5 km NE of Huarán, <named-content xmlns:xlink="http://www.w3.org/1999/xlink" content-type="dwc:verbatimCoordinates" xlink:type="simple"><named-content content-type="geo-json" specific-use="{&#34;type&#34;:&#34;Point&#34;,&#34;coordinates&#34;:[-72.021111,-13.269444]}" id="NCID0EZWTO" xlink:type="simple">13°16'10"S, 072°01'16"W</named-content></named-content>, 4261 m, 16 May 2011, <italic>Sylvester 1281</italic> (CUZ!, Z!); Calca, top of the prominent tower known by locals as “Kontorqayku” 5 km NE of Huarán, <named-content xmlns:xlink="http://www.w3.org/1999/xlink" content-type="dwc:verbatimCoordinates" xlink:type="simple"><named-content content-type="geo-json" specific-use="{&#34;type&#34;:&#34;Point&#34;,&#34;coordinates&#34;:[-72.021111,-13.268333]}" id="NCID0EDXTO" xlink:type="simple">13°16'06"S, 072°01'16"W</named-content></named-content>, 4405 m, 17 May 2011, <italic>Sylvester 1288</italic> (CUZ!, Z!); Calca, the SW facing slopes found to the immediate E of the prominent tower known by locals as “Kontorqayku” 5 km NE of Huarán, <named-content xmlns:xlink="http://www.w3.org/1999/xlink" content-type="dwc:verbatimCoordinates" xlink:type="simple"><named-content content-type="geo-json" specific-use="{&#34;type&#34;:&#34;Point&#34;,&#34;coordinates&#34;:[-72.017778,-13.270556]}" id="NCID0ENXTO" xlink:type="simple">13°16'14"S, 072°01'04"W</named-content></named-content>, 4258 m, 25 May 2011, <italic>Sylvester 1310</italic> (CUZ!, Z!); Calca, top of the prominent tower known by locals as “Kontorqayku” 5 km NE of Huarán, <named-content xmlns:xlink="http://www.w3.org/1999/xlink" content-type="dwc:verbatimCoordinates" xlink:type="simple"><named-content content-type="geo-json" specific-use="{&#34;type&#34;:&#34;Point&#34;,&#34;coordinates&#34;:[-72.021389,-13.268333]}" id="NCID0EXXTO" xlink:type="simple">13°16'06"S, 072°01'17"W</named-content></named-content>, 4403 m, 25 May 2011, <italic>Sylvester 1318</italic> (CUZ!, Z!); Calca, the grassy grazed land found to the immediate E of the prominent tower known by locals as “Kontorqayku” 5 km NE of Huarán, <named-content xmlns:xlink="http://www.w3.org/1999/xlink" content-type="dwc:verbatimCoordinates" xlink:type="simple"><named-content content-type="geo-json" specific-use="{&#34;type&#34;:&#34;Point&#34;,&#34;coordinates&#34;:[-72.018333,-13.269167]}" id="NCID0EBYTO" xlink:type="simple">13°16'09"S, 072°01'06"W</named-content></named-content>, 4247 m, 25 May 2011, <italic>Sylvester 1338</italic> (CUZ!, Z!); Calca, the grassy grazed land found to the immediate E of the prominent tower known by locals as “Kontorqayku” 5 km NE of Huarán, <named-content xmlns:xlink="http://www.w3.org/1999/xlink" content-type="dwc:verbatimCoordinates" xlink:type="simple"><named-content content-type="geo-json" specific-use="{&#34;type&#34;:&#34;Point&#34;,&#34;coordinates&#34;:[-72.017500,-13.268056]}" id="NCID0ELYTO" xlink:type="simple">13°16'05"S, 072°01'03"W</named-content></named-content>, 4297 m, 25 May 2011, <italic>Sylvester 1339</italic> (CUZ!, Z!); Calca, the grassy grazed land found to the immediate E of the prominent tower known by locals as “Kontorqayku” 5 km NE of Huarán, <named-content xmlns:xlink="http://www.w3.org/1999/xlink" content-type="dwc:verbatimCoordinates" xlink:type="simple"><named-content content-type="geo-json" specific-use="{&#34;type&#34;:&#34;Point&#34;,&#34;coordinates&#34;:[-72.017500,-13.268056]}" id="NCID0EVYTO" xlink:type="simple">13°16'05"S, 072°01'03"W</named-content></named-content>, 4297 m, 25 May 2011, <italic>Sylvester 1340</italic> (CUZ!, Z!); Calca, the SW facing slopes found to the immediate E of the prominent tower known by locals as “Kontorqayku” 5 km NE of Huarán, <named-content xmlns:xlink="http://www.w3.org/1999/xlink" content-type="dwc:verbatimCoordinates" xlink:type="simple"><named-content content-type="geo-json" specific-use="{&#34;type&#34;:&#34;Point&#34;,&#34;coordinates&#34;:[-72.017222,-13.267500]}" id="NCID0E6YTO" xlink:type="simple">13°16'03"S, 072°01'02"W</named-content></named-content>, 4310 m, 02 June 2011, <italic>Sylvester 1342</italic> (CUZ!, Z!); Calca, the SW facing slopes found to the immediate E of the prominent tower known by locals as “Kontorqayku” 5 km NE of Huarán, <named-content xmlns:xlink="http://www.w3.org/1999/xlink" content-type="dwc:verbatimCoordinates" xlink:type="simple"><named-content content-type="geo-json" specific-use="{&#34;type&#34;:&#34;Point&#34;,&#34;coordinates&#34;:[-72.017778,-13.267778]}" id="NCID0EJZTO" xlink:type="simple">13°16'04"S, 072°01'04"W</named-content></named-content>, 4295 m, 02 June 2011, <italic>Sylvester 1343</italic> (CUZ!, Z!); Calca, Surayoc, in the deep forested valley 2 km NE of the small settlement of Churo and 6 km NE of Huarán, <named-content xmlns:xlink="http://www.w3.org/1999/xlink" content-type="dwc:verbatimCoordinates" xlink:type="simple"><named-content content-type="geo-json" specific-use="{&#34;type&#34;:&#34;Point&#34;,&#34;coordinates&#34;:[-72.997222,-13.262222]}" id="NCID0ETZTO" xlink:type="simple">13°15'44"S, 072°59'50"W</named-content></named-content>, 4354 m, 17 July 2011, <italic>Sylvester 1351</italic> (CUZ!, Z!); <italic>1352</italic> (CUZ!, Z!); Surayoc, in the deep forested valley 2 km NE of the small settlement of Churo and 6 km NE of Huarán, <named-content xmlns:xlink="http://www.w3.org/1999/xlink" content-type="dwc:verbatimCoordinates" xlink:type="simple"><named-content content-type="geo-json" specific-use="{&#34;type&#34;:&#34;Point&#34;,&#34;coordinates&#34;:[-71.996944,-13.263056]}" id="NCID0E6ZTO" xlink:type="simple">13°15'47"S, 071°59'49"W</named-content></named-content>, 4071 m, 25 May 2011, <italic>Sylvester 1403</italic> (CUZ!, Z!); <italic>1406</italic> (CUZ!, Z!); Calca, the SW facing slopes found to the immediate E of the prominent tower known by locals as “Kontorqayku” 5 km NE of Huarán, <named-content xmlns:xlink="http://www.w3.org/1999/xlink" content-type="dwc:verbatimCoordinates" xlink:type="simple"><named-content content-type="geo-json" specific-use="{&#34;type&#34;:&#34;Point&#34;,&#34;coordinates&#34;:[-72.018333,-13.269167]}" id="NCID0EL1TO" xlink:type="simple">13°16'09"S, 072°01'06"W</named-content></named-content>, 4253 m, 25 May 2011, <italic>Sylvester 1684</italic> (CUZ!, Z!); Calca, top of the prominent tower known by locals as “Kontorqayku” 5 km NE of Huarán, <named-content xmlns:xlink="http://www.w3.org/1999/xlink" content-type="dwc:verbatimCoordinates" xlink:type="simple"><named-content content-type="geo-json" specific-use="{&#34;type&#34;:&#34;Point&#34;,&#34;coordinates&#34;:[-72.016667,-13.268056]}" id="NCID0EV1TO" xlink:type="simple">13°16'05"S, 072°01'00"W</named-content></named-content>, 4319 m, 07 June 2012, <italic>Sylvester 1686</italic>; <italic>1687</italic> (CUZ!, Z!); Calca along track from Huaran to Cancha Cancha, 3.5 km north of Huaran, <named-content xmlns:xlink="http://www.w3.org/1999/xlink" content-type="dwc:verbatimCoordinates" xlink:type="simple"><named-content content-type="geo-json" specific-use="{&#34;type&#34;:&#34;Point&#34;,&#34;coordinates&#34;:[-72.028889,-13.277222]}" id="NCID0EB2TO" xlink:type="simple">13°16'38"S, 072°01'44"W</named-content></named-content>, 3377 m, 22 June 2013, <italic>Sylvester 2236</italic> (Z!, LPB). Cusco, Sacsayhuaman, <named-content xmlns:xlink="http://www.w3.org/1999/xlink" content-type="dwc:verbatimCoordinates" xlink:type="simple"><named-content content-type="geo-json" specific-use="{&#34;type&#34;:&#34;Point&#34;,&#34;coordinates&#34;:[-71.978611,-13.509722]}" id="NCID0EL2TO" xlink:type="simple">13°30'35"S, 071°58'43"W</named-content></named-content>, 3391 m, 17 June 2015, <italic>Boza &amp; Urquiaga 3081</italic> (CUZ!, USM!, Z!); San Jerónimo, Hauccoto, Pachatusan, <named-content xmlns:xlink="http://www.w3.org/1999/xlink" content-type="dwc:verbatimCoordinates" xlink:type="simple"><named-content content-type="geo-json" specific-use="{&#34;type&#34;:&#34;Point&#34;,&#34;coordinates&#34;:[-71.810833,-13.517222]}" id="NCID0EV2TO" xlink:type="simple">13°31'02"S, 071°48'39"W</named-content></named-content>, 4400 m, 23 October 2004, <italic>Galiano 6980</italic> (AMAZ, CUZ!, F!, HUT, MO!, MOL, USM!). Espinar, Yauri, localidad Virginniyoc, 4100 m, 13 April 1987, <italic>Núñez 7889B</italic> (CUZ!). Urubamba, Chicón, <named-content xmlns:xlink="http://www.w3.org/1999/xlink" content-type="dwc:verbatimCoordinates" xlink:type="simple"><named-content content-type="geo-json" specific-use="{&#34;type&#34;:&#34;Point&#34;,&#34;coordinates&#34;:[-72.087778,-13.250278]}" id="NCID0EB3TO" xlink:type="simple">13°15'01"S, 072°05'16"W</named-content></named-content>, 3517 m, 01 April 2003, <italic>Arce s.n</italic> (CUZ!, USM!); Yanahuara, Mantanay, <named-content xmlns:xlink="http://www.w3.org/1999/xlink" content-type="dwc:verbatimCoordinates" xlink:type="simple"><named-content content-type="geo-json" specific-use="{&#34;type&#34;:&#34;Point&#34;,&#34;coordinates&#34;:[-72.162778,-13.214167]}" id="NCID0EL3TO" xlink:type="simple">13°12'51"S, 072°09'46"W</named-content></named-content>, 4078 m, 17 June 2015, <italic>Boza &amp; Urquiaga 3034</italic>; <italic>3090</italic>; <italic>3091</italic> (CUZ!, USM!, Z!); above Urubamba, Chicon Valley below Nevado Chaiñapuerto, <named-content xmlns:xlink="http://www.w3.org/1999/xlink" content-type="dwc:verbatimCoordinates" xlink:type="simple"><named-content content-type="geo-json" specific-use="{&#34;type&#34;:&#34;Point&#34;,&#34;coordinates&#34;:[-72.083333,-13.250000]}" id="NCID0EZ3TO" xlink:type="simple">13°15'S, 072°05'W</named-content></named-content>, 3370–3550 m, 22 March 1987, <italic>Brandbyge 456</italic> (AAU!); Urubamba, Mantanay, <named-content xmlns:xlink="http://www.w3.org/1999/xlink" content-type="dwc:verbatimCoordinates" xlink:type="simple"><named-content content-type="geo-json" specific-use="{&#34;type&#34;:&#34;Point&#34;,&#34;coordinates&#34;:[-72.155556,-13.200833]}" id="NCID0ED4TO" xlink:type="simple">13°12'03"S, 072°09'20"W</named-content></named-content>, 3350–3800 m, 07 September 2002, <italic>Farfán 281</italic> (CUZ!, F!, HUT, MO!, USM!); Urubamba, Pumahuanca, <named-content xmlns:xlink="http://www.w3.org/1999/xlink" content-type="dwc:verbatimCoordinates" xlink:type="simple"><named-content content-type="geo-json" specific-use="{&#34;type&#34;:&#34;Point&#34;,&#34;coordinates&#34;:[-72.098889,-13.210000]}" id="NCID0EN4TO" xlink:type="simple">13°12'36"S, 072°05'56"W</named-content></named-content>, 3300–3850 m, 09 September 2002, <italic>Farfán 341</italic> (AMAZ, CUZ!, F!, HUT, MO!, MOL, USM!); Huaran ca. Yanachoca, <named-content xmlns:xlink="http://www.w3.org/1999/xlink" content-type="dwc:verbatimCoordinates" xlink:type="simple"><named-content content-type="geo-json" specific-use="{&#34;type&#34;:&#34;Point&#34;,&#34;coordinates&#34;:[-72.050000,-13.350000]}" id="NCID0EX4TO" xlink:type="simple">13°21'S, 072°03'W</named-content></named-content>, 3000–4000 m, 26 January 1991, <italic>Núñez 12568</italic>; <italic>12655</italic> (CUZ!, MO!); Huayoccari to Yanacocha, Urubamba, NW from Cusco, <named-content xmlns:xlink="http://www.w3.org/1999/xlink" content-type="dwc:verbatimCoordinates" xlink:type="simple"><named-content content-type="geo-json" specific-use="{&#34;type&#34;:&#34;Point&#34;,&#34;coordinates&#34;:[-72.066667,-13.266667]}" id="NCID0ED5TO" xlink:type="simple">13°16'S, 072°04'W</named-content></named-content>, 14 February 1987, <italic>Núñez 6999</italic>; <italic>7066</italic> (MO!); desde Huayocri hasta Yanacocha, cerca a Huayllabamba, <named-content xmlns:xlink="http://www.w3.org/1999/xlink" content-type="dwc:verbatimCoordinates" xlink:type="simple"><named-content content-type="geo-json" specific-use="{&#34;type&#34;:&#34;Point&#34;,&#34;coordinates&#34;:[-72.050000,-13.350000]}" id="NCID0EP5TO" xlink:type="simple">13°21'S, 072°03'W</named-content></named-content>, 3000–3890 m, 25 June 1988, <italic>Núñez 9222</italic> (CUZ!, MO!); Pumahuanca, bosque de Queñaquenco-Cuyo, 4100 m, 16 June 2004, <italic>Palomino 4809</italic> (QCA!); Urubamba, 1.5 km 100 NE up the valley from the Munaycha college, 5 km North upvalley from Urubamba, <named-content xmlns:xlink="http://www.w3.org/1999/xlink" content-type="dwc:verbatimCoordinates" xlink:type="simple"><named-content content-type="geo-json" specific-use="{&#34;type&#34;:&#34;Point&#34;,&#34;coordinates&#34;:[-72.079444,-13.244167]}" id="NCID0E25TO" xlink:type="simple">13°14'39"S, 072°04'46"W</named-content></named-content>, 3865 m, 25 May 2011, <italic>Sylvester 1349</italic>; <italic>1350</italic> (CUZ!, Z!); Huayllabamba, grazed slope situated on the N side of Laguna Qellococha 500 m further N passing through the <italic><tp:taxon-name><tp:taxon-name-part taxon-name-part-type="genus" reg="Polylepis">Polylepis</tp:taxon-name-part></tp:taxon-name></italic> forest 5 km N of Huayocari Village, <named-content xmlns:xlink="http://www.w3.org/1999/xlink" content-type="dwc:verbatimCoordinates" xlink:type="simple"><named-content content-type="geo-json" specific-use="{&#34;type&#34;:&#34;Point&#34;,&#34;coordinates&#34;:[-72.050000,-13.278333]}" id="NCID0EO6TO" xlink:type="simple">13°16'42"S, 072°03'00"W</named-content></named-content>, 4168 m, 28 February 2011, <italic>Sylvester 604</italic>; <italic>637</italic>; <italic>643</italic>; <italic>644</italic> (CUZ!, Z!); Huayllabamba, grazed slope situated on the N side of Laguna Qellococha 500 m further N passing through the <italic><tp:taxon-name><tp:taxon-name-part taxon-name-part-type="genus" reg="Polylepis">Polylepis</tp:taxon-name-part></tp:taxon-name></italic> forest 5 km N of Huayocari Village, <named-content xmlns:xlink="http://www.w3.org/1999/xlink" content-type="dwc:verbatimCoordinates" xlink:type="simple"><named-content content-type="geo-json" specific-use="{&#34;type&#34;:&#34;Point&#34;,&#34;coordinates&#34;:[-72.048889,-13.278611]}" id="NCID0EFAUO" xlink:type="simple">13°16'43"S, 072°02'56"W</named-content></named-content>, 4182 m, 11 March 2011, <italic>Sylvester 700</italic>; <italic>725</italic> (CUZ!, Z!); Huayllabamba, grazed slope situated on the N side of Laguna Qellococha 500 m further N passing through tha <italic><tp:taxon-name><tp:taxon-name-part taxon-name-part-type="genus" reg="Polylepis">Polylepis</tp:taxon-name-part></tp:taxon-name></italic> forest 5 km N of Huayocari Village, <named-content xmlns:xlink="http://www.w3.org/1999/xlink" content-type="dwc:verbatimCoordinates" xlink:type="simple"><named-content content-type="geo-json" specific-use="{&#34;type&#34;:&#34;Point&#34;,&#34;coordinates&#34;:[-72.050000,-13.278611]}" id="NCID0EYAUO" xlink:type="simple">13°16'43"S, 072°03'00"W</named-content></named-content>, 4162 m, 12 March 2011, <italic>Sylvester 732</italic> (CUZ!, Z!); Huayllabamba, grazed slope situated on the N side of Laguna Qellococha 500 m further N passing through tha <italic><tp:taxon-name><tp:taxon-name-part taxon-name-part-type="genus" reg="Polylepis">Polylepis</tp:taxon-name-part></tp:taxon-name></italic> forest 5 km N of Huayocari Village, <named-content xmlns:xlink="http://www.w3.org/1999/xlink" content-type="dwc:verbatimCoordinates" xlink:type="simple"><named-content content-type="geo-json" specific-use="{&#34;type&#34;:&#34;Point&#34;,&#34;coordinates&#34;:[-72.050833,-13.276667]}" id="NCID0EJBUO" xlink:type="simple">13°16'36"S, 072°03'03"W</named-content></named-content>, 4199 m, 13 March 2011, <italic>Sylvester 755</italic> (CUZ!, Z!); Huayllabamba, grazed slope situated on the N side of Laguna Qellococha 500 m further N passing through tha <italic><tp:taxon-name><tp:taxon-name-part taxon-name-part-type="genus" reg="Polylepis">Polylepis</tp:taxon-name-part></tp:taxon-name></italic> forest 5 km N of Huayocari Village, <named-content xmlns:xlink="http://www.w3.org/1999/xlink" content-type="dwc:verbatimCoordinates" xlink:type="simple"><named-content content-type="geo-json" specific-use="{&#34;type&#34;:&#34;Point&#34;,&#34;coordinates&#34;:[-72.051944,-13.278333]}" id="NCID0E1BUO" xlink:type="simple">13°16'42"S, 072°03'07"W</named-content></named-content>, 4163 m, 13 March 2011, <italic>Sylvester 764</italic> (CUZ!, Z!); Huayllabamba, grazed slope situated on the N side of Laguna Qellococha 500 m further N passing through tha <italic><tp:taxon-name><tp:taxon-name-part taxon-name-part-type="genus" reg="Polylepis">Polylepis</tp:taxon-name-part></tp:taxon-name></italic> forest 5 km N of Huayocari Village, <named-content xmlns:xlink="http://www.w3.org/1999/xlink" content-type="dwc:verbatimCoordinates" xlink:type="simple"><named-content content-type="geo-json" specific-use="{&#34;type&#34;:&#34;Point&#34;,&#34;coordinates&#34;:[-72.051944,-13.278333]}" id="NCID0ELCUO" xlink:type="simple">13°16'42"S, 072°03'07"W</named-content></named-content>, 4229 m, 14 March 2011, <italic>Sylvester 765</italic>; <italic>773</italic> (CUZ!, Z!); Huayllabamba, grazed slope situated on the N side of Laguna Qellococha 500 m further N passing through tha <italic><tp:taxon-name><tp:taxon-name-part taxon-name-part-type="genus" reg="Polylepis">Polylepis</tp:taxon-name-part></tp:taxon-name></italic> forest 5 km N of Huayocari Village, <named-content xmlns:xlink="http://www.w3.org/1999/xlink" content-type="dwc:verbatimCoordinates" xlink:type="simple"><named-content content-type="geo-json" specific-use="{&#34;type&#34;:&#34;Point&#34;,&#34;coordinates&#34;:[-72.051944,-13.278333]}" id="NCID0E5CUO" xlink:type="simple">13°16'42"S, 072°03'07"W</named-content></named-content>, 4215 m, 14 March 2011, <italic>Sylvester 781</italic> (Z!); Huayllabamba, grazed land situated on the S side of Laguna Qellococha 5 km N of Huayocari Village 55 m S of Laguna Qellococha, <named-content xmlns:xlink="http://www.w3.org/1999/xlink" content-type="dwc:verbatimCoordinates" xlink:type="simple"><named-content content-type="geo-json" specific-use="{&#34;type&#34;:&#34;Point&#34;,&#34;coordinates&#34;:[-72.050278,-13.278333]}" id="NCID0EIDUO" xlink:type="simple">13°16'42"S, 072°03'01"W</named-content></named-content>, 4151 m, 15 March 2011, <italic>Sylvester 789</italic> (Z!); <italic>796</italic> (Z!); Huayllabamba, Yanacocha, <named-content xmlns:xlink="http://www.w3.org/1999/xlink" content-type="dwc:verbatimCoordinates" xlink:type="simple"><named-content content-type="geo-json" specific-use="{&#34;type&#34;:&#34;Point&#34;,&#34;coordinates&#34;:[-72.051667,-13.286667]}" id="NCID0EUDUO" xlink:type="simple">13°17'12"S, 072°03'06"W</named-content></named-content>, 3760 m, 07 June 2006, <italic>Toivonen 43</italic>; <italic>44</italic>; <italic>45</italic> (CUZ!); Huayllabamba, Yanacocha, <named-content xmlns:xlink="http://www.w3.org/1999/xlink" content-type="dwc:verbatimCoordinates" xlink:type="simple"><named-content content-type="geo-json" specific-use="{&#34;type&#34;:&#34;Point&#34;,&#34;coordinates&#34;:[-72.985000,-13.280278]}" id="NCID0ECEUO" xlink:type="simple">13°16'49"S, 072°59'06"W</named-content></named-content>, 3960 m, 07 June 2006, <italic>Toivonen 47</italic>; <italic>48</italic> (CUZ!); Mantanay, <named-content xmlns:xlink="http://www.w3.org/1999/xlink" content-type="dwc:verbatimCoordinates" xlink:type="simple"><named-content content-type="geo-json" specific-use="{&#34;type&#34;:&#34;Point&#34;,&#34;coordinates&#34;:[-72.158889,-13.201944]}" id="NCID0EOEUO" xlink:type="simple">13°12'07"S, 072°09'32"W</named-content></named-content>, 4100 m, 19 July 2007, <italic>Toivonen 5; 6; 7; 8</italic> (CUZ!); Huayllabamba, Yanacocha, <named-content xmlns:xlink="http://www.w3.org/1999/xlink" content-type="dwc:verbatimCoordinates" xlink:type="simple"><named-content content-type="geo-json" specific-use="{&#34;type&#34;:&#34;Point&#34;,&#34;coordinates&#34;:[-72.050000,-13.281944]}" id="NCID0EYEUO" xlink:type="simple">13°16'55"S, 072°03'00"W</named-content></named-content>, 3950 m, 16 June 2006, <italic>Toivonen 50</italic>; <italic>51</italic> (CUZ!); Huayllabamba, Qelloqocha, <named-content xmlns:xlink="http://www.w3.org/1999/xlink" content-type="dwc:verbatimCoordinates" xlink:type="simple"><named-content content-type="geo-json" specific-use="{&#34;type&#34;:&#34;Point&#34;,&#34;coordinates&#34;:[-72.051944,-13.281111]}" id="NCID0EEFUO" xlink:type="simple">13°16'52"S, 072°03'07"W</named-content></named-content>, 4180 m, 31 August 2006, <italic>Toivonen 53</italic>; <italic>54</italic>; <italic>55</italic>; <italic>56</italic> (CUZ!); Urubamba, Pumahuanca, <named-content xmlns:xlink="http://www.w3.org/1999/xlink" content-type="dwc:verbatimCoordinates" xlink:type="simple"><named-content content-type="geo-json" specific-use="{&#34;type&#34;:&#34;Point&#34;,&#34;coordinates&#34;:[-72.098056,-13.208333]}" id="NCID0EUFUO" xlink:type="simple">13°12'30"S, 072°05'53"W</named-content></named-content>, 4150 m, 13 June 2006, <italic>Toivonen 59</italic> (CUZ!); Urubamba, Pumahuanca, <named-content xmlns:xlink="http://www.w3.org/1999/xlink" content-type="dwc:verbatimCoordinates" xlink:type="simple"><named-content content-type="geo-json" specific-use="{&#34;type&#34;:&#34;Point&#34;,&#34;coordinates&#34;:[-72.097500,-13.211944]}" id="NCID0E5FUO" xlink:type="simple">13°12'43"S, 072°05'51"W</named-content></named-content>, 4140 m, 25 May 2006, <italic>Toivonen 61</italic> (CUZ!). Huayllabamba, entre quebrada de Huayaccari y las lagunas de Yanacocha y Kellococha parte alta y media, <named-content xmlns:xlink="http://www.w3.org/1999/xlink" content-type="dwc:verbatimCoordinates" xlink:type="simple"><named-content content-type="geo-json" specific-use="{&#34;type&#34;:&#34;Point&#34;,&#34;coordinates&#34;:[-72.065278,-13.354167]}" id="NCID0EIGUO" xlink:type="simple">13°21'15"S, 072°03'55"W</named-content></named-content>, 3400–4200 m, 17–18 May 1989, <italic>Tupayachi 1044</italic> (MO!); entre la quebrada de Huayoccari y las lagunas de Yanacocha y Kellococha, hacia las laderas Sureste de las lagunas, <named-content xmlns:xlink="http://www.w3.org/1999/xlink" content-type="dwc:verbatimCoordinates" xlink:type="simple"><named-content content-type="geo-json" specific-use="{&#34;type&#34;:&#34;Point&#34;,&#34;coordinates&#34;:[-72.033333,-13.316667]}" id="NCID0ESGUO" xlink:type="simple">13°19'00"S, 072°02'00"W</named-content></named-content>, 2900–3600 m, 19–23 June 1989, <italic>Tupayachi 1092</italic> (GH!, MO!); Huayllabamba, entre Huayoccari y las lagunas de Yanacocha y Kellococha, <named-content xmlns:xlink="http://www.w3.org/1999/xlink" content-type="dwc:verbatimCoordinates" xlink:type="simple"><named-content content-type="geo-json" specific-use="{&#34;type&#34;:&#34;Point&#34;,&#34;coordinates&#34;:[-72.266667,-13.216667]}" id="NCID0E3GUO" xlink:type="simple">13°13'S, 072°16'W</named-content></named-content>, 2900–4600 m, 17–18 July 1989, <italic>Tupayachi 1130</italic> (MO!); <italic>1138</italic> (MO!); Huayllabamba, Lagunas Yanachocha y Quellococha hacia San Juan, NE de Cusco, <named-content xmlns:xlink="http://www.w3.org/1999/xlink" content-type="dwc:verbatimCoordinates" xlink:type="simple"><named-content content-type="geo-json" specific-use="{&#34;type&#34;:&#34;Point&#34;,&#34;coordinates&#34;:[-72.066667,-13.266667]}" id="NCID0EIHUO" xlink:type="simple">13°16'S, 072°04'W</named-content></named-content>, 2900–4600 m, 19 August 1989, <italic>Tupayachi 1212A</italic> (MO!); <italic>1213</italic> (MO!); Huayllabamba, Huayaccari-Yanaccocha; camino a Yanaccocha, <named-content xmlns:xlink="http://www.w3.org/1999/xlink" content-type="dwc:verbatimCoordinates" xlink:type="simple"><named-content content-type="geo-json" specific-use="{&#34;type&#34;:&#34;Point&#34;,&#34;coordinates&#34;:[-72.050000,-13.350000]}" id="NCID0EUHUO" xlink:type="simple">13°21'S, 072°03'W</named-content></named-content>, 3000–4200 m, 03 March 1986, <italic>Tupayachi 137</italic> (CUZ!, MO!); Huayllabamba. Laguna Yanaccocha y Kello ccocha, <named-content xmlns:xlink="http://www.w3.org/1999/xlink" content-type="dwc:verbatimCoordinates" xlink:type="simple"><named-content content-type="geo-json" specific-use="{&#34;type&#34;:&#34;Point&#34;,&#34;coordinates&#34;:[-72.065278,-13.354167]}" id="NCID0E5HUO" xlink:type="simple">13°21'15"S, 072°03'55"W</named-content></named-content>, 3800–4200 m, 07 January 1989, <italic>Tupayachi 854</italic> (MO!); Huayllabamba, entre la quebrada Huayoccari, Lagunas de Yanacocha y Kellococha, <named-content xmlns:xlink="http://www.w3.org/1999/xlink" content-type="dwc:verbatimCoordinates" xlink:type="simple"><named-content content-type="geo-json" specific-use="{&#34;type&#34;:&#34;Point&#34;,&#34;coordinates&#34;:[-72.065278,-13.354167]}" id="NCID0EIIUO" xlink:type="simple">13°21'15"S, 072°03'55"W</named-content></named-content>, 2900–3860 m, 12 February 1989, <italic>Tupayachi 896</italic> (MO!); Urubamba, Pumahuanca, <named-content xmlns:xlink="http://www.w3.org/1999/xlink" content-type="dwc:verbatimCoordinates" xlink:type="simple"><named-content content-type="geo-json" specific-use="{&#34;type&#34;:&#34;Point&#34;,&#34;coordinates&#34;:[-72.113889,-13.243056]}" id="NCID0ESIUO" xlink:type="simple">13°14'35"S, 072°06'50"W</named-content></named-content>, 3543 m, 20 February 2006, <italic>Valenzuela 6154</italic> (AMAZ, CUZ!, HUT, MO!, USM!); Pumahuanca, 3450–3850 m, 25 October 1952, <italic>Vargas 10799</italic> (CUZ!); Quebrada Chicon, 3000 m, 14 August 1974, <italic>Vargas 22604</italic> (CUZ!); Sutocc to Pacchacc, 3500–3650 m, 15 November 1962, <italic>Vargas 7855</italic> (CUZ!); Yanahuara, 3600 m, 16 March 1950, <italic>Vargas 9315</italic> (CUZ!). <bold>Junín</bold>: Jauja, Llocllapampa, 3350 m, <italic><tp:taxon-name><tp:taxon-name-part taxon-name-part-type="order">Rosales</tp:taxon-name-part></tp:taxon-name> 4</italic> (USM!). Lago Chinchay Cocha Junin, Ondores, <named-content xmlns:xlink="http://www.w3.org/1999/xlink" content-type="dwc:verbatimCoordinates" xlink:type="simple"><named-content content-type="geo-json" specific-use="{&#34;type&#34;:&#34;Point&#34;,&#34;coordinates&#34;:[-76.133333,-11.066667]}" id="NCID0ENJUO" xlink:type="simple">11°04'S, 076°08'W</named-content></named-content>, 4000 m, 05 February 1987, <italic>Boertmann 17a</italic> (AAU!). Llocllapampa, Parco entre Jauja y Oroya, 3200–3300 m, 24 November 1947, <italic>Ferreyra 2833</italic> (MO!, USM!). Tarma, Ayabamba, 27 April 1905, <italic>Soukup 2536</italic> (F!). <bold>Lima</bold>: Huarochiri, Vista Alegre, Río Blanco, 3923 m, 21 February 1990, <italic>Arce 205</italic> (MO!); 3400 m, 03 June 1940, <italic>Asplund 11343</italic> (US!); 3700 m, 04 June 1940, <italic>Asplund 11374</italic> (US!). San Mateo, Río Blanco; open hillside, 3000–3500 m, 15–17 April 1929, <italic>Killip 21745</italic> (A!, F!, US!).</p></tp:treatment-sec><tp:treatment-sec><!--Section generated to contain objects referenced in tp:taxon-treatment.--><fig id="F92" position="float" orientation="portrait"><object-id xmlns:xlink="http://www.w3.org/1999/xlink" content-type="doi" xlink:type="simple">10.3897/phytokeys.203.83529.figure92</object-id><object-id xmlns:xlink="http://www.w3.org/1999/xlink" content-type="arpha" xlink:type="simple">93FC8B7B-761D-5423-A464-65CC0605BD65</object-id><label>Figure 92.</label><caption><p>Geographical distribution of the species of subsection <tp:taxon-name><tp:taxon-name-part taxon-name-part-type="genus" reg="Polylepis"/><tp:taxon-name-part taxon-name-part-type="section" reg="Racemosae"/><tp:taxon-name-part taxon-name-part-type="subsection" reg="Racemosae">Racemosae</tp:taxon-name-part></tp:taxon-name>.</p></caption><graphic xmlns:xlink="http://www.w3.org/1999/xlink" xlink:href="phytokeys-203-001_article-83529__-g092.jpg" position="float" orientation="portrait" xlink:type="simple" id="oo_721409.jpg"><uri content-type="original_file" xlink:type="simple">https://binary.pensoft.net/fig/721409</uri></graphic></fig></tp:treatment-sec><ref-list><ref id="B171"><mixed-citation xmlns:xlink="http://www.w3.org/1999/xlink" xlink:type="simple"><person-group><name name-style="western"><surname>Kessler</surname><given-names>M</given-names></name><name name-style="western"><surname>Toivonen</surname><given-names>JM</given-names></name><name name-style="western"><surname>Sylvester</surname><given-names>SP</given-names></name><name name-style="western"><surname>Kluge</surname><given-names>J</given-names></name><name name-style="western"><surname>Hertel</surname><given-names>D</given-names></name></person-group> (<year>2014</year>) Elevational patterns of <italic><tp:taxon-name><tp:taxon-name-part taxon-name-part-type="genus">Polylepis</tp:taxon-name-part></tp:taxon-name></italic> tree height (<tp:taxon-name><tp:taxon-name-part taxon-name-part-type="family">Rosaceae</tp:taxon-name-part></tp:taxon-name>) in the high Andes of Peru: Role of human impact and climatic conditions. Frontiers in Plant Science 5(May): e194. [12 pp] <ext-link xlink:type="simple" ext-link-type="doi" xlink:href="10.3389/fpls.2014.00194">https://doi.org/10.3389/fpls.2014.00194</ext-link></mixed-citation></ref><ref id="B15"><mixed-citation xmlns:xlink="http://www.w3.org/1999/xlink" xlink:type="simple"><person-group><name name-style="western"><surname>Arroyo</surname><given-names>SJ</given-names></name></person-group> (<year>2015</year>) Morfología y Fisiología de tres especies de <italic><tp:taxon-name><tp:taxon-name-part taxon-name-part-type="genus">Polylepis</tp:taxon-name-part></tp:taxon-name></italic>: <italic><tp:taxon-name><tp:taxon-name-part taxon-name-part-type="genus">Polylepis</tp:taxon-name-part><tp:taxon-name-part taxon-name-part-type="species">microphylla</tp:taxon-name-part></tp:taxon-name></italic> (Wedd.) Bitter, <italic><tp:taxon-name><tp:taxon-name-part taxon-name-part-type="genus">P.</tp:taxon-name-part><tp:taxon-name-part taxon-name-part-type="species">racemosa</tp:taxon-name-part></tp:taxon-name></italic> Ruiza &amp; Pav. y <italic><tp:taxon-name><tp:taxon-name-part taxon-name-part-type="genus">P.</tp:taxon-name-part><tp:taxon-name-part taxon-name-part-type="species">subsericans</tp:taxon-name-part></tp:taxon-name></italic> J.F. Macbr. (<tp:taxon-name><tp:taxon-name-part taxon-name-part-type="family">Rosaceae</tp:taxon-name-part></tp:taxon-name>) en tres niveles Altitudinales, en Yanacocha, Urubamba – Cusco (Mgt.Thesis) Escuela de Postgrado maestría en Ciencias Mención Ecología y Recursos Naturales. Universidad Nacional de San Antonio Abad del Cusco.</mixed-citation></ref><ref id="B300"><mixed-citation xmlns:xlink="http://www.w3.org/1999/xlink" xlink:type="simple"><person-group><name name-style="western"><surname>Servat</surname><given-names>GP</given-names></name><name name-style="western"><surname>Mendoza</surname><given-names>W</given-names></name><name name-style="western"><surname>Ochoa</surname><given-names>JA</given-names></name></person-group> (<year>2002</year>) <article-title>Flora y fauna de cuatro bosques de <italic><tp:taxon-name><tp:taxon-name-part taxon-name-part-type="genus">Polylepis</tp:taxon-name-part></tp:taxon-name></italic> (<tp:taxon-name><tp:taxon-name-part taxon-name-part-type="family">Rosaceae</tp:taxon-name-part></tp:taxon-name>) en la Cordillera del Vilcanota (Cusco, Peru).</article-title><source>Ecología Aplicada</source><volume>1</volume>(<issue>1</issue>): <fpage>25</fpage>–<lpage>35</lpage>. <ext-link xlink:type="simple" ext-link-type="doi" xlink:href="10.21704/rea.v1i1-2.226">https://doi.org/10.21704/rea.v1i1-2.226</ext-link></mixed-citation></ref><ref id="B100"><mixed-citation xmlns:xlink="http://www.w3.org/1999/xlink" xlink:type="simple"><person-group><name name-style="western"><surname>Fjeldså</surname><given-names>J</given-names></name><name name-style="western"><surname>Lambin</surname><given-names>E</given-names></name><name name-style="western"><surname>Mertens</surname><given-names>B</given-names></name></person-group> (<year>1999</year>) <article-title>Correlation between endemism and local ecoclimatic stability documented by comparing Andean bird disrributions and remotely sensed land surface data.</article-title><source>Ecography</source><volume>22</volume>(<issue>1</issue>): <fpage>67</fpage>–<lpage>78</lpage>. <ext-link xlink:type="simple" ext-link-type="doi" xlink:href="10.1111/j.1600-0587.1999.tb00455.x">https://doi.org/10.1111/j.1600-0587.1999.tb00455.x</ext-link></mixed-citation></ref><ref id="B94"><mixed-citation xmlns:xlink="http://www.w3.org/1999/xlink" xlink:type="simple"><person-group><name name-style="western"><surname>Fjeldså</surname><given-names>J</given-names></name></person-group> (<year>2002a</year>) <article-title>Key areas for conserving the avifauna of <italic><tp:taxon-name><tp:taxon-name-part taxon-name-part-type="genus">Polylepis</tp:taxon-name-part></tp:taxon-name></italic> forests.</article-title><source>Ecotropica (Bonn)</source><volume>8</volume>: <fpage>125</fpage>–<lpage>131</lpage>.</mixed-citation></ref><ref id="B306"><mixed-citation xmlns:xlink="http://www.w3.org/1999/xlink" xlink:type="simple"><person-group><name name-style="western"><surname>Simpson</surname><given-names>BB</given-names></name></person-group> (<year>1979</year>) <article-title>A revision of the genus <italic><tp:taxon-name><tp:taxon-name-part taxon-name-part-type="genus">Polylepis</tp:taxon-name-part></tp:taxon-name></italic> (<tp:taxon-name><tp:taxon-name-part taxon-name-part-type="family">Rosaceae</tp:taxon-name-part></tp:taxon-name>: Sanguisorbeae).</article-title><source>Smithsonian Contributions to Botany</source><volume>43</volume>(<issue>43</issue>): <fpage>1</fpage>–<lpage>62</lpage>. <ext-link xlink:type="simple" ext-link-type="doi" xlink:href="10.5479/si.0081024X.43.1">https://doi.org/10.5479/si.0081024X.43.1</ext-link></mixed-citation></ref><ref id="B184"><mixed-citation xmlns:xlink="http://www.w3.org/1999/xlink" xlink:type="simple"><person-group><name name-style="western"><surname>Lloyd</surname><given-names>H</given-names></name></person-group> (<year>2008a</year>) <article-title>Abundance and patterns of rarity of <tp:taxon-name><tp:taxon-name-part taxon-name-part-type="genus">Polylepis</tp:taxon-name-part></tp:taxon-name> birds in the Cordillera Vilcanota, southern Perú: Implications for habitat management strategies.</article-title><source>Bird Conservation International</source><volume>18</volume>(<issue>2</issue>): <fpage>164</fpage>–<lpage>180</lpage>. <ext-link xlink:type="simple" ext-link-type="doi" xlink:href="10.1017/S0959270908000166">https://doi.org/10.1017/S0959270908000166</ext-link></mixed-citation></ref><ref id="B185"><mixed-citation xmlns:xlink="http://www.w3.org/1999/xlink" xlink:type="simple"><person-group><name name-style="western"><surname>Lloyd</surname><given-names>H</given-names></name></person-group> (<year>2008b</year>) <article-title>Foraging ecology of High Andean insectivorous birds in remnant <tp:taxon-name><tp:taxon-name-part taxon-name-part-type="genus">Polylepis</tp:taxon-name-part></tp:taxon-name> forest patches.</article-title><source>The Wilson Journal of Ornithology</source><volume>120</volume>(<issue>3</issue>): <fpage>531</fpage>–<lpage>544</lpage>. <ext-link xlink:type="simple" ext-link-type="doi" xlink:href="10.1676/07-059.1">https://doi.org/10.1676/07-059.1</ext-link></mixed-citation></ref><ref id="B186"><mixed-citation xmlns:xlink="http://www.w3.org/1999/xlink" xlink:type="simple"><person-group><name name-style="western"><surname>Lloyd</surname><given-names>H</given-names></name><name name-style="western"><surname>Marsden</surname><given-names>SJ</given-names></name></person-group> (<year>2008</year>) <article-title>Bird community variation across <italic><tp:taxon-name><tp:taxon-name-part taxon-name-part-type="genus">Polylepis</tp:taxon-name-part></tp:taxon-name></italic> woodland fragments and matrix habitats: Implications for biodiversity conservation within a high Andean landscape.</article-title><source>Biodiversity and Conservation</source><volume>17</volume>(<issue>11</issue>): <fpage>2645</fpage>–<lpage>2660</lpage>. <ext-link xlink:type="simple" ext-link-type="doi" xlink:href="10.1007/s10531-008-9343-2">https://doi.org/10.1007/s10531-008-9343-2</ext-link></mixed-citation></ref><ref id="B204"><mixed-citation xmlns:xlink="http://www.w3.org/1999/xlink" xlink:type="simple"><person-group><name name-style="western"><surname>Mendoza</surname><given-names>W</given-names></name><name name-style="western"><surname>Cano</surname><given-names>A</given-names></name></person-group> (<year>2012</year>) El género <italic><tp:taxon-name><tp:taxon-name-part taxon-name-part-type="genus">Polylepis</tp:taxon-name-part></tp:taxon-name></italic> en el Perú Taxonomía, Morfología y Distribución. Editorial Académica Española, Saarbrücken.</mixed-citation></ref></ref-list></tp:taxon-treatment>
