# Supplementary material for: ﻿A monograph of the genus Polylepis (Rosaceae)
Source: PhytoKeys. 2022 Aug 1;203:1–274. doi: 10.3897/phytokeys.203.83529 (PMC9849045; doi:10.3897/phytokeys.203.83529)
Supplement: XML Treatment for Polylepis triacontandra [file phytokeys.203.83529-treatment45.xml]

<!DOCTYPE tp:taxon-treatment
  PUBLIC "-//TaxonX//DTD Taxonomic Treatment Publishing DTD v0 20100105//EN" "tax-treatment-NSO.dtd">
<tp:taxon-treatment xmlns:tp="http://www.plazi.org/taxpub"><tp:treatment-meta><kwd-group><label>Taxon classification</label><kwd>
              <named-content content-type="kingdom">Plantae</named-content>
            </kwd><kwd>
              <named-content content-type="order">Rosales</named-content>
            </kwd><kwd>
              <named-content content-type="family">Rosaceae</named-content>
            </kwd></kwd-group><mixed-citation publication-type="journal"><person-group><name><surname>Boza Espinoza</surname><given-names>Tatiana Erika</given-names></name><name><surname>Kessler</surname><given-names>Michael</given-names></name></person-group><article-title>﻿A monograph of the genus <italic><tp:taxon-name><tp:taxon-name-part taxon-name-part-type="genus" reg="Polylepis">Polylepis</tp:taxon-name-part></tp:taxon-name></italic> (<tp:taxon-name><tp:taxon-name-part taxon-name-part-type="family">Rosaceae</tp:taxon-name-part></tp:taxon-name>)</article-title><source>PhytoKeys</source><day>01</day><month>08</month><year>2022</year><volume>203</volume><fpage>1</fpage><lpage>274</lpage><pub-id pub-id-type="doi">10.3897/phytokeys.203.83529</pub-id></mixed-citation></tp:treatment-meta><tp:nomenclature><label>﻿34.</label><tp:taxon-name>
            <object-id xmlns:xlink="http://www.w3.org/1999/xlink" content-type="arpha" xlink:type="simple">B1CFF346-37F1-5C5B-8BF9-7B1C696B23A7</object-id>
            <tp:taxon-name-part taxon-name-part-type="genus" reg="Polylepis">Polylepis</tp:taxon-name-part>
            <tp:taxon-name-part taxon-name-part-type="species" reg="triacontandra">triacontandra</tp:taxon-name-part>
          </tp:taxon-name><tp:taxon-authority>Bitter, Bot. Jahrb. Syst. 45: 630. 1911.</tp:taxon-authority><xref ref-type="fig" rid="F90">Figs 90</xref><xref ref-type="fig" rid="F91">, 91</xref><tp:nomenclature-citation-list><tp:nomenclature-citation><tp:taxon-name>
                <tp:taxon-name-part taxon-name-part-type="genus" reg="Polylepis">Polylepis</tp:taxon-name-part>
                <tp:taxon-name-part taxon-name-part-type="species" reg="racemosa">racemosa</tp:taxon-name-part>
                <tp:taxon-name-part taxon-name-part-type="authority">Ruiz &amp; Pav.</tp:taxon-name-part>
                <tp:taxon-name-part taxon-name-part-type="infraspecific-rank">subsp.</tp:taxon-name-part>
                <tp:taxon-name-part taxon-name-part-type="subspecies" reg="triacontandra">triacontandra</tp:taxon-name-part>
              </tp:taxon-name><comment>(Bitter) M. Kessler, Candollea 50: 144. 1995. Type: based on <tp:taxon-name><tp:taxon-name-part taxon-name-part-type="genus" reg="Polylepis">Polylepis</tp:taxon-name-part><tp:taxon-name-part taxon-name-part-type="species" reg="triacontandra">triacontandra</tp:taxon-name-part></tp:taxon-name> Bitter.</comment></tp:nomenclature-citation><tp:nomenclature-citation><tp:taxon-name>
                <tp:taxon-name-part taxon-name-part-type="genus" reg="Polylepis">Polylepis</tp:taxon-name-part>
                <tp:taxon-name-part taxon-name-part-type="species" reg="subquinquefolia">subquinquefolia</tp:taxon-name-part>
              </tp:taxon-name><comment>Bitter, Bot. Jahrb. Syst. 45: 636. 1911. Type. Peru. Puno: Sandia above Cuyoenyo, 3600 m, <italic>Weberbaueri 931</italic> (holotype: B destroyed, photos at F!, GH!, MO!, NY!, US!).</comment></tp:nomenclature-citation></tp:nomenclature-citation-list></tp:nomenclature><tp:treatment-sec sec-type="material" id="SECID0EANUO"><title>Type.</title><p>Bolivia. La Paz: Larecaja near Sorata, Cochipata, 3300 m, 9 Oct 1818, <italic>Mandon 674</italic> (lectotype designated by <xref ref-type="bibr" rid="B306">Simpson 1979</xref>, pg. 42: G!; isolectotypes: BM!, F! GH!, GOET!, K!, NY!, P!, S!, US!).</p><fig id="F90" position="float" orientation="portrait"><object-id xmlns:xlink="http://www.w3.org/1999/xlink" content-type="doi" xlink:type="simple">10.3897/phytokeys.203.83529.figure90</object-id><object-id xmlns:xlink="http://www.w3.org/1999/xlink" content-type="arpha" xlink:type="simple">93CC0263-E58A-5365-8B04-B3AB03A7A255</object-id><label>Figure 90.</label><caption><p><italic><tp:taxon-name><tp:taxon-name-part taxon-name-part-type="genus" reg="Polylepis">Polylepis</tp:taxon-name-part><tp:taxon-name-part taxon-name-part-type="species" reg="triacontandra">triacontandra</tp:taxon-name-part></tp:taxon-name></italic> Bitter <bold>A</bold> Upper leaflet surface <bold>B</bold> lower leaflet surface <bold>C</bold> habit <bold>D</bold> flowers <bold>E</bold> flowering branch <bold>F</bold> bark. Scale bars: 1 cm (<bold>A, B</bold>); 5 mm (<bold>D</bold>); 2 cm (<bold>E</bold>). Photographs <bold>A, B, D–F</bold> A. Fuentes <bold>C</bold> A. Domic.</p></caption><graphic xmlns:xlink="http://www.w3.org/1999/xlink" xlink:href="phytokeys-203-001_article-83529__-g090.jpg" position="float" orientation="portrait" xlink:type="simple" id="oo_721407.jpg"><uri content-type="original_file" xlink:type="simple">https://binary.pensoft.net/fig/721407</uri></graphic></fig></tp:treatment-sec><tp:treatment-sec sec-type="diagnosis" id="SECID0E1OUO"><title>Diagnosis.</title><p><bold><italic>Trees</italic></bold> 1–10 m tall. <bold><italic>Leaves</italic></bold> slightly congested at the branch tips, imparipinnate with 1(–2) pair of leaflets, obtrullate in outline, (3.7–)4.4–4.9 × 3.2–4.1 cm; rachises densely lanate, points of leaflet attachment with a tuft of long hairs; stipular sheaths apically truncate, densely lanate on the outer surfaces; leaflets narrowly elliptic in outline, second pair from the terminal leaflet the largest, one of this pair (2.0–)2.6–3.3 × 0.7–1.1 cm; margin crenate with 8–12 teeth, apically acute to obtuse or slightly emarginate, basally cuneate; upper leaflet surfaces glabrous; lower leaflet surfaces densely tomentose with whitish hairs 0.4–0.8 mm long mixed with pannose hairs, second pair of leaflet, if present, very small. <bold><italic>Inflorescences</italic></bold> pendant, (4.9–)5.5–7.0(–9.5) cm long, bearing 11–13 flowers; floral bracts 5.9–7.6 mm long, narrowly triangular, densely villous on the outer surface; rachises villous. <bold><italic>Flowers</italic></bold> 5.8–8.2(–10.1) mm diam.; sepals 4, ovate, green, densely villous outside; stamens 21–23, anthers orbicular, with a dense tuft of straight white hairs on the upper half; styles fimbriate, 3.3–3.8 mm long. <bold><italic>Fruits</italic></bold> turbinate, with 2–4 irregular flattened ridges with a series of spines, densely villous; 4.9–5.7 × 3.4–5.7 mm including spines. <bold><italic>Tetraploid</italic></bold>.</p><fig id="F91" position="float" orientation="portrait"><object-id xmlns:xlink="http://www.w3.org/1999/xlink" content-type="doi" xlink:type="simple">10.3897/phytokeys.203.83529.figure91</object-id><object-id xmlns:xlink="http://www.w3.org/1999/xlink" content-type="arpha" xlink:type="simple">21E74C55-744B-56A2-A51B-3408D854F044</object-id><label>Figure 91.</label><caption><p><italic><tp:taxon-name><tp:taxon-name-part taxon-name-part-type="genus" reg="Polylepis">Polylepis</tp:taxon-name-part><tp:taxon-name-part taxon-name-part-type="species" reg="tricontandra">tricontandra</tp:taxon-name-part></tp:taxon-name></italic> Bitter <bold>A</bold> flowering branch <bold>B</bold> fruit <bold>C</bold> stipular sheaths <bold>D</bold> upper leaf surface <bold>E</bold> lower leaf surface (<bold>A</bold><italic>Kessler 3572</italic><bold>B</bold><italic>Kessler 3567</italic><bold>C</bold><italic>Kessler 3571</italic><bold>D</bold><italic>Kessler 3582</italic><bold>E</bold><italic>Kessler 3573</italic>). Scale bars: 7 cm (<bold>A</bold>); 5 mm (<bold>B</bold>); 3 cm (<bold>D, E</bold>). Photographs by T. E. Boza E.</p></caption><graphic xmlns:xlink="http://www.w3.org/1999/xlink" xlink:href="phytokeys-203-001_article-83529__-g091.jpg" position="float" orientation="portrait" xlink:type="simple" id="oo_721408.jpg"><uri content-type="original_file" xlink:type="simple">https://binary.pensoft.net/fig/721408</uri></graphic></fig></tp:treatment-sec><tp:treatment-sec sec-type="distribution" id="SECID0EVRUO"><title>Distribution, habitat and ecology.</title><p><italic><tp:taxon-name><tp:taxon-name-part taxon-name-part-type="genus" reg="Polylepis">Polylepis</tp:taxon-name-part><tp:taxon-name-part taxon-name-part-type="species" reg="triacontandra">triacontandra</tp:taxon-name-part></tp:taxon-name></italic> has been found in southern Puno (Peru), where it has been collected at just one locality in Sandia Province, across the Cordillera Apolobamba to the northern Cordillera Real in La Paz (Bolivia) (Fig. <xref ref-type="fig" rid="F92">92</xref>). It grows on the upper limit of the humid Yungas forests at 2360–4310 m elevation. It has been often planted around communities near Titicaca Lake and in the City of La Paz (<xref ref-type="bibr" rid="B162">Kessler 1995b</xref>). Many populations are remnants growing in areas with abrupt topography, such as inaccessible headwaters, micro-basins and rocky slopes (<xref ref-type="bibr" rid="B223">Navarro et al. 2010</xref>).</p><fig id="F92" position="float" orientation="portrait"><object-id xmlns:xlink="http://www.w3.org/1999/xlink" content-type="doi" xlink:type="simple">10.3897/phytokeys.203.83529.figure92</object-id><object-id xmlns:xlink="http://www.w3.org/1999/xlink" content-type="arpha" xlink:type="simple">93FC8B7B-761D-5423-A464-65CC0605BD65</object-id><label>Figure 92.</label><caption><p>Geographical distribution of the species of subsection <tp:taxon-name><tp:taxon-name-part taxon-name-part-type="genus" reg="Polylepis"/><tp:taxon-name-part taxon-name-part-type="section" reg="Racemosae"/><tp:taxon-name-part taxon-name-part-type="subsection" reg="Racemosae">Racemosae</tp:taxon-name-part></tp:taxon-name>.</p></caption><graphic xmlns:xlink="http://www.w3.org/1999/xlink" xlink:href="phytokeys-203-001_article-83529__-g092.jpg" position="float" orientation="portrait" xlink:type="simple" id="oo_721409.jpg"><uri content-type="original_file" xlink:type="simple">https://binary.pensoft.net/fig/721409</uri></graphic></fig></tp:treatment-sec><tp:treatment-sec sec-type="conservation status" id="SECID0ELTUO"><title>Conservation status.</title><p>The <abbrev xmlns:xlink="http://www.w3.org/1999/xlink" xlink:title="Extent of Occurrence" id="ABBRID0ERTUO" xlink:type="simple">EOO</abbrev> for <italic><tp:taxon-name><tp:taxon-name-part taxon-name-part-type="genus" reg="Polylepis">Polylepis</tp:taxon-name-part><tp:taxon-name-part taxon-name-part-type="species" reg="triacontandra">triacontandra</tp:taxon-name-part></tp:taxon-name></italic> is estimated as 27,030 km<sup>2</sup>, the <abbrev xmlns:xlink="http://www.w3.org/1999/xlink" xlink:title="area of occupancy" id="ABBRID0ECUUO" xlink:type="simple">AOO</abbrev> is assessed at 60 km<sup>2</sup> and it is known from 12 locations. <italic><tp:taxon-name><tp:taxon-name-part taxon-name-part-type="genus" reg="Polylepis">Polylepis</tp:taxon-name-part><tp:taxon-name-part taxon-name-part-type="species" reg="triacontandra">triacontandra</tp:taxon-name-part></tp:taxon-name></italic> was categorized as <abbrev xmlns:xlink="http://www.w3.org/1999/xlink" xlink:title="Vulnerable" id="ABBRID0ETUUO" xlink:type="simple">VU</abbrev> (B1+2c, D2) in the World List of Threatened Trees (<xref ref-type="bibr" rid="B227">Oldfield et al. 1998</xref>). Later, it was classified as <abbrev xmlns:xlink="http://www.w3.org/1999/xlink" xlink:title="Vulnerable" id="ABBRID0E2UUO" xlink:type="simple">VU</abbrev> (B1b(i,ii,iii)) in the Red List of Threatened Flora of Bolivia (<xref ref-type="bibr" rid="B14">Arrázola et al. 2012</xref>). It is protected within the Apolobamba Integrated Management Natural Area. Although the species is under some protection, its populations are also heavily fragmented. We assess <italic><tp:taxon-name><tp:taxon-name-part taxon-name-part-type="genus" reg="Polylepis">P.</tp:taxon-name-part><tp:taxon-name-part taxon-name-part-type="species" reg="triacontandra">triacontandra</tp:taxon-name-part></tp:taxon-name></italic> as Endangered (A1, B1a+B2a, C1).</p></tp:treatment-sec><tp:treatment-sec sec-type="notes" id="SECID0EOVUO"><title>Notes.</title><p><italic><tp:taxon-name><tp:taxon-name-part taxon-name-part-type="genus" reg="Polylepis">Polylepis</tp:taxon-name-part><tp:taxon-name-part taxon-name-part-type="species" reg="triacontandra">triacontandra</tp:taxon-name-part></tp:taxon-name></italic> resembles <italic><tp:taxon-name><tp:taxon-name-part taxon-name-part-type="genus" reg="Polylepis">P.</tp:taxon-name-part><tp:taxon-name-part taxon-name-part-type="species" reg="subtusalbida">subtusalbida</tp:taxon-name-part></tp:taxon-name></italic> in having 1(–2) lateral leaflet pairs and tomentose hairs. However, it has narrowly elliptic leaflets with crenate margin, inflorescences 4.9–9.5 cm long with 11–13 flowers and styles 3.3–3.8 mm long, whereas <italic><tp:taxon-name><tp:taxon-name-part taxon-name-part-type="genus" reg="Polylepis">P.</tp:taxon-name-part><tp:taxon-name-part taxon-name-part-type="species" reg="subtusalbida">subtusalbida</tp:taxon-name-part></tp:taxon-name></italic> has obovate leaflets with serrate margin, inflorescences 1.8–3.7 cm long with 3–4 flowers and styles 2.8–3.4 mm long. <italic><tp:taxon-name><tp:taxon-name-part taxon-name-part-type="genus" reg="Polylepis">Polylepis</tp:taxon-name-part><tp:taxon-name-part taxon-name-part-type="species" reg="triacontandra">triacontandra</tp:taxon-name-part></tp:taxon-name></italic> is also morphologically similar to <italic><tp:taxon-name><tp:taxon-name-part taxon-name-part-type="genus" reg="Polylepis">P.</tp:taxon-name-part><tp:taxon-name-part taxon-name-part-type="species" reg="pallidistigma">pallidistigma</tp:taxon-name-part></tp:taxon-name></italic> with which shares the number of lateral leaflets and margin type. It differs by its leaflets (2.0–)2.6–3.3 × 0.7–1.1 cm long with tomentose hairs on the lower leaflet surfaces, and inflorescences 4.9–9.5 cm long with 11–13 flowers, compared to the smaller leaflets (1.2–.2.0 × 0.5–0.8 cm) with pannose hairs on the lower leaflet surfaces and shorter inflorescences (2.7–6.0 cm) with 5–6 flowers of <italic><tp:taxon-name><tp:taxon-name-part taxon-name-part-type="genus" reg="Polylepis">P.</tp:taxon-name-part><tp:taxon-name-part taxon-name-part-type="species" reg="pallidistigma">pallidistigma</tp:taxon-name-part></tp:taxon-name></italic>. For additional morphological similarities, see under <italic><tp:taxon-name><tp:taxon-name-part taxon-name-part-type="genus" reg="Polylepis">P.</tp:taxon-name-part><tp:taxon-name-part taxon-name-part-type="species" reg="lanata">lanata</tp:taxon-name-part></tp:taxon-name></italic>.</p></tp:treatment-sec><tp:treatment-sec sec-type="material" id="SECID0EBYUO"><title>Specimens examined.</title><p><bold>Bolivia. La Paz</bold>: Bautista Saavedra, Chajaya, a few kilometers from Charazani, <named-content xmlns:xlink="http://www.w3.org/1999/xlink" content-type="dwc:verbatimCoordinates" xlink:type="simple"><named-content content-type="geo-json" specific-use="{&#34;type&#34;:&#34;Point&#34;,&#34;coordinates&#34;:[-69.016667,-15.216667]}" id="NCID0EMYUO" xlink:type="simple">15°13'S, 069°01'W</named-content></named-content>, 3500 m, 30 March 1985, <italic>Solomon 13346</italic> (MO!). Camacho, Puerto Acosta, 3860 m, 05 April 1982, <italic>Beck 7662</italic> (GOET!). Franz Tamayo, Madidi, Apolobamba, Agua Blanca, Area Natural de Manejo Integrado Apolobamba, Agua Blanca y carretera hacia Antaquilla, <named-content xmlns:xlink="http://www.w3.org/1999/xlink" content-type="dwc:verbatimCoordinates" xlink:type="simple"><named-content content-type="geo-json" specific-use="{&#34;type&#34;:&#34;Point&#34;,&#34;coordinates&#34;:[-69.116667,-14.819722]}" id="NCID0EYYUO" xlink:type="simple">14°49'11"S, 069°07'00"W</named-content></named-content>, 4031 m, 07 June 2008, <italic>Fuentes 12780</italic> (BOLV, LPB, MO!, QCA!, USZ); Area Natural de Manejo Integrado Apolobamba, Keara Bajo, <named-content xmlns:xlink="http://www.w3.org/1999/xlink" content-type="dwc:verbatimCoordinates" xlink:type="simple"><named-content content-type="geo-json" specific-use="{&#34;type&#34;:&#34;Point&#34;,&#34;coordinates&#34;:[-69.084167,-14.711944]}" id="NCID0ECZUO" xlink:type="simple">14°42'43"S, 069°05'03"W</named-content></named-content>, 3500 m, 18 June 2005, <italic>Fuentes 8390</italic> (LPB, MO!, QCA!); Area Natural de Manejo Integrado Apolobamba, Pelechuco camino hacia Agua Blanca, <named-content xmlns:xlink="http://www.w3.org/1999/xlink" content-type="dwc:verbatimCoordinates" xlink:type="simple"><named-content content-type="geo-json" specific-use="{&#34;type&#34;:&#34;Point&#34;,&#34;coordinates&#34;:[-69.116944,-14.821944]}" id="NCID0EMZUO" xlink:type="simple">14°49'19"S, 069°07'01"W</named-content></named-content>, 3593 m, 07 June 2008, <italic>Huaylla 2566</italic> (BOLV, LPB, MO!, QCA!, USZ); 2 km S Pelechuco on road to Ulla Ulla, 3700 m, 28 August 1991, <italic>Kessler 3051</italic>; <italic>3052</italic> (AAU!, GOET!); <italic>3402</italic> (AAU!); <italic>3420</italic> (GOET!, LPB, MO!); <italic>3421</italic> (GOET!); <italic>3422</italic> (AAU!, GOET!, LPB, MO!); <italic>3423</italic> (GOET!); <italic>3424</italic> (AAU!, GOET!); <italic>3425</italic> (GOET!, LPB, MO!); <italic>3558</italic>; <italic>3559</italic>; <italic>3560</italic>; <italic>3561</italic>; <italic>3562</italic>; <italic>3563</italic>; <italic>3564</italic>; <italic>3565</italic>; <italic>3566</italic>; <italic>3567</italic>; <italic>3568</italic>; <italic>3569</italic>; <italic>3570</italic>; <italic>3571</italic>; <italic>3572</italic>; <italic>3573</italic>; <italic>3574</italic>; <italic>3575</italic>; <italic>3576</italic>; <italic>3578</italic>; <italic>3579</italic>; <italic>3580</italic>; <italic>3581</italic>; <italic>3582</italic>; <italic>3583</italic>; <italic>3584</italic>; <italic>3585</italic>; <italic>3586</italic>; <italic>3587</italic> (GOET!); Apolobamba, Puina, <named-content xmlns:xlink="http://www.w3.org/1999/xlink" content-type="dwc:verbatimCoordinates" xlink:type="simple"><named-content content-type="geo-json" specific-use="{&#34;type&#34;:&#34;Point&#34;,&#34;coordinates&#34;:[-69.118056,-14.595278]}" id="NCID0EC3UO" xlink:type="simple">14°35'43"S, 069°07'05"W</named-content></named-content>, 3747 m, 24 April 2008, <italic>Quisbert 929</italic> (LPB, MA, MO!, QCA!); Area Natural de Manejo Integrado Apolobamba, Pelechuco, 3647 m, 24 May 2009, <italic>Reguerin 116</italic> (QCA!); <italic>116</italic> (LPB, MO!, QCA!, USZ); Área Natural de Manejo Integrado Apolobamba, Pelechuco, <named-content xmlns:xlink="http://www.w3.org/1999/xlink" content-type="dwc:verbatimCoordinates" xlink:type="simple"><named-content content-type="geo-json" specific-use="{&#34;type&#34;:&#34;Point&#34;,&#34;coordinates&#34;:[-69.068611,-14.820833]}" id="NCID0EQ3UO" xlink:type="simple">14°49'15"S, 069°04'07"W</named-content></named-content>, 3614 m, 24 May 2009, <italic>Reguerín 118</italic> (BOLV, LPB, MO!, QCA!, USZ); <italic>119</italic> (LPB, MA, MO!, USZ); Área Natural de Manejo Integrado Apolobamba, Pelechuco, <named-content xmlns:xlink="http://www.w3.org/1999/xlink" content-type="dwc:verbatimCoordinates" xlink:type="simple"><named-content content-type="geo-json" specific-use="{&#34;type&#34;:&#34;Point&#34;,&#34;coordinates&#34;:[-69.069444,-14.821389]}" id="NCID0E33UO" xlink:type="simple">14°49'17"S, 069°04'10"W</named-content></named-content>, 3649 m, 25 May 2009, <italic>Reguerín 121</italic> (LPB, MA, MO!, USZ); Madidi, Apolobamba, Pelechuco-río abajo, Santa Ana, <named-content xmlns:xlink="http://www.w3.org/1999/xlink" content-type="dwc:verbatimCoordinates" xlink:type="simple"><named-content content-type="geo-json" specific-use="{&#34;type&#34;:&#34;Point&#34;,&#34;coordinates&#34;:[-68.972500,-14.770556]}" id="NCID0EG4UO" xlink:type="simple">14°46'14"S, 068°58'21"W</named-content></named-content>, 2184 m, 16 May 2009, <italic>Torrez 550</italic> (LPB, MA, MO!, QCA!); <italic>550</italic> (QCA!); <italic>553</italic> (LPB, MO!, QCA!); <italic>553</italic> (QCA!); Madidi, Apolobamba, Pelechuco-río abajo, Santa Ana, <named-content xmlns:xlink="http://www.w3.org/1999/xlink" content-type="dwc:verbatimCoordinates" xlink:type="simple"><named-content content-type="geo-json" specific-use="{&#34;type&#34;:&#34;Point&#34;,&#34;coordinates&#34;:[-69.066944,-17.820833]}" id="NCID0EW4UO" xlink:type="simple">17°49'15"S, 069°04'01"W</named-content></named-content>, 3547 m, 25 May 2009, <italic>Torrez 586</italic> (LPB, MA, MO!, NY, QCA!); 58.5 km N of Sorata on road to Quiabaya, <named-content xmlns:xlink="http://www.w3.org/1999/xlink" content-type="dwc:verbatimCoordinates" xlink:type="simple"><named-content content-type="geo-json" specific-use="{&#34;type&#34;:&#34;Point&#34;,&#34;coordinates&#34;:[-68.683333,-15.600000]}" id="NCID0EA5UO" xlink:type="simple">15°36'S, 068°41'W</named-content></named-content>, 3600 m, 16 December 1981, <italic>Solomon 6640</italic> (MO!); Sorata, <named-content xmlns:xlink="http://www.w3.org/1999/xlink" content-type="dwc:verbatimCoordinates" xlink:type="simple"><named-content content-type="geo-json" specific-use="{&#34;type&#34;:&#34;Point&#34;,&#34;coordinates&#34;:[-68.655000,-15.667500]}" id="NCID0EK5UO" xlink:type="simple">15°40'03"S, 068°39'18"W</named-content></named-content>, 3660 m, 31 July 2010, <italic>Steudel 426</italic>; <italic>427</italic>; <italic>428</italic>; <italic>431</italic>; <italic>433</italic> (Z!). Murillo, Calacoto (La Paz), ornamental plants, <named-content xmlns:xlink="http://www.w3.org/1999/xlink" content-type="dwc:verbatimCoordinates" xlink:type="simple"><named-content content-type="geo-json" specific-use="{&#34;type&#34;:&#34;Point&#34;,&#34;coordinates&#34;:[-68.133333,-16.516667]}" id="NCID0E35UO" xlink:type="simple">16°31'S, 068°08'W</named-content></named-content>, 3300 m, 15 August 1986, <italic>Solomon 15492</italic> (MO!).</p></tp:treatment-sec><ref-list><ref id="B306"><mixed-citation xmlns:xlink="http://www.w3.org/1999/xlink" xlink:type="simple"><person-group><name name-style="western"><surname>Simpson</surname><given-names>BB</given-names></name></person-group> (<year>1979</year>) <article-title>A revision of the genus <italic><tp:taxon-name><tp:taxon-name-part taxon-name-part-type="genus">Polylepis</tp:taxon-name-part></tp:taxon-name></italic> (<tp:taxon-name><tp:taxon-name-part taxon-name-part-type="family">Rosaceae</tp:taxon-name-part></tp:taxon-name>: Sanguisorbeae).</article-title><source>Smithsonian Contributions to Botany</source><volume>43</volume>(<issue>43</issue>): <fpage>1</fpage>–<lpage>62</lpage>. <ext-link xlink:type="simple" ext-link-type="doi" xlink:href="10.5479/si.0081024X.43.1">https://doi.org/10.5479/si.0081024X.43.1</ext-link></mixed-citation></ref><ref id="B162"><mixed-citation xmlns:xlink="http://www.w3.org/1999/xlink" xlink:type="simple"><person-group><name name-style="western"><surname>Kessler</surname><given-names>M</given-names></name></person-group> (<year>1995b</year>) <article-title>The genus <italic><tp:taxon-name><tp:taxon-name-part taxon-name-part-type="genus">Polylepis</tp:taxon-name-part></tp:taxon-name></italic> (<tp:taxon-name><tp:taxon-name-part taxon-name-part-type="family">Rosaceae</tp:taxon-name-part></tp:taxon-name>) in Bolivia.</article-title><source>Candollea</source><volume>42</volume>: <fpage>131</fpage>–<lpage>171</lpage>.</mixed-citation></ref><ref id="B223"><mixed-citation xmlns:xlink="http://www.w3.org/1999/xlink" xlink:type="simple"><person-group><name name-style="western"><surname>Navarro</surname><given-names>G</given-names></name><name name-style="western"><surname>Arrázola</surname><given-names>S</given-names></name><name name-style="western"><surname>Balderrama</surname><given-names>JA</given-names></name><name name-style="western"><surname>Ferreira</surname><given-names>W</given-names></name><name name-style="western"><surname>De la Barra</surname><given-names>N</given-names></name><name name-style="western"><surname>Antezana</surname><given-names>C</given-names></name><name name-style="western"><surname>Gómez</surname><given-names>I</given-names></name><name name-style="western"><surname>Mercado</surname><given-names>M</given-names></name></person-group> (<year>2010</year>) <article-title>Diagnóstico del estado de conservación y caracterización de los bosques de <italic><tp:taxon-name><tp:taxon-name-part taxon-name-part-type="genus">Polylepis</tp:taxon-name-part></tp:taxon-name></italic> en Bolivia y su avifauna. Conservation state analysis and characterization of the Bolivian <italic><tp:taxon-name><tp:taxon-name-part taxon-name-part-type="genus">Polylepis</tp:taxon-name-part></tp:taxon-name></italic> forests and their avifauna.</article-title><source>Revista Boliviana de Ecología y Conservación Ambiental</source><volume>28</volume>(<issue>1</issue>): <fpage>1</fpage>–<lpage>35</lpage>.</mixed-citation></ref><ref id="B227"><mixed-citation xmlns:xlink="http://www.w3.org/1999/xlink" xlink:type="simple"><person-group><name name-style="western"><surname>Oldfield</surname><given-names>S</given-names></name><name name-style="western"><surname>Lusty</surname><given-names>C</given-names></name><name name-style="western"><surname>MacKinven</surname><given-names>A</given-names></name></person-group> (<year>1998</year>) The World List of Threatened Trees. World Conservation Press, Cambridge.</mixed-citation></ref><ref id="B14"><mixed-citation xmlns:xlink="http://www.w3.org/1999/xlink" xlink:type="simple"><person-group><name name-style="western"><surname>Arrázola</surname><given-names>S</given-names></name><name name-style="western"><surname>Coronado</surname><given-names>I</given-names></name><name name-style="western"><surname>Fuentes</surname><given-names>A</given-names></name><name name-style="western"><surname>Cayola</surname><given-names>L</given-names></name><name name-style="western"><surname>Zenteno</surname><given-names>F</given-names></name><name name-style="western"><surname>Lara</surname><given-names>R</given-names></name><name name-style="western"><surname>Mitanda</surname><given-names>T</given-names></name></person-group> (<year>2012</year>) <italic><tp:taxon-name><tp:taxon-name-part taxon-name-part-type="genus">Polylepis</tp:taxon-name-part></tp:taxon-name> serícea</italic>, <italic><tp:taxon-name><tp:taxon-name-part taxon-name-part-type="genus">Polylepis</tp:taxon-name-part><tp:taxon-name-part taxon-name-part-type="species">incarum</tp:taxon-name-part></tp:taxon-name></italic>, <italic><tp:taxon-name><tp:taxon-name-part taxon-name-part-type="genus">Polylepis</tp:taxon-name-part><tp:taxon-name-part taxon-name-part-type="species">pacensis</tp:taxon-name-part></tp:taxon-name></italic>, <italic><tp:taxon-name><tp:taxon-name-part taxon-name-part-type="genus">Polylepis</tp:taxon-name-part><tp:taxon-name-part taxon-name-part-type="species">triacontandra</tp:taxon-name-part></tp:taxon-name></italic>, <tp:taxon-name><tp:taxon-name-part taxon-name-part-type="genus">Polylepis</tp:taxon-name-part><tp:taxon-name-part taxon-name-part-type="species">tomentella</tp:taxon-name-part><tp:taxon-name-part taxon-name-part-type="infraspecific-rank">subsp.</tp:taxon-name-part><tp:taxon-name-part taxon-name-part-type="subspecies">Nana</tp:taxon-name-part></tp:taxon-name>, <italic><tp:taxon-name><tp:taxon-name-part taxon-name-part-type="genus">Polylepis</tp:taxon-name-part><tp:taxon-name-part taxon-name-part-type="species">tarapacana</tp:taxon-name-part></tp:taxon-name></italic>, <tp:taxon-name><tp:taxon-name-part taxon-name-part-type="genus">Polylepis</tp:taxon-name-part><tp:taxon-name-part taxon-name-part-type="species">tomentella</tp:taxon-name-part><tp:taxon-name-part taxon-name-part-type="infraspecific-rank">subsp.</tp:taxon-name-part><tp:taxon-name-part taxon-name-part-type="subspecies">tomentella</tp:taxon-name-part></tp:taxon-name>. In: LIBRO ROJO de la Flora amenazada de Bolivia. Vol. I. Zona Andina, Ministerio de Medio Ambiente y Agua, La Paz.</mixed-citation></ref></ref-list></tp:taxon-treatment>
