# Supplementary material for: ﻿A monograph of the genus Polylepis (Rosaceae)
Source: PhytoKeys. 2022 Aug 1;203:1–274. doi: 10.3897/phytokeys.203.83529 (PMC9849045; doi:10.3897/phytokeys.203.83529)
Supplement: XML Treatment for Besseria [file phytokeys.203.83529-treatment46.xml]

<!DOCTYPE tp:taxon-treatment
  PUBLIC "-//TaxonX//DTD Taxonomic Treatment Publishing DTD v0 20100105//EN" "tax-treatment-NSO.dtd">
<tp:taxon-treatment xmlns:tp="http://www.plazi.org/taxpub"><tp:treatment-meta><kwd-group><label>Taxon classification</label><kwd>
              <named-content content-type="kingdom">Plantae</named-content>
            </kwd><kwd>
              <named-content content-type="order">Rosales</named-content>
            </kwd><kwd>
              <named-content content-type="family">Rosaceae</named-content>
            </kwd></kwd-group><mixed-citation publication-type="journal"><person-group><name><surname>Boza Espinoza</surname><given-names>Tatiana Erika</given-names></name><name><surname>Kessler</surname><given-names>Michael</given-names></name></person-group><article-title>﻿A monograph of the genus <italic><tp:taxon-name><tp:taxon-name-part taxon-name-part-type="genus" reg="Polylepis">Polylepis</tp:taxon-name-part></tp:taxon-name></italic> (<tp:taxon-name><tp:taxon-name-part taxon-name-part-type="family">Rosaceae</tp:taxon-name-part></tp:taxon-name>)</article-title><source>PhytoKeys</source><day>01</day><month>08</month><year>2022</year><volume>203</volume><fpage>1</fpage><lpage>274</lpage><pub-id pub-id-type="doi">10.3897/phytokeys.203.83529</pub-id></mixed-citation></tp:treatment-meta><tp:nomenclature><label>﻿Subsection</label><tp:taxon-name>
            <object-id xmlns:xlink="http://www.w3.org/1999/xlink" content-type="arpha" xlink:type="simple">44E3675F-7BC4-5899-B3EF-630A93E6F74C</object-id>
            <tp:taxon-name-part taxon-name-part-type="genus" reg="Besseria">Besseria</tp:taxon-name-part>
            <object-id xmlns:xlink="http://www.w3.org/1999/xlink" content-type="ipni" xlink:type="simple">urn:lsid:ipni.org:names:77301649-1</object-id>
          </tp:taxon-name><tp:taxon-authority>T.Boza &amp; M.Kessler</tp:taxon-authority><tp:taxon-status xmlns:xlink="http://www.w3.org/1999/xlink" xlink:type="simple">sect. nov.</tp:taxon-status></tp:nomenclature><tp:treatment-sec sec-type="diagnosis" id="SECID0EIAVO"><title>Diagnosis.</title><p>Trees; 1–2(–3) lateral leaflet pairs; lower leaflet surfaces with a dense layer of very short, white pannose hairs sometimes mixed with long tomentose hairs; fruits with 2–5 irregular flattened ridges with a series of spines, sparsely to densely tomentose or villous.</p></tp:treatment-sec><tp:treatment-sec sec-type="material" id="SECID0ENAVO"><title>Type.</title><p><italic><tp:taxon-name><tp:taxon-name-part taxon-name-part-type="genus" reg="Polylepis">Polylepis</tp:taxon-name-part><tp:taxon-name-part taxon-name-part-type="species" reg="besseri">besseri</tp:taxon-name-part></tp:taxon-name></italic> Hieron.</p></tp:treatment-sec><tp:treatment-sec sec-type="notes" id="SECID0E5AVO"><title>Note.</title><p>The subsectional epithet <italic><tp:taxon-name><tp:taxon-name-part taxon-name-part-type="genus" reg="Besseria">Besseria</tp:taxon-name-part></tp:taxon-name></italic> is a noun in apposition.</p></tp:treatment-sec></tp:taxon-treatment>
