# Supplementary material for: ﻿A monograph of the genus Polylepis (Rosaceae)
Source: PhytoKeys. 2022 Aug 1;203:1–274. doi: 10.3897/phytokeys.203.83529 (PMC9849045; doi:10.3897/phytokeys.203.83529)
Supplement: XML Treatment for Polylepis besseri [file phytokeys.203.83529-treatment47.xml]

<!DOCTYPE tp:taxon-treatment
  PUBLIC "-//TaxonX//DTD Taxonomic Treatment Publishing DTD v0 20100105//EN" "tax-treatment-NSO.dtd">
<tp:taxon-treatment xmlns:tp="http://www.plazi.org/taxpub"><tp:treatment-meta><kwd-group><label>Taxon classification</label><kwd>
              <named-content content-type="kingdom">Plantae</named-content>
            </kwd><kwd>
              <named-content content-type="order">Rosales</named-content>
            </kwd><kwd>
              <named-content content-type="family">Rosaceae</named-content>
            </kwd></kwd-group><mixed-citation publication-type="journal"><person-group><name><surname>Boza Espinoza</surname><given-names>Tatiana Erika</given-names></name><name><surname>Kessler</surname><given-names>Michael</given-names></name></person-group><article-title>﻿A monograph of the genus <italic><tp:taxon-name><tp:taxon-name-part taxon-name-part-type="genus" reg="Polylepis">Polylepis</tp:taxon-name-part></tp:taxon-name></italic> (<tp:taxon-name><tp:taxon-name-part taxon-name-part-type="family">Rosaceae</tp:taxon-name-part></tp:taxon-name>)</article-title><source>PhytoKeys</source><day>01</day><month>08</month><year>2022</year><volume>203</volume><fpage>1</fpage><lpage>274</lpage><pub-id pub-id-type="doi">10.3897/phytokeys.203.83529</pub-id></mixed-citation></tp:treatment-meta><tp:nomenclature><label>﻿35.</label><tp:taxon-name>
            <object-id xmlns:xlink="http://www.w3.org/1999/xlink" content-type="arpha" xlink:type="simple">F6D770FA-D5D2-51C4-84D8-FB51C212F0D6</object-id>
            <tp:taxon-name-part taxon-name-part-type="genus" reg="Polylepis">Polylepis</tp:taxon-name-part>
            <tp:taxon-name-part taxon-name-part-type="species" reg="besseri">besseri</tp:taxon-name-part>
          </tp:taxon-name><tp:taxon-authority>Hieron., Bot. Jahrb. Syst. 21(3): 312. 1896.</tp:taxon-authority><xref ref-type="fig" rid="F93">Figs 93</xref><xref ref-type="fig" rid="F94">, 94</xref><tp:nomenclature-citation-list><tp:nomenclature-citation><tp:taxon-name>
                <tp:taxon-name-part taxon-name-part-type="genus" reg="Polylepis">Polylepis</tp:taxon-name-part>
                <tp:taxon-name-part taxon-name-part-type="species" reg="besseri">besseri</tp:taxon-name-part>
                <tp:taxon-name-part taxon-name-part-type="infraspecific-rank">var.</tp:taxon-name-part>
                <tp:taxon-name-part taxon-name-part-type="variety" reg="longipedicellata">longipedicellata</tp:taxon-name-part>
              </tp:taxon-name><comment>Bitter, Bot. Jahrb. Syst. 45: 629. 1911. Type. Bolivia. Cochabamba: Puna of Mizque, <italic>d’Orbigny 495</italic> (holotype: G!; isotypes: F! NY, US, photos at US!, GH!).</comment></tp:nomenclature-citation></tp:nomenclature-citation-list></tp:nomenclature><tp:treatment-sec sec-type="material" id="SECID0EPDVO"><title>Type.</title><p>Bolivia. Capi: Mar 1890, <italic>Bang 769</italic> (lectotype: G!; isolectotypes: BR!, E!, F!, GH, MO!, NY (2)!, US!, W).</p><fig id="F93" position="float" orientation="portrait"><object-id xmlns:xlink="http://www.w3.org/1999/xlink" content-type="doi" xlink:type="simple">10.3897/phytokeys.203.83529.figure93</object-id><object-id xmlns:xlink="http://www.w3.org/1999/xlink" content-type="arpha" xlink:type="simple">ECF11232-16EA-5F19-AFC4-F4A3158D3E5B</object-id><label>Figure 93.</label><caption><p><italic><tp:taxon-name><tp:taxon-name-part taxon-name-part-type="genus" reg="Polylepis">Polylepis</tp:taxon-name-part><tp:taxon-name-part taxon-name-part-type="species" reg="besseri">besseri</tp:taxon-name-part></tp:taxon-name></italic> Hieron <bold>A</bold> flowering branch <bold>B</bold> upper leaflet surface <bold>C</bold> lower leaflet surface <bold>D</bold> fruit <bold>E</bold> leaves <bold>F</bold> habit. Scale bars: 2 cm (<bold>A, E</bold>); 5 mm (<bold>B, C</bold>); 2 mm (<bold>D</bold>). Photographs <bold>A, E, F</bold> M. Kessler <bold>B–D</bold> T.E. Boza E.</p></caption><graphic xmlns:xlink="http://www.w3.org/1999/xlink" xlink:href="phytokeys-203-001_article-83529__-g093.jpg" position="float" orientation="portrait" xlink:type="simple" id="oo_721410.jpg"><uri content-type="original_file" xlink:type="simple">https://binary.pensoft.net/fig/721410</uri></graphic></fig></tp:treatment-sec><tp:treatment-sec sec-type="description" id="SECID0EFFVO"><title>Description.</title><p><bold><italic>Trees</italic></bold> 2–6 m tall. <bold><italic>Leaves</italic></bold> slightly congested at the branch tips, imparipinnate with 1–2(–3) pairs of leaflets, obtrullate in outline, 3.6–4.0 × 2.5–3.0 cm; rachises densely tomentose, points of leaflet attachment with a tuft of long hairs; stipular sheaths apically truncate or slightly spurred, densely tomentose on the outer surfaces; leaflets obovate in outline, second pair from the terminal leaflet the largest, one of this pair 1.4–1.6 × 0.6–1.1 cm; margin crenate with 5–8 teeth, apically obtuse or emarginate, basally unequally attenuate or cordate; upper leaflet surfaces smooth to slightly rugose, glabrous; lower leaflet surfaces densely tomentose hairs 0.6–0.8 mm long, with a dense layer of very short, white pannose hairs. <bold><italic>Inflorescences</italic></bold> pendant, (3.6–)4.9–8.9 cm long, bearing 7–9 flowers; floral bracts 4.7–4.9 mm long, narrowly triangular, sparsely tomentose on the outer surface; rachises sparsely to densely tomentose. <bold><italic>Flowers</italic></bold> 8.3–8.6 mm diam.; sepals 4, ovate, green, densely tomentose outside; stamens 13–23, anthers orbicular, with a dense tuft of straight white hairs on the upper half; styles fimbriate, 2.5–3.1 mm long. <bold><italic>Fruits</italic></bold> turbinate, with 2–5 flattened ridges with a series of spines, densely tomentose; 6.1–9.7 × 4.0–5.8 mm including spines. <bold><italic>Tetraploid</italic></bold>.</p><fig id="F94" position="float" orientation="portrait"><object-id xmlns:xlink="http://www.w3.org/1999/xlink" content-type="doi" xlink:type="simple">10.3897/phytokeys.203.83529.figure94</object-id><object-id xmlns:xlink="http://www.w3.org/1999/xlink" content-type="arpha" xlink:type="simple">25C72158-9698-5983-9CE4-ED47F1B04AD1</object-id><label>Figure 94.</label><caption><p><italic><tp:taxon-name><tp:taxon-name-part taxon-name-part-type="genus" reg="Polylepis">Polylepis</tp:taxon-name-part><tp:taxon-name-part taxon-name-part-type="species" reg="besseri">besseri</tp:taxon-name-part></tp:taxon-name></italic> Hieron <bold>A</bold> flowering branch <bold>B</bold> stipular sheaths <bold>C</bold> fruit <bold>D</bold> lower leaf surface <bold>E</bold> upper leaf surface (<bold>A</bold><italic>Kessler 3210</italic><bold>B</bold><italic>ERTS 60</italic><bold>C–E</bold><italic>Kessler 2988</italic>). Scale bars: 5 cm (<bold>A</bold>); 9 mm (<bold>C</bold>); 2 cm (<bold>D, E</bold>). Photographs by T. E. Boza E.</p></caption><graphic xmlns:xlink="http://www.w3.org/1999/xlink" xlink:href="phytokeys-203-001_article-83529__-g094.jpg" position="float" orientation="portrait" xlink:type="simple" id="oo_721411.jpg"><uri content-type="original_file" xlink:type="simple">https://binary.pensoft.net/fig/721411</uri></graphic></fig></tp:treatment-sec><tp:treatment-sec sec-type="distribution" id="SECID0EYHVO"><title>Distribution, habitat and ecology.</title><p><italic><tp:taxon-name><tp:taxon-name-part taxon-name-part-type="genus" reg="Polylepis">Polylepis</tp:taxon-name-part><tp:taxon-name-part taxon-name-part-type="species" reg="besseri">besseri</tp:taxon-name-part></tp:taxon-name></italic> is restricted to the Departments of Cochabamba. Chuquisaca and Potosí in Bolivia (Fig. <xref ref-type="fig" rid="F103">103</xref>). It occurs in relatively dry regions at 2200–4250 m elevation. Frequently, it forms pure stands, but it can also locally co-occur with <italic><tp:taxon-name><tp:taxon-name-part taxon-name-part-type="genus" reg="Polylepis">P.</tp:taxon-name-part><tp:taxon-name-part taxon-name-part-type="species" reg="subtusalbida">subtusalbida</tp:taxon-name-part></tp:taxon-name></italic>, <italic><tp:taxon-name><tp:taxon-name-part taxon-name-part-type="genus" reg="Polylepis">P.</tp:taxon-name-part><tp:taxon-name-part taxon-name-part-type="species" reg="tomentella">tomentella</tp:taxon-name-part></tp:taxon-name></italic> and <italic><tp:taxon-name><tp:taxon-name-part taxon-name-part-type="genus" reg="Polylepis">P.</tp:taxon-name-part><tp:taxon-name-part taxon-name-part-type="species" reg="lanata">lanata</tp:taxon-name-part></tp:taxon-name></italic> (<xref ref-type="bibr" rid="B162">Kessler 1995b</xref>). It usually grows with <italic><tp:taxon-name><tp:taxon-name-part taxon-name-part-type="genus" reg="Escallonia">Escallonia</tp:taxon-name-part><tp:taxon-name-part taxon-name-part-type="species" reg="myrtilloides">myrtilloides</tp:taxon-name-part></tp:taxon-name></italic> in northern Chuquisaca (<xref ref-type="bibr" rid="B223">Navarro et al. 2010</xref>). At Sacha Loma (Cochabamba), low annual growth rates (&lt; 1 mm/y) have been reported (<xref ref-type="bibr" rid="B108">Gareca et al. 2010</xref>). There as well, it was found that &gt; 90% of viable seeds germinate under appropriate laboratory conditions (<xref ref-type="bibr" rid="B109">Gareca et al. 2012</xref>). In the same region, there is a loss of genetic diversity and increasing differentiation in offspring related to adults, which suggest that <italic><tp:taxon-name><tp:taxon-name-part taxon-name-part-type="genus" reg="Polylepis">P.</tp:taxon-name-part><tp:taxon-name-part taxon-name-part-type="species" reg="besseri">besseri</tp:taxon-name-part></tp:taxon-name></italic> is experiencing genetic erosion and genetic drift (<xref ref-type="bibr" rid="B110">Gareca et al. 2013</xref>). Forests of <italic><tp:taxon-name><tp:taxon-name-part taxon-name-part-type="genus" reg="Polylepis">P.</tp:taxon-name-part><tp:taxon-name-part taxon-name-part-type="species" reg="besseri">besseri</tp:taxon-name-part></tp:taxon-name></italic> support specialist bird species, such as <italic><tp:taxon-name><tp:taxon-name-part taxon-name-part-type="genus" reg="Conirostrum">Conirostrum</tp:taxon-name-part><tp:taxon-name-part taxon-name-part-type="species" reg="binghami">binghami</tp:taxon-name-part></tp:taxon-name></italic> (= <italic><tp:taxon-name><tp:taxon-name-part taxon-name-part-type="genus" reg="Oreomanes">Oreomanes</tp:taxon-name-part><tp:taxon-name-part taxon-name-part-type="species" reg="fraseri">fraseri</tp:taxon-name-part></tp:taxon-name></italic>), <italic><tp:taxon-name><tp:taxon-name-part taxon-name-part-type="genus" reg="Leptasthenura">Leptasthenura</tp:taxon-name-part><tp:taxon-name-part taxon-name-part-type="species" reg="yanacensis">yanacensis</tp:taxon-name-part></tp:taxon-name></italic> and <italic><tp:taxon-name><tp:taxon-name-part taxon-name-part-type="genus" reg="Carduelis">Carduelis</tp:taxon-name-part><tp:taxon-name-part taxon-name-part-type="species" reg="crassirostris">crassirostris</tp:taxon-name-part></tp:taxon-name></italic>, as well as other species that show marked affinity for this habitat, such as <italic><tp:taxon-name><tp:taxon-name-part taxon-name-part-type="genus" reg="Asthenes">Asthenes</tp:taxon-name-part><tp:taxon-name-part taxon-name-part-type="species" reg="dorbignyi">dorbignyi</tp:taxon-name-part></tp:taxon-name></italic>, <italic><tp:taxon-name><tp:taxon-name-part taxon-name-part-type="genus" reg="Phacellodomus">Phacellodomus</tp:taxon-name-part><tp:taxon-name-part taxon-name-part-type="species" reg="straticeps">straticeps</tp:taxon-name-part></tp:taxon-name></italic>, <italic><tp:taxon-name><tp:taxon-name-part taxon-name-part-type="genus" reg="Polioxolmis">Polioxolmis</tp:taxon-name-part><tp:taxon-name-part taxon-name-part-type="species" reg="rufipennis">rufipennis</tp:taxon-name-part></tp:taxon-name></italic>, <italic><tp:taxon-name><tp:taxon-name-part taxon-name-part-type="genus" reg="Ochthoeca">Ochthoeca</tp:taxon-name-part><tp:taxon-name-part taxon-name-part-type="species" reg="oenanthoides">oenanthoides</tp:taxon-name-part></tp:taxon-name></italic> and <italic><tp:taxon-name><tp:taxon-name-part taxon-name-part-type="genus" reg="Pseudosaltator">Pseudosaltator</tp:taxon-name-part></tp:taxon-name></italic> (= <italic><tp:taxon-name><tp:taxon-name-part taxon-name-part-type="genus" reg="Saltator">Saltator</tp:taxon-name-part></tp:taxon-name></italic>) <italic>rufiventris</italic> (<xref ref-type="bibr" rid="B138">Herzog et al. 2002</xref>; <xref ref-type="bibr" rid="B139">Herzog et al. 2003</xref>). Larger forests with larger trees have higher arthropod density, allowing for higher bird densities (<xref ref-type="bibr" rid="B43">Cahill et al. 2021</xref>). <italic><tp:taxon-name><tp:taxon-name-part taxon-name-part-type="genus" reg="Carduelis">Carduelis</tp:taxon-name-part><tp:taxon-name-part taxon-name-part-type="species" reg="crassirostris">crassirostris</tp:taxon-name-part></tp:taxon-name></italic> is one of the few bird species that specifically feed on the seeds of <italic><tp:taxon-name><tp:taxon-name-part taxon-name-part-type="genus" reg="Polylepis">Polylepis</tp:taxon-name-part></tp:taxon-name></italic> trees, but the effects of this remain unexplored.</p></tp:treatment-sec><tp:treatment-sec sec-type="conservation status" id="SECID0EJPVO"><title>Conservation status.</title><p>The <abbrev xmlns:xlink="http://www.w3.org/1999/xlink" xlink:title="Extent of Occurrence" id="ABBRID0EPPVO" xlink:type="simple">EOO</abbrev> for <italic><tp:taxon-name><tp:taxon-name-part taxon-name-part-type="genus" reg="Polylepis">Polylepis</tp:taxon-name-part><tp:taxon-name-part taxon-name-part-type="species" reg="besseri">besseri</tp:taxon-name-part></tp:taxon-name></italic> is estimated as 58,954 km<sup>2</sup>, the <abbrev xmlns:xlink="http://www.w3.org/1999/xlink" xlink:title="area of occupancy" id="ABBRID0EAQVO" xlink:type="simple">AOO</abbrev> is assessed at 76 km<sup>2</sup> and it is known from 18 locations. <italic><tp:taxon-name><tp:taxon-name-part taxon-name-part-type="genus" reg="Polylepis">Polylepis</tp:taxon-name-part><tp:taxon-name-part taxon-name-part-type="species" reg="besseri">besseri</tp:taxon-name-part></tp:taxon-name></italic> was categorized as <abbrev xmlns:xlink="http://www.w3.org/1999/xlink" xlink:title="Vulnerable" id="ABBRID0ERQVO" xlink:type="simple">VU</abbrev> (A1abc, B1+2c) in the World List of Tthreatened Trees (<xref ref-type="bibr" rid="B227">Oldfield et al. 1998</xref>). Later, it was classified as EN B2ab(ii,iii) in the Red List of Threatened Flora of Bolivia (<xref ref-type="bibr" rid="B13">Arrázola and Coronado 2012</xref>). It is not protected within any conservation area. <italic><tp:taxon-name><tp:taxon-name-part taxon-name-part-type="genus" reg="Polylepis">Polylepis</tp:taxon-name-part><tp:taxon-name-part taxon-name-part-type="species" reg="besseri">besseri</tp:taxon-name-part></tp:taxon-name></italic> forests are under increasing threat from human activities and disturbance. We assess the species as Vulnerable (A1, B1a+B2a, C1).</p></tp:treatment-sec><tp:treatment-sec sec-type="notes" id="SECID0EIRVO"><title>Notes.</title><p><italic><tp:taxon-name><tp:taxon-name-part taxon-name-part-type="genus" reg="Polylepis">Polylepis</tp:taxon-name-part><tp:taxon-name-part taxon-name-part-type="species" reg="besseri">besseri</tp:taxon-name-part></tp:taxon-name></italic> is morphologically closest to <italic><tp:taxon-name><tp:taxon-name-part taxon-name-part-type="genus" reg="Polylepis">P.</tp:taxon-name-part><tp:taxon-name-part taxon-name-part-type="species" reg="pacensis">pacensis</tp:taxon-name-part></tp:taxon-name></italic> with which it shares similar obovate leaflet shape with crenate margins. It differs from this in its longer (0.6–0.8 mm), densely tomentose hairs mixed with a dense layer of very short, white pannose hairs compared to the shorter (0.4–0.9 mm), densely villous hairs without pannose hairs of <italic><tp:taxon-name><tp:taxon-name-part taxon-name-part-type="genus" reg="Polylepis">P.</tp:taxon-name-part><tp:taxon-name-part taxon-name-part-type="species" reg="pacensis">pacensis</tp:taxon-name-part></tp:taxon-name></italic>. Additionally, <italic><tp:taxon-name><tp:taxon-name-part taxon-name-part-type="genus" reg="Polylepis">P.</tp:taxon-name-part><tp:taxon-name-part taxon-name-part-type="species" reg="besseri">besseri</tp:taxon-name-part></tp:taxon-name></italic> can be distinguished from <italic><tp:taxon-name><tp:taxon-name-part taxon-name-part-type="genus" reg="Polylepis">P.</tp:taxon-name-part><tp:taxon-name-part taxon-name-part-type="species" reg="rugulosa">rugulosa</tp:taxon-name-part></tp:taxon-name></italic> by the number of lateral leaflet pairs (1–2(–3) versus 1) and lower leaflet hairs length (0.6–0.8 mm versus 0.8–1.0 mm) which, in <italic><tp:taxon-name><tp:taxon-name-part taxon-name-part-type="genus" reg="Polylepis">P.</tp:taxon-name-part><tp:taxon-name-part taxon-name-part-type="species" reg="besseri">besseri</tp:taxon-name-part></tp:taxon-name></italic>, is mixed with a very dense layer of very short pannose hairs that is absent in <italic><tp:taxon-name><tp:taxon-name-part taxon-name-part-type="genus" reg="Polylepis">P.</tp:taxon-name-part><tp:taxon-name-part taxon-name-part-type="species" reg="rugulosa">rugulosa</tp:taxon-name-part></tp:taxon-name></italic>. In Potosí, hybrids have been found with <italic><tp:taxon-name><tp:taxon-name-part taxon-name-part-type="genus" reg="Polylepis">P.</tp:taxon-name-part><tp:taxon-name-part taxon-name-part-type="species" reg="neglecta">neglecta</tp:taxon-name-part></tp:taxon-name></italic> (<xref ref-type="bibr" rid="B287">Schmidt-Lebuhn et al. 2006a</xref>).</p></tp:treatment-sec><tp:treatment-sec sec-type="material" id="SECID0EKUVO"><title>Specimens examined.</title><p><bold>Bolivia. Chuquisaca</bold>: Belisario Boeto, Municipio Villa Serrano, Comunidad Nuevo Mundo, Piso Superior Tucumáno Boliviano, <named-content xmlns:xlink="http://www.w3.org/1999/xlink" content-type="dwc:verbatimCoordinates" xlink:type="simple"><named-content content-type="geo-json" specific-use="{&#34;type&#34;:&#34;Point&#34;,&#34;coordinates&#34;:[-64.304722,-18.988889]}" id="NCID0EVUVO" xlink:type="simple">18°59'20"S, 064°18'17"W</named-content></named-content>, 2369 m, 17 August 2005, <italic>Villalobos 56</italic> (MO!). Oropeza, ca. 40 km W Sucre on road to Macha, <named-content xmlns:xlink="http://www.w3.org/1999/xlink" content-type="dwc:verbatimCoordinates" xlink:type="simple"><named-content content-type="geo-json" specific-use="{&#34;type&#34;:&#34;Point&#34;,&#34;coordinates&#34;:[-65.433333,-18.883333]}" id="NCID0E6UVO" xlink:type="simple">18°53'S, 065°26'W</named-content></named-content>, 3300 m, 26 September 1991, <italic>Kessler 3263</italic> (GOET!, LPB); <italic>3264</italic> (AAU!, GOET!); <italic>3265</italic> (GOET!); <italic>3266</italic> (AAU!, GOET!); <italic>3267</italic> (AAU!, GOET!, LPB); Cerca de Río Ravelo, 3800 m, 15 June 1918, <italic>Murguía 145</italic> (GOET!, LPB); Localidad Chataquilla, 3400 m, 06 December 1989, <italic>Murguía 377</italic> (GOET!). Zudañez, 25 km S Icla on Tarabuco-Azurduy road, <named-content xmlns:xlink="http://www.w3.org/1999/xlink" content-type="dwc:verbatimCoordinates" xlink:type="simple"><named-content content-type="geo-json" specific-use="{&#34;type&#34;:&#34;Point&#34;,&#34;coordinates&#34;:[-64.816667,-19.450000]}" id="NCID0EVVVO" xlink:type="simple">19°27'S, 064°49'W</named-content></named-content>, 3500 m, 24 September 1991, <italic>Kessler 3208</italic> (GOET!); <italic>3209</italic> (AAU!); <italic>3210</italic>; <italic>3212</italic> (AAU!, GOET!); 40 Km S Icla on Tarabuco Azurduy road, <named-content xmlns:xlink="http://www.w3.org/1999/xlink" content-type="dwc:verbatimCoordinates" xlink:type="simple"><named-content content-type="geo-json" specific-use="{&#34;type&#34;:&#34;Point&#34;,&#34;coordinates&#34;:[-64.650000,-19.550000]}" id="NCID0EFWVO" xlink:type="simple">19°33'S, 064°39'W</named-content></named-content>, 3700 m, 24 September 1991, <italic>Kessler 3223</italic> (AAU!, GOET!). <bold>Cochabamba</bold>: Arque, proximidades a la comunidad de Kutimarca, Sumuruni, camino hacia Arque, 3850 m, 11 April 1999, <italic>Mercado 2149</italic> (MO!). Campero, Pallamiani Khasa, camino Aiquile-Rakaypampa, hacia Pallamiani Khasa-Lenkho, 3200 m, 09 May 1987, <italic>Estenssoro 692</italic> (GOET!, LPB). Carrasco, Entrando uno 23 km de la carretera (cerca Epizana) a la ciudadela incaica Inkallajta, <named-content xmlns:xlink="http://www.w3.org/1999/xlink" content-type="dwc:verbatimCoordinates" xlink:type="simple"><named-content content-type="geo-json" specific-use="{&#34;type&#34;:&#34;Point&#34;,&#34;coordinates&#34;:[-65.415833,-17.604167]}" id="NCID0EVWVO" xlink:type="simple">17°36'15"S, 065°24'57"W</named-content></named-content>, 3400 m, 09 May 2014, <italic>Beck 34452</italic> (LPB); 6.6 km by road, NW Lopez Mendoza, at Km 98 from Cochabamba, 3250 m. Quebrado Majón, <named-content xmlns:xlink="http://www.w3.org/1999/xlink" content-type="dwc:verbatimCoordinates" xlink:type="simple"><named-content content-type="geo-json" specific-use="{&#34;type&#34;:&#34;Point&#34;,&#34;coordinates&#34;:[-65.358611,-17.555556]}" id="NCID0E6WVO" xlink:type="simple">17°33'20"S, 065°21'31"W</named-content></named-content>, 3250 m, 15 May 1984, <italic>Schmitt 108</italic> (MO!); 5 km al este del puente sobre el Río López Mendoza por el camino entre Cochabamba y Santa Cruz (19 km al oeste de Epizana), <named-content xmlns:xlink="http://www.w3.org/1999/xlink" content-type="dwc:verbatimCoordinates" xlink:type="simple"><named-content content-type="geo-json" specific-use="{&#34;type&#34;:&#34;Point&#34;,&#34;coordinates&#34;:[-65.366667,-17.533333]}" id="NCID0EJXVO" xlink:type="simple">17°32'S, 065°22'W</named-content></named-content>, 2900 m, 11 February 1987, <italic>Solomon 16038</italic> (LPB, MO!, NY). Cercado, Estancia Sipirita entre Apote y Tiquipaya, 2650 m, 18 January 1996, <italic>De la Barra 656</italic> (BOLV); Parque Nacional Tunari, N and above the center of Cochabamba, at about km. 11.5 above the entrance, about 1 km by switchback road above and NE of the recreation area at “km 10.”, <named-content xmlns:xlink="http://www.w3.org/1999/xlink" content-type="dwc:verbatimCoordinates" xlink:type="simple"><named-content content-type="geo-json" specific-use="{&#34;type&#34;:&#34;Point&#34;,&#34;coordinates&#34;:[-66.137500,-17.329167]}" id="NCID0EVXVO" xlink:type="simple">17°19'45"S, 066°08'15"W</named-content></named-content>, 3500 m, 02 May 2005, <italic>Nee 52934</italic> (MO!, NY, USZ!). Chapare, Parque Tunari; the road to Laguna Wara Wara, 3600 m, 28 May 1994, <italic>Ritter 1060</italic> (GH!, MO!). Mizque, Cañada Pucara Mayu, a 37 km de Rodeo Mizque, entre Khewiña Khasa y Pucara Khasa, <named-content xmlns:xlink="http://www.w3.org/1999/xlink" content-type="dwc:verbatimCoordinates" xlink:type="simple"><named-content content-type="geo-json" specific-use="{&#34;type&#34;:&#34;Point&#34;,&#34;coordinates&#34;:[-65.433333,-17.816667]}" id="NCID0EBYVO" xlink:type="simple">17°49'S, 065°26'W</named-content></named-content>, 3200 m, 08 May 1987, <italic>Estenssoro 810</italic> (GOET!, LPB); Semborreto entre Markilla y Rodeo, 3630 m, 20 June 1987, <italic>Estenssoro 819</italic> (LPB); Between Cerro Canto Monte and Mizque along Arani-Mizque road, 3600 m, 17 April 1987, <italic>Fjeldså s.n</italic> (LPB); ca. 30 Km NW Mizque on road to Arani, 2950 m, 17 August 1991, <italic>Kessler 2985</italic> (AAU!, GOET!, LPB); <italic>2988</italic> (AAU!, GOET!); <italic>2989</italic> (AAU!, GOET!); <italic>2996</italic> (GOET!, MO!). Tiraque, 12.8 km W of Koari, highway from Cochabamba to Epizana, <named-content xmlns:xlink="http://www.w3.org/1999/xlink" content-type="dwc:verbatimCoordinates" xlink:type="simple"><named-content content-type="geo-json" specific-use="{&#34;type&#34;:&#34;Point&#34;,&#34;coordinates&#34;:[-65.683611,-17.462222]}" id="NCID0EXYVO" xlink:type="simple">17°27'44"S, 065°41'01"W</named-content></named-content>, 3475 m, 04 May 2007, <italic>Nee 55332</italic> (MO!); San Isidro, A Km 88 carretera Cochabamba-Santa Cruz, entrando hacia al norte, 5 km de la comunidad de San Isidro, <named-content xmlns:xlink="http://www.w3.org/1999/xlink" content-type="dwc:verbatimCoordinates" xlink:type="simple"><named-content content-type="geo-json" specific-use="{&#34;type&#34;:&#34;Point&#34;,&#34;coordinates&#34;:[-65.527222,-17.448333]}" id="NCID0EBZVO" xlink:type="simple">17°26'54"S, 065°31'38"W</named-content></named-content>, 4300 m, 18 March 2006, <italic>Zárate 2306</italic> (BOLV, MO!); 106.8 km E of Cochabamba on Carretera Fundamental, 4100 m, 05 December 1979, <italic>Davidson 3743</italic> (F!, NY); Chapare Yungas de Espiritu, following the abandoned Chapare Road along the NW facing side of the Serrania de Callejas at the head waters of the río Espíritu Santo, ca. 50 km 25 N of W from Cochabamba, <named-content xmlns:xlink="http://www.w3.org/1999/xlink" content-type="dwc:verbatimCoordinates" xlink:type="simple"><named-content content-type="geo-json" specific-use="{&#34;type&#34;:&#34;Point&#34;,&#34;coordinates&#34;:[-65.700000,-17.200000]}" id="NCID0ENZVO" xlink:type="simple">17°12'S, 065°42'W</named-content></named-content>, 4000 m, 01 December 1985, <italic>Lewis s.n</italic> (F!, LPB, MO!). <bold>La Paz</bold>: Murillo, Río Minasa, 1.5 km arriba del viejo puente del ferrocarril (ca. 3 km arriba de Villa Fatima, La Paz), <named-content xmlns:xlink="http://www.w3.org/1999/xlink" content-type="dwc:verbatimCoordinates" xlink:type="simple"><named-content content-type="geo-json" specific-use="{&#34;type&#34;:&#34;Point&#34;,&#34;coordinates&#34;:[-68.116667,-16.450000]}" id="NCID0EZZVO" xlink:type="simple">16°27'S, 068°07'W</named-content></named-content>, 4000 m, 18 January 1987, <italic>Solomon 15783</italic> (LPB, MO!). <bold>Potosí</bold>: Charcas, de Ocuri hacia Pajri cuchu (bajando), 4000 m, 12 March 1993, <italic>Torrico 119</italic> (LPB). Jose M. Linares, a 2 km de Lajas hacia Tambillo, Serranía de Mataca, 3930 m, 05 April 1993, <italic>Torrico 346</italic> (LPB). Capi, March 1890, <italic>Bang 769</italic> (F!, G, GH!, MO!, NY, US!, W); Alturas de Chacatilla, 3500 m, 23 August 1980, <italic>Erquicia 60</italic> (GOET!); 23 January 1905, <italic>Orbigny s.n</italic> (MO!).</p></tp:treatment-sec><tp:treatment-sec><!--Section generated to contain objects referenced in tp:taxon-treatment.--><fig id="F103" position="float" orientation="portrait"><object-id xmlns:xlink="http://www.w3.org/1999/xlink" content-type="doi" xlink:type="simple">10.3897/phytokeys.203.83529.figure103</object-id><object-id xmlns:xlink="http://www.w3.org/1999/xlink" content-type="arpha" xlink:type="simple">C554FBF2-5A4E-5248-94C2-BCD12F415C81</object-id><label>Figure 103.</label><caption><p>Geographical distribution of the species of subsection <tp:taxon-name><tp:taxon-name-part taxon-name-part-type="genus" reg="Polylepis"/><tp:taxon-name-part taxon-name-part-type="section" reg="Besseria"/><tp:taxon-name-part taxon-name-part-type="subsection" reg="Besseria">Besseria</tp:taxon-name-part></tp:taxon-name>.</p></caption><graphic xmlns:xlink="http://www.w3.org/1999/xlink" xlink:href="phytokeys-203-001_article-83529__-g103.jpg" position="float" orientation="portrait" xlink:type="simple" id="oo_721420.jpg"><uri content-type="original_file" xlink:type="simple">https://binary.pensoft.net/fig/721420</uri></graphic></fig></tp:treatment-sec><ref-list><ref id="B162"><mixed-citation xmlns:xlink="http://www.w3.org/1999/xlink" xlink:type="simple"><person-group><name name-style="western"><surname>Kessler</surname><given-names>M</given-names></name></person-group> (<year>1995b</year>) <article-title>The genus <italic><tp:taxon-name><tp:taxon-name-part taxon-name-part-type="genus">Polylepis</tp:taxon-name-part></tp:taxon-name></italic> (<tp:taxon-name><tp:taxon-name-part taxon-name-part-type="family">Rosaceae</tp:taxon-name-part></tp:taxon-name>) in Bolivia.</article-title><source>Candollea</source><volume>42</volume>: <fpage>131</fpage>–<lpage>171</lpage>.</mixed-citation></ref><ref id="B223"><mixed-citation xmlns:xlink="http://www.w3.org/1999/xlink" xlink:type="simple"><person-group><name name-style="western"><surname>Navarro</surname><given-names>G</given-names></name><name name-style="western"><surname>Arrázola</surname><given-names>S</given-names></name><name name-style="western"><surname>Balderrama</surname><given-names>JA</given-names></name><name name-style="western"><surname>Ferreira</surname><given-names>W</given-names></name><name name-style="western"><surname>De la Barra</surname><given-names>N</given-names></name><name name-style="western"><surname>Antezana</surname><given-names>C</given-names></name><name name-style="western"><surname>Gómez</surname><given-names>I</given-names></name><name name-style="western"><surname>Mercado</surname><given-names>M</given-names></name></person-group> (<year>2010</year>) <article-title>Diagnóstico del estado de conservación y caracterización de los bosques de <italic><tp:taxon-name><tp:taxon-name-part taxon-name-part-type="genus">Polylepis</tp:taxon-name-part></tp:taxon-name></italic> en Bolivia y su avifauna. Conservation state analysis and characterization of the Bolivian <italic><tp:taxon-name><tp:taxon-name-part taxon-name-part-type="genus">Polylepis</tp:taxon-name-part></tp:taxon-name></italic> forests and their avifauna.</article-title><source>Revista Boliviana de Ecología y Conservación Ambiental</source><volume>28</volume>(<issue>1</issue>): <fpage>1</fpage>–<lpage>35</lpage>.</mixed-citation></ref><ref id="B108"><mixed-citation xmlns:xlink="http://www.w3.org/1999/xlink" xlink:type="simple"><person-group><name name-style="western"><surname>Gareca</surname><given-names>EE</given-names></name><name name-style="western"><surname>Fernández</surname><given-names>M</given-names></name><name name-style="western"><surname>Stanton</surname><given-names>S</given-names></name></person-group> (<year>2010</year>) <article-title>Dendrochronological investigation of the high Andean tree species <italic><tp:taxon-name><tp:taxon-name-part taxon-name-part-type="genus">Polylepis</tp:taxon-name-part><tp:taxon-name-part taxon-name-part-type="species">besseri</tp:taxon-name-part></tp:taxon-name></italic> and implications for management and conservation.</article-title><source>Biodiversity and Conservation</source><volume>19</volume>(<issue>7</issue>): <fpage>1839</fpage>–<lpage>1851</lpage>. <ext-link xlink:type="simple" ext-link-type="doi" xlink:href="10.1007/s10531-010-9807-z">https://doi.org/10.1007/s10531-010-9807-z</ext-link></mixed-citation></ref><ref id="B109"><mixed-citation xmlns:xlink="http://www.w3.org/1999/xlink" xlink:type="simple"><person-group><name name-style="western"><surname>Gareca</surname><given-names>EE</given-names></name><name name-style="western"><surname>Vandelook</surname><given-names>F</given-names></name><name name-style="western"><surname>Fernandez</surname><given-names>M</given-names></name><name name-style="western"><surname>Hermy</surname><given-names>M</given-names></name><name name-style="western"><surname>Honnay</surname><given-names>O</given-names></name></person-group> (<year>2012</year>) <article-title>Seed germination, hydrothermal time models and the effects of global warming on a threatened high Andean tree species.</article-title><source>Seed Science Research</source><volume>22</volume>(<issue>4</issue>): <fpage>287</fpage>–<lpage>298</lpage>. <ext-link xlink:type="simple" ext-link-type="doi" xlink:href="10.1017/S0960258512000189">https://doi.org/10.1017/S0960258512000189</ext-link></mixed-citation></ref><ref id="B110"><mixed-citation xmlns:xlink="http://www.w3.org/1999/xlink" xlink:type="simple"><person-group><name name-style="western"><surname>Gareca</surname><given-names>EE</given-names></name><name name-style="western"><surname>Breyne</surname><given-names>P</given-names></name><name name-style="western"><surname>Vandepitte</surname><given-names>K</given-names></name><name name-style="western"><surname>Cahill</surname><given-names>JRA</given-names></name><name name-style="western"><surname>Fernández</surname><given-names>M</given-names></name><name name-style="western"><surname>Honnay</surname><given-names>O</given-names></name></person-group> (<year>2013</year>) <article-title>Genetic diversity of Andean <italic><tp:taxon-name><tp:taxon-name-part taxon-name-part-type="genus">Polylepis</tp:taxon-name-part></tp:taxon-name></italic> (<tp:taxon-name><tp:taxon-name-part taxon-name-part-type="family">Rosaceae</tp:taxon-name-part></tp:taxon-name>) woodlands and inferences regarding their fragmentation history.</article-title><source>Botanical Journal of the Linnean Society</source><volume>172</volume>(<issue>4</issue>): <fpage>544</fpage>–<lpage>554</lpage>. <ext-link xlink:type="simple" ext-link-type="doi" xlink:href="10.1111/boj.12055">https://doi.org/10.1111/boj.12055</ext-link></mixed-citation></ref><ref id="B138"><mixed-citation xmlns:xlink="http://www.w3.org/1999/xlink" xlink:type="simple"><person-group><name name-style="western"><surname>Herzog</surname><given-names>S</given-names></name><name name-style="western"><surname>Soria</surname><given-names>R</given-names></name><name name-style="western"><surname>Troncoso</surname><given-names>A</given-names></name><name name-style="western"><surname>Matthysen</surname><given-names>E</given-names></name></person-group> (<year>2002</year>) Composition and structure of avian mixed-species flocks in a high-Andean <italic><tp:taxon-name><tp:taxon-name-part taxon-name-part-type="genus">Polylepis</tp:taxon-name-part></tp:taxon-name></italic> forest in Bolivia. Ecotropica (Bonn) 8(May): 133–143.</mixed-citation></ref><ref id="B139"><mixed-citation xmlns:xlink="http://www.w3.org/1999/xlink" xlink:type="simple"><person-group><name name-style="western"><surname>Herzog</surname><given-names>SK</given-names></name><name name-style="western"><surname>Soria</surname><given-names>AR</given-names></name><name name-style="western"><surname>Matthysen</surname><given-names>E</given-names></name></person-group> (<year>2003</year>) <article-title>Seasonal variation in avian community composition in a high-andean <italic><tp:taxon-name><tp:taxon-name-part taxon-name-part-type="genus">Polylepis</tp:taxon-name-part></tp:taxon-name></italic> (<tp:taxon-name><tp:taxon-name-part taxon-name-part-type="family">Rosaceae</tp:taxon-name-part></tp:taxon-name>) forest fragment.</article-title><source>The Wilson Bulletin</source><volume>115</volume>(<issue>4</issue>): <fpage>438</fpage>–<lpage>447</lpage>. <ext-link xlink:type="simple" ext-link-type="doi" xlink:href="10.1676/03-048">https://doi.org/10.1676/03-048</ext-link></mixed-citation></ref><ref id="B43"><mixed-citation xmlns:xlink="http://www.w3.org/1999/xlink" xlink:type="simple"><person-group><name name-style="western"><surname>Cahill</surname><given-names>JR</given-names></name><name name-style="western"><surname>Merckx</surname><given-names>T</given-names></name><name name-style="western"><surname>Van Dyck</surname><given-names>H</given-names></name><name name-style="western"><surname>Fernández</surname><given-names>M</given-names></name><name name-style="western"><surname>Matthysen</surname><given-names>E</given-names></name></person-group> (<year>2021</year>) Lower density of arthropod biomass in small high‐Andes <italic><tp:taxon-name><tp:taxon-name-part taxon-name-part-type="genus">Polylepis</tp:taxon-name-part></tp:taxon-name></italic> fragments affects habitat use in insectivorous birds. Ecosphere 12(3): e03401. <ext-link xlink:type="simple" ext-link-type="doi" xlink:href="10.1002/ecs2.3401">https://doi.org/10.1002/ecs2.3401</ext-link></mixed-citation></ref><ref id="B227"><mixed-citation xmlns:xlink="http://www.w3.org/1999/xlink" xlink:type="simple"><person-group><name name-style="western"><surname>Oldfield</surname><given-names>S</given-names></name><name name-style="western"><surname>Lusty</surname><given-names>C</given-names></name><name name-style="western"><surname>MacKinven</surname><given-names>A</given-names></name></person-group> (<year>1998</year>) The World List of Threatened Trees. World Conservation Press, Cambridge.</mixed-citation></ref><ref id="B13"><mixed-citation xmlns:xlink="http://www.w3.org/1999/xlink" xlink:type="simple"><person-group><name name-style="western"><surname>Arrázola</surname><given-names>S</given-names></name><name name-style="western"><surname>Coronado</surname><given-names>I</given-names></name></person-group> (<year>2012</year>) <italic><tp:taxon-name><tp:taxon-name-part taxon-name-part-type="genus">Polylepis</tp:taxon-name-part><tp:taxon-name-part taxon-name-part-type="species">pepei</tp:taxon-name-part></tp:taxon-name></italic>, <italic><tp:taxon-name><tp:taxon-name-part taxon-name-part-type="genus">Polylepis</tp:taxon-name-part><tp:taxon-name-part taxon-name-part-type="species">neglecta</tp:taxon-name-part></tp:taxon-name></italic>, <italic><tp:taxon-name><tp:taxon-name-part taxon-name-part-type="genus">Polylepis</tp:taxon-name-part><tp:taxon-name-part taxon-name-part-type="species">lanata</tp:taxon-name-part></tp:taxon-name></italic>, <italic><tp:taxon-name><tp:taxon-name-part taxon-name-part-type="genus">Polylepis</tp:taxon-name-part><tp:taxon-name-part taxon-name-part-type="species">besseri</tp:taxon-name-part></tp:taxon-name></italic>, <italic><tp:taxon-name><tp:taxon-name-part taxon-name-part-type="genus">Polylepis</tp:taxon-name-part><tp:taxon-name-part taxon-name-part-type="species">crista-galli</tp:taxon-name-part></tp:taxon-name></italic>, <italic><tp:taxon-name><tp:taxon-name-part taxon-name-part-type="genus">Polylepis</tp:taxon-name-part><tp:taxon-name-part taxon-name-part-type="species">subtusalbida</tp:taxon-name-part></tp:taxon-name></italic>, <tp:taxon-name><tp:taxon-name-part taxon-name-part-type="genus">Polylepis</tp:taxon-name-part><tp:taxon-name-part taxon-name-part-type="species">tomentella</tp:taxon-name-part><tp:taxon-name-part taxon-name-part-type="infraspecific-rank">subsp.</tp:taxon-name-part><tp:taxon-name-part taxon-name-part-type="subspecies">incanoides</tp:taxon-name-part></tp:taxon-name> In: LIBRO ROJO de la Flora amenazada de Bolivia. Vol. I. Zona Andina, Ministerio de Medio Ambiente y Agua, La Paz.</mixed-citation></ref><ref id="B287"><mixed-citation xmlns:xlink="http://www.w3.org/1999/xlink" xlink:type="simple"><person-group><name name-style="western"><surname>Schmidt-Lebuhn</surname><given-names>AN</given-names></name><name name-style="western"><surname>Kessler</surname><given-names>M</given-names></name><name name-style="western"><surname>Kumar</surname><given-names>M</given-names></name></person-group> (<year>2006a</year>) <article-title>Promiscuity in the Andes: Species relationships in <italic><tp:taxon-name><tp:taxon-name-part taxon-name-part-type="genus">Polylepis</tp:taxon-name-part></tp:taxon-name></italic> (<tp:taxon-name><tp:taxon-name-part taxon-name-part-type="family">Rosaceae</tp:taxon-name-part></tp:taxon-name>, Sanguisorbeae) based on AFLP and morphology.</article-title><source>Systematic Botany</source><volume>31</volume>(<issue>3</issue>): <fpage>547</fpage>–<lpage>559</lpage>. <ext-link xlink:type="simple" ext-link-type="doi" xlink:href="10.1600/036364406778388629">https://doi.org/10.1600/036364406778388629</ext-link></mixed-citation></ref></ref-list></tp:taxon-treatment>
