# Supplementary material for: ﻿A monograph of the genus Polylepis (Rosaceae)
Source: PhytoKeys. 2022 Aug 1;203:1–274. doi: 10.3897/phytokeys.203.83529 (PMC9849045; doi:10.3897/phytokeys.203.83529)
Supplement: XML Treatment for Polylepis crista-galli [file phytokeys.203.83529-treatment48.xml]

<!DOCTYPE tp:taxon-treatment
  PUBLIC "-//TaxonX//DTD Taxonomic Treatment Publishing DTD v0 20100105//EN" "tax-treatment-NSO.dtd">
<tp:taxon-treatment xmlns:tp="http://www.plazi.org/taxpub"><tp:treatment-meta><kwd-group><label>Taxon classification</label><kwd>
              <named-content content-type="kingdom">Plantae</named-content>
            </kwd><kwd>
              <named-content content-type="order">Rosales</named-content>
            </kwd><kwd>
              <named-content content-type="family">Rosaceae</named-content>
            </kwd></kwd-group><mixed-citation publication-type="journal"><person-group><name><surname>Boza Espinoza</surname><given-names>Tatiana Erika</given-names></name><name><surname>Kessler</surname><given-names>Michael</given-names></name></person-group><article-title>﻿A monograph of the genus <italic><tp:taxon-name><tp:taxon-name-part taxon-name-part-type="genus" reg="Polylepis">Polylepis</tp:taxon-name-part></tp:taxon-name></italic> (<tp:taxon-name><tp:taxon-name-part taxon-name-part-type="family">Rosaceae</tp:taxon-name-part></tp:taxon-name>)</article-title><source>PhytoKeys</source><day>01</day><month>08</month><year>2022</year><volume>203</volume><fpage>1</fpage><lpage>274</lpage><pub-id pub-id-type="doi">10.3897/phytokeys.203.83529</pub-id></mixed-citation></tp:treatment-meta><tp:nomenclature><label>﻿36.</label><tp:taxon-name>
            <object-id xmlns:xlink="http://www.w3.org/1999/xlink" content-type="arpha" xlink:type="simple">90DFE649-2754-57B5-A8F6-055E4CA5DF7E</object-id>
            <tp:taxon-name-part taxon-name-part-type="genus" reg="Polylepis">Polylepis</tp:taxon-name-part>
            <tp:taxon-name-part taxon-name-part-type="species" reg="crista-galli">crista-galli</tp:taxon-name-part>
          </tp:taxon-name><tp:taxon-authority>Bitter, Bot. Jahrb. Syst. 45: 633. 1911.</tp:taxon-authority><xref ref-type="fig" rid="F95">Figs 95</xref><xref ref-type="fig" rid="F96">, 96</xref><tp:nomenclature-citation-list><tp:nomenclature-citation><tp:taxon-name>
                <tp:taxon-name-part taxon-name-part-type="genus" reg="Polylepis">Polylepis</tp:taxon-name-part>
                <tp:taxon-name-part taxon-name-part-type="species" reg="crista-gallii">crista-gallii</tp:taxon-name-part>
                <tp:taxon-name-part taxon-name-part-type="infraspecific-rank">var.</tp:taxon-name-part>
                <tp:taxon-name-part taxon-name-part-type="variety" reg="longiracemosa">longiracemosa</tp:taxon-name-part>
              </tp:taxon-name><comment>Bitter, Bot. Jahrb. Syst. 45: 634. 1911. Type. Bolivia. Tarija: Pinos, between Tarija and San Luis, 2500–2700 m, 1 Mar 1903, <italic>Fries 1296</italic> (holotype: S!).</comment></tp:nomenclature-citation></tp:nomenclature-citation-list></tp:nomenclature><tp:treatment-sec sec-type="material" id="SECID0EQ3VO"><title>Type.</title><p>Bolivia. Tarija: Tucumilla, 2500 m, <italic>Fiebrig 2020</italic> (lectotype, designated by <xref ref-type="bibr" rid="B306">Simpson 1979</xref>, pg. 42: G!; lectoisotypes: A!, E!, K!, M!, P).</p><fig id="F95" position="float" orientation="portrait"><object-id xmlns:xlink="http://www.w3.org/1999/xlink" content-type="doi" xlink:type="simple">10.3897/phytokeys.203.83529.figure95</object-id><object-id xmlns:xlink="http://www.w3.org/1999/xlink" content-type="arpha" xlink:type="simple">D5C36206-32CB-53B0-8D00-A15B0D68C1F9</object-id><label>Figure 95.</label><caption><p><italic><tp:taxon-name><tp:taxon-name-part taxon-name-part-type="genus" reg="Polylepis">Polylepis</tp:taxon-name-part><tp:taxon-name-part taxon-name-part-type="species" reg="crista-galli">crista-galli</tp:taxon-name-part></tp:taxon-name></italic> Bitter <bold>A</bold> flowering branch <bold>B</bold> upper and lower leaflet surfaces <bold>C</bold> fruit <bold>D</bold> branching pattern <bold>E</bold> fruiting branch. Scale bars: 1 cm (<bold>A, E</bold>); 5 mm (<bold>B</bold>); 2 mm (<bold>C</bold>). Photographs <bold>A, D, E</bold> M. Kessler <bold>B, C</bold> T.E. Boza E.</p></caption><graphic xmlns:xlink="http://www.w3.org/1999/xlink" xlink:href="phytokeys-203-001_article-83529__-g095.jpg" position="float" orientation="portrait" xlink:type="simple" id="oo_721412.jpg"><uri content-type="original_file" xlink:type="simple">https://binary.pensoft.net/fig/721412</uri></graphic></fig></tp:treatment-sec><tp:treatment-sec sec-type="description" id="SECID0EI5VO"><title>Description.</title><p><bold><italic>Trees</italic></bold> 3–6 m tall. <italic>Leaves</italic> slightly congested at the branch tips, imparipinnate with (1–)2 pairs of leaflets, obtrullate in outline, 2.1–4.4(–6.2) × 1.8–2.8(5.8) cm; rachises densely tomentose, points of leaflet attachment with a tuft of long hairs; stipular sheaths apically truncate or slightly spurred, densely tomentose on the outer surfaces; leaflets obovate in outline, second pair from the terminal leaflet the largest, one of this pair 1.3–2.7(–3.2) × (0.4–)0.8–1.1(–1.4) cm; margin serrate with 9–13 teeth, apically obtuse or emarginate, basally unequally attenuate; upper leaflet surfaces slightly rugose, glabrous; lower leaflet surfaces with a dense layer of very short, white pannose hairs. <bold><italic>Inflorescences</italic></bold> pendant, (2.2–)3.4–5.0(–8.0) cm long, bearing 5–7 flowers; floral bracts 3.4–4.0 mm long, narrowly triangular, densely tomentose on the outer surface; rachises tomentose. <bold><italic>Flowers</italic></bold> 6.0–9.2 mm diam.; sepals 4, ovate, green, sparsely to densely tomentose outside; stamens 13–15, anthers orbicular, with a dense tuft of straight white hairs on the upper half; styles fimbriate, 1.6–2.3 mm long. <bold><italic>Fruits</italic></bold> turbinate, with 2–4 irregular flattened ridges with a series of spines, sparsely tomentose; 4.9–6.1 × 4.0–6.2 mm including spines. <bold><italic>Tetraploid</italic></bold>.</p><fig id="F96" position="float" orientation="portrait"><object-id xmlns:xlink="http://www.w3.org/1999/xlink" content-type="doi" xlink:type="simple">10.3897/phytokeys.203.83529.figure96</object-id><object-id xmlns:xlink="http://www.w3.org/1999/xlink" content-type="arpha" xlink:type="simple">6D5C03C8-E3C2-57FC-8985-BA771270B136</object-id><label>Figure 96.</label><caption><p><italic><tp:taxon-name><tp:taxon-name-part taxon-name-part-type="genus" reg="Polylepis">Polylepis</tp:taxon-name-part><tp:taxon-name-part taxon-name-part-type="species" reg="crista-galli">crista-galli</tp:taxon-name-part></tp:taxon-name></italic> Bitter <bold>A</bold> flowering branch <bold>B</bold> fruit <bold>C</bold> upper leaf surface <bold>D</bold> lower leaf surface <bold>E</bold> stipular sheaths (<bold>A</bold><italic>Kessler 3174</italic><bold>B, C</bold><italic>Kessler 3155</italic><bold>D</bold><italic>Kessler 3661</italic><bold>E</bold><italic>Kessler 3172</italic>). Scale bars: 9 cm (<bold>A</bold>); 4 mm (<bold>B</bold>); 4 cm (<bold>C, D</bold>). Photographs by T. E. Boza E.</p></caption><graphic xmlns:xlink="http://www.w3.org/1999/xlink" xlink:href="phytokeys-203-001_article-83529__-g096.jpg" position="float" orientation="portrait" xlink:type="simple" id="oo_721413.jpg"><uri content-type="original_file" xlink:type="simple">https://binary.pensoft.net/fig/721413</uri></graphic></fig></tp:treatment-sec><tp:treatment-sec sec-type="distribution" id="SECID0E5AWO"><title>Distribution, habitat and ecology.</title><p><italic><tp:taxon-name><tp:taxon-name-part taxon-name-part-type="genus" reg="Polylepis">Polylepis</tp:taxon-name-part><tp:taxon-name-part taxon-name-part-type="species" reg="crista-galli">crista-galli</tp:taxon-name-part></tp:taxon-name></italic> is distributed from central Bolivia to Jujuy (Argentina) (Fig. <xref ref-type="fig" rid="F103">103</xref>). It occurs in Boliviano-Tucumanic forests at 2200–4050 m elevation. It mostly grows as homogeneous forest and sometimes mixed with <italic><tp:taxon-name><tp:taxon-name-part taxon-name-part-type="genus" reg="Alnus">Alnus</tp:taxon-name-part><tp:taxon-name-part taxon-name-part-type="species" reg="acuminata">acuminata</tp:taxon-name-part></tp:taxon-name></italic> (<xref ref-type="bibr" rid="B162">Kessler 1995b</xref>) or <italic><tp:taxon-name><tp:taxon-name-part taxon-name-part-type="genus" reg="Escallonia">Escallonia</tp:taxon-name-part><tp:taxon-name-part taxon-name-part-type="species" reg="hypoglauca">hypoglauca</tp:taxon-name-part></tp:taxon-name></italic> (<xref ref-type="bibr" rid="B223">Navarro et al. 2010</xref>). In Alto Calilegua (Jujuy), a stand of <italic><tp:taxon-name><tp:taxon-name-part taxon-name-part-type="genus" reg="Polylepis">P.</tp:taxon-name-part><tp:taxon-name-part taxon-name-part-type="species" reg="crista-galli">crista-galli</tp:taxon-name-part></tp:taxon-name></italic> has canopy cover of 35% and tree heights of 2–5 m height (<xref ref-type="bibr" rid="B261">Renison et al. 2013</xref>).</p></tp:treatment-sec><tp:treatment-sec sec-type="conservation status" id="SECID0EADWO"><title>Conservation status.</title><p>The <abbrev xmlns:xlink="http://www.w3.org/1999/xlink" xlink:title="Extent of Occurrence" id="ABBRID0EGDWO" xlink:type="simple">EOO</abbrev> for <italic><tp:taxon-name><tp:taxon-name-part taxon-name-part-type="genus" reg="Polylepis">Polylepis</tp:taxon-name-part><tp:taxon-name-part taxon-name-part-type="species" reg="crista-galli">crista-galli</tp:taxon-name-part></tp:taxon-name></italic> is estimated as 46,634 km<sup>2</sup>, the <abbrev xmlns:xlink="http://www.w3.org/1999/xlink" xlink:title="area of occupancy" id="ABBRID0EXDWO" xlink:type="simple">AOO</abbrev> is assessed at 60 km<sup>2</sup>, and it is known from 14 locations. <italic><tp:taxon-name><tp:taxon-name-part taxon-name-part-type="genus" reg="Polylepis">Polylepis</tp:taxon-name-part><tp:taxon-name-part taxon-name-part-type="species" reg="crista-galli">crista-galli</tp:taxon-name-part></tp:taxon-name></italic> was categorized as <abbrev xmlns:xlink="http://www.w3.org/1999/xlink" xlink:title="Vulnerable" id="ABBRID0EIEWO" xlink:type="simple">VU</abbrev> (A1acd, B1+2c) in the World List of Threatened Trees (<xref ref-type="bibr" rid="B227">Oldfield et al. 1998</xref>) and as <abbrev xmlns:xlink="http://www.w3.org/1999/xlink" xlink:title="Vulnerable" id="ABBRID0EQEWO" xlink:type="simple">VU</abbrev> (B2ab(ii,iii)) in the Red List of Threatened Flora of Bolivia (<xref ref-type="bibr" rid="B13">Arrázola and Coronado 2012</xref>). Later, it was categorized as EN B2ab(iii) in the Red List of Montane Tree species of the tropical Andes (<xref ref-type="bibr" rid="B323">Tejedor et al. 2014</xref>). No conservation actions have been taken to date. The area of occupation is in constant reduction, with small isolated and disconnect patches, and continuous population declines. We assess <italic><tp:taxon-name><tp:taxon-name-part taxon-name-part-type="genus" reg="Polylepis">P.</tp:taxon-name-part><tp:taxon-name-part taxon-name-part-type="species" reg="crista-galli">crista-galli</tp:taxon-name-part></tp:taxon-name></italic> as Vunerable (A1+ A2a, B1a+B2a, C2a).</p></tp:treatment-sec><tp:treatment-sec sec-type="notes" id="SECID0EHFWO"><title>Notes.</title><p><italic><tp:taxon-name><tp:taxon-name-part taxon-name-part-type="genus" reg="Polylepis">Polylepis</tp:taxon-name-part><tp:taxon-name-part taxon-name-part-type="species" reg="crista-galli">crista-galli</tp:taxon-name-part></tp:taxon-name></italic> is similar to <italic><tp:taxon-name><tp:taxon-name-part taxon-name-part-type="genus" reg="Polylepis">P.</tp:taxon-name-part><tp:taxon-name-part taxon-name-part-type="species" reg="subtusalbida">subtusalbida</tp:taxon-name-part></tp:taxon-name></italic>, but differs by having leaflets 1.3–2.7(3.2) cm long (versus 0.9–1.6 cm in <italic><tp:taxon-name><tp:taxon-name-part taxon-name-part-type="genus" reg="Polylepis">P.</tp:taxon-name-part><tp:taxon-name-part taxon-name-part-type="species" reg="subtusalbida">subtusalbida</tp:taxon-name-part></tp:taxon-name></italic>), lower leaflet surface with a dense layer of very short pannose hairs (versus glabrous to sparsely longer tomentose hairs 0.5–1.2 mm), 5–7 flowers per inflorescence (versus 3–4), 13–15 stamens per flower (versus 19–21) and styles 1.6–2.3 mm long (versus 2.8–3.4 mm). Perhaps most importantly, the fruits of <italic><tp:taxon-name><tp:taxon-name-part taxon-name-part-type="genus" reg="Polylepis">P.</tp:taxon-name-part><tp:taxon-name-part taxon-name-part-type="species" reg="crista-galli">crista-galli</tp:taxon-name-part></tp:taxon-name></italic> have larger, often red-tinted ridges, to which the species epithet refers.</p><p><italic><tp:taxon-name><tp:taxon-name-part taxon-name-part-type="genus" reg="Polylepis">Polylepis</tp:taxon-name-part><tp:taxon-name-part taxon-name-part-type="species" reg="crista-galli">crista-galli</tp:taxon-name-part></tp:taxon-name></italic> has been suggested to have a hybridogenic origin, with a member of section <tp:taxon-name><tp:taxon-name-part taxon-name-part-type="genus" reg="Polylepis"/><tp:taxon-name-part taxon-name-part-type="section" reg="Australes">Australes</tp:taxon-name-part></tp:taxon-name> as one parent and one of subsection <tp:taxon-name><tp:taxon-name-part taxon-name-part-type="genus" reg="Polylepis"/><tp:taxon-name-part taxon-name-part-type="section" reg="Besseria"/><tp:taxon-name-part taxon-name-part-type="subsection" reg="Besseria">Besseria</tp:taxon-name-part></tp:taxon-name> as the other (<xref ref-type="bibr" rid="B287">Schmidt-Lebuhn et al. 2006a</xref>). This is supported by the fact that <italic><tp:taxon-name><tp:taxon-name-part taxon-name-part-type="genus" reg="Polylepis">P.</tp:taxon-name-part><tp:taxon-name-part taxon-name-part-type="species" reg="crista-galli">crista-galli</tp:taxon-name-part></tp:taxon-name></italic> is morphologically intermediate between the putative parents and is, in fact, indistinguishable from hybrids between <italic><tp:taxon-name><tp:taxon-name-part taxon-name-part-type="genus" reg="Polylepis">P.</tp:taxon-name-part><tp:taxon-name-part taxon-name-part-type="species" reg="besseri">besseri</tp:taxon-name-part></tp:taxon-name></italic> and <italic><tp:taxon-name><tp:taxon-name-part taxon-name-part-type="genus" reg="Polylepis">P.</tp:taxon-name-part><tp:taxon-name-part taxon-name-part-type="species" reg="neglecta">neglecta</tp:taxon-name-part></tp:taxon-name></italic> found in Bolivia. Interestingly, the range of <italic><tp:taxon-name><tp:taxon-name-part taxon-name-part-type="genus" reg="Polylepis">P.</tp:taxon-name-part><tp:taxon-name-part taxon-name-part-type="species" reg="crista-galli">crista-galli</tp:taxon-name-part></tp:taxon-name></italic> perfectly fills the gap between the ranges of <italic><tp:taxon-name><tp:taxon-name-part taxon-name-part-type="genus" reg="Polylepis">P.</tp:taxon-name-part><tp:taxon-name-part taxon-name-part-type="species" reg="australis">australis</tp:taxon-name-part></tp:taxon-name></italic> (to the south) and <italic><tp:taxon-name><tp:taxon-name-part taxon-name-part-type="genus" reg="Polylepis">P.</tp:taxon-name-part><tp:taxon-name-part taxon-name-part-type="species" reg="neglecta">neglecta</tp:taxon-name-part></tp:taxon-name></italic> (north), suggesting that the formation of <italic><tp:taxon-name><tp:taxon-name-part taxon-name-part-type="genus" reg="Polylepis">P.</tp:taxon-name-part><tp:taxon-name-part taxon-name-part-type="species" reg="crista-galli">crista-galli</tp:taxon-name-part></tp:taxon-name></italic> might have obliterated part of a formerly continuous range of the progenitor of <italic><tp:taxon-name><tp:taxon-name-part taxon-name-part-type="genus" reg="Polylepis">P.</tp:taxon-name-part><tp:taxon-name-part taxon-name-part-type="species" reg="australis">australis</tp:taxon-name-part></tp:taxon-name></italic> and <italic><tp:taxon-name><tp:taxon-name-part taxon-name-part-type="genus" reg="Polylepis">P.</tp:taxon-name-part><tp:taxon-name-part taxon-name-part-type="species" reg="neglecta">neglecta</tp:taxon-name-part></tp:taxon-name></italic>.</p></tp:treatment-sec><tp:treatment-sec sec-type="material" id="SECID0ECLWO"><title>Specimens examined.</title><p><bold>Bolivia. Chuquisaca</bold>: Azurduy, Trayecto Azurduy-Río Pilcomayo, <named-content xmlns:xlink="http://www.w3.org/1999/xlink" content-type="dwc:verbatimCoordinates" xlink:type="simple"><named-content content-type="geo-json" specific-use="{&#34;type&#34;:&#34;Point&#34;,&#34;coordinates&#34;:[-64.443611,-20.214444]}" id="NCID0ENLWO" xlink:type="simple">20°12'52"S, 064°26'37"W</named-content></named-content>, 3114 m, 14 October 2007, <italic>Portal 146</italic> (HSB, MO!). Belisario Boeto, 1 km S Mendoza, 2830 m, 29 April 1987, <italic>Murguía 46</italic> (GOET!, LPB). Nor Cinti, ca. 40 km E Culpina on road to Chillajara, <named-content xmlns:xlink="http://www.w3.org/1999/xlink" content-type="dwc:verbatimCoordinates" xlink:type="simple"><named-content content-type="geo-json" specific-use="{&#34;type&#34;:&#34;Point&#34;,&#34;coordinates&#34;:[-64.766667,-20.616667]}" id="NCID0EZLWO" xlink:type="simple">20°37'S, 064°46'W</named-content></named-content>, 3000 m, 21 September 1991, <italic>Kessler 3169</italic> (AAU!, GOET!, LPB); <italic>3170</italic> (GOET!, MO!); <italic>3171</italic> (AAU!, GOET!, LPB); <italic>3172</italic> (GOET!, LPB); <italic>3174</italic> (AAU!, GOET!); 19.1 km S of Padcaya on the road to Camargo <italic>Solomon 10646</italic> (LPB, MO!). Sud Cinti, Cerro Cobre Khasa, between Culpina and El Palmar, <named-content xmlns:xlink="http://www.w3.org/1999/xlink" content-type="dwc:verbatimCoordinates" xlink:type="simple"><named-content content-type="geo-json" specific-use="{&#34;type&#34;:&#34;Point&#34;,&#34;coordinates&#34;:[-64.566667,-20.800000]}" id="NCID0ENMWO" xlink:type="simple">20°48'S, 064°34'W</named-content></named-content>, 3100 m, 21 September 1991, <italic>Fjeldså s.n</italic> (GOET!). Tomina, Bajando de Sombreros (Cordillera Mandinga) hacia el Muncipio de Azurduy, <named-content xmlns:xlink="http://www.w3.org/1999/xlink" content-type="dwc:verbatimCoordinates" xlink:type="simple"><named-content content-type="geo-json" specific-use="{&#34;type&#34;:&#34;Point&#34;,&#34;coordinates&#34;:[-64.523333,-19.949167]}" id="NCID0EXMWO" xlink:type="simple">19°56'57"S, 064°31'24"W</named-content></named-content>, 2758 m, 14 October 2007, <italic>Cervantes 175</italic> (HSB, MO!). Yamparaez, Sucre, ca. 50 kms. hacia Tarabuco, 3270 m, 07 March 1981, <italic>Beck 6203</italic> (MO!). <bold>Potosí</bold>: Chayanta, Ravelo 20 kms. hacia Sucre, 3200 m, 30 September 1983, <italic>Beck 9343</italic> (GOET!, LPB, MO!). Jose M. Linares, Serranía entre Lajas y Tambillo, 3900 m, 05 April 1993, <italic>Torrico 344</italic>; <italic>345</italic> (LPB); a 2 km de Lajas hacia Tambillo, Serranía de Mataca, 3930 m, 05 April 1993, <italic>Torrico 348</italic> (LPB); Guerraloma, 2800 m, 01 May 1959, <italic>Cárdenas 5724</italic> (US!). <bold>Tarija</bold>: Arce, de Camacho subiendo hacia Rejera, 2600 m, 01 November 1987, <italic>Beck 14309</italic> (GOET!, LL, LPB, MO!, TEX). Mendez, Cerca Trancas, 3000 m, 13 May 1986, <italic>Bastian 1313</italic> (GOET!); Strasse Carichi-Mayu-Leon Cancha, Passhohe, 2800 m, 01 February 1982, <italic>Gerold 97</italic> (GOET!, LPB); Above Tarija on road to Villazon, <named-content xmlns:xlink="http://www.w3.org/1999/xlink" content-type="dwc:verbatimCoordinates" xlink:type="simple"><named-content content-type="geo-json" specific-use="{&#34;type&#34;:&#34;Point&#34;,&#34;coordinates&#34;:[-64.916667,-21.483333]}" id="NCID0EXNWO" xlink:type="simple">21°29'S, 064°55'W</named-content></named-content>, 2900 m, 17 September 1991, <italic>Kessler 3109</italic> (AAU!); 35 km W Tarija on road to Villazón, <named-content xmlns:xlink="http://www.w3.org/1999/xlink" content-type="dwc:verbatimCoordinates" xlink:type="simple"><named-content content-type="geo-json" specific-use="{&#34;type&#34;:&#34;Point&#34;,&#34;coordinates&#34;:[-64.916667,-21.483333]}" id="NCID0EBOWO" xlink:type="simple">21°29'S, 064°55'W</named-content></named-content>, 3000 m, 20 September 1991, <italic>Kessler 3165</italic> (GOET!); 40 km W Tarija on road to Villazón, <named-content xmlns:xlink="http://www.w3.org/1999/xlink" content-type="dwc:verbatimCoordinates" xlink:type="simple"><named-content content-type="geo-json" specific-use="{&#34;type&#34;:&#34;Point&#34;,&#34;coordinates&#34;:[-64.916667,-21.483333]}" id="NCID0ELOWO" xlink:type="simple">21°29'S, 064°55'W</named-content></named-content>, 3300 m, 20 September 1991, <italic>Kessler 3166</italic> (GOET!). O’Connor, Tarija 53 kms. hacia Entre Ríos, 2360 m, 22 October 1983, <italic>Beck 9641</italic> (AAU!, MO!); ca 5 km pass on Tarija-Villa Montes road, <named-content xmlns:xlink="http://www.w3.org/1999/xlink" content-type="dwc:verbatimCoordinates" xlink:type="simple"><named-content content-type="geo-json" specific-use="{&#34;type&#34;:&#34;Point&#34;,&#34;coordinates&#34;:[-64.366667,-21.450000]}" id="NCID0EXOWO" xlink:type="simple">21°27'S, 064°22'W</named-content></named-content>, 2500 m, 18 September 1991, <italic>Kessler 3110</italic> (AAU!, GOET!, LPB); ca 6 Km E of pass on Tarija-Entre Ríos road., <named-content xmlns:xlink="http://www.w3.org/1999/xlink" content-type="dwc:verbatimCoordinates" xlink:type="simple"><named-content content-type="geo-json" specific-use="{&#34;type&#34;:&#34;Point&#34;,&#34;coordinates&#34;:[-64.433333,-21.450000]}" id="NCID0EBPWO" xlink:type="simple">21°27'S, 064°26'W</named-content></named-content>, 2300 m, 20 September 1991, <italic>Kessler 3152</italic> (GOET!, LPB, MO!); <italic>3154</italic>; <italic>3155</italic>; <italic>3156</italic> (AAU!, GOET!, LPB); <italic>3431</italic>; <italic>3432</italic> (GOET!); ca. 70 km on road from Tarija to Entre Rios, 2200 m, 20 September 1991, <italic>Kessler 3661</italic> (MO!). Tucumilla, pr. Tarija, 2600 m, <italic>Fiebrig 2020</italic> (A!, B, G, MO!, P!); <named-content xmlns:xlink="http://www.w3.org/1999/xlink" content-type="dwc:verbatimCoordinates" xlink:type="simple"><named-content content-type="geo-json" specific-use="{&#34;type&#34;:&#34;Point&#34;,&#34;coordinates&#34;:[-64.433333,-21.450000]}" id="NCID0EZPWO" xlink:type="simple">21°27'S, 064°26'W</named-content></named-content>, 2800 m, 20 September 1991, <italic>Kessler 3153</italic> (GOET!, LPB); Cuenca del Río Camacho, entrando por el Río Lanurejoy, subiendo al margen izquierdo del río, frente a la Comunidad de Camacho, 2490 m, 20 December 1987, <italic>Liberman 1514</italic> (GOET!); entrando por el Río Carbonejo, 2520 m, 03 February 1988, <italic>Liberman 2019</italic> (GOET!); Rincón de la Victoria, 2000 m, 07 November 1974, <italic>Zuerpe 5126</italic> (NY).</p></tp:treatment-sec><tp:treatment-sec><!--Section generated to contain objects referenced in tp:taxon-treatment.--><fig id="F103" position="float" orientation="portrait"><object-id xmlns:xlink="http://www.w3.org/1999/xlink" content-type="doi" xlink:type="simple">10.3897/phytokeys.203.83529.figure103</object-id><object-id xmlns:xlink="http://www.w3.org/1999/xlink" content-type="arpha" xlink:type="simple">C554FBF2-5A4E-5248-94C2-BCD12F415C81</object-id><label>Figure 103.</label><caption><p>Geographical distribution of the species of subsection <tp:taxon-name><tp:taxon-name-part taxon-name-part-type="genus" reg="Polylepis"/><tp:taxon-name-part taxon-name-part-type="section" reg="Besseria"/><tp:taxon-name-part taxon-name-part-type="subsection" reg="Besseria">Besseria</tp:taxon-name-part></tp:taxon-name>.</p></caption><graphic xmlns:xlink="http://www.w3.org/1999/xlink" xlink:href="phytokeys-203-001_article-83529__-g103.jpg" position="float" orientation="portrait" xlink:type="simple" id="oo_721420.jpg"><uri content-type="original_file" xlink:type="simple">https://binary.pensoft.net/fig/721420</uri></graphic></fig></tp:treatment-sec><ref-list><ref id="B306"><mixed-citation xmlns:xlink="http://www.w3.org/1999/xlink" xlink:type="simple"><person-group><name name-style="western"><surname>Simpson</surname><given-names>BB</given-names></name></person-group> (<year>1979</year>) <article-title>A revision of the genus <italic><tp:taxon-name><tp:taxon-name-part taxon-name-part-type="genus">Polylepis</tp:taxon-name-part></tp:taxon-name></italic> (<tp:taxon-name><tp:taxon-name-part taxon-name-part-type="family">Rosaceae</tp:taxon-name-part></tp:taxon-name>: Sanguisorbeae).</article-title><source>Smithsonian Contributions to Botany</source><volume>43</volume>(<issue>43</issue>): <fpage>1</fpage>–<lpage>62</lpage>. <ext-link xlink:type="simple" ext-link-type="doi" xlink:href="10.5479/si.0081024X.43.1">https://doi.org/10.5479/si.0081024X.43.1</ext-link></mixed-citation></ref><ref id="B162"><mixed-citation xmlns:xlink="http://www.w3.org/1999/xlink" xlink:type="simple"><person-group><name name-style="western"><surname>Kessler</surname><given-names>M</given-names></name></person-group> (<year>1995b</year>) <article-title>The genus <italic><tp:taxon-name><tp:taxon-name-part taxon-name-part-type="genus">Polylepis</tp:taxon-name-part></tp:taxon-name></italic> (<tp:taxon-name><tp:taxon-name-part taxon-name-part-type="family">Rosaceae</tp:taxon-name-part></tp:taxon-name>) in Bolivia.</article-title><source>Candollea</source><volume>42</volume>: <fpage>131</fpage>–<lpage>171</lpage>.</mixed-citation></ref><ref id="B223"><mixed-citation xmlns:xlink="http://www.w3.org/1999/xlink" xlink:type="simple"><person-group><name name-style="western"><surname>Navarro</surname><given-names>G</given-names></name><name name-style="western"><surname>Arrázola</surname><given-names>S</given-names></name><name name-style="western"><surname>Balderrama</surname><given-names>JA</given-names></name><name name-style="western"><surname>Ferreira</surname><given-names>W</given-names></name><name name-style="western"><surname>De la Barra</surname><given-names>N</given-names></name><name name-style="western"><surname>Antezana</surname><given-names>C</given-names></name><name name-style="western"><surname>Gómez</surname><given-names>I</given-names></name><name name-style="western"><surname>Mercado</surname><given-names>M</given-names></name></person-group> (<year>2010</year>) <article-title>Diagnóstico del estado de conservación y caracterización de los bosques de <italic><tp:taxon-name><tp:taxon-name-part taxon-name-part-type="genus">Polylepis</tp:taxon-name-part></tp:taxon-name></italic> en Bolivia y su avifauna. Conservation state analysis and characterization of the Bolivian <italic><tp:taxon-name><tp:taxon-name-part taxon-name-part-type="genus">Polylepis</tp:taxon-name-part></tp:taxon-name></italic> forests and their avifauna.</article-title><source>Revista Boliviana de Ecología y Conservación Ambiental</source><volume>28</volume>(<issue>1</issue>): <fpage>1</fpage>–<lpage>35</lpage>.</mixed-citation></ref><ref id="B261"><mixed-citation xmlns:xlink="http://www.w3.org/1999/xlink" xlink:type="simple"><person-group><name name-style="western"><surname>Renison</surname><given-names>D</given-names></name><name name-style="western"><surname>Cuyckens</surname><given-names>GAE</given-names></name><name name-style="western"><surname>Pacheco</surname><given-names>S</given-names></name><name name-style="western"><surname>Guzmán</surname><given-names>GF</given-names></name><name name-style="western"><surname>Grau</surname><given-names>HR</given-names></name><name name-style="western"><surname>Marcora</surname><given-names>P</given-names></name><name name-style="western"><surname>Robledo</surname><given-names>G</given-names></name><name name-style="western"><surname>Cingolani</surname><given-names>AM</given-names></name><name name-style="western"><surname>Dominguez</surname><given-names>J</given-names></name><name name-style="western"><surname>Landi</surname><given-names>M</given-names></name><name name-style="western"><surname>Bellis</surname><given-names>L</given-names></name><name name-style="western"><surname>Hensen</surname><given-names>I</given-names></name></person-group> (<year>2013</year>) <article-title>Distribución y estado de conservación de las poblaciones de árboles y arbustos del género <italic><tp:taxon-name><tp:taxon-name-part taxon-name-part-type="genus">Polylepis</tp:taxon-name-part></tp:taxon-name></italic> (<tp:taxon-name><tp:taxon-name-part taxon-name-part-type="family">Rosaceae</tp:taxon-name-part></tp:taxon-name>) en las montañas de Argentina.</article-title><source>Ecología Austral</source><volume>23</volume>(<issue>1</issue>): <fpage>27</fpage>–<lpage>36</lpage>. <ext-link xlink:type="simple" ext-link-type="doi" xlink:href="10.25260/EA.13.23.1.0.1189">https://doi.org/10.25260/EA.13.23.1.0.1189</ext-link></mixed-citation></ref><ref id="B227"><mixed-citation xmlns:xlink="http://www.w3.org/1999/xlink" xlink:type="simple"><person-group><name name-style="western"><surname>Oldfield</surname><given-names>S</given-names></name><name name-style="western"><surname>Lusty</surname><given-names>C</given-names></name><name name-style="western"><surname>MacKinven</surname><given-names>A</given-names></name></person-group> (<year>1998</year>) The World List of Threatened Trees. World Conservation Press, Cambridge.</mixed-citation></ref><ref id="B13"><mixed-citation xmlns:xlink="http://www.w3.org/1999/xlink" xlink:type="simple"><person-group><name name-style="western"><surname>Arrázola</surname><given-names>S</given-names></name><name name-style="western"><surname>Coronado</surname><given-names>I</given-names></name></person-group> (<year>2012</year>) <italic><tp:taxon-name><tp:taxon-name-part taxon-name-part-type="genus">Polylepis</tp:taxon-name-part><tp:taxon-name-part taxon-name-part-type="species">pepei</tp:taxon-name-part></tp:taxon-name></italic>, <italic><tp:taxon-name><tp:taxon-name-part taxon-name-part-type="genus">Polylepis</tp:taxon-name-part><tp:taxon-name-part taxon-name-part-type="species">neglecta</tp:taxon-name-part></tp:taxon-name></italic>, <italic><tp:taxon-name><tp:taxon-name-part taxon-name-part-type="genus">Polylepis</tp:taxon-name-part><tp:taxon-name-part taxon-name-part-type="species">lanata</tp:taxon-name-part></tp:taxon-name></italic>, <italic><tp:taxon-name><tp:taxon-name-part taxon-name-part-type="genus">Polylepis</tp:taxon-name-part><tp:taxon-name-part taxon-name-part-type="species">besseri</tp:taxon-name-part></tp:taxon-name></italic>, <italic><tp:taxon-name><tp:taxon-name-part taxon-name-part-type="genus">Polylepis</tp:taxon-name-part><tp:taxon-name-part taxon-name-part-type="species">crista-galli</tp:taxon-name-part></tp:taxon-name></italic>, <italic><tp:taxon-name><tp:taxon-name-part taxon-name-part-type="genus">Polylepis</tp:taxon-name-part><tp:taxon-name-part taxon-name-part-type="species">subtusalbida</tp:taxon-name-part></tp:taxon-name></italic>, <tp:taxon-name><tp:taxon-name-part taxon-name-part-type="genus">Polylepis</tp:taxon-name-part><tp:taxon-name-part taxon-name-part-type="species">tomentella</tp:taxon-name-part><tp:taxon-name-part taxon-name-part-type="infraspecific-rank">subsp.</tp:taxon-name-part><tp:taxon-name-part taxon-name-part-type="subspecies">incanoides</tp:taxon-name-part></tp:taxon-name> In: LIBRO ROJO de la Flora amenazada de Bolivia. Vol. I. Zona Andina, Ministerio de Medio Ambiente y Agua, La Paz.</mixed-citation></ref><ref id="B323"><mixed-citation xmlns:xlink="http://www.w3.org/1999/xlink" xlink:type="simple"><person-group><name name-style="western"><surname>Tejedor</surname><given-names>N</given-names></name><name name-style="western"><surname>Álvarez</surname><given-names>E</given-names></name><name name-style="western"><surname>Arango</surname><given-names>S</given-names></name><name name-style="western"><surname>Araujo</surname><given-names>A</given-names></name><name name-style="western"><surname>Baldeón</surname><given-names>S</given-names></name><name name-style="western"><surname>Beltran</surname><given-names>H</given-names></name><name name-style="western"><surname>Blundo</surname><given-names>C</given-names></name><name name-style="western"><surname>Boza Espinoza</surname><given-names>TE</given-names></name><name name-style="western"><surname>Fuentes Claros</surname><given-names>A</given-names></name><name name-style="western"><surname>Gaviria</surname><given-names>J</given-names></name><name name-style="western"><surname>Gutiérrez</surname><given-names>N</given-names></name><name name-style="western"><surname>Khela</surname><given-names>S</given-names></name><name name-style="western"><surname>León</surname><given-names>B</given-names></name><name name-style="western"><surname>La Torre Cuadros</surname><given-names>MA</given-names></name><name name-style="western"><surname>López Camacho</surname><given-names>R</given-names></name><name name-style="western"><surname>Malizia</surname><given-names>L</given-names></name><name name-style="western"><surname>Millán</surname><given-names>B</given-names></name><name name-style="western"><surname>Moraes</surname><given-names>MR</given-names></name><name name-style="western"><surname>Newton</surname><given-names>AC</given-names></name><name name-style="western"><surname>Pacheco</surname><given-names>S</given-names></name><name name-style="western"><surname>Reynel</surname><given-names>C</given-names></name><name name-style="western"><surname>Ulloa Ulloa</surname><given-names>C</given-names></name><name name-style="western"><surname>Vacas Cruz</surname><given-names>O</given-names></name></person-group> (<year>2014</year>) A Regional Red List of Montane Tree Species of the Tropical Andes: Trees at the Top of the World. Botanic Gardens Conservation International, Richmond, UK.</mixed-citation></ref><ref id="B287"><mixed-citation xmlns:xlink="http://www.w3.org/1999/xlink" xlink:type="simple"><person-group><name name-style="western"><surname>Schmidt-Lebuhn</surname><given-names>AN</given-names></name><name name-style="western"><surname>Kessler</surname><given-names>M</given-names></name><name name-style="western"><surname>Kumar</surname><given-names>M</given-names></name></person-group> (<year>2006a</year>) <article-title>Promiscuity in the Andes: Species relationships in <italic><tp:taxon-name><tp:taxon-name-part taxon-name-part-type="genus">Polylepis</tp:taxon-name-part></tp:taxon-name></italic> (<tp:taxon-name><tp:taxon-name-part taxon-name-part-type="family">Rosaceae</tp:taxon-name-part></tp:taxon-name>, Sanguisorbeae) based on AFLP and morphology.</article-title><source>Systematic Botany</source><volume>31</volume>(<issue>3</issue>): <fpage>547</fpage>–<lpage>559</lpage>. <ext-link xlink:type="simple" ext-link-type="doi" xlink:href="10.1600/036364406778388629">https://doi.org/10.1600/036364406778388629</ext-link></mixed-citation></ref></ref-list></tp:taxon-treatment>
