# Supplementary material for: ﻿A monograph of the genus Polylepis (Rosaceae)
Source: PhytoKeys. 2022 Aug 1;203:1–274. doi: 10.3897/phytokeys.203.83529 (PMC9849045; doi:10.3897/phytokeys.203.83529)
Supplement: XML Treatment for Polylepis pallidistigma [file phytokeys.203.83529-treatment49.xml]

<!DOCTYPE tp:taxon-treatment
  PUBLIC "-//TaxonX//DTD Taxonomic Treatment Publishing DTD v0 20100105//EN" "tax-treatment-NSO.dtd">
<tp:taxon-treatment xmlns:tp="http://www.plazi.org/taxpub"><tp:treatment-meta><kwd-group><label>Taxon classification</label><kwd>
              <named-content content-type="kingdom">Plantae</named-content>
            </kwd><kwd>
              <named-content content-type="order">Rosales</named-content>
            </kwd><kwd>
              <named-content content-type="family">Rosaceae</named-content>
            </kwd></kwd-group><mixed-citation publication-type="journal"><person-group><name><surname>Boza Espinoza</surname><given-names>Tatiana Erika</given-names></name><name><surname>Kessler</surname><given-names>Michael</given-names></name></person-group><article-title>﻿A monograph of the genus <italic><tp:taxon-name><tp:taxon-name-part taxon-name-part-type="genus" reg="Polylepis">Polylepis</tp:taxon-name-part></tp:taxon-name></italic> (<tp:taxon-name><tp:taxon-name-part taxon-name-part-type="family">Rosaceae</tp:taxon-name-part></tp:taxon-name>)</article-title><source>PhytoKeys</source><day>01</day><month>08</month><year>2022</year><volume>203</volume><fpage>1</fpage><lpage>274</lpage><pub-id pub-id-type="doi">10.3897/phytokeys.203.83529</pub-id></mixed-citation></tp:treatment-meta><tp:nomenclature><label>﻿37.</label><tp:taxon-name>
            <object-id xmlns:xlink="http://www.w3.org/1999/xlink" content-type="arpha" xlink:type="simple">BE81CBD0-1A9C-56FB-854E-A55D71EAE268</object-id>
            <tp:taxon-name-part taxon-name-part-type="genus" reg="Polylepis">Polylepis</tp:taxon-name-part>
            <tp:taxon-name-part taxon-name-part-type="species" reg="pallidistigma">pallidistigma</tp:taxon-name-part>
          </tp:taxon-name><tp:taxon-authority>Bitter, Bot. Jahrb. Syst. 45: 645. 1911.</tp:taxon-authority><xref ref-type="fig" rid="F97">Figs 97</xref><xref ref-type="fig" rid="F98">, 98</xref></tp:nomenclature><tp:treatment-sec sec-type="material" id="SECID0ETRWO"><title>Type.</title><p>Peru. Puno: Prov. Azangaro, Muñani, ca. 3650 m, <italic>Weberbauer 1369</italic> (holotype: B destroyed; isotypes: F!, GOET!).</p><fig id="F97" position="float" orientation="portrait"><object-id xmlns:xlink="http://www.w3.org/1999/xlink" content-type="doi" xlink:type="simple">10.3897/phytokeys.203.83529.figure97</object-id><object-id xmlns:xlink="http://www.w3.org/1999/xlink" content-type="arpha" xlink:type="simple">13CB4121-48E3-5390-A6F4-CE67B3DB9690</object-id><label>Figure 97.</label><caption><p><italic><tp:taxon-name><tp:taxon-name-part taxon-name-part-type="genus" reg="Polylepis">Polylepis</tp:taxon-name-part><tp:taxon-name-part taxon-name-part-type="species" reg="pallidistigma">pallidistigma</tp:taxon-name-part></tp:taxon-name></italic> Bitter <bold>A</bold> flowers <bold>B</bold> lower leaf surface <bold>C</bold> upper leaf surface <bold>D</bold> stipule sheaths <bold>E</bold> leaves <bold>F</bold> flowering branch <bold>G</bold> inflorescence <bold>H</bold> bark. Scale bars: 3 mm (<bold>A</bold>); 1 cm (<bold>B, C</bold>); 2 cm (<bold>F</bold>) 5 mm (<bold>G</bold>). Photographs <bold>A, D–H</bold> E.G. Urquiaga Flores <bold>B, C</bold> W. Arque.</p></caption><graphic xmlns:xlink="http://www.w3.org/1999/xlink" xlink:href="phytokeys-203-001_article-83529__-g097.jpg" position="float" orientation="portrait" xlink:type="simple" id="oo_721414.jpg"><uri content-type="original_file" xlink:type="simple">https://binary.pensoft.net/fig/721414</uri></graphic></fig></tp:treatment-sec><tp:treatment-sec sec-type="description" id="SECID0EPTWO"><title>Description.</title><p><bold><italic>Trees</italic></bold> 2–13 m tall. <bold><italic>Leaves</italic></bold> slightly congested at the branch tips, imparipinnate with 1(–2) pairs of leaflets, obtrullate in outline, 2.6–4.0 × 2.8–4.0 cm; rachises densely villous, points of leaflet attachment with a tuft of long hairs; stipular sheaths apically truncate, densely villous on the outer surfaces; leaflets elliptic in outline, second pair from the terminal leaflet the largest, one of this pair 1.2–2.0 × 0.5–0.8 cm; margin crenate with 5–8 teeth, apically round or emarginate, basally unequally cordate; upper leaflet surfaces slightly rugose, glabrous to sparsely villous; lower leaflet surfaces with a dense layer of very short, white pannose hairs. <bold><italic>Inflorescences</italic></bold> pendant, 2.7–6.0 cm long, bearing 5–6 flowers; floral bracts 4.2–4.9 mm long, narrowly triangular, densely villous on the outer surface; rachises villous. <bold><italic>Flowers</italic></bold> 6.8–9.2 mm diam.; sepals 4, ovate, green, densely villous outside; stamens 17–21, anthers orbicular, with a dense tuft of straight white hairs on the upper half; styles fimbriate, 3.3–3.6 mm long. <bold><italic>Fruits</italic></bold> turbinate, with 2–3 irregular flattened ridges with a series of spines, densely villous; 4.4–5.9 × 3.8–5.9 mm including spines. <bold><italic>Tetraploid</italic></bold>.</p><fig id="F98" position="float" orientation="portrait"><object-id xmlns:xlink="http://www.w3.org/1999/xlink" content-type="doi" xlink:type="simple">10.3897/phytokeys.203.83529.figure98</object-id><object-id xmlns:xlink="http://www.w3.org/1999/xlink" content-type="arpha" xlink:type="simple">87434FC1-7923-5398-976E-2A55CAAD02FC</object-id><label>Figure 98.</label><caption><p><italic><tp:taxon-name><tp:taxon-name-part taxon-name-part-type="genus" reg="Polylepis">Polylepis</tp:taxon-name-part><tp:taxon-name-part taxon-name-part-type="species" reg="pallidistigma">pallidistigma</tp:taxon-name-part></tp:taxon-name></italic> Bitter <bold>A</bold> flowering branch <bold>B</bold> upper leaf surface <bold>C</bold> lower leaf surface <bold>D</bold> fruit <bold>E</bold> stipular sheaths (<bold>A</bold><italic>Boertman 139</italic><bold>B, C, E</bold><italic>Fernandez 544</italic><bold>D</bold><italic>Tovar 5342</italic>). Scale bars: 6 cm (<bold>A</bold>); 2 cm (<bold>B, C</bold>); 5 mm (<bold>D</bold>). Photographs by T. E. Boza E.</p></caption><graphic xmlns:xlink="http://www.w3.org/1999/xlink" xlink:href="phytokeys-203-001_article-83529__-g098.jpg" position="float" orientation="portrait" xlink:type="simple" id="oo_721415.jpg"><uri content-type="original_file" xlink:type="simple">https://binary.pensoft.net/fig/721415</uri></graphic></fig></tp:treatment-sec><tp:treatment-sec sec-type="distribution" id="SECID0ECWWO"><title>Distribution, habitat and ecology.</title><p><italic><tp:taxon-name><tp:taxon-name-part taxon-name-part-type="genus" reg="Polylepis">Polylepis</tp:taxon-name-part><tp:taxon-name-part taxon-name-part-type="species" reg="pallidistigma">pallidistigma</tp:taxon-name-part></tp:taxon-name></italic> is distributed in southern Peru from southern Cusco to Puno (Fig. <xref ref-type="fig" rid="F103">103</xref>). It grows on relatively dry slopes at 3700–4580 m elevation in a region with calcareous rocks. It typically grows on rocky outcrops (<xref ref-type="bibr" rid="B363">Yallico 1992</xref>, as <italic><tp:taxon-name><tp:taxon-name-part taxon-name-part-type="genus" reg="Polylepis">P.</tp:taxon-name-part><tp:taxon-name-part taxon-name-part-type="species" reg="incana">incana</tp:taxon-name-part></tp:taxon-name></italic>). Average tree height of <italic><tp:taxon-name><tp:taxon-name-part taxon-name-part-type="genus" reg="Polylepis">P.</tp:taxon-name-part><tp:taxon-name-part taxon-name-part-type="species" reg="pallidistigma">pallidistigma</tp:taxon-name-part></tp:taxon-name></italic> is 2.5–5.0 m with diameters of 5–15 cm (<xref ref-type="bibr" rid="B83">ECOAN 2006</xref>). <italic><tp:taxon-name><tp:taxon-name-part taxon-name-part-type="genus" reg="Polylepis">Polylepis</tp:taxon-name-part><tp:taxon-name-part taxon-name-part-type="species" reg="pallidistigma">pallidistigma</tp:taxon-name-part></tp:taxon-name></italic> patches harbour some of the most specialized and endangered of bird species, such as <italic><tp:taxon-name><tp:taxon-name-part taxon-name-part-type="genus" reg="Anairetes">Anairetes</tp:taxon-name-part><tp:taxon-name-part taxon-name-part-type="species" reg="alpinus">alpinus</tp:taxon-name-part></tp:taxon-name></italic> (Endangered) and <italic><tp:taxon-name><tp:taxon-name-part taxon-name-part-type="genus" reg="Leptasthenura">Leptasthenura</tp:taxon-name-part><tp:taxon-name-part taxon-name-part-type="species" reg="yanacensis">yanacensis</tp:taxon-name-part></tp:taxon-name></italic> (Near Threatened) in the forests of Lawa Lawani and Chingo (Carabaya Province), <italic><tp:taxon-name><tp:taxon-name-part taxon-name-part-type="genus" reg="Asthenes">Asthenes</tp:taxon-name-part><tp:taxon-name-part taxon-name-part-type="species" reg="arequipae">arequipae</tp:taxon-name-part></tp:taxon-name></italic> and <italic><tp:taxon-name><tp:taxon-name-part taxon-name-part-type="genus" reg="Leptasthenura">Leptasthenura</tp:taxon-name-part><tp:taxon-name-part taxon-name-part-type="species" reg="andicola">andicola</tp:taxon-name-part></tp:taxon-name></italic> in the Torno (Huancane Province), Bellavista and Quilcapuncu forests (San Antonio de Putina Province) and <italic><tp:taxon-name><tp:taxon-name-part taxon-name-part-type="genus" reg="Conirostrum">Conirostrum</tp:taxon-name-part><tp:taxon-name-part taxon-name-part-type="species" reg="binghami">binghami</tp:taxon-name-part></tp:taxon-name></italic> (= <italic><tp:taxon-name><tp:taxon-name-part taxon-name-part-type="genus" reg="Oreomanes">Oreomanes</tp:taxon-name-part><tp:taxon-name-part taxon-name-part-type="species" reg="fraseri">fraseri</tp:taxon-name-part></tp:taxon-name></italic>) (Near Threatened) present in all evaluated forests (<xref ref-type="bibr" rid="B83">ECOAN 2006</xref>).</p></tp:treatment-sec><tp:treatment-sec sec-type="conservation status" id="SECID0EG1WO"><title>Conservation status.</title><p>The <abbrev xmlns:xlink="http://www.w3.org/1999/xlink" xlink:title="Extent of Occurrence" id="ABBRID0EM1WO" xlink:type="simple">EOO</abbrev> for <italic><tp:taxon-name><tp:taxon-name-part taxon-name-part-type="genus" reg="Polylepis">Polylepis</tp:taxon-name-part><tp:taxon-name-part taxon-name-part-type="species" reg="pallidistigma">pallidistigma</tp:taxon-name-part></tp:taxon-name></italic> is estimated as 17,670 km<sup>2</sup>, the <abbrev xmlns:xlink="http://www.w3.org/1999/xlink" xlink:title="area of occupancy" id="ABBRID0E41WO" xlink:type="simple">AOO</abbrev> is assessed at 112 km<sup>2</sup> and it is known from 17 locations. No protection action has been taken to date. We assess <italic><tp:taxon-name><tp:taxon-name-part taxon-name-part-type="genus" reg="Polylepis">P.</tp:taxon-name-part><tp:taxon-name-part taxon-name-part-type="species" reg="pallidistigma">pallidistigma</tp:taxon-name-part></tp:taxon-name></italic> as Vulnerable (B1a+B2a).</p></tp:treatment-sec><tp:treatment-sec sec-type="notes" id="SECID0EO2WO"><title>Notes.</title><p><italic><tp:taxon-name><tp:taxon-name-part taxon-name-part-type="genus" reg="Polylepis">Polylepis</tp:taxon-name-part><tp:taxon-name-part taxon-name-part-type="species" reg="pallidistigma">pallidistigma</tp:taxon-name-part></tp:taxon-name></italic> was treated as a synonym of <italic><tp:taxon-name><tp:taxon-name-part taxon-name-part-type="genus" reg="Polylepis">P.</tp:taxon-name-part><tp:taxon-name-part taxon-name-part-type="species" reg="besseri">besseri</tp:taxon-name-part></tp:taxon-name></italic> by previous authors (e.g., <xref ref-type="bibr" rid="B306">Simpson 1979</xref>; <xref ref-type="bibr" rid="B162">Kessler 1995b</xref>) and a synonym of <italic><tp:taxon-name><tp:taxon-name-part taxon-name-part-type="genus" reg="Polylepis">P.</tp:taxon-name-part><tp:taxon-name-part taxon-name-part-type="species" reg="subtusalbida">subtusalbida</tp:taxon-name-part></tp:taxon-name></italic> by <xref ref-type="bibr" rid="B204">Mendoza and Cano (2012)</xref>. However, based on its distinct morphology, ecology and distribution, we consider that this taxon should be recognized as different from <italic><tp:taxon-name><tp:taxon-name-part taxon-name-part-type="genus" reg="Polylepis">P.</tp:taxon-name-part><tp:taxon-name-part taxon-name-part-type="species" reg="besseri">besseri</tp:taxon-name-part></tp:taxon-name></italic> and <italic><tp:taxon-name><tp:taxon-name-part taxon-name-part-type="genus" reg="Polylepis">P.</tp:taxon-name-part><tp:taxon-name-part taxon-name-part-type="species" reg="subtusalbida">subtusalbida</tp:taxon-name-part></tp:taxon-name></italic>. <italic><tp:taxon-name><tp:taxon-name-part taxon-name-part-type="genus" reg="Polylepis">Polylepis</tp:taxon-name-part><tp:taxon-name-part taxon-name-part-type="species" reg="pallidistigma">pallidistigma</tp:taxon-name-part></tp:taxon-name></italic> differs from <italic><tp:taxon-name><tp:taxon-name-part taxon-name-part-type="genus" reg="Polylepis">P.</tp:taxon-name-part><tp:taxon-name-part taxon-name-part-type="species" reg="besseri">besseri</tp:taxon-name-part></tp:taxon-name></italic> by having longer and narrower elliptic leaflets 1.2–2.0 × 0.5–0.8 cm with the lower leaflet surfaces with a dense layer of very short of pannose hairs, whereas <italic><tp:taxon-name><tp:taxon-name-part taxon-name-part-type="genus" reg="Polylepis">P.</tp:taxon-name-part><tp:taxon-name-part taxon-name-part-type="species" reg="besseri">besseri</tp:taxon-name-part></tp:taxon-name></italic> has shorter and broader obovate leaflets 1.4–1.6 × 0.6–1.1 cm with the layer of pannose hairs and mixed with densely tomentose hairs. Further, <italic><tp:taxon-name><tp:taxon-name-part taxon-name-part-type="genus" reg="Polylepis">P.</tp:taxon-name-part><tp:taxon-name-part taxon-name-part-type="species" reg="pallidistigma">pallidistigma</tp:taxon-name-part></tp:taxon-name></italic> has a lower number of flowers per inflorescence (5–6) and longer styles (3.3–3.6 mm), whereas <italic><tp:taxon-name><tp:taxon-name-part taxon-name-part-type="genus" reg="Polylepis">P.</tp:taxon-name-part><tp:taxon-name-part taxon-name-part-type="species" reg="besseri">besseri</tp:taxon-name-part></tp:taxon-name></italic> has 7–9 flowers and styles 2.5–3.1 cm long. <italic><tp:taxon-name><tp:taxon-name-part taxon-name-part-type="genus" reg="Polylepis">Polylepis</tp:taxon-name-part><tp:taxon-name-part taxon-name-part-type="species" reg="pallidistigma">pallidistigma</tp:taxon-name-part></tp:taxon-name></italic> differs from <italic><tp:taxon-name><tp:taxon-name-part taxon-name-part-type="genus" reg="Polylepis">P.</tp:taxon-name-part><tp:taxon-name-part taxon-name-part-type="species" reg="subtusalbida">subtusalbida</tp:taxon-name-part></tp:taxon-name></italic> by larger elliptic leaflets (1.2–2.0 × 0.5–0.8 cm versus 0.9–1.6 × 0.4–0.6 cm) with different margins (crenate versus serrate), different hair type of the lower leaflet surfaces (pannose versus tomentose), relatively longer inflorescences (2.7–6.0 cm versus 1.8–3.7 cm) with more flowers per inflorescence (5–6 versus 3–4) and longer styles (3.3–3.6 mm versus 2.8–3.4 mm).</p></tp:treatment-sec><tp:treatment-sec sec-type="material" id="SECID0EEAXO"><title>Specimens examined.</title><p><bold>Peru. Cusco</bold>: Espinar, Zona del Mamaniwaita, 3900–4100 m, 13 July 1967, <italic>Vargas 19893</italic> (CUZ!). <bold>Puno</bold>: Azangaro, Putina, 4200 m, 04 April 1959, <italic>Vargas 12528</italic> (CUZ!); Carabaya, Coasa, Chingo, <named-content xmlns:xlink="http://www.w3.org/1999/xlink" content-type="dwc:verbatimCoordinates" xlink:type="simple"><named-content content-type="geo-json" specific-use="{&#34;type&#34;:&#34;Point&#34;,&#34;coordinates&#34;:[-70.135278,-14.040278]}" id="NCID0EVAXO" xlink:type="simple">14°02'25"S, 70°08'07"W</named-content></named-content>, 4299 m, 07 October 2014, <italic>Boza 3005</italic> (USM!, Z!); Coasa. Chingo, <named-content xmlns:xlink="http://www.w3.org/1999/xlink" content-type="dwc:verbatimCoordinates" xlink:type="simple"><named-content content-type="geo-json" specific-use="{&#34;type&#34;:&#34;Point&#34;,&#34;coordinates&#34;:[-70.155278,-14.046944]}" id="NCID0E6AXO" xlink:type="simple">14°02'49"S, 070°09'19"W</named-content></named-content>, 4511 m, 07 October 2015, <italic>Boza 3006</italic> (USM!, Z!); Entre Macusanin Nuñoa, 4000 m, 29 February 1948, <italic>Vargas 7139</italic> (CUZ!, MO!). Huancane, rock outcrop 450 m East of the Huancane coliseo, <named-content xmlns:xlink="http://www.w3.org/1999/xlink" content-type="dwc:verbatimCoordinates" xlink:type="simple"><named-content content-type="geo-json" specific-use="{&#34;type&#34;:&#34;Point&#34;,&#34;coordinates&#34;:[-69.757222,-15.194444]}" id="NCID0ELBXO" xlink:type="simple">15°11'40"S, 069°45'26"W</named-content></named-content>, 3910 m, 06 November 2012, <italic>Sylvester 1822</italic> (CUZ!, Z!); 900 m East up the slope from the Huancane coliseo in the centre of the main <italic><tp:taxon-name><tp:taxon-name-part taxon-name-part-type="genus" reg="Polylepis">Polylepis</tp:taxon-name-part></tp:taxon-name></italic> forest, <named-content xmlns:xlink="http://www.w3.org/1999/xlink" content-type="dwc:verbatimCoordinates" xlink:type="simple"><named-content content-type="geo-json" specific-use="{&#34;type&#34;:&#34;Point&#34;,&#34;coordinates&#34;:[-69.755833,-15.192222]}" id="NCID0E3BXO" xlink:type="simple">15°11'32"S, 069°45'21"W</named-content></named-content>, 3999 m, 06 November 2012, <italic>Sylvester 1825</italic>; <italic>1827</italic> (CUZ!, Z!); 700 m East up the slope from the Huancane coliseo in the centre of the main <italic><tp:taxon-name><tp:taxon-name-part taxon-name-part-type="genus" reg="Polylepis">Polylepis</tp:taxon-name-part></tp:taxon-name></italic> forest, <named-content xmlns:xlink="http://www.w3.org/1999/xlink" content-type="dwc:verbatimCoordinates" xlink:type="simple"><named-content content-type="geo-json" specific-use="{&#34;type&#34;:&#34;Point&#34;,&#34;coordinates&#34;:[-69.757222,-15.193056]}" id="NCID0EPCXO" xlink:type="simple">15°11'35"S, 069°45'26"W</named-content></named-content>, 3927 m, 06 November 2012, <italic>Sylvester 1829</italic> (CUZ!, Z!); 500 m East up the slope from the Huancane coliseo in the centre of the main <italic><tp:taxon-name><tp:taxon-name-part taxon-name-part-type="genus" reg="Polylepis">Polylepis</tp:taxon-name-part></tp:taxon-name></italic> forest, <named-content xmlns:xlink="http://www.w3.org/1999/xlink" content-type="dwc:verbatimCoordinates" xlink:type="simple"><named-content content-type="geo-json" specific-use="{&#34;type&#34;:&#34;Point&#34;,&#34;coordinates&#34;:[-69.757778,-15.193889]}" id="NCID0EADXO" xlink:type="simple">15°11'38"S, 069°45'28"W</named-content></named-content>, 3892 m, 06 November 2012, <italic>Sylvester 1830</italic>; <italic>1831</italic> (CUZ!, Z!). Lampa, Quebrada Metara, <named-content xmlns:xlink="http://www.w3.org/1999/xlink" content-type="dwc:verbatimCoordinates" xlink:type="simple"><named-content content-type="geo-json" specific-use="{&#34;type&#34;:&#34;Point&#34;,&#34;coordinates&#34;:[-70.366667,-15.166667]}" id="NCID0EMDXO" xlink:type="simple">15°10'S, 070°22'W</named-content></named-content>, 3880 m, 01 April 1987, <italic>Boertmann 136</italic>; <italic>137</italic>; <italic>138</italic>; <italic>139</italic> (AAU!); Pampa Changanchaca between Lampa and Pucara, <named-content xmlns:xlink="http://www.w3.org/1999/xlink" content-type="dwc:verbatimCoordinates" xlink:type="simple"><named-content content-type="geo-json" specific-use="{&#34;type&#34;:&#34;Point&#34;,&#34;coordinates&#34;:[-70.366667,-15.166667]}" id="NCID0E3DXO" xlink:type="simple">15°10'S, 070°22'W</named-content></named-content>, 3800 m, 02 April 1987, <italic>Boertmann 141</italic> (AAU!); Inticancha in lower Quebrada Metara N of Centro Yaurinco, <named-content xmlns:xlink="http://www.w3.org/1999/xlink" content-type="dwc:verbatimCoordinates" xlink:type="simple"><named-content content-type="geo-json" specific-use="{&#34;type&#34;:&#34;Point&#34;,&#34;coordinates&#34;:[-70.366667,-15.166667]}" id="NCID0EGEXO" xlink:type="simple">15°10'S, 070°22'W</named-content></named-content>, 3850–4000 m, 01 April 1987, <italic>Brandbyge 569</italic>; <italic>573</italic> (AAU!); Cerro Chacapacha, 3900–4000 m, 21 May 1988, <italic>Del Carpio 728</italic>; <italic>729</italic> (USM!); Cara-cara, cerca a Pucará, 3900 m, 27 September 1984, <italic>Fernández 544</italic> (USM!); Inticancha in lower Quebrada Metara N of Cerro Yaurinco, <named-content xmlns:xlink="http://www.w3.org/1999/xlink" content-type="dwc:verbatimCoordinates" xlink:type="simple"><named-content content-type="geo-json" specific-use="{&#34;type&#34;:&#34;Point&#34;,&#34;coordinates&#34;:[-70.366667,-15.166667]}" id="NCID0EYEXO" xlink:type="simple">15°10'S, 070°22'W</named-content></named-content>, 3850–4000 m, 01 April 1987, <italic>Kessler 573</italic> (AAU!); Areas rocosas, Lamparaquen, <named-content xmlns:xlink="http://www.w3.org/1999/xlink" content-type="dwc:verbatimCoordinates" xlink:type="simple"><named-content content-type="geo-json" specific-use="{&#34;type&#34;:&#34;Point&#34;,&#34;coordinates&#34;:[-70.450000,-15.316667]}" id="NCID0ECFXO" xlink:type="simple">15°19'00"S, 070°27'00"W</named-content></named-content>, 4130 m, 06 June 2009, <italic>Montesinos 2675</italic> (USM!); SW facing slope 900 m NE of a large lake 8.5 km East of Lampa, close to the hamlet Chañacahua, <named-content xmlns:xlink="http://www.w3.org/1999/xlink" content-type="dwc:verbatimCoordinates" xlink:type="simple"><named-content content-type="geo-json" specific-use="{&#34;type&#34;:&#34;Point&#34;,&#34;coordinates&#34;:[-70.289444,-15.386389]}" id="NCID0EMFXO" xlink:type="simple">15°23'11"S, 070°17'22"W</named-content></named-content>, 3986 m, 06 November 2012, <italic>Sylvester 1802</italic> (CUZ!, Z!); Base of south facing cliff on the south facing slope overlooking the hamlet of Chañacahua, <named-content xmlns:xlink="http://www.w3.org/1999/xlink" content-type="dwc:verbatimCoordinates" xlink:type="simple"><named-content content-type="geo-json" specific-use="{&#34;type&#34;:&#34;Point&#34;,&#34;coordinates&#34;:[-70.284444,-15.381667]}" id="NCID0EWFXO" xlink:type="simple">15°22'54"S, 070°17'04"W</named-content></named-content>, 4075 m, 06 November 2012, <italic>Sylvester 1816</italic> (CUZ!, Z!); Alrededores de Pucará, 3850–3900 m, 12 March 1966, <italic>Tovar 5342</italic> (USM!); Laderas de Pucará, 3850 m, 03 November 1966, <italic>Vargas 18293</italic> (CUZ!); Lampa, 3900–4400 m, 25 March 1988, <italic>Velásquez 1</italic>; <italic>2</italic>; <italic>3</italic>; <italic>4</italic>; <italic>8</italic>; <italic>9</italic>; <italic>11</italic> (MO!); Melgar, Ñuñoa, <named-content xmlns:xlink="http://www.w3.org/1999/xlink" content-type="dwc:verbatimCoordinates" xlink:type="simple"><named-content content-type="geo-json" specific-use="{&#34;type&#34;:&#34;Point&#34;,&#34;coordinates&#34;:[-70.595278,-14.473333]}" id="NCID0ESGXO" xlink:type="simple">14°28'24"S, 070°35'43"W</named-content></named-content>, 4038 m, 06 October 2014, <italic>Boza 3003</italic> (USM!, Z!); Ñuñoa, <named-content xmlns:xlink="http://www.w3.org/1999/xlink" content-type="dwc:verbatimCoordinates" xlink:type="simple"><named-content content-type="geo-json" specific-use="{&#34;type&#34;:&#34;Point&#34;,&#34;coordinates&#34;:[-70.566944,-14.427222]}" id="NCID0E3GXO" xlink:type="simple">14°25'38"S, 070°34'01"W</named-content></named-content>, 4094 m, 06 October 2014, <italic>Boza 3004</italic> (USM!, Z!). Palca, Palca, <named-content xmlns:xlink="http://www.w3.org/1999/xlink" content-type="dwc:verbatimCoordinates" xlink:type="simple"><named-content content-type="geo-json" specific-use="{&#34;type&#34;:&#34;Point&#34;,&#34;coordinates&#34;:[-70.534722,-15.252222]}" id="NCID0EGHXO" xlink:type="simple">15°15'08"S, 070°32'05"W</named-content></named-content>, 3960 m, 04 April 2005, <italic>Aedo 11124</italic> (USM!). Puno, Slopes east of Puno, 3800 m, 29 January 1975, <italic>Antunez de Mayolo 87</italic> (USM!); On dry places, 3125 m, 02 January 1920, <italic>Shepard 150</italic> (A!). San Antonio de Putina, Quilcapuncu, <named-content xmlns:xlink="http://www.w3.org/1999/xlink" content-type="dwc:verbatimCoordinates" xlink:type="simple"><named-content content-type="geo-json" specific-use="{&#34;type&#34;:&#34;Point&#34;,&#34;coordinates&#34;:[-69.755000,-14.905556]}" id="NCID0EUHXO" xlink:type="simple">14°54'20"S, 069°45'18"W</named-content></named-content>, 3952 m, 08 October 2014, <italic>Boza 3007</italic> (CUZ!, USM!); Near Puno, 4000 m, 01 July 1936, <italic>Soukup 365</italic> (F!).</p></tp:treatment-sec><tp:treatment-sec><!--Section generated to contain objects referenced in tp:taxon-treatment.--><fig id="F103" position="float" orientation="portrait"><object-id xmlns:xlink="http://www.w3.org/1999/xlink" content-type="doi" xlink:type="simple">10.3897/phytokeys.203.83529.figure103</object-id><object-id xmlns:xlink="http://www.w3.org/1999/xlink" content-type="arpha" xlink:type="simple">C554FBF2-5A4E-5248-94C2-BCD12F415C81</object-id><label>Figure 103.</label><caption><p>Geographical distribution of the species of subsection <tp:taxon-name><tp:taxon-name-part taxon-name-part-type="genus" reg="Polylepis"/><tp:taxon-name-part taxon-name-part-type="section" reg="Besseria"/><tp:taxon-name-part taxon-name-part-type="subsection" reg="Besseria">Besseria</tp:taxon-name-part></tp:taxon-name>.</p></caption><graphic xmlns:xlink="http://www.w3.org/1999/xlink" xlink:href="phytokeys-203-001_article-83529__-g103.jpg" position="float" orientation="portrait" xlink:type="simple" id="oo_721420.jpg"><uri content-type="original_file" xlink:type="simple">https://binary.pensoft.net/fig/721420</uri></graphic></fig></tp:treatment-sec><ref-list><ref id="B363"><mixed-citation xmlns:xlink="http://www.w3.org/1999/xlink" xlink:type="simple"><person-group><name name-style="western"><surname>Yallico</surname><given-names>E</given-names></name></person-group> (<year>1992</year>) Distribución de <italic><tp:taxon-name><tp:taxon-name-part taxon-name-part-type="genus">Polylepis</tp:taxon-name-part></tp:taxon-name></italic> en el Sur de Puno. Árbol Andino. Pomata, Peru.</mixed-citation></ref><ref id="B83"><mixed-citation xmlns:xlink="http://www.w3.org/1999/xlink" xlink:type="simple">ECOAN (<year>2006</year>) Evaluacion de la Biodiversidad en bosques de <italic><tp:taxon-name><tp:taxon-name-part taxon-name-part-type="genus">Polylepis</tp:taxon-name-part></tp:taxon-name></italic> de la Region Puno.</mixed-citation></ref><ref id="B306"><mixed-citation xmlns:xlink="http://www.w3.org/1999/xlink" xlink:type="simple"><person-group><name name-style="western"><surname>Simpson</surname><given-names>BB</given-names></name></person-group> (<year>1979</year>) <article-title>A revision of the genus <italic><tp:taxon-name><tp:taxon-name-part taxon-name-part-type="genus">Polylepis</tp:taxon-name-part></tp:taxon-name></italic> (<tp:taxon-name><tp:taxon-name-part taxon-name-part-type="family">Rosaceae</tp:taxon-name-part></tp:taxon-name>: Sanguisorbeae).</article-title><source>Smithsonian Contributions to Botany</source><volume>43</volume>(<issue>43</issue>): <fpage>1</fpage>–<lpage>62</lpage>. <ext-link xlink:type="simple" ext-link-type="doi" xlink:href="10.5479/si.0081024X.43.1">https://doi.org/10.5479/si.0081024X.43.1</ext-link></mixed-citation></ref><ref id="B162"><mixed-citation xmlns:xlink="http://www.w3.org/1999/xlink" xlink:type="simple"><person-group><name name-style="western"><surname>Kessler</surname><given-names>M</given-names></name></person-group> (<year>1995b</year>) <article-title>The genus <italic><tp:taxon-name><tp:taxon-name-part taxon-name-part-type="genus">Polylepis</tp:taxon-name-part></tp:taxon-name></italic> (<tp:taxon-name><tp:taxon-name-part taxon-name-part-type="family">Rosaceae</tp:taxon-name-part></tp:taxon-name>) in Bolivia.</article-title><source>Candollea</source><volume>42</volume>: <fpage>131</fpage>–<lpage>171</lpage>.</mixed-citation></ref><ref id="B204"><mixed-citation xmlns:xlink="http://www.w3.org/1999/xlink" xlink:type="simple"><person-group><name name-style="western"><surname>Mendoza</surname><given-names>W</given-names></name><name name-style="western"><surname>Cano</surname><given-names>A</given-names></name></person-group> (<year>2012</year>) El género <italic><tp:taxon-name><tp:taxon-name-part taxon-name-part-type="genus">Polylepis</tp:taxon-name-part></tp:taxon-name></italic> en el Perú Taxonomía, Morfología y Distribución. Editorial Académica Española, Saarbrücken.</mixed-citation></ref></ref-list></tp:taxon-treatment>
