# Supplementary material for: ﻿A monograph of the genus Polylepis (Rosaceae)
Source: PhytoKeys. 2022 Aug 1;203:1–274. doi: 10.3897/phytokeys.203.83529 (PMC9849045; doi:10.3897/phytokeys.203.83529)
Supplement: XML Treatment for Polylepis rugulosa [file phytokeys.203.83529-treatment50.xml]

<!DOCTYPE tp:taxon-treatment
  PUBLIC "-//TaxonX//DTD Taxonomic Treatment Publishing DTD v0 20100105//EN" "tax-treatment-NSO.dtd">
<tp:taxon-treatment xmlns:tp="http://www.plazi.org/taxpub"><tp:treatment-meta><kwd-group><label>Taxon classification</label><kwd>
              <named-content content-type="kingdom">Plantae</named-content>
            </kwd><kwd>
              <named-content content-type="order">Rosales</named-content>
            </kwd><kwd>
              <named-content content-type="family">Rosaceae</named-content>
            </kwd></kwd-group><mixed-citation publication-type="journal"><person-group><name><surname>Boza Espinoza</surname><given-names>Tatiana Erika</given-names></name><name><surname>Kessler</surname><given-names>Michael</given-names></name></person-group><article-title>﻿A monograph of the genus <italic><tp:taxon-name><tp:taxon-name-part taxon-name-part-type="genus" reg="Polylepis">Polylepis</tp:taxon-name-part></tp:taxon-name></italic> (<tp:taxon-name><tp:taxon-name-part taxon-name-part-type="family">Rosaceae</tp:taxon-name-part></tp:taxon-name>)</article-title><source>PhytoKeys</source><day>01</day><month>08</month><year>2022</year><volume>203</volume><fpage>1</fpage><lpage>274</lpage><pub-id pub-id-type="doi">10.3897/phytokeys.203.83529</pub-id></mixed-citation></tp:treatment-meta><tp:nomenclature><label>﻿38.</label><tp:taxon-name>
            <object-id xmlns:xlink="http://www.w3.org/1999/xlink" content-type="arpha" xlink:type="simple">E2AEE210-567F-5DBC-BD54-80D7DC7D5557</object-id>
            <tp:taxon-name-part taxon-name-part-type="genus" reg="Polylepis">Polylepis</tp:taxon-name-part>
            <tp:taxon-name-part taxon-name-part-type="species" reg="rugulosa">rugulosa</tp:taxon-name-part>
          </tp:taxon-name><tp:taxon-authority>Bitter, Bot. Jahrb. Syst. 45: 638. 1911.</tp:taxon-authority><xref ref-type="fig" rid="F99">Figs 99</xref><xref ref-type="fig" rid="F100">, 100</xref><tp:nomenclature-citation-list><tp:nomenclature-citation><tp:taxon-name>
                <tp:taxon-name-part taxon-name-part-type="genus" reg="Polylepis">Polylepis</tp:taxon-name-part>
                <tp:taxon-name-part taxon-name-part-type="species" reg="tenuiruga">tenuiruga</tp:taxon-name-part>
              </tp:taxon-name><comment>Bitter, Bot. Jahrb. Syst. 45: 635. 1911. Type. Chile. Without precise locality, <italic>Besser s.n</italic> (holotype: B destroyed, photos at F!, GH, NY!).</comment></tp:nomenclature-citation></tp:nomenclature-citation-list></tp:nomenclature><tp:treatment-sec sec-type="material" id="SECID0E1JXO"><title>Type.</title><p>Peru. Arequipa: Pampa behind train station, Arequipa to Puno line, 3800 m, <italic>Weberbauer 4881</italic> (holotype: B destroyed; isotype: WRAT!).</p><fig id="F99" position="float" orientation="portrait"><object-id xmlns:xlink="http://www.w3.org/1999/xlink" content-type="doi" xlink:type="simple">10.3897/phytokeys.203.83529.figure99</object-id><object-id xmlns:xlink="http://www.w3.org/1999/xlink" content-type="arpha" xlink:type="simple">ABC7256B-DC04-5DB3-9CDD-8124C7C1A81B</object-id><label>Figure 99.</label><caption><p><italic><tp:taxon-name><tp:taxon-name-part taxon-name-part-type="genus" reg="Polylepis">Polylepis</tp:taxon-name-part><tp:taxon-name-part taxon-name-part-type="species" reg="rugulosa">rugulosa</tp:taxon-name-part></tp:taxon-name></italic> Bitter <bold>A</bold> flowering branch <bold>B</bold> upper leaf surface <bold>C</bold> lower leaf surface <bold>D</bold> habit <bold>E</bold> leaves <bold>F</bold> fruit <bold>G</bold> fruit and style <bold>H</bold> flowers (<bold>A–C, H</bold><italic>Boza &amp; Urquiaga 3010</italic><bold>D–G</bold><italic>Boza &amp; Urquiaga 3012</italic>). Scale bars: 2 cm (<bold>A</bold>); 1 cm (<bold>B, E</bold>); 5 mm (<bold>C, H</bold>); 3 mm (<bold>F, G</bold>). Photographs <bold>A–D, F, H</bold> E.G. Urquiaga F. <bold>E, G</bold> T.E. Boza E.</p></caption><graphic xmlns:xlink="http://www.w3.org/1999/xlink" xlink:href="phytokeys-203-001_article-83529__-g099.jpg" position="float" orientation="portrait" xlink:type="simple" id="oo_721416.jpg"><uri content-type="original_file" xlink:type="simple">https://binary.pensoft.net/fig/721416</uri></graphic></fig></tp:treatment-sec><tp:treatment-sec sec-type="description" id="SECID0E5LXO"><title>Description.</title><p><bold><italic>Trees</italic></bold> 2–12 m tall. <bold><italic>Leaves</italic></bold> slightly congested at the branch tips, imparipinnate with pair of leaflets, obtrullate in outline, 2.0–2.8 × 1.6–2.5 cm; rachises densely tomentose, points of leaflet attachment with a tuft of long hairs; stipular sheaths apically truncate, densely tomentose on the outer surfaces; leaflets broadly obovate in outline, second pair from the terminal leaflet the largest, one of this pair 1.2–1.6 × 0.6–0.9 cm; margin crenate with 5–8 teeth, apically obtuse or emarginate, basally unequally attenuate; upper leaflet surfaces strongly rugose, glabrous; lower leaflet surfaces densely tomentose with whitish hairs 0.8–1.0 mm long, mixed with a dense layer of very short, white pannose hairs. <bold><italic>Inflorescences</italic></bold> pendant, 4.2–7.8 cm long, bearing 4–5 flowers; floral bracts 4.6–4.9 mm long, narrowly triangular, densely tomentose on the outer surface; rachises tomentose. <bold><italic>Flowers</italic></bold> 6.7–9.9 mm diam.; sepals 4, ovate, green, densely tomentose outside; stamens 11–15, anthers orbicular, with a dense tuft of straight white hairs on the upper half; styles fimbriate, 2. 1–3.5 mm long. <bold><italic>Fruits</italic></bold> turbinate, with 2–3 irregular flattened ridges with a series of spines, densely villous; 4.5–6.2 × 4.9–7.5 mm including spines. <bold><italic>Tetraploid</italic></bold>.</p><fig id="F100" position="float" orientation="portrait"><object-id xmlns:xlink="http://www.w3.org/1999/xlink" content-type="doi" xlink:type="simple">10.3897/phytokeys.203.83529.figure100</object-id><object-id xmlns:xlink="http://www.w3.org/1999/xlink" content-type="arpha" xlink:type="simple">592BE3AC-66FB-5552-92A8-AA2A4AA01D8B</object-id><label>Figure 100.</label><caption><p><italic><tp:taxon-name><tp:taxon-name-part taxon-name-part-type="genus" reg="Polylepis">Polylepis</tp:taxon-name-part><tp:taxon-name-part taxon-name-part-type="species" reg="rugulosa">rugulosa</tp:taxon-name-part></tp:taxon-name></italic> Bitter <bold>A</bold> flowering branch <bold>B</bold> lower leaf surface <bold>C</bold> upper leaf surface <bold>D</bold> fruit <bold>E</bold> stipular sheaths (<bold>A</bold><italic>Boertman 145</italic><bold>B, D, E</bold><italic>Blanchard s.n</italic><bold>C</bold><italic>Rodriguez 4</italic>). Scale bars: 2 cm (<bold>A–C</bold>); 3 mm (<bold>C, D</bold>). Photographs by T. E. Boza E.</p></caption><graphic xmlns:xlink="http://www.w3.org/1999/xlink" xlink:href="phytokeys-203-001_article-83529__-g100.jpg" position="float" orientation="portrait" xlink:type="simple" id="oo_721417.jpg"><uri content-type="original_file" xlink:type="simple">https://binary.pensoft.net/fig/721417</uri></graphic></fig></tp:treatment-sec><tp:treatment-sec sec-type="distribution" id="SECID0EPOXO"><title>Distribution, habitat and ecology.</title><p><italic><tp:taxon-name><tp:taxon-name-part taxon-name-part-type="genus" reg="Polylepis">Polylepis</tp:taxon-name-part><tp:taxon-name-part taxon-name-part-type="species" reg="rugulosa">rugulosa</tp:taxon-name-part></tp:taxon-name></italic> is distributed in Peru from western Arequipa, southern Cusco, Moquegua and western Tacna to northern Chile (Arica and Parinacota) (Fig. <xref ref-type="fig" rid="F103">103</xref>). It occurs in very dry Andean habitats with rocky soils at 2900–4550 m elevation. In Peru, average tree height of <italic><tp:taxon-name><tp:taxon-name-part taxon-name-part-type="genus" reg="Polylepis">P.</tp:taxon-name-part><tp:taxon-name-part taxon-name-part-type="species" reg="rugulosa">rugulosa</tp:taxon-name-part></tp:taxon-name></italic> is 1.0–1.5 m, with diameters typically less than 10 cm and tree density of 583 individuals ha<sup>-1</sup> (<xref ref-type="bibr" rid="B271">Rodríguez 2018</xref>). The highest density of adult trees and seedlings was found at 4300 m elevation (38% slope) and the lowest density and coverage at 4180 m elevation (20% slope), suggesting a preference for areas with steeper slopes or higher presence of rocks and shrubs. Seedling density was significantly higher under the crowns of <italic><tp:taxon-name><tp:taxon-name-part taxon-name-part-type="genus" reg="Polylepis">Polylepis</tp:taxon-name-part></tp:taxon-name></italic> trees than under isolated bushes (<xref ref-type="bibr" rid="B271">Rodríguez 2018</xref>). <italic><tp:taxon-name><tp:taxon-name-part taxon-name-part-type="genus" reg="Polylepis">Polylepis</tp:taxon-name-part><tp:taxon-name-part taxon-name-part-type="species" reg="rugulosa">rugulosa</tp:taxon-name-part></tp:taxon-name></italic> populations in the pre-altiplano zone on the western slopes of the Andean Cordillera of northern Chile have an age structure that suggests highly episodic seedling establishment, due to sequences of wet years (<xref ref-type="bibr" rid="B278">Rundel et al. 2003</xref>). The maximum photosynthetic capacity of <italic><tp:taxon-name><tp:taxon-name-part taxon-name-part-type="genus" reg="Polylepis">P.</tp:taxon-name-part><tp:taxon-name-part taxon-name-part-type="species" reg="rugulosa">rugulosa</tp:taxon-name-part></tp:taxon-name></italic> in the wet season is 6.4 μmol m<sup>-2</sup>s<sup>-1</sup>, although it can maintain relatively high rates of photosynthesis throughout the year (<xref ref-type="bibr" rid="B278">Rundel et al. 2003</xref>). Furthemore, <italic><tp:taxon-name><tp:taxon-name-part taxon-name-part-type="genus" reg="Polylepis">P.</tp:taxon-name-part><tp:taxon-name-part taxon-name-part-type="species" reg="rugulosa">rugulosa</tp:taxon-name-part></tp:taxon-name></italic> responds to elevation by changing in morphology (short trees with small leaves) and ecophysiological responses (decreased transpiration rate, higher nutrient concentration and enrichment in the <sup>13</sup>C isotope suggesting more water stress) (<xref ref-type="bibr" rid="B191">Macek et al. 2009</xref>). In a population at 3700 m elevation, <italic><tp:taxon-name><tp:taxon-name-part taxon-name-part-type="genus" reg="Polylepis">P.</tp:taxon-name-part><tp:taxon-name-part taxon-name-part-type="species" reg="rugulosa">rugulosa</tp:taxon-name-part></tp:taxon-name></italic> had 34% higher total chlorophyll content during the morning hours, apparently due to <italic>de novo</italic> synthesis of both Chl<italic>a</italic> and Chl<italic>b</italic> (<xref ref-type="bibr" rid="B106">García-Plazaola et al. 2015</xref>). In a dendrochronological study in Parinacota (Chile), average radial growth of <italic><tp:taxon-name><tp:taxon-name-part taxon-name-part-type="genus" reg="Polylepis">P.</tp:taxon-name-part><tp:taxon-name-part taxon-name-part-type="species" reg="rugulosa">rugulosa</tp:taxon-name-part></tp:taxon-name></italic> was 0.7 mm a<sup>-1</sup> (<xref ref-type="bibr" rid="B305">Silva 2012</xref>). Growth of <italic><tp:taxon-name><tp:taxon-name-part taxon-name-part-type="genus" reg="Polylepis">P.</tp:taxon-name-part><tp:taxon-name-part taxon-name-part-type="species" reg="rugulosa">rugulosa</tp:taxon-name-part></tp:taxon-name></italic> is determined by precipitation during the wet season of the preceding and growth years (<xref ref-type="bibr" rid="B153">Jomelli et al. 2012</xref>). Based on Amplified Fragment Length Polymorphisms (<abbrev xmlns:xlink="http://www.w3.org/1999/xlink" xlink:title="amplified fragment length polymorphism" id="ABBRID0EITXO" xlink:type="simple">AFLP</abbrev>), extensive gene flow has been found to occur within and between Chilean populations (<xref ref-type="bibr" rid="B288">Schmidt-Lebuhn et al. 2006b</xref>). <italic><tp:taxon-name><tp:taxon-name-part taxon-name-part-type="genus" reg="Polylepis">Polylepis</tp:taxon-name-part><tp:taxon-name-part taxon-name-part-type="species" reg="rugulosa">rugulosa</tp:taxon-name-part></tp:taxon-name></italic> patches harbour specialized and endangered bird species (<xref ref-type="bibr" rid="B211">Miranda and Cardozo 2008</xref>; <xref ref-type="bibr" rid="B284">Samata et al. 2019</xref>).</p></tp:treatment-sec><tp:treatment-sec sec-type="conservation status" id="SECID0EDUXO"><title>Conservation status.</title><p>The <abbrev xmlns:xlink="http://www.w3.org/1999/xlink" xlink:title="Extent of Occurrence" id="ABBRID0EJUXO" xlink:type="simple">EOO</abbrev> for <italic><tp:taxon-name><tp:taxon-name-part taxon-name-part-type="genus" reg="Polylepis">Polylepis</tp:taxon-name-part><tp:taxon-name-part taxon-name-part-type="species" reg="rugulosa">rugulosa</tp:taxon-name-part></tp:taxon-name></italic> is estimated as 35,293 km<sup>2</sup>, the <abbrev xmlns:xlink="http://www.w3.org/1999/xlink" xlink:title="area of occupancy" id="ABBRID0E1UXO" xlink:type="simple">AOO</abbrev> is assessed at 172 km<sup>2</sup> and it is known from 24 locations. The extent of <italic><tp:taxon-name><tp:taxon-name-part taxon-name-part-type="genus" reg="Polylepis">P.</tp:taxon-name-part><tp:taxon-name-part taxon-name-part-type="species" reg="rugulosa">rugulosa</tp:taxon-name-part></tp:taxon-name></italic> forests in Arequipa (Peru) is estimated at 76,566 ha, where large forests are found around Ampato Volcano (20,114 ha), Pichupichu Volcano (5,395 ha) and at the high Andes of Yura (Esquerra 3,249 ha and Palca 1,071 ha) (<xref ref-type="bibr" rid="B158">Jururo 2018</xref>). Only small extents of <italic><tp:taxon-name><tp:taxon-name-part taxon-name-part-type="genus" reg="Polylepis">P.</tp:taxon-name-part><tp:taxon-name-part taxon-name-part-type="species" reg="rugulosa">rugulosa</tp:taxon-name-part></tp:taxon-name></italic> forest are currently protected in Chile within Lauca and Volcán Islunga National Parks, Las Vicuñas National Reserve and in Peru in Chili-Quilca (Arequipa) in the buffer zone of Salinas y Aguada Blanca National Reserve. The species was categorized as <abbrev xmlns:xlink="http://www.w3.org/1999/xlink" xlink:title="Vulnerable" id="ABBRID0E1VXO" xlink:type="simple">VU</abbrev> (A1c) in the World List of Threatened Trees (<xref ref-type="bibr" rid="B227">Oldfield et al. 1998</xref>). In Peru, it has been categorized as <abbrev xmlns:xlink="http://www.w3.org/1999/xlink" xlink:title="Vulnerable" id="ABBRID0ECWXO" xlink:type="simple">VU</abbrev> (<xref ref-type="bibr" rid="B299">SERFOR 2006</xref>) and, in Chile, as <abbrev xmlns:xlink="http://www.w3.org/1999/xlink" xlink:title="Vulnerable" id="ABBRID0EKWXO" xlink:type="simple">VU</abbrev> (<xref ref-type="bibr" rid="B27">Benoit 1989</xref>; <xref ref-type="bibr" rid="B211">Miranda and Cardozo 2008</xref>). <italic><tp:taxon-name><tp:taxon-name-part taxon-name-part-type="genus" reg="Polylepis">Polylepis</tp:taxon-name-part><tp:taxon-name-part taxon-name-part-type="species" reg="rugulosa">rugulosa</tp:taxon-name-part></tp:taxon-name></italic> has been harvested for fuel in the early 20<sup>th</sup> century and is severely impacted by the mining activity in Chile (<xref ref-type="bibr" rid="B278">Rundel et al. 2003</xref>). We assess <italic><tp:taxon-name><tp:taxon-name-part taxon-name-part-type="genus" reg="Polylepis">P.</tp:taxon-name-part><tp:taxon-name-part taxon-name-part-type="species" reg="rugulosa">rugulosa</tp:taxon-name-part></tp:taxon-name></italic> as Vulnerable (B1a+B2a, C1).</p></tp:treatment-sec><tp:treatment-sec sec-type="notes" id="SECID0ESXXO"><title>Notes.</title><p><italic><tp:taxon-name><tp:taxon-name-part taxon-name-part-type="genus" reg="Polylepis">Polylepis</tp:taxon-name-part><tp:taxon-name-part taxon-name-part-type="species" reg="rugulosa">rugulosa</tp:taxon-name-part></tp:taxon-name></italic> is similar to <italic><tp:taxon-name><tp:taxon-name-part taxon-name-part-type="genus" reg="Polylepis">P.</tp:taxon-name-part><tp:taxon-name-part taxon-name-part-type="species" reg="subtusalbida">subtusalbida</tp:taxon-name-part></tp:taxon-name></italic>, but has just one lateral leaflet pair and broader leaflets (0.6–0.9 mm wide) with crenate margins, whereas the latter has 1(–2) pairs and narrower leaflets (0.4–0.6 mm wide) with serrate margin. <italic><tp:taxon-name><tp:taxon-name-part taxon-name-part-type="genus" reg="Polylepis">Polylepis</tp:taxon-name-part><tp:taxon-name-part taxon-name-part-type="species" reg="rugulosa">rugulosa</tp:taxon-name-part></tp:taxon-name></italic> also has longer inflorescences (4.2–7.8 cm) with 4–5 flowers and 11–15 stamens (<italic><tp:taxon-name><tp:taxon-name-part taxon-name-part-type="genus" reg="Polylepis">P.</tp:taxon-name-part><tp:taxon-name-part taxon-name-part-type="species" reg="subtusalbida">subtusalbida</tp:taxon-name-part></tp:taxon-name></italic> 1.8–3.7 cm, 3–4 flowers and 19–21 stamens). <xref ref-type="bibr" rid="B204">Mendoza and Cano (2012)</xref> considered that both <italic><tp:taxon-name><tp:taxon-name-part taxon-name-part-type="genus" reg="Polylepis">P.</tp:taxon-name-part><tp:taxon-name-part taxon-name-part-type="species" reg="rugulosa">rugulosa</tp:taxon-name-part></tp:taxon-name></italic> and <italic><tp:taxon-name><tp:taxon-name-part taxon-name-part-type="genus" reg="Polylepis">P.</tp:taxon-name-part><tp:taxon-name-part taxon-name-part-type="species" reg="subtusalbida">subtusalbida</tp:taxon-name-part></tp:taxon-name></italic> occur in southernmost Peru, but according to our assessment of these species, only <italic><tp:taxon-name><tp:taxon-name-part taxon-name-part-type="genus" reg="Polylepis">P.</tp:taxon-name-part><tp:taxon-name-part taxon-name-part-type="species" reg="rugulosa">rugulosa</tp:taxon-name-part></tp:taxon-name></italic> occurs in this region, whereas <italic><tp:taxon-name><tp:taxon-name-part taxon-name-part-type="genus" reg="Polylepis">P.</tp:taxon-name-part><tp:taxon-name-part taxon-name-part-type="species" reg="subtusalbida">subtusalbida</tp:taxon-name-part></tp:taxon-name></italic> is endemic to central Bolivia. For additional morphological similarities, see under <italic><tp:taxon-name><tp:taxon-name-part taxon-name-part-type="genus" reg="Polylepis">P.</tp:taxon-name-part><tp:taxon-name-part taxon-name-part-type="species" reg="besseri">besseri</tp:taxon-name-part></tp:taxon-name></italic>.</p></tp:treatment-sec><tp:treatment-sec sec-type="material" id="SECID0E61XO"><title>Specimens examined.</title><p><bold>Chile. Arica and Parinacota</bold>: Putre, 3500 m, 02 May 1987, <italic>Fjeldså s.n</italic> (AAU!). <bold>Tarapacá</bold>: Región de Tarapacá, Strasse von Zapahuira zum Portezuelo de Chapiquiña, s.d., <italic>Hellwig 513</italic> (G).</p><p><bold>Peru. Arequipa</bold>: Arequipa, Cerca a Chiguata. SE de Arequipa, 3000–3500 m, 23 September 1966, <italic>Arenas 34</italic> (USM!); Dist. Pocsi; Tuctumpaya, 3200 m, 03 April 2003, <italic>Cáceres 3212</italic> (USM!); El Cimbral-Chiguata, 3900 m, 09 November 1996, <italic>Cáceres 47</italic> (CUZ!); <bold>Arequipa/Puno</bold>:. Sihuata-La Cumbre, 3800–4000 m, 13 November 1947, <italic>Ferreyra 2594</italic> (GOET!, MO!, US!, USM!); Chiguata, arriba de Miraflores, 3800 m, 10 November 2002, <italic>Quipuscoa 2810</italic> (F!); Chiguata, <named-content xmlns:xlink="http://www.w3.org/1999/xlink" content-type="dwc:verbatimCoordinates" xlink:type="simple"><named-content content-type="geo-json" specific-use="{&#34;type&#34;:&#34;Point&#34;,&#34;coordinates&#34;:[-71.338611,-16.386389]}" id="NCID0EA3XO" xlink:type="simple">16°23'11"S, 071°20'19"W</named-content></named-content>, 4000–4250 m, 13 February 2003, <italic>Quipuscoa 2857</italic> (F!); Simbral, carretera de Chiguata-Juliaca, 3500–4000 m, 30 May 1999, <italic>Roque 880</italic> (USM!); road to Chacayani to Chiva, 16 January 1977, <italic>Simpson 8570c</italic>; <italic>8570d</italic> (USM!); Hacia el Cimbral, 3750 m, 11 April 1959, <italic>Vargas 12687</italic> (CUZ!); Chiguata-Cimbral, 3700–4000 m, 13 October 1976, <italic>Vargas 22849</italic> (CUZ!). Caylloma, Huambo. Dist. de Huambo, 4000 m, 03 October 1990, <italic>Rodriguez 2</italic> (USM!); Dist. de Huambo, 4000 m, 01 August 1990, <italic>Rodriguez 3</italic> (USM!); Huambo, Dist. Huambo, 3800–4200 m, 01 August 1990, <italic>Rodriguez 4</italic> (USM!); <italic>5</italic> (USM!). Cayma, Estancia Cabrarias. Chacani. Norte de Arequipa, 3500–4000 m, 14 January 1966, <italic>Arenas 12</italic> (USM!); Nevado Chachani, along dry stream-beds in open rocky valley, 4000–4200 m, 14 April 1925, <italic>Pennell 13295</italic> (F!, US!); Volcan Chachani, on the road to the summit. Km 32 on the road from Chachani to Chivay in shallow ravines, 16 January 1977, <italic>Simpson 8570</italic> (A!, MO!); <italic>8570b</italic> (USM!). Chiguata, 10 km above Chihuata (W slope of Misti), <named-content xmlns:xlink="http://www.w3.org/1999/xlink" content-type="dwc:verbatimCoordinates" xlink:type="simple"><named-content content-type="geo-json" specific-use="{&#34;type&#34;:&#34;Point&#34;,&#34;coordinates&#34;:[-71.400000,-16.400000]}" id="NCID0EE4XO" xlink:type="simple">16°24'S, 071°24'W</named-content></named-content>, 4270 m, 07 April 1987, <italic>Boertmann 144</italic>; <italic>145</italic>; <italic>146</italic>; <italic>147</italic> (AAU!). Condesuyos, alturas cordilleranas, 4200–4600 m, 24 April 1967, <italic>Vargas 19466</italic> (CUZ!). Cotahuasi, Camino a Cotahuasi, 3735 m, 30 June 2004, <italic>Cáceres 3824</italic> (USM!). Huambo, Huambo (Quebrada Sau Sau), 4000 m, 29 August 1987, <italic>Espinoza 7</italic> (USM!). La Union, Dist. Cotahuasi; vista del condor, 3200 m, 05 June 2002, <italic>Cáceres 5457</italic> (USM!). Orcopampa, Orcopampa-Huancurama, 3875 m, 17 August 1987, <italic>Huamani 11</italic> (USM!). Pampacolca, Chuquibamba-Pampacolca, 4000m, 13 August 1987, <italic>Huamani 8</italic> (USM!). Yura, Yura-Huanca, 3200 m, 09 June 1999, <italic>Roque 1048</italic> (USM!); Quebrada Chontahuayco y Monte Barranco, 4020 m, 01 August 1987, <italic>Espinoza 1</italic> (USM!); 4050 m, 11 August 1987, <italic>Espinoza 5</italic> (USM!); Nevado de Coropuno, 06 May 1987, <italic>Fjeldså s.n</italic> (AAU!); Between lake Salinas and Arequipa, 3962 m, 01 February 1943, <italic>Sandeman 3816</italic> (F!). <bold>Cusco</bold>: Ushcopata Valley, above Sicuani, 3700 m, 09 April 1913, <italic>Cook 123</italic> (US!). <bold>Moquegua</bold>: Gral. Sanchez Cerro, Dist. Ubinas, Zona Silvestre Querapi, 3880 m, 25 January 2004, <italic>Blanchard s.n</italic> (USM!); Dist. Ubinas, Tassa, camino en Mollemoco, 3800 m, 12 July 2006, <italic>Montesinos 1185</italic> (USM!); Ladera de Mollemoco, Tassa Dist. Ubinas, <named-content xmlns:xlink="http://www.w3.org/1999/xlink" content-type="dwc:verbatimCoordinates" xlink:type="simple"><named-content content-type="geo-json" specific-use="{&#34;type&#34;:&#34;Point&#34;,&#34;coordinates&#34;:[-70.700000,-16.183333]}" id="NCID0EU5XO" xlink:type="simple">16°11'00"S, 070°42'00"W</named-content></named-content>, 3690 m, 01 June 2011, <italic>Montesinos 3175</italic> (USM!). Mariscal Nieto, Entre Chuculay y Qda. Cuellar, 3550–3600 m, 16 December 1995, <italic>Arakaki 257</italic> (USM!); Carumas, <named-content xmlns:xlink="http://www.w3.org/1999/xlink" content-type="dwc:verbatimCoordinates" xlink:type="simple"><named-content content-type="geo-json" specific-use="{&#34;type&#34;:&#34;Point&#34;,&#34;coordinates&#34;:[-70.663611,-16.871667]}" id="NCID0EA6XO" xlink:type="simple">16°52'18"S, 070°39'49"W</named-content></named-content>, 4086 m, 09 October 2014, <italic>Boza 3010</italic> (USM!, Z!); Torata, Quebrada Cuellar, <named-content xmlns:xlink="http://www.w3.org/1999/xlink" content-type="dwc:verbatimCoordinates" xlink:type="simple"><named-content content-type="geo-json" specific-use="{&#34;type&#34;:&#34;Point&#34;,&#34;coordinates&#34;:[-70.683889,-16.965833]}" id="NCID0EK6XO" xlink:type="simple">16°57'57"S, 070°41'02"W</named-content></named-content>, 4224 m, 09 October 2014, <italic>Boza 3011</italic> (USM!, Z!); Between Torata and Carumas, km 75–76 from Moquegua to Puno, 3600 m, 14 February 1983, <italic>Dillon 3347</italic> (F!, MO!, US!); ca. 67 km NE of Moquegua on road to Carumas, 3680 m, 15 November 1986, <italic>Dillon 4807</italic> (F!, USM!); Cordillera above Torata, forming grove along brook, 3900–4000 m, 14 February 1925–15 February 1925, <italic>Weberbauer 7470</italic> (F!, US!). Torata, Ponton Cuellar, <named-content xmlns:xlink="http://www.w3.org/1999/xlink" content-type="dwc:verbatimCoordinates" xlink:type="simple"><named-content content-type="geo-json" specific-use="{&#34;type&#34;:&#34;Point&#34;,&#34;coordinates&#34;:[-70.693889,-16.987500]}" id="NCID0E16XO" xlink:type="simple">16°59'15"S, 070°41'38"W</named-content></named-content>, 3950 m, 12 April 2005, <italic>Aedo 11309</italic> (USM!). <bold>Tacna</bold>: Candarave, Candarave, Comunidad Viltahuira, 3600 m, 25 October 2000, <italic>Cáceres 82</italic> (USM!); Candarare, Yucamani, 3100–3400 m, 09 December 1997, <italic>La Torre 1987</italic> (MO!, USM!); Tarata, Susapaya, 3950–4100 m, 06 December 1997, <italic>Arakaki 762</italic> (MO!, USM!); Ticaco, <named-content xmlns:xlink="http://www.w3.org/1999/xlink" content-type="dwc:verbatimCoordinates" xlink:type="simple"><named-content content-type="geo-json" specific-use="{&#34;type&#34;:&#34;Point&#34;,&#34;coordinates&#34;:[-70.057500,-17.423889]}" id="NCID0EMAYO" xlink:type="simple">17°25'26"S, 070°03'27"W</named-content></named-content>, 3458 m, 10 October 2014, <italic>Boza 3012</italic> (USM!, Z!); Poma, 3900–4430 m, 04 December 1997, <italic>Cano 7962</italic> (MO!, USM!); Cordillera Barroso, 4200–4580 m, 26 March 1998, <italic>Cano 8166</italic> (MO!, USM!); <italic>8167</italic>; <italic>8245</italic> (USM!); Ticaco, 3600–4000 m, 31 March 1998, <italic>Cano 8334</italic> (USM!); Ticaco (Quebrada Ticalaco), 3300–3800 m, 16 June 1998, <italic>Cano 8420</italic> (USM!); Cerros al SE de la Cordillera barroso, 4000–4270 m, 28 March 1998, <italic>La Torre 2153</italic> (USM!); 4 km northeast of Tarata, 3840 m, 27 January 1952, <italic>Pearson 33</italic> (F!); Entre Tarata y Chila, 3850 m, 31 January 1984, <italic>Rivas s.n</italic> (USM!); De Tarata a Chila, 3590 m, 01 January 1984, <italic>Rivas s.n</italic> (USM!); Bajando a Tarata, 4300 m, 06 April 1959, <italic>Vargas 12557</italic> (CUZ!); bajando Tarata, 4300 m, 06 April 1959, <italic>Vargas 12557</italic> (CUZ!); bajando Tarata, 3900–4100 m, 05 August 1967, <italic>Vargas 19927</italic> (CUZ!); Candarave, 21 February 2009, <italic>Morales 1</italic> (CUZ!); Cala-cala, 4100 m, 21 October 1976, <italic>Bernardi 16739</italic> (F!); Pampa Arrieros Arequipa-Puno, 1901–1929, <italic>Weberbauer 4841</italic> (B, F!, MO!).</p></tp:treatment-sec><tp:treatment-sec><!--Section generated to contain objects referenced in tp:taxon-treatment.--><fig id="F103" position="float" orientation="portrait"><object-id xmlns:xlink="http://www.w3.org/1999/xlink" content-type="doi" xlink:type="simple">10.3897/phytokeys.203.83529.figure103</object-id><object-id xmlns:xlink="http://www.w3.org/1999/xlink" content-type="arpha" xlink:type="simple">C554FBF2-5A4E-5248-94C2-BCD12F415C81</object-id><label>Figure 103.</label><caption><p>Geographical distribution of the species of subsection <tp:taxon-name><tp:taxon-name-part taxon-name-part-type="genus" reg="Polylepis"/><tp:taxon-name-part taxon-name-part-type="section" reg="Besseria"/><tp:taxon-name-part taxon-name-part-type="subsection" reg="Besseria">Besseria</tp:taxon-name-part></tp:taxon-name>.</p></caption><graphic xmlns:xlink="http://www.w3.org/1999/xlink" xlink:href="phytokeys-203-001_article-83529__-g103.jpg" position="float" orientation="portrait" xlink:type="simple" id="oo_721420.jpg"><uri content-type="original_file" xlink:type="simple">https://binary.pensoft.net/fig/721420</uri></graphic></fig></tp:treatment-sec><ref-list><ref id="B271"><mixed-citation xmlns:xlink="http://www.w3.org/1999/xlink" xlink:type="simple"><person-group><name name-style="western"><surname>Rodríguez</surname><given-names>DD</given-names></name></person-group> (<year>2018</year>) Estructura y distribución espacial de <italic><tp:taxon-name><tp:taxon-name-part taxon-name-part-type="genus">Polylepis</tp:taxon-name-part><tp:taxon-name-part taxon-name-part-type="species">rugulosa</tp:taxon-name-part></tp:taxon-name></italic> Bitter “Queñua” en el bosque de Huachuy (toro), Reserva paisajistica Sub-cuenca del Cotahuasi, Arequipa. Thesis, Universidad Nacional de San Agustin de Arequipa, Peru.</mixed-citation></ref><ref id="B278"><mixed-citation xmlns:xlink="http://www.w3.org/1999/xlink" xlink:type="simple"><person-group><name name-style="western"><surname>Rundel</surname><given-names>PW</given-names></name><name name-style="western"><surname>Gibson</surname><given-names>AC</given-names></name><name name-style="western"><surname>Midgley</surname><given-names>GS</given-names></name><name name-style="western"><surname>Wand</surname><given-names>SJE</given-names></name><name name-style="western"><surname>Palma</surname><given-names>B</given-names></name><name name-style="western"><surname>Kleier</surname><given-names>C</given-names></name><name name-style="western"><surname>Lambrinos</surname><given-names>J</given-names></name></person-group> (<year>2003</year>) <article-title>Ecological and ecophysiological patterns in a pre-altiplano shrubland of the Andean Cordillera in northern Chile.</article-title><source>Plant Ecology</source><volume>169</volume>(<issue>2</issue>): <fpage>179</fpage>–<lpage>193</lpage>. <ext-link xlink:type="simple" ext-link-type="doi" xlink:href="10.1023/A:1026075721045">https://doi.org/10.1023/A:1026075721045</ext-link></mixed-citation></ref><ref id="B191"><mixed-citation xmlns:xlink="http://www.w3.org/1999/xlink" xlink:type="simple"><person-group><name name-style="western"><surname>Macek</surname><given-names>P</given-names></name><name name-style="western"><surname>Macková</surname><given-names>J</given-names></name><name name-style="western"><surname>de Bello</surname><given-names>F</given-names></name></person-group> (<year>2009</year>) <article-title>Morphological and ecophysiological traits shaping altitudinal distribution of three <italic><tp:taxon-name><tp:taxon-name-part taxon-name-part-type="genus">Polylepis</tp:taxon-name-part></tp:taxon-name></italic> treeline species in the dry tropical Andes.</article-title><source>Acta Oecologica</source><volume>35</volume>(<issue>6</issue>): <fpage>778</fpage>–<lpage>785</lpage>. <ext-link xlink:type="simple" ext-link-type="doi" xlink:href="10.1016/j.actao.2009.08.013">https://doi.org/10.1016/j.actao.2009.08.013</ext-link></mixed-citation></ref><ref id="B106"><mixed-citation xmlns:xlink="http://www.w3.org/1999/xlink" xlink:type="simple"><person-group><name name-style="western"><surname>García-Plazaola</surname><given-names>JI</given-names></name><name name-style="western"><surname>Rojas</surname><given-names>R</given-names></name><name name-style="western"><surname>Christie</surname><given-names>DA</given-names></name><name name-style="western"><surname>Coopman</surname><given-names>RE</given-names></name></person-group> (<year>2015</year>) <article-title>Photosynthetic responses of trees in high-elevation forests: Comparing evergreen species along an elevation gradient in the Central Andes.</article-title><source>AoB Plants</source><volume>7</volume>(<issue>1</issue>): <fpage>1</fpage>–<lpage>13</lpage>. <ext-link xlink:type="simple" ext-link-type="doi" xlink:href="10.1093/aobpla/plv058">https://doi.org/10.1093/aobpla/plv058</ext-link></mixed-citation></ref><ref id="B305"><mixed-citation xmlns:xlink="http://www.w3.org/1999/xlink" xlink:type="simple"><person-group><name name-style="western"><surname>Silva</surname><given-names>VA</given-names></name></person-group> (<year>2012</year>) Estudio dendrocronológico de una población de <italic><tp:taxon-name><tp:taxon-name-part taxon-name-part-type="genus">Polylepis</tp:taxon-name-part><tp:taxon-name-part taxon-name-part-type="species">rugulosa</tp:taxon-name-part></tp:taxon-name></italic> en los Andes semiáridos de Arica y Parinacota. Thesis, Universidad Austral de Chile, Chile.</mixed-citation></ref><ref id="B153"><mixed-citation xmlns:xlink="http://www.w3.org/1999/xlink" xlink:type="simple"><person-group><name name-style="western"><surname>Jomelli</surname><given-names>V</given-names></name><name name-style="western"><surname>Pavlova</surname><given-names>I</given-names></name><name name-style="western"><surname>Guin</surname><given-names>O</given-names></name><name name-style="western"><surname>Soliz-Gamboa</surname><given-names>C</given-names></name><name name-style="western"><surname>Contreras</surname><given-names>A</given-names></name><name name-style="western"><surname>Toivonen</surname><given-names>JM</given-names></name><name name-style="western"><surname>Zetterberg</surname><given-names>P</given-names></name></person-group> (<year>2012</year>) <article-title>Analysis of the dendroclimatic potential of <italic><tp:taxon-name><tp:taxon-name-part taxon-name-part-type="genus">Polylepis</tp:taxon-name-part><tp:taxon-name-part taxon-name-part-type="species">pepei</tp:taxon-name-part></tp:taxon-name></italic>, <italic><tp:taxon-name><tp:taxon-name-part taxon-name-part-type="genus">P.</tp:taxon-name-part><tp:taxon-name-part taxon-name-part-type="species">subsericans</tp:taxon-name-part></tp:taxon-name></italic> and <italic><tp:taxon-name><tp:taxon-name-part taxon-name-part-type="genus">P.</tp:taxon-name-part><tp:taxon-name-part taxon-name-part-type="species">rugulosa</tp:taxon-name-part></tp:taxon-name></italic> in the tropical Andes (Peru-Bolivia).</article-title><source>Tree-Ring Research</source><volume>68</volume>(<issue>2</issue>): <fpage>91</fpage>–<lpage>103</lpage>. <ext-link xlink:type="simple" ext-link-type="doi" xlink:href="10.3959/2011-10.1">https://doi.org/10.3959/2011-10.1</ext-link></mixed-citation></ref><ref id="B288"><mixed-citation xmlns:xlink="http://www.w3.org/1999/xlink" xlink:type="simple"><person-group><name name-style="western"><surname>Schmidt-Lebuhn</surname><given-names>AN</given-names></name><name name-style="western"><surname>Kumar</surname><given-names>M</given-names></name><name name-style="western"><surname>Kessler</surname><given-names>M</given-names></name></person-group> (<year>2006b</year>) <article-title>An assessment of the genetic population structure of two species of <italic><tp:taxon-name><tp:taxon-name-part taxon-name-part-type="genus">Polylepis</tp:taxon-name-part></tp:taxon-name></italic> Ruiz &amp; Pav. (<tp:taxon-name><tp:taxon-name-part taxon-name-part-type="family">Rosaceae</tp:taxon-name-part></tp:taxon-name>) in the Chilean Andes. Flora: Morphology, Distribution.</article-title><source>Functional Ecology of Plants</source><volume>201</volume>(<issue>4</issue>): <fpage>317</fpage>–<lpage>325</lpage>. <ext-link xlink:type="simple" ext-link-type="doi" xlink:href="10.1016/j.flora.2005.07.007">https://doi.org/10.1016/j.flora.2005.07.007</ext-link></mixed-citation></ref><ref id="B211"><mixed-citation xmlns:xlink="http://www.w3.org/1999/xlink" xlink:type="simple"><person-group><name name-style="western"><surname>Miranda</surname><given-names>E</given-names></name><name name-style="western"><surname>Cardozo</surname><given-names>C</given-names></name></person-group> (<year>2008</year>) Plan Nacional para la conservación de las Queñoas (<italic><tp:taxon-name><tp:taxon-name-part taxon-name-part-type="genus">Polylepis</tp:taxon-name-part><tp:taxon-name-part taxon-name-part-type="species">rugulosa</tp:taxon-name-part></tp:taxon-name></italic> Bitter – <italic><tp:taxon-name><tp:taxon-name-part taxon-name-part-type="genus">Polylepis</tp:taxon-name-part><tp:taxon-name-part taxon-name-part-type="species">tarapacana</tp:taxon-name-part></tp:taxon-name></italic> Phil.) en Chile.</mixed-citation></ref><ref id="B284"><mixed-citation xmlns:xlink="http://www.w3.org/1999/xlink" xlink:type="simple"><person-group><name name-style="western"><surname>Samata</surname><given-names>D</given-names></name><name name-style="western"><surname>Cáceres Apaza</surname><given-names>DP</given-names></name><name name-style="western"><surname>Ordinola</surname><given-names>G</given-names></name><name name-style="western"><surname>Lopez</surname><given-names>E</given-names></name></person-group> (<year>2019</year>) <article-title>Ampliación del rango de distribución de la cotinga cariblanca <italic><tp:taxon-name><tp:taxon-name-part taxon-name-part-type="genus">Zaratornis</tp:taxon-name-part><tp:taxon-name-part taxon-name-part-type="species">stresemanni</tp:taxon-name-part></tp:taxon-name></italic> (<tp:taxon-name><tp:taxon-name-part taxon-name-part-type="class">Aves</tp:taxon-name-part></tp:taxon-name>: <tp:taxon-name><tp:taxon-name-part taxon-name-part-type="family">Cotingidae</tp:taxon-name-part></tp:taxon-name>) en el sur del Perú.</article-title><source>Revista Peruana de Biología</source><volume>26</volume>(<issue>2</issue>): <fpage>259</fpage>–<lpage>264</lpage>. <ext-link xlink:type="simple" ext-link-type="doi" xlink:href="10.15381/rpb.v26i2.15730">https://doi.org/10.15381/rpb.v26i2.15730</ext-link></mixed-citation></ref><ref id="B158"><mixed-citation xmlns:xlink="http://www.w3.org/1999/xlink" xlink:type="simple"><person-group><name name-style="western"><surname>Jururo</surname><given-names>M</given-names></name></person-group> (<year>2018</year>) Valorizacion económica de los servicios ecosistémicos de almacenamiento de agua y carbono en los bosques de Queñua (<italic><tp:taxon-name><tp:taxon-name-part taxon-name-part-type="genus">Polylepis</tp:taxon-name-part></tp:taxon-name></italic>) del distrito de Chiguata de la Provincia de Arequipa. Thesis, Universidad Nacional de San Agustin Arequipa, Peru.</mixed-citation></ref><ref id="B227"><mixed-citation xmlns:xlink="http://www.w3.org/1999/xlink" xlink:type="simple"><person-group><name name-style="western"><surname>Oldfield</surname><given-names>S</given-names></name><name name-style="western"><surname>Lusty</surname><given-names>C</given-names></name><name name-style="western"><surname>MacKinven</surname><given-names>A</given-names></name></person-group> (<year>1998</year>) The World List of Threatened Trees. World Conservation Press, Cambridge.</mixed-citation></ref><ref id="B299"><mixed-citation xmlns:xlink="http://www.w3.org/1999/xlink" xlink:type="simple">SERFOR (<year>2006</year>) Clasificación Oficial de Especies Amenazadas de Flora Silvestre. Normas Legales. El Peruano.</mixed-citation></ref><ref id="B27"><mixed-citation xmlns:xlink="http://www.w3.org/1999/xlink" xlink:type="simple"><person-group><name name-style="western"><surname>Benoit</surname><given-names>IL [Ed.]</given-names></name></person-group> (<year>1989</year>) Libro Rojo de la Flora Terrestre de Chile (Primera Parte). CONAF, Santiago de Chile.</mixed-citation></ref><ref id="B204"><mixed-citation xmlns:xlink="http://www.w3.org/1999/xlink" xlink:type="simple"><person-group><name name-style="western"><surname>Mendoza</surname><given-names>W</given-names></name><name name-style="western"><surname>Cano</surname><given-names>A</given-names></name></person-group> (<year>2012</year>) El género <italic><tp:taxon-name><tp:taxon-name-part taxon-name-part-type="genus">Polylepis</tp:taxon-name-part></tp:taxon-name></italic> en el Perú Taxonomía, Morfología y Distribución. Editorial Académica Española, Saarbrücken.</mixed-citation></ref></ref-list></tp:taxon-treatment>
