# Supplementary material for: ﻿A monograph of the genus Polylepis (Rosaceae)
Source: PhytoKeys. 2022 Aug 1;203:1–274. doi: 10.3897/phytokeys.203.83529 (PMC9849045; doi:10.3897/phytokeys.203.83529)
Supplement: XML Treatment for Polylepis subtusalbida [file phytokeys.203.83529-treatment51.xml]

<!DOCTYPE tp:taxon-treatment
  PUBLIC "-//TaxonX//DTD Taxonomic Treatment Publishing DTD v0 20100105//EN" "tax-treatment-NSO.dtd">
<tp:taxon-treatment xmlns:tp="http://www.plazi.org/taxpub"><tp:treatment-meta><kwd-group><label>Taxon classification</label><kwd>
              <named-content content-type="kingdom">Plantae</named-content>
            </kwd><kwd>
              <named-content content-type="order">Rosales</named-content>
            </kwd><kwd>
              <named-content content-type="family">Rosaceae</named-content>
            </kwd></kwd-group><mixed-citation publication-type="journal"><person-group><name><surname>Boza Espinoza</surname><given-names>Tatiana Erika</given-names></name><name><surname>Kessler</surname><given-names>Michael</given-names></name></person-group><article-title>﻿A monograph of the genus <italic><tp:taxon-name><tp:taxon-name-part taxon-name-part-type="genus" reg="Polylepis">Polylepis</tp:taxon-name-part></tp:taxon-name></italic> (<tp:taxon-name><tp:taxon-name-part taxon-name-part-type="family">Rosaceae</tp:taxon-name-part></tp:taxon-name>)</article-title><source>PhytoKeys</source><day>01</day><month>08</month><year>2022</year><volume>203</volume><fpage>1</fpage><lpage>274</lpage><pub-id pub-id-type="doi">10.3897/phytokeys.203.83529</pub-id></mixed-citation></tp:treatment-meta><tp:nomenclature><label>﻿39.</label><tp:taxon-name>
            <object-id xmlns:xlink="http://www.w3.org/1999/xlink" content-type="arpha" xlink:type="simple">3066FCFD-1F7B-5BE3-A0F1-5D808A688FD4</object-id>
            <tp:taxon-name-part taxon-name-part-type="genus" reg="Polylepis">Polylepis</tp:taxon-name-part>
            <tp:taxon-name-part taxon-name-part-type="species" reg="subtusalbida">subtusalbida</tp:taxon-name-part>
          </tp:taxon-name><tp:taxon-authority>(Bitter) M. Kessler &amp; Schmidt-Leb. Organisms Diversity Evol. 6(1): 69. 2006.</tp:taxon-authority><xref ref-type="fig" rid="F101">Figs 101</xref><xref ref-type="fig" rid="F102">, 102</xref><tp:nomenclature-citation-list><tp:nomenclature-citation><tp:taxon-name>
                <tp:taxon-name-part taxon-name-part-type="genus" reg="Polylepis">Polylepis</tp:taxon-name-part>
                <tp:taxon-name-part taxon-name-part-type="species" reg="besseri">besseri</tp:taxon-name-part>
                <tp:taxon-name-part taxon-name-part-type="infraspecific-rank">subsp.</tp:taxon-name-part>
                <tp:taxon-name-part taxon-name-part-type="subspecies" reg="subtusalbida">subtusalbida</tp:taxon-name-part>
              </tp:taxon-name><comment>(Bitter) M. Kessler, Candollea 50: 154. 1995. Type. based on <tp:taxon-name><tp:taxon-name-part taxon-name-part-type="genus" reg="Polylepis">Polylepis</tp:taxon-name-part><tp:taxon-name-part taxon-name-part-type="species" reg="subtusalbida">subtusalbida</tp:taxon-name-part></tp:taxon-name> (Bitter) M. Kessler &amp; Schmidt-Leb.</comment></tp:nomenclature-citation><tp:nomenclature-citation><tp:taxon-name>
                <tp:taxon-name-part taxon-name-part-type="genus" reg="Polylepis">Polylepis</tp:taxon-name-part>
                <tp:taxon-name-part taxon-name-part-type="species" reg="racemosa">racemosa</tp:taxon-name-part>
                <tp:taxon-name-part taxon-name-part-type="infraspecific-rank">var.</tp:taxon-name-part>
                <tp:taxon-name-part taxon-name-part-type="variety" reg="tomentosa">tomentosa</tp:taxon-name-part>
              </tp:taxon-name><comment>Kuntze, Revis. Gen. Pl. 3(3): 77. 1898. Type. Bolivia. Cochabamba: between Challa and Tapacari, 3600–4000 m, 18 Mar 1892, <italic>Lorenz &amp; Hieronymus s.n</italic> (holotype: B destroyed; isotypes: NY!, UC!, US!).</comment></tp:nomenclature-citation><tp:nomenclature-citation><tp:taxon-name>
                <tp:taxon-name-part taxon-name-part-type="genus" reg="Polylepis">Polylepis</tp:taxon-name-part>
                <tp:taxon-name-part taxon-name-part-type="species" reg="besseri">besseri</tp:taxon-name-part>
                <tp:taxon-name-part taxon-name-part-type="infraspecific-rank">var.</tp:taxon-name-part>
                <tp:taxon-name-part taxon-name-part-type="variety" reg="abbreviata">abbreviata</tp:taxon-name-part>
              </tp:taxon-name><comment>Bitter, Bot. Jahrb. Syst. 45: 628. 1911. Nom. illeg. (based on the type of <tp:taxon-name><tp:taxon-name-part taxon-name-part-type="genus" reg="Polylepis">P.</tp:taxon-name-part><tp:taxon-name-part taxon-name-part-type="species" reg="racemosa">racemosa</tp:taxon-name-part><tp:taxon-name-part taxon-name-part-type="infraspecific-rank">var.</tp:taxon-name-part><tp:taxon-name-part taxon-name-part-type="variety" reg="tomentosa">tomentosa</tp:taxon-name-part></tp:taxon-name> Kuntze).</comment></tp:nomenclature-citation></tp:nomenclature-citation-list></tp:nomenclature><tp:treatment-sec sec-type="Basionym" id="SECID0E1FYO"><title>Basionym.</title><p><tp:taxon-name><tp:taxon-name-part taxon-name-part-type="genus" reg="Polylepis">Polylepis</tp:taxon-name-part><tp:taxon-name-part taxon-name-part-type="species" reg="incana">incana</tp:taxon-name-part><tp:taxon-name-part taxon-name-part-type="infraspecific-rank">subsp.</tp:taxon-name-part><tp:taxon-name-part taxon-name-part-type="subspecies" reg="subtusalbida">subtusalbida</tp:taxon-name-part></tp:taxon-name> Bitter, (1911:640).</p><fig id="F101" position="float" orientation="portrait"><object-id xmlns:xlink="http://www.w3.org/1999/xlink" content-type="doi" xlink:type="simple">10.3897/phytokeys.203.83529.figure101</object-id><object-id xmlns:xlink="http://www.w3.org/1999/xlink" content-type="arpha" xlink:type="simple">F9D66E30-2259-5FA9-B198-27DA120ACFDB</object-id><label>Figure 101.</label><caption><p><italic><tp:taxon-name><tp:taxon-name-part taxon-name-part-type="genus" reg="Polylepis">Polylepis</tp:taxon-name-part><tp:taxon-name-part taxon-name-part-type="species" reg="subtusalbida">subtusalbida</tp:taxon-name-part></tp:taxon-name></italic> (Bitter) M. Kessler &amp; Schmidt-Leb <bold>A</bold> fruiting branch <bold>B</bold> flowering branch <bold>C</bold> leaves <bold>D</bold> leaves. Scale bars: 2 cm (<bold>A, B</bold>); 1 cm (<bold>D</bold>). Photographs by M. Kessler.</p></caption><graphic xmlns:xlink="http://www.w3.org/1999/xlink" xlink:href="phytokeys-203-001_article-83529__-g101.jpg" position="float" orientation="portrait" xlink:type="simple" id="oo_721418.jpg"><uri content-type="original_file" xlink:type="simple">https://binary.pensoft.net/fig/721418</uri></graphic></fig></tp:treatment-sec><tp:treatment-sec sec-type="material" id="SECID0EVHYO"><title>Type.</title><p>Bolivia. Cuesta Duraznillos, 2400–2600 m, Dec 1907, <italic>Herzog 712</italic> (holotype: Z!).</p><fig id="F102" position="float" orientation="portrait"><object-id xmlns:xlink="http://www.w3.org/1999/xlink" content-type="doi" xlink:type="simple">10.3897/phytokeys.203.83529.figure102</object-id><object-id xmlns:xlink="http://www.w3.org/1999/xlink" content-type="arpha" xlink:type="simple">E50DE3F8-A575-504B-98AE-E7CA78BD249B</object-id><label>Figure 102.</label><caption><p><italic><tp:taxon-name><tp:taxon-name-part taxon-name-part-type="genus" reg="Polylepis">Polylepis</tp:taxon-name-part><tp:taxon-name-part taxon-name-part-type="species" reg="subtusalbida">subtusalbida</tp:taxon-name-part></tp:taxon-name></italic> (Bitter) M.Kessler &amp; Schmidt-Leb <bold>A</bold> flowering branch <bold>B</bold> stipular sheaths <bold>C</bold> upper &amp; lower leaf surfaces <bold>D</bold> fruits (<bold>A, D</bold><italic>Kessler 3414</italic><bold>B</bold><italic>Kessler 3556</italic><bold>C</bold><italic>Kessler 3648</italic>). Scale bars: 4 cm (<bold>A</bold>); 1.5 cm (<bold>C</bold>); 8 mm (<bold>D</bold>). Photographs by T. E. Boza E.</p></caption><graphic xmlns:xlink="http://www.w3.org/1999/xlink" xlink:href="phytokeys-203-001_article-83529__-g102.jpg" position="float" orientation="portrait" xlink:type="simple" id="oo_721419.jpg"><uri content-type="original_file" xlink:type="simple">https://binary.pensoft.net/fig/721419</uri></graphic></fig></tp:treatment-sec><tp:treatment-sec sec-type="description" id="SECID0EPJYO"><title>Description.</title><p><bold><italic>Trees</italic></bold> 3–10 m tall. <bold><italic>Leaves</italic></bold> slightly congested at the branch tips, imparipinnate with 1(–2) pairs of leaflets, obtrullate in outline, 1.8–2.1(–2.9) × 1.6–2.2 cm; rachises densely tomentose, points of leaflet attachment with a tuft of long hairs; stipular sheaths apically truncate, sparsely to densely tomentose on the outer surfaces; leaflets obovate in outline, second pair from the terminal leaflet the largest, one of this pair 0.9–1.6 × 0.4–0.6 cm; margin serrate with 7–10 teeth, apically obtuse or emarginate, basally unequally attenuate; upper leaflet surfaces smooth to slightly rugose, glabrous to sparsely tomentose, lower leaflet surfaces densely tomentose hairs 0.5–1.2 mm long, mixed with a dense layer of very short, white pannose hairs. <bold><italic>Inflorescences</italic></bold> pendant, 1.8–3.7 cm long, bearing 3–4 flowers; floral bracts 3.9–4.8 mm long, narrowly triangular, densely tomentose on the outer surface; rachises densely tomentose. <bold><italic>Flowers</italic></bold> 7.7–8.2 mm diam.; sepals 4, ovate, green, densely tomentose outside; stamens 19–21, anthers orbicular, with a dense tuft of straight white hairs on the upper half; styles fimbriate, 2.8–3.4 mm long. <bold><italic>Fruits</italic></bold> turbinate, with 2–5 irregular flattened ridges with a series of spines, sparsely tomentose; 6.8–8.2 × 4.4–5.3 mm including spines. <bold><italic>Tetraploid</italic></bold>.</p></tp:treatment-sec><tp:treatment-sec sec-type="distribution" id="SECID0EOKYO"><title>Distribution, habitat and ecology.</title><p><italic><tp:taxon-name><tp:taxon-name-part taxon-name-part-type="genus" reg="Polylepis">Polylepis</tp:taxon-name-part><tp:taxon-name-part taxon-name-part-type="species" reg="subtusalbida">subtusalbida</tp:taxon-name-part></tp:taxon-name></italic> is distributed along the northern and western margins of the Cochabamba Basin and adjacent Potosí in Bolivia (Fig. <xref ref-type="fig" rid="F103">103</xref>). The species occurs in relatively dry areas at 2650–4450 m elevation. The vegetation, ecology and conservation of these forests has been studied in detail by <xref ref-type="bibr" rid="B130">Hensen (1994</xref>, <xref ref-type="bibr" rid="B131">1995</xref>, <xref ref-type="bibr" rid="B132">2002</xref>). Hybrids between <italic><tp:taxon-name><tp:taxon-name-part taxon-name-part-type="genus" reg="Polylepis">P.</tp:taxon-name-part><tp:taxon-name-part taxon-name-part-type="species" reg="subtusalbida">subtusalbida</tp:taxon-name-part></tp:taxon-name></italic> and <italic><tp:taxon-name><tp:taxon-name-part taxon-name-part-type="genus" reg="Polylepis">P.</tp:taxon-name-part><tp:taxon-name-part taxon-name-part-type="species" reg="incanoides">incanoides</tp:taxon-name-part></tp:taxon-name></italic>, <italic><tp:taxon-name><tp:taxon-name-part taxon-name-part-type="genus" reg="Polylepis">P.</tp:taxon-name-part><tp:taxon-name-part taxon-name-part-type="species" reg="besseri">besseri</tp:taxon-name-part></tp:taxon-name></italic> and <italic><tp:taxon-name><tp:taxon-name-part taxon-name-part-type="genus" reg="Polylepis">P.</tp:taxon-name-part><tp:taxon-name-part taxon-name-part-type="species" reg="lanata">lanata</tp:taxon-name-part></tp:taxon-name></italic> have been reported in Cochabamba (<xref ref-type="bibr" rid="B162">Kessler 1995b</xref>).</p><fig id="F103" position="float" orientation="portrait"><object-id xmlns:xlink="http://www.w3.org/1999/xlink" content-type="doi" xlink:type="simple">10.3897/phytokeys.203.83529.figure103</object-id><object-id xmlns:xlink="http://www.w3.org/1999/xlink" content-type="arpha" xlink:type="simple">C554FBF2-5A4E-5248-94C2-BCD12F415C81</object-id><label>Figure 103.</label><caption><p>Geographical distribution of the species of subsection <tp:taxon-name><tp:taxon-name-part taxon-name-part-type="genus" reg="Polylepis"/><tp:taxon-name-part taxon-name-part-type="section" reg="Besseria"/><tp:taxon-name-part taxon-name-part-type="subsection" reg="Besseria">Besseria</tp:taxon-name-part></tp:taxon-name>.</p></caption><graphic xmlns:xlink="http://www.w3.org/1999/xlink" xlink:href="phytokeys-203-001_article-83529__-g103.jpg" position="float" orientation="portrait" xlink:type="simple" id="oo_721420.jpg"><uri content-type="original_file" xlink:type="simple">https://binary.pensoft.net/fig/721420</uri></graphic></fig></tp:treatment-sec><tp:treatment-sec sec-type="conservation status" id="SECID0EYNYO"><title>Conservation status.</title><p>The <abbrev xmlns:xlink="http://www.w3.org/1999/xlink" xlink:title="Extent of Occurrence" id="ABBRID0E5NYO" xlink:type="simple">EOO</abbrev> for <italic><tp:taxon-name><tp:taxon-name-part taxon-name-part-type="genus" reg="Polylepis">Polylepis</tp:taxon-name-part><tp:taxon-name-part taxon-name-part-type="species" reg="subtusalbida">subtusalbida</tp:taxon-name-part></tp:taxon-name></italic> is estimated as 149,135 km<sup>2</sup>, the <abbrev xmlns:xlink="http://www.w3.org/1999/xlink" xlink:title="area of occupancy" id="ABBRID0EPOYO" xlink:type="simple">AOO</abbrev> is assessed at 164 km<sup>2</sup> and it is known from 29 locations. It is represented by numerous stands varying in extent and structure on the mountainous slopes in Tunari National Park and stands surrounding Chayanta, Queñoani and Colcha, except for the Tiraque mountain range where these forests have been practically exterminated by the land use of the dense populations historically settled in the area (logging, crops, livestock and annual grasslands burns) and reduced to scattered remnants in the form of isolated individuals or small groups in very steep topography (<xref ref-type="bibr" rid="B223">Navarro et al. 2010</xref>). <italic><tp:taxon-name><tp:taxon-name-part taxon-name-part-type="genus" reg="Polylepis">Polylepis</tp:taxon-name-part><tp:taxon-name-part taxon-name-part-type="species" reg="subtusalbida">subtusalbida</tp:taxon-name-part></tp:taxon-name></italic> is formally protected within Tunari National Park where large areas of <italic><tp:taxon-name><tp:taxon-name-part taxon-name-part-type="genus" reg="Polylepis">Polylepis</tp:taxon-name-part></tp:taxon-name></italic> forest have been planted with <italic><tp:taxon-name><tp:taxon-name-part taxon-name-part-type="genus" reg="Eucalyptus">Eucalyptus</tp:taxon-name-part><tp:taxon-name-part taxon-name-part-type="species" reg="globulus">globulus</tp:taxon-name-part></tp:taxon-name></italic> and <italic><tp:taxon-name><tp:taxon-name-part taxon-name-part-type="genus" reg="Pinus">Pinus</tp:taxon-name-part><tp:taxon-name-part taxon-name-part-type="species" reg="radiata">radiata</tp:taxon-name-part></tp:taxon-name></italic> (<xref ref-type="bibr" rid="B223">Navarro et al. 2010</xref>). It was classified as <abbrev xmlns:xlink="http://www.w3.org/1999/xlink" xlink:title="Vulnerable" id="ABBRID0EFQYO" xlink:type="simple">VU</abbrev> (B1b(ii,iii)) in the Red List of Threatened Flora of Bolivia (<xref ref-type="bibr" rid="B13">Arrázola and Coronado 2012</xref>). We assess <italic><tp:taxon-name><tp:taxon-name-part taxon-name-part-type="genus" reg="Polylepis">P.</tp:taxon-name-part><tp:taxon-name-part taxon-name-part-type="species" reg="subtusalbida">subtusalbida</tp:taxon-name-part></tp:taxon-name></italic> as Vulnerable (A1, B1a+B2a).</p></tp:treatment-sec><tp:treatment-sec sec-type="notes" id="SECID0EYQYO"><title>Notes.</title><p>For morphological similarities, see under <italic><tp:taxon-name><tp:taxon-name-part taxon-name-part-type="genus" reg="Polylepis">P.</tp:taxon-name-part><tp:taxon-name-part taxon-name-part-type="species" reg="crista-galli">crista-galli</tp:taxon-name-part></tp:taxon-name></italic>, <italic><tp:taxon-name><tp:taxon-name-part taxon-name-part-type="genus" reg="Polylepis">P.</tp:taxon-name-part><tp:taxon-name-part taxon-name-part-type="species" reg="pallidistigma">pallidistigma</tp:taxon-name-part></tp:taxon-name></italic>, and <italic><tp:taxon-name><tp:taxon-name-part taxon-name-part-type="genus" reg="Polylepis">P.</tp:taxon-name-part><tp:taxon-name-part taxon-name-part-type="species" reg="rugulosa">rugulosa</tp:taxon-name-part></tp:taxon-name></italic>.</p></tp:treatment-sec><tp:treatment-sec sec-type="material" id="SECID0E6RYO"><title>Specimens examined.</title><p><bold>Bolivia. Cochabamba</bold>: Arani, Cuenca a Infiernillos, 3800 m, 24 February 1991, <italic>Hensen 1012</italic> (GOET!, LPB); Alalay, Cabecera de Valle, 3700 m, 28 March 1991, <italic>Hensen 2063</italic> (GOET!, LPB); Mojon 1 km N Cochabamba-Sta Cruz road, <named-content xmlns:xlink="http://www.w3.org/1999/xlink" content-type="dwc:verbatimCoordinates" xlink:type="simple"><named-content content-type="geo-json" specific-use="{&#34;type&#34;:&#34;Point&#34;,&#34;coordinates&#34;:[-65.416667,-17.483333]}" id="NCID0EOSYO" xlink:type="simple">17°29'S, 065°25'W</named-content></named-content>, 3000 m, 14 August 1991, <italic>Kessler 2941</italic>; <italic>2942</italic> (AAU!, GOET!, LPB). Arque, Quillacollo 59 km hacia Oruro, 3580 m, 31 March 1979, <italic>Beck 933</italic> (LPB); 79 Km from Cochabamba on road to Oruro, <named-content xmlns:xlink="http://www.w3.org/1999/xlink" content-type="dwc:verbatimCoordinates" xlink:type="simple"><named-content content-type="geo-json" specific-use="{&#34;type&#34;:&#34;Point&#34;,&#34;coordinates&#34;:[-66.483333,-17.683333]}" id="NCID0E3SYO" xlink:type="simple">17°41'S, 066°29'W</named-content></named-content>, 3750 m, 28 August 1991, <italic>Kessler 2999</italic>; <italic>3000</italic> (GOET!, LPB, MO!); km 68 on the road from Cochabamba to La Paz, <named-content xmlns:xlink="http://www.w3.org/1999/xlink" content-type="dwc:verbatimCoordinates" xlink:type="simple"><named-content content-type="geo-json" specific-use="{&#34;type&#34;:&#34;Point&#34;,&#34;coordinates&#34;:[-66.450000,-17.633333]}" id="NCID0EITYO" xlink:type="simple">17°38'S, 066°27'W</named-content></named-content>, 3500 m, 25 October 1985, <italic>Solomon 14353</italic>; <italic>14535</italic> (LPB, MO!). Carrasco, Rodeo Grande, at km 140 on road from Cochabamba to Santa Cruz., 3000 m, 09 February 1971, <italic>Hawkes 4400</italic> (MO!); Zapata Rancho, 3300 m, 19 March 1991, <italic>Hensen 1918</italic> (LPB); Incallajta ruins, 15 km S Monte Punco, <named-content xmlns:xlink="http://www.w3.org/1999/xlink" content-type="dwc:verbatimCoordinates" xlink:type="simple"><named-content content-type="geo-json" specific-use="{&#34;type&#34;:&#34;Point&#34;,&#34;coordinates&#34;:[-65.416667,-17.616667]}" id="NCID0EYTYO" xlink:type="simple">17°37'S, 065°25'W</named-content></named-content>, 3000 m, 15 August 1991, <italic>Kessler 2981</italic> (GOET!, LPB). Cercado, Sapanani Alto, 3600 m, 07 January 1991, <italic>Hensen 2332</italic> (LPB); Sapanani Alto, 3800 m, 07 April 1991, <italic>Hensen 2333</italic> (GOET!, LPB); Sapanani, 3600 m, 28 July 1990, <italic>Hensen 855</italic> (LPB); Sacaba, steep slope above Río Hura Hura; ca. 1300 m beyond the junction with Quebrada Kuhlu, 3400 m, 17 March 1994, <italic>Ritter 645</italic> (GH!); Quebrada Chaqui Mayu above the City of Cochabamba, 3600 m, 15 April 1994, <italic>Ritter 818</italic> (GH!); Ladera Sur del Parque Nacional Tunari, <named-content xmlns:xlink="http://www.w3.org/1999/xlink" content-type="dwc:verbatimCoordinates" xlink:type="simple"><named-content content-type="geo-json" specific-use="{&#34;type&#34;:&#34;Point&#34;,&#34;coordinates&#34;:[-66.319167,-17.276944]}" id="NCID0EMUYO" xlink:type="simple">17°16'37"S, 066°19'09"W</named-content></named-content>, 3400 m, <italic>Terán 4526</italic> (BOLV). Chapare, Melgar 2 km hacia Punata, <named-content xmlns:xlink="http://www.w3.org/1999/xlink" content-type="dwc:verbatimCoordinates" xlink:type="simple"><named-content content-type="geo-json" specific-use="{&#34;type&#34;:&#34;Point&#34;,&#34;coordinates&#34;:[-65.800000,-17.400000]}" id="NCID0EWUYO" xlink:type="simple">17°24'S, 065°48'W</named-content></named-content>, 3400 m, 14 January 1995, <italic>Beck 21712</italic> (GOET!); Parque Tunari, 3700 m, 02 August 1990, <italic>Hensen 875</italic> (LPB); Parque Tunari, 3400 m, 02 August 1990, <italic>Hensen 878</italic> (GOET!, LPB); ca. 20 km above Sacaba on road to Palca, <named-content xmlns:xlink="http://www.w3.org/1999/xlink" content-type="dwc:verbatimCoordinates" xlink:type="simple"><named-content content-type="geo-json" specific-use="{&#34;type&#34;:&#34;Point&#34;,&#34;coordinates&#34;:[-66.033333,-17.316667]}" id="NCID0EEVYO" xlink:type="simple">17°19'S, 066°02'W</named-content></named-content>, 3750 m, 13 August 1991, <italic>Kessler 2940</italic> (GOET!). Mizque, Totora 35 kms hacia Cochabamba, 3000 m, 28 March 1979, <italic>Beck 861</italic> (LPB, MO!). Morochata, P. N. Tunari, directly N of Cochabamba, 3650 m, 23 July 1989, <italic>Kessler 216A</italic> (GOET!, Z!). Punata, Camino Melga y Punata, 3500 m, 03 March 1991, <italic>Hensen 1232</italic> (LPB); entee Melga y Punata, 3500 m, 03 March 1991, <italic>Hensen 1264</italic> (GOET!, LPB); Abajo del cerro Tuti, 3800 m, 10 March 1991, <italic>Hensen 1509</italic> (GOET!, LPB); Quillacollo, Cochabamba 24 kms. hacia Morochata, 3180 m, 28 November 1981, <italic>Beck 7395</italic> (GOET!, LPB, MO!); Lampaya, 3600 m, 05 March 1991, <italic>Hensen 1270</italic> (LPB); entre Lampaya y Llanke, 3700 m, 05 March 1991, <italic>Hensen 1315</italic> (LPB); <italic>1319</italic> (GOET!); camino Tiquipaya-Titiri, 3500 m, 09 March 1991, <italic>Hensen 1431</italic> (LPB); entre San Miguel y Titiri, 3600 m, 16 March 1991, <italic>Hensen 1686</italic> (GOET!, LPB); Palca Pampar, 3600 m, 01 April 1991, <italic>Hensen 2150</italic> (LPB); Wayra Loma, 3600 m, 01 April 1991, <italic>Hensen 2215</italic> (LPB); Lapia, 3700 m, 04 April 1991, <italic>Hensen 2300</italic> (LPB); San Miguel, 3600 m, 13 April 1991, <italic>Hensen 2400</italic> (GOET!, LPB); Cerca de Wakaplaya, camino Sipe-Sipe-Kami, 3700 m, 13 October 1988, <italic>Hensen 247</italic> (GOET!, LPB); Tiquipaya-Apote, 3500 m, 13 October 1988, <italic>Hensen 256</italic> (GOET!, LPB); Lapia, camino Tiquipaya-Titiri, 3500 m, 06 December 1988, <italic>Hensen 290</italic> (LPB); Sipe Sipe-Lipichi, 3800 m, 30 March 1989, <italic>Hensen 318</italic> (LPB); Camino a Independencia, San Miguel, 3300 m, 01 August 1990, <italic>Hensen 874</italic> (GOET!, LPB); P.N. Tunari, directly N of Cochabamba, <named-content xmlns:xlink="http://www.w3.org/1999/xlink" content-type="dwc:verbatimCoordinates" xlink:type="simple"><named-content content-type="geo-json" specific-use="{&#34;type&#34;:&#34;Point&#34;,&#34;coordinates&#34;:[-66.383333,-17.250000]}" id="NCID0EWWYO" xlink:type="simple">17°15'00"S, 066°23'00"W</named-content></named-content>, 3650 m, 23 July 1989, <italic>Kessler 216</italic> (AAU!, GOET!, MO!); 40 km after Cochabamba on the road to Morochata, <named-content xmlns:xlink="http://www.w3.org/1999/xlink" content-type="dwc:verbatimCoordinates" xlink:type="simple"><named-content content-type="geo-json" specific-use="{&#34;type&#34;:&#34;Point&#34;,&#34;coordinates&#34;:[-66.516389,-17.250278]}" id="NCID0EAXYO" xlink:type="simple">17°15'01"S, 066°30'59"W</named-content></named-content>, 3390 m, 05 January 1968, <italic>Vuilleumier 468</italic> (GH!, MO!, US!). Tapacari, 68 km hacia Oruro, 3450 m, 03 November 1982, <italic>Beck 9033</italic> (LPB); 68 km hacia Oruro, 3450 m, 03 November 1982, <italic>Beck 9034</italic> (LPB); 74 km before Cochabamba on the road from Oruro, 3600 m, 03 November 1982, <italic>Vuilleumier 474</italic> (G, GH!, US!); Tapacarí, 84 km W of Cochabamba on the paved road La Paz-Cochabamba, <named-content xmlns:xlink="http://www.w3.org/1999/xlink" content-type="dwc:verbatimCoordinates" xlink:type="simple"><named-content content-type="geo-json" specific-use="{&#34;type&#34;:&#34;Point&#34;,&#34;coordinates&#34;:[-68.750000,-17.666667]}" id="NCID0EQXYO" xlink:type="simple">17°40'S, 068°45'W</named-content></named-content>, 3800 m, 18 April 1987, <italic>Brandbyge 668</italic> (AAU!); 72 km W of Cochabamba 0.5 km down a small road (the old Cochabamba road), <named-content xmlns:xlink="http://www.w3.org/1999/xlink" content-type="dwc:verbatimCoordinates" xlink:type="simple"><named-content content-type="geo-json" specific-use="{&#34;type&#34;:&#34;Point&#34;,&#34;coordinates&#34;:[-66.666667,-17.666667]}" id="NCID0E1XYO" xlink:type="simple">17°40'S, 066°40'W</named-content></named-content>, 3730 m, 18 April 1987, <italic>Brandbyge 670</italic> (AAU!); Tiraque, Quebrada alongside Río Talpasale, near to the junction with the road to Rancho Choto, 3680 m, 02 July 1994, <italic>Ritter 1196</italic> (GH!, MO!); Totora, road between Cochabamba and Santa Cruz 107 km from Cochabamba Geviñapampa, <named-content xmlns:xlink="http://www.w3.org/1999/xlink" content-type="dwc:verbatimCoordinates" xlink:type="simple"><named-content content-type="geo-json" specific-use="{&#34;type&#34;:&#34;Point&#34;,&#34;coordinates&#34;:[-65.300000,-17.566667]}" id="NCID0EGYYO" xlink:type="simple">17°34'S, 065°18'W</named-content></named-content>, 3100 m, 21 April 1987, <italic>Brandbyge 711a</italic> (AAU!); P. N. Tunari, directly N of Cochabamba, 3650 m, 23 July 1989, <italic>Kessler 216B</italic>; <italic>216C</italic>; <italic>216D</italic>; <italic>216E</italic> (GOET!); 3600–4000 m, 18 March 1892, <italic>Lorentz s.n</italic> (B, NY, UC, US!); Cercado, Parque Tunari, 3500 m, 06 February 1986, <italic>Pedrotti s.n</italic> (GOET!, MO!). <bold>Potosí</bold>: Alonso de Ibanez, Pichata on Acasi-Uncia road, <named-content xmlns:xlink="http://www.w3.org/1999/xlink" content-type="dwc:verbatimCoordinates" xlink:type="simple"><named-content content-type="geo-json" specific-use="{&#34;type&#34;:&#34;Point&#34;,&#34;coordinates&#34;:[-66.216667,-18.100000]}" id="NCID0E5YYO" xlink:type="simple">18°06'S, 066°13'W</named-content></named-content>, 3950 m, 23 August 1991, <italic>Kessler 3023</italic> (AAU!, GOET!). Gral. Bilbao, 22 km SW Acacio on road to Sacaca and Uncia, <named-content xmlns:xlink="http://www.w3.org/1999/xlink" content-type="dwc:verbatimCoordinates" xlink:type="simple"><named-content content-type="geo-json" specific-use="{&#34;type&#34;:&#34;Point&#34;,&#34;coordinates&#34;:[-66.133333,-18.100000]}" id="NCID0EIZYO" xlink:type="simple">18°06'S, 066°08'W</named-content></named-content>, 3400 m, 22 August 1991, <italic>Kessler 3021</italic> (GOET!); <italic>3412</italic> (GOET!, LPB); <italic>3413</italic>; <italic>3414</italic> (AAU!, GOET!); <italic>3415</italic> (GOET!); <italic>3416</italic> (AAU!, GOET!, LPB, MO!); <italic>3418</italic>; <italic>3419</italic> (AAU!, GOET!); <italic>3553</italic>; <italic>3554</italic>; <italic>3556</italic>; <italic>3557</italic>; <italic>3648</italic>; <italic>3650</italic>; <italic>3651</italic> (GOET!); Cuesta de Duraznillos, 2400–2600 m, 01 December 1907, <italic>Herzog 712</italic> (Z!).</p></tp:treatment-sec><ref-list><ref id="B130"><mixed-citation xmlns:xlink="http://www.w3.org/1999/xlink" xlink:type="simple"><person-group><name name-style="western"><surname>Hensen</surname><given-names>I</given-names></name></person-group> (<year>1994</year>) <article-title>Estudios ecológicos y fenológicos sobre <italic><tp:taxon-name><tp:taxon-name-part taxon-name-part-type="genus">Polylepis</tp:taxon-name-part><tp:taxon-name-part taxon-name-part-type="species">besseri</tp:taxon-name-part></tp:taxon-name></italic> Hieron. en la cordillera oriental boliviana.</article-title><source>Ecología en Bolivia</source><volume>23</volume>: <fpage>21</fpage>–<lpage>32</lpage>.</mixed-citation></ref><ref id="B131"><mixed-citation xmlns:xlink="http://www.w3.org/1999/xlink" xlink:type="simple"><person-group><name name-style="western"><surname>Hensen</surname><given-names>I</given-names></name></person-group> (<year>1995</year>) <article-title>Die Vegetation von <italic><tp:taxon-name><tp:taxon-name-part taxon-name-part-type="genus">Polylepis</tp:taxon-name-part></tp:taxon-name></italic>-Waldern der Ostkordillere Boliviens.</article-title><source>Phyrocoenologia</source><volume>25</volume>(<issue>2</issue>): <fpage>235</fpage>–<lpage>277</lpage>. <ext-link xlink:type="simple" ext-link-type="doi" xlink:href="10.1127/phyto/25/1995/235">https://doi.org/10.1127/phyto/25/1995/235</ext-link></mixed-citation></ref><ref id="B132"><mixed-citation xmlns:xlink="http://www.w3.org/1999/xlink" xlink:type="simple"><person-group><name name-style="western"><surname>Hensen</surname><given-names>I</given-names></name></person-group> (<year>2002</year>) <article-title>Impacts of anthropogenic activity on the vegetation of <italic><tp:taxon-name><tp:taxon-name-part taxon-name-part-type="genus">Polylepis</tp:taxon-name-part></tp:taxon-name></italic> woodlands in the region of Cochabamba, Bolivia.</article-title><source>Ecotropica (Bonn)</source><volume>8</volume>: <fpage>183</fpage>–<lpage>203</lpage>. <ext-link xlink:type="simple" ext-link-type="doi" xlink:href="10.3389/fpls.2014.00194">https://doi.org/10.3389/fpls.2014.00194</ext-link></mixed-citation></ref><ref id="B162"><mixed-citation xmlns:xlink="http://www.w3.org/1999/xlink" xlink:type="simple"><person-group><name name-style="western"><surname>Kessler</surname><given-names>M</given-names></name></person-group> (<year>1995b</year>) <article-title>The genus <italic><tp:taxon-name><tp:taxon-name-part taxon-name-part-type="genus">Polylepis</tp:taxon-name-part></tp:taxon-name></italic> (<tp:taxon-name><tp:taxon-name-part taxon-name-part-type="family">Rosaceae</tp:taxon-name-part></tp:taxon-name>) in Bolivia.</article-title><source>Candollea</source><volume>42</volume>: <fpage>131</fpage>–<lpage>171</lpage>.</mixed-citation></ref><ref id="B223"><mixed-citation xmlns:xlink="http://www.w3.org/1999/xlink" xlink:type="simple"><person-group><name name-style="western"><surname>Navarro</surname><given-names>G</given-names></name><name name-style="western"><surname>Arrázola</surname><given-names>S</given-names></name><name name-style="western"><surname>Balderrama</surname><given-names>JA</given-names></name><name name-style="western"><surname>Ferreira</surname><given-names>W</given-names></name><name name-style="western"><surname>De la Barra</surname><given-names>N</given-names></name><name name-style="western"><surname>Antezana</surname><given-names>C</given-names></name><name name-style="western"><surname>Gómez</surname><given-names>I</given-names></name><name name-style="western"><surname>Mercado</surname><given-names>M</given-names></name></person-group> (<year>2010</year>) <article-title>Diagnóstico del estado de conservación y caracterización de los bosques de <italic><tp:taxon-name><tp:taxon-name-part taxon-name-part-type="genus">Polylepis</tp:taxon-name-part></tp:taxon-name></italic> en Bolivia y su avifauna. Conservation state analysis and characterization of the Bolivian <italic><tp:taxon-name><tp:taxon-name-part taxon-name-part-type="genus">Polylepis</tp:taxon-name-part></tp:taxon-name></italic> forests and their avifauna.</article-title><source>Revista Boliviana de Ecología y Conservación Ambiental</source><volume>28</volume>(<issue>1</issue>): <fpage>1</fpage>–<lpage>35</lpage>.</mixed-citation></ref><ref id="B13"><mixed-citation xmlns:xlink="http://www.w3.org/1999/xlink" xlink:type="simple"><person-group><name name-style="western"><surname>Arrázola</surname><given-names>S</given-names></name><name name-style="western"><surname>Coronado</surname><given-names>I</given-names></name></person-group> (<year>2012</year>) <italic><tp:taxon-name><tp:taxon-name-part taxon-name-part-type="genus">Polylepis</tp:taxon-name-part><tp:taxon-name-part taxon-name-part-type="species">pepei</tp:taxon-name-part></tp:taxon-name></italic>, <italic><tp:taxon-name><tp:taxon-name-part taxon-name-part-type="genus">Polylepis</tp:taxon-name-part><tp:taxon-name-part taxon-name-part-type="species">neglecta</tp:taxon-name-part></tp:taxon-name></italic>, <italic><tp:taxon-name><tp:taxon-name-part taxon-name-part-type="genus">Polylepis</tp:taxon-name-part><tp:taxon-name-part taxon-name-part-type="species">lanata</tp:taxon-name-part></tp:taxon-name></italic>, <italic><tp:taxon-name><tp:taxon-name-part taxon-name-part-type="genus">Polylepis</tp:taxon-name-part><tp:taxon-name-part taxon-name-part-type="species">besseri</tp:taxon-name-part></tp:taxon-name></italic>, <italic><tp:taxon-name><tp:taxon-name-part taxon-name-part-type="genus">Polylepis</tp:taxon-name-part><tp:taxon-name-part taxon-name-part-type="species">crista-galli</tp:taxon-name-part></tp:taxon-name></italic>, <italic><tp:taxon-name><tp:taxon-name-part taxon-name-part-type="genus">Polylepis</tp:taxon-name-part><tp:taxon-name-part taxon-name-part-type="species">subtusalbida</tp:taxon-name-part></tp:taxon-name></italic>, <tp:taxon-name><tp:taxon-name-part taxon-name-part-type="genus">Polylepis</tp:taxon-name-part><tp:taxon-name-part taxon-name-part-type="species">tomentella</tp:taxon-name-part><tp:taxon-name-part taxon-name-part-type="infraspecific-rank">subsp.</tp:taxon-name-part><tp:taxon-name-part taxon-name-part-type="subspecies">incanoides</tp:taxon-name-part></tp:taxon-name> In: LIBRO ROJO de la Flora amenazada de Bolivia. Vol. I. Zona Andina, Ministerio de Medio Ambiente y Agua, La Paz.</mixed-citation></ref></ref-list></tp:taxon-treatment>
