# Supplementary material for: ﻿A monograph of the genus Polylepis (Rosaceae)
Source: PhytoKeys. 2022 Aug 1;203:1–274. doi: 10.3897/phytokeys.203.83529 (PMC9849045; doi:10.3897/phytokeys.203.83529)
Supplement: XML Treatment for Polylepis fjeldsaoi [file phytokeys.203.83529-treatment53.xml]

<!DOCTYPE tp:taxon-treatment
  PUBLIC "-//TaxonX//DTD Taxonomic Treatment Publishing DTD v0 20100105//EN" "tax-treatment-NSO.dtd">
<tp:taxon-treatment xmlns:tp="http://www.plazi.org/taxpub"><tp:treatment-meta><kwd-group><label>Taxon classification</label><kwd>
              <named-content content-type="kingdom">Plantae</named-content>
            </kwd><kwd>
              <named-content content-type="order">Rosales</named-content>
            </kwd><kwd>
              <named-content content-type="family">Rosaceae</named-content>
            </kwd></kwd-group><mixed-citation publication-type="journal"><person-group><name><surname>Boza Espinoza</surname><given-names>Tatiana Erika</given-names></name><name><surname>Kessler</surname><given-names>Michael</given-names></name></person-group><article-title>﻿A monograph of the genus <italic><tp:taxon-name><tp:taxon-name-part taxon-name-part-type="genus" reg="Polylepis">Polylepis</tp:taxon-name-part></tp:taxon-name></italic> (<tp:taxon-name><tp:taxon-name-part taxon-name-part-type="family">Rosaceae</tp:taxon-name-part></tp:taxon-name>)</article-title><source>PhytoKeys</source><day>01</day><month>08</month><year>2022</year><volume>203</volume><fpage>1</fpage><lpage>274</lpage><pub-id pub-id-type="doi">10.3897/phytokeys.203.83529</pub-id></mixed-citation></tp:treatment-meta><tp:nomenclature><label>﻿40.</label><tp:taxon-name>
            <object-id xmlns:xlink="http://www.w3.org/1999/xlink" content-type="arpha" xlink:type="simple">5BD8530A-6AE3-519B-A3C9-FF742678D226</object-id>
            <tp:taxon-name-part taxon-name-part-type="genus" reg="Polylepis">Polylepis</tp:taxon-name-part>
            <tp:taxon-name-part taxon-name-part-type="species" reg="fjeldsaoi">fjeldsaoi</tp:taxon-name-part>
            <object-id xmlns:xlink="http://www.w3.org/1999/xlink" content-type="ipni" xlink:type="simple">urn:lsid:ipni.org:names:77301651-1</object-id>
          </tp:taxon-name><tp:taxon-authority>T.Boza &amp; M.Kessler</tp:taxon-authority><tp:taxon-status xmlns:xlink="http://www.w3.org/1999/xlink" xlink:type="simple">sp. nov.</tp:taxon-status><xref ref-type="fig" rid="F104">Figs 104</xref><xref ref-type="fig" rid="F105">, 105</xref></tp:nomenclature><tp:treatment-sec sec-type="diagnosis" id="SECID0EO5YO"><title>Diagnosis.</title><p>This species differs from <italic><tp:taxon-name><tp:taxon-name-part taxon-name-part-type="genus" reg="Polylepis">Polylepis</tp:taxon-name-part><tp:taxon-name-part taxon-name-part-type="species" reg="tomentella">tomentella</tp:taxon-name-part></tp:taxon-name></italic> Wedd. in having broader leaflets (0.6–0.7 cm vs. 0.3–0.6 cm) with crenate margins (vs. serrate) and a lower number of stamens per flower ((9–)11–17 vs. 19–23).</p><fig id="F104" position="float" orientation="portrait"><object-id xmlns:xlink="http://www.w3.org/1999/xlink" content-type="doi" xlink:type="simple">10.3897/phytokeys.203.83529.figure104</object-id><object-id xmlns:xlink="http://www.w3.org/1999/xlink" content-type="arpha" xlink:type="simple">76CFB3BF-0AA3-5D59-A928-4464E4BDFBAD</object-id><label>Figure 104.</label><caption><p><italic><tp:taxon-name><tp:taxon-name-part taxon-name-part-type="genus" reg="Polylepis">Polylepis</tp:taxon-name-part><tp:taxon-name-part taxon-name-part-type="species" reg="fjeldsaoi">fjeldsaoi</tp:taxon-name-part></tp:taxon-name></italic> T.Boza &amp; M.Kessler <bold>A</bold> flowering branch <bold>B</bold> leaves <bold>C</bold> stipule sheaths <bold>D</bold> habit <bold>E</bold> upper leaf surface <bold>F</bold> lower leaf surface (<bold>B–F</bold><italic>Boza &amp; Urquiaga 3037</italic>). Scale bars: 5 mm (<bold>A</bold>); 1 cm (<bold>B, C, E, F</bold>). Photographs <bold>A</bold> J. Chambi <bold>B–F</bold> E.G. Urquiaga F.</p></caption><graphic xmlns:xlink="http://www.w3.org/1999/xlink" xlink:href="phytokeys-203-001_article-83529__-g104.jpg" position="float" orientation="portrait" xlink:type="simple" id="oo_721421.jpg"><uri content-type="original_file" xlink:type="simple">https://binary.pensoft.net/fig/721421</uri></graphic></fig></tp:treatment-sec><tp:treatment-sec sec-type="material" id="SECID0EPAZO"><title>Type.</title><p>Peru. Ayacucho, Lucanas, Puquio, Queronta, l<named-content xmlns:xlink="http://www.w3.org/1999/xlink" content-type="dwc:verbatimCoordinates" xlink:type="simple"><named-content content-type="geo-json" specific-use="{&#34;type&#34;:&#34;Point&#34;,&#34;coordinates&#34;:[-74.082500,-4.575833]}" id="NCID0EYAZO" xlink:type="simple">4°34'33"S, 74°04'57"W</named-content></named-content>, 3879 m, 1 Jul 2015, <italic>Boza &amp; Urquiaga 3107</italic> (holotype: USM!; isotypes: Z!).</p><fig id="F105" position="float" orientation="portrait"><object-id xmlns:xlink="http://www.w3.org/1999/xlink" content-type="doi" xlink:type="simple">10.3897/phytokeys.203.83529.figure105</object-id><object-id xmlns:xlink="http://www.w3.org/1999/xlink" content-type="arpha" xlink:type="simple">555A6081-A60A-5C51-A222-D89830283AD1</object-id><label>Figure 105.</label><caption><p><italic><tp:taxon-name><tp:taxon-name-part taxon-name-part-type="genus" reg="Polylepis">Polylepis</tp:taxon-name-part><tp:taxon-name-part taxon-name-part-type="species" reg="fjeldsaoi">fjeldsaoi</tp:taxon-name-part></tp:taxon-name></italic> T.Boza &amp; M.Kessler <bold>A</bold> flowering branch <bold>B</bold> stipular sheaths <bold>C</bold> upper leaf surface <bold>D</bold> lower leaf surface <bold>E</bold> fruit (<bold>A, C</bold><italic>La Torre 3234</italic><bold>B</bold><italic>Vargas 107</italic><bold>D, E</bold><italic>Weigend 97/678</italic>). Scale bars: 2 cm (<bold>A–D</bold>); 3 mm (<bold>E</bold>). Photographs by T. E. Boza E.</p></caption><graphic xmlns:xlink="http://www.w3.org/1999/xlink" xlink:href="phytokeys-203-001_article-83529__-g105.jpg" position="float" orientation="portrait" xlink:type="simple" id="oo_721422.jpg"><uri content-type="original_file" xlink:type="simple">https://binary.pensoft.net/fig/721422</uri></graphic></fig></tp:treatment-sec><tp:treatment-sec sec-type="description" id="SECID0ERCZO"><title>Description.</title><p><bold><italic>Trees</italic></bold> to 2–10 m tall. <bold><italic>Leaves</italic></bold> slightly congested at the branch tips, imparipinnate with 2 pairs of leaflets, obtrullate in outline, 2.8–3.4 × 1.6–2.8 cm; rachises sparsely tomentose, points of leaflet attachment with a tuft of long hairs; stipular sheaths apically truncate, glabrescent on the outer surfaces; leaflets obovate in outline, second pair from the terminal leaflet the largest, one of this pair 1.2–2.1 × 0.6–0.7 cm; margin crenate with 5–10 teeth, apically obtuse to emarginate, basally unequally attenuate; upper leaflet surfaces glabrous to sparsely tomentose on mid-vein depression; lower leaflet surfaces with a dense layer of very short, white or yellowish pannose hairs. <bold><italic>Inflorescences</italic></bold> pendant, 3.4–6.8 cm long, bearing 3–5 flowers; floral bracts 3.9–6.2 mm long, narrowly triangular, sparsely villous on the outer surface; rachises sparsely villous. <bold><italic>Flowers</italic></bold> 6.8–7.0 mm diam.; sepals 3, ovate, green, glabrous or sparsely villous outside; stamens (9–)11–17, anthers orbicular, with a dense tuft of straight white hairs on the upper half; styles fimbriate, 2.4–3.3 mm long. <bold><italic>Fruits</italic></bold> turbinate, with 3–4 irregular flattened ridges with a series of spines, densely villous; 4.2–5.4 × 2.7–5.0 mm including spines. <bold><italic>Diploid</italic></bold>.</p></tp:treatment-sec><tp:treatment-sec sec-type="distribution" id="SECID0ELDZO"><title>Distribution, habitat and ecology.</title><p><italic><tp:taxon-name><tp:taxon-name-part taxon-name-part-type="genus" reg="Polylepis">Polylepis</tp:taxon-name-part><tp:taxon-name-part taxon-name-part-type="species" reg="fjeldsaoi">fjeldsaoi</tp:taxon-name-part></tp:taxon-name></italic> occurs in south-central Peru from southern Ayacucho to northern Caraveli (Arequipa) (Fig. <xref ref-type="fig" rid="F116">116</xref>). The species occurs in dry Andean habitats at 3300–4800 m elevation. It usually occurs in homogeneous stands.</p></tp:treatment-sec><tp:treatment-sec sec-type="etymology" id="SECID0EAEZO"><title>Etymology.</title><p>We name the species in honor of Jon Fjeldså (1942–), professor and chief curator at the Zoological Museum of the University of Copenhagen (Denmark), in recognition of his pivotal contributions to the knowledge of the avifauna and biodiversity of <italic><tp:taxon-name><tp:taxon-name-part taxon-name-part-type="genus" reg="Polylepis">Polylepis</tp:taxon-name-part></tp:taxon-name></italic> forests (<xref ref-type="bibr" rid="B91">Fjeldså 1987</xref>, <xref ref-type="bibr" rid="B94">2002a</xref>, <xref ref-type="bibr" rid="B95">2002b</xref>; <xref ref-type="bibr" rid="B99">Fjeldså and Krabbe 1990</xref>; <xref ref-type="bibr" rid="B97">Fjeldså and Kessler 1996</xref>; <xref ref-type="bibr" rid="B100">Fjeldså et al. 1999</xref>).</p></tp:treatment-sec><tp:treatment-sec sec-type="conservation status" id="SECID0EFFZO"><title>Conservation status.</title><p>The <abbrev xmlns:xlink="http://www.w3.org/1999/xlink" xlink:title="Extent of Occurrence" id="ABBRID0ELFZO" xlink:type="simple">EOO</abbrev> for <italic><tp:taxon-name><tp:taxon-name-part taxon-name-part-type="genus" reg="Polylepis">Polylepis</tp:taxon-name-part><tp:taxon-name-part taxon-name-part-type="species" reg="fjeldsaoi">fjeldsaoi</tp:taxon-name-part></tp:taxon-name></italic> is estimated as 51,627 km<sup>2</sup>, the <abbrev xmlns:xlink="http://www.w3.org/1999/xlink" xlink:title="area of occupancy" id="ABBRID0E3FZO" xlink:type="simple">AOO</abbrev> is assessed at 76 km<sup>2</sup> and it is known from 17 locations. The species is largely unprotected, except for the Pampa Galeras National Park which includes a few small stands. We assess <italic><tp:taxon-name><tp:taxon-name-part taxon-name-part-type="genus" reg="Polylepis">P.</tp:taxon-name-part><tp:taxon-name-part taxon-name-part-type="species" reg="fjeldsaoi">fjeldsaoi</tp:taxon-name-part></tp:taxon-name></italic> as Vunerable (B1a+B2a, C2a).</p></tp:treatment-sec><tp:treatment-sec sec-type="notes" id="SECID0ENGZO"><title>Notes.</title><p>The population of <italic><tp:taxon-name><tp:taxon-name-part taxon-name-part-type="genus" reg="Polylepis">Polylepis</tp:taxon-name-part></tp:taxon-name></italic> from southern Ayacucho (Peru) has been previously identified as <italic><tp:taxon-name><tp:taxon-name-part taxon-name-part-type="genus" reg="Polylepis">P.</tp:taxon-name-part><tp:taxon-name-part taxon-name-part-type="species" reg="tomentella">tomentella</tp:taxon-name-part></tp:taxon-name></italic> (<xref ref-type="bibr" rid="B204">Mendoza and Cano 2012</xref>). <xref ref-type="bibr" rid="B306">Simpson (1979)</xref> already reported some specimens from eastern Peru as possible hybrids between <italic><tp:taxon-name><tp:taxon-name-part taxon-name-part-type="genus" reg="Polylepis">P.</tp:taxon-name-part><tp:taxon-name-part taxon-name-part-type="species" reg="tomentella">tomentella</tp:taxon-name-part></tp:taxon-name></italic> and <italic><tp:taxon-name><tp:taxon-name-part taxon-name-part-type="genus" reg="Polylepis">P.</tp:taxon-name-part><tp:taxon-name-part taxon-name-part-type="species" reg="besseri">besseri</tp:taxon-name-part></tp:taxon-name></italic> with crenate leaflets like <italic><tp:taxon-name><tp:taxon-name-part taxon-name-part-type="genus" reg="Polylepis">P.</tp:taxon-name-part><tp:taxon-name-part taxon-name-part-type="species" reg="tomentella">tomentella</tp:taxon-name-part></tp:taxon-name></italic>, having the characteristic of densely pannose hairs of <italic><tp:taxon-name><tp:taxon-name-part taxon-name-part-type="genus" reg="Polylepis">P.</tp:taxon-name-part><tp:taxon-name-part taxon-name-part-type="species" reg="besseri">besseri</tp:taxon-name-part></tp:taxon-name></italic>. Indeed, <italic><tp:taxon-name><tp:taxon-name-part taxon-name-part-type="genus" reg="Polylepis">P.</tp:taxon-name-part><tp:taxon-name-part taxon-name-part-type="species" reg="fjeldsaoi">fjeldsaoi</tp:taxon-name-part></tp:taxon-name></italic> resembles <italic><tp:taxon-name><tp:taxon-name-part taxon-name-part-type="genus" reg="Polylepis">P.</tp:taxon-name-part><tp:taxon-name-part taxon-name-part-type="species" reg="tomentella">tomentella</tp:taxon-name-part></tp:taxon-name></italic> in having just one lateral leaflet pair, same leaflet shape and same type and density of lower leaflet hairs. However, it has broader leaflets (0.6–0.7 cm wide vs. 0.3–0.6 mm), crenate leaflet margins (vs. serrate), and fewer stamens ((9–)11–17 per flower vs. 19–23). Additionally, on present knowledge, <italic><tp:taxon-name><tp:taxon-name-part taxon-name-part-type="genus" reg="Polylepis">P.</tp:taxon-name-part><tp:taxon-name-part taxon-name-part-type="species" reg="fjeldsaoi">fjeldsaoi</tp:taxon-name-part></tp:taxon-name></italic> is diploid, whereas <italic><tp:taxon-name><tp:taxon-name-part taxon-name-part-type="genus" reg="Polylepis">P.</tp:taxon-name-part><tp:taxon-name-part taxon-name-part-type="species" reg="tomentella">tomentella</tp:taxon-name-part></tp:taxon-name></italic> is tetraploid. Furthermore, <italic><tp:taxon-name><tp:taxon-name-part taxon-name-part-type="genus" reg="Polylepis">P.</tp:taxon-name-part><tp:taxon-name-part taxon-name-part-type="species" reg="fjeldsaoi">fjeldsaoi</tp:taxon-name-part></tp:taxon-name></italic> occurs in southern Peru, whereas <italic><tp:taxon-name><tp:taxon-name-part taxon-name-part-type="genus" reg="Polylepis">P.</tp:taxon-name-part><tp:taxon-name-part taxon-name-part-type="species" reg="tomentella">tomentella</tp:taxon-name-part></tp:taxon-name></italic> is distributed from Bolivia to Argentina. Ecologically, <italic><tp:taxon-name><tp:taxon-name-part taxon-name-part-type="genus" reg="Polylepis">P.</tp:taxon-name-part><tp:taxon-name-part taxon-name-part-type="species" reg="fjeldsaoi">fjeldsaoi</tp:taxon-name-part></tp:taxon-name></italic> grows under more humid conditions than <italic><tp:taxon-name><tp:taxon-name-part taxon-name-part-type="genus" reg="Polylepis">P.</tp:taxon-name-part><tp:taxon-name-part taxon-name-part-type="species" reg="tomentella">tomentella</tp:taxon-name-part></tp:taxon-name></italic>, albeit with considerable overlap. <italic><tp:taxon-name><tp:taxon-name-part taxon-name-part-type="genus" reg="Polylepis">Polylepis</tp:taxon-name-part><tp:taxon-name-part taxon-name-part-type="species" reg="fjeldsaoi">fjeldsaoi</tp:taxon-name-part></tp:taxon-name></italic> is also similar to <italic><tp:taxon-name><tp:taxon-name-part taxon-name-part-type="genus" reg="Polylepis">P.</tp:taxon-name-part><tp:taxon-name-part taxon-name-part-type="species" reg="besseri">besseri</tp:taxon-name-part></tp:taxon-name></italic>, with which it shares similar obovate leaflets with obtuse to emarginate apices and crenate margins. It differs from this species by its larger leaflets (1.2–2.1 × 0.6–0.7 cm vs. 1.4–1.6 × 0.6–1.1 cm), lower leaflet surfaces pannose (vs. pannose mixed with tomentose hairs 0.6–0.8 mm long) and inflorescences with fewer flowers (3–5 vs. 7–9).</p></tp:treatment-sec><tp:treatment-sec sec-type="material" id="SECID0EHMZO"><title>Specimens examined.</title><p><bold>Peru. Apurimac</bold>: Cotabambas, Tambobamba, Markarakay, <named-content xmlns:xlink="http://www.w3.org/1999/xlink" content-type="dwc:verbatimCoordinates" xlink:type="simple"><named-content content-type="geo-json" specific-use="{&#34;type&#34;:&#34;Point&#34;,&#34;coordinates&#34;:[-72.178056,-13.919722]}" id="NCID0ESMZO" xlink:type="simple">13°55'11"S, 072°10'41"W</named-content></named-content>, 4120 m, 14 January 2020, <italic>Paco s.n</italic> (CUZ!). <bold>Arequipa</bold>: Caraveli, Cerca de Cahuacho, <named-content xmlns:xlink="http://www.w3.org/1999/xlink" content-type="dwc:verbatimCoordinates" xlink:type="simple"><named-content content-type="geo-json" specific-use="{&#34;type&#34;:&#34;Point&#34;,&#34;coordinates&#34;:[-73.418889,-15.458889]}" id="NCID0E5MZO" xlink:type="simple">15°27'32"S, 073°25'08"W</named-content></named-content>, 4100–4300 m, 03 March 2002, <italic>La Torre 3345</italic> (USM!). <bold>Ayacucho</bold>: Huamanga, Hatumpampa-Vinchos, a la margen derecha del rio Vinchos, en el km 270–281 de la carretera Liberadores, <named-content xmlns:xlink="http://www.w3.org/1999/xlink" content-type="dwc:verbatimCoordinates" xlink:type="simple"><named-content content-type="geo-json" specific-use="{&#34;type&#34;:&#34;Point&#34;,&#34;coordinates&#34;:[-74.457778,-13.348611]}" id="NCID0EKNZO" xlink:type="simple">13°20'55"S, 074°27'28"W</named-content></named-content>, 3100–3600 m, 29 September 2003, <italic>Mendoza 991</italic> (MO!). Leoncio Prado, Señal Cerro Palmaderes, near Pampa Galeras, between Nazca and Puquio, <named-content xmlns:xlink="http://www.w3.org/1999/xlink" content-type="dwc:verbatimCoordinates" xlink:type="simple"><named-content content-type="geo-json" specific-use="{&#34;type&#34;:&#34;Point&#34;,&#34;coordinates&#34;:[-74.483333,-14.666667]}" id="NCID0EUNZO" xlink:type="simple">14°40'S, 074°29'W</named-content></named-content>, 3900 m, 11 March 1987, <italic>Boertmann 103</italic>; <italic>104</italic> (AAU!); Señal Cerro Palmaderas ca. 80 km above Nazca on road to Puquio, <named-content xmlns:xlink="http://www.w3.org/1999/xlink" content-type="dwc:verbatimCoordinates" xlink:type="simple"><named-content content-type="geo-json" specific-use="{&#34;type&#34;:&#34;Point&#34;,&#34;coordinates&#34;:[-74.483333,-14.666667]}" id="NCID0EAOZO" xlink:type="simple">14°40'S, 074°29'W</named-content></named-content>, 3900 m, 11 March 1987, <italic>Brandbyge 280</italic> (AAU!); arriba del Puerto Toro Muerto km 77–78 Carretera Nazca Puquio, <named-content xmlns:xlink="http://www.w3.org/1999/xlink" content-type="dwc:verbatimCoordinates" xlink:type="simple"><named-content content-type="geo-json" specific-use="{&#34;type&#34;:&#34;Point&#34;,&#34;coordinates&#34;:[-74.510000,-14.689722]}" id="NCID0EKOZO" xlink:type="simple">14°41'23"S, 074°30'36"W</named-content></named-content>, 3500–3520 m, 23 February 2002, <italic>Cano 11877</italic> (USM!); carretera a Minas Canarias aprox. km 15, <named-content xmlns:xlink="http://www.w3.org/1999/xlink" content-type="dwc:verbatimCoordinates" xlink:type="simple"><named-content content-type="geo-json" specific-use="{&#34;type&#34;:&#34;Point&#34;,&#34;coordinates&#34;:[-74.418889,-14.585000]}" id="NCID0EUOZO" xlink:type="simple">14°35'06"S, 074°25'08"W</named-content></named-content>, 3800–3950 m, 23 February 2002, <italic>Cano 11885</italic> (USM!). Lucanas, Puquio, Queronta, <named-content xmlns:xlink="http://www.w3.org/1999/xlink" content-type="dwc:verbatimCoordinates" xlink:type="simple"><named-content content-type="geo-json" specific-use="{&#34;type&#34;:&#34;Point&#34;,&#34;coordinates&#34;:[-74.082500,-14.575833]}" id="NCID0E5OZO" xlink:type="simple">14°34'33"S, 074°04'57"W</named-content></named-content>, 3879 m, 01 July 2015, <italic>Boza 3037</italic>; <italic>3107</italic>; <italic>3108</italic>; <italic>3109</italic>; <italic>3110</italic>; <italic>3111</italic>; <italic>3112</italic>; <italic>3113</italic>; <italic>3114</italic>; <italic>3115</italic>; <italic>3116</italic>; <italic>3117</italic> (USM!, Z!); near hacienda Pachan about 7 km W of Lucanas on Nazca-Puquio road, <named-content xmlns:xlink="http://www.w3.org/1999/xlink" content-type="dwc:verbatimCoordinates" xlink:type="simple"><named-content content-type="geo-json" specific-use="{&#34;type&#34;:&#34;Point&#34;,&#34;coordinates&#34;:[-74.283333,-14.600000]}" id="NCID0E5PZO" xlink:type="simple">14°36'S, 074°17'W</named-content></named-content>, 3600 m, 12 March 1987, <italic>Brandbyge 304</italic> (AAU!); Puquio; 13 km de Puquio, <named-content xmlns:xlink="http://www.w3.org/1999/xlink" content-type="dwc:verbatimCoordinates" xlink:type="simple"><named-content content-type="geo-json" specific-use="{&#34;type&#34;:&#34;Point&#34;,&#34;coordinates&#34;:[-74.017778,-14.777500]}" id="NCID0EIQZO" xlink:type="simple">14°46'39"S, 074°01'04"W</named-content></named-content>, 4075 m, 27 February 2002, <italic>La Torre 3234</italic> (USM!); Queronta, muy proximo a los baños termales de Bañochayoc, <named-content xmlns:xlink="http://www.w3.org/1999/xlink" content-type="dwc:verbatimCoordinates" xlink:type="simple"><named-content content-type="geo-json" specific-use="{&#34;type&#34;:&#34;Point&#34;,&#34;coordinates&#34;:[-74.083333,-14.583333]}" id="NCID0ESQZO" xlink:type="simple">14°35'S, 074°05'W</named-content></named-content>, 3800–4000 m, 11 October 2003, <italic>Mendoza 1017</italic>; <italic>1018</italic>; <italic>1019</italic> (MO!); Reserva Nacional de Pampas Galeras. 563821/ 8374913, 3960 m, 25 April 2012, <italic>Morales 4124</italic> (USM!); Pampa Galeras, Chuquijara, a 4 km S. del Campamento, 4100 m, 08 April 1970, <italic>Tovar 6755</italic> (USM!); Pampa Galeras, 4000–4100 m, 02 December 1970, <italic>Tovar 6801</italic> (USM!); subiendo galeras, 01 July 2004, <italic>Vargas 407</italic> (USM!). Parinacochas, Incuyo, en las faldas del Volcán Sarasara, <named-content xmlns:xlink="http://www.w3.org/1999/xlink" content-type="dwc:verbatimCoordinates" xlink:type="simple"><named-content content-type="geo-json" specific-use="{&#34;type&#34;:&#34;Point&#34;,&#34;coordinates&#34;:[-73.433333,-15.333333]}" id="NCID0EIRZO" xlink:type="simple">15°20'S, 073°26'W</named-content></named-content>, 3800–4000 m, 14 October 2003, <italic>Mendoza 1029</italic>; <italic>1032</italic>; <italic>1039</italic> (MO!); alrededor de la laguna de Ccaccapaqui, <named-content xmlns:xlink="http://www.w3.org/1999/xlink" content-type="dwc:verbatimCoordinates" xlink:type="simple"><named-content content-type="geo-json" specific-use="{&#34;type&#34;:&#34;Point&#34;,&#34;coordinates&#34;:[-75.966667,-12.000000]}" id="NCID0EWRZO" xlink:type="simple">12°00'S, 075°58'W</named-content></named-content>, 3800–4000 m, 16 October 2003, <italic>Mendoza 1050</italic>; <italic>1056</italic>; <italic>1057</italic> (MO!). Puquio, Pampa Orccopa lakes E of Puquio Huachana SW of Yaurihuiri, <named-content xmlns:xlink="http://www.w3.org/1999/xlink" content-type="dwc:verbatimCoordinates" xlink:type="simple"><named-content content-type="geo-json" specific-use="{&#34;type&#34;:&#34;Point&#34;,&#34;coordinates&#34;:[-73.950000,-14.633333]}" id="NCID0EESZO" xlink:type="simple">14°38'S, 073°57'W</named-content></named-content>, 4300 m, 01 March 1987, <italic>Boertmann 108</italic> (AAU!); Pampa Orccopa Huachana SW of Yaurihuiri lakes E. of Puquio, <named-content xmlns:xlink="http://www.w3.org/1999/xlink" content-type="dwc:verbatimCoordinates" xlink:type="simple"><named-content content-type="geo-json" specific-use="{&#34;type&#34;:&#34;Point&#34;,&#34;coordinates&#34;:[-73.950000,-14.633333]}" id="NCID0EOSZO" xlink:type="simple">14°38'S, 073°57'W</named-content></named-content>, 4300 m, 12 March 1987, <italic>Boertmann 109</italic> (AAU!); Laguna Yaurihuiri, about 205 km from Nazca on the road to Abancay, <named-content xmlns:xlink="http://www.w3.org/1999/xlink" content-type="dwc:verbatimCoordinates" xlink:type="simple"><named-content content-type="geo-json" specific-use="{&#34;type&#34;:&#34;Point&#34;,&#34;coordinates&#34;:[-73.950000,-14.633333]}" id="NCID0EYSZO" xlink:type="simple">14°38'S, 073°57'W</named-content></named-content>, 4300 m, 13 March 1987, <italic>Brandbyge 315</italic> (AAU!), 1839–1840, <italic>Gay s.n</italic> (USM!).</p></tp:treatment-sec><tp:treatment-sec><!--Section generated to contain objects referenced in tp:taxon-treatment.--><fig id="F116" position="float" orientation="portrait"><object-id xmlns:xlink="http://www.w3.org/1999/xlink" content-type="doi" xlink:type="simple">10.3897/phytokeys.203.83529.figure116</object-id><object-id xmlns:xlink="http://www.w3.org/1999/xlink" content-type="arpha" xlink:type="simple">E24B39D1-CE36-5D58-A616-60D3C88B7358</object-id><label>Figure 116.</label><caption><p>Geographical distribution of the species of subsection <tp:taxon-name><tp:taxon-name-part taxon-name-part-type="genus" reg="Polylepis"/><tp:taxon-name-part taxon-name-part-type="section" reg="Incanaee"/><tp:taxon-name-part taxon-name-part-type="subsection" reg="Incanaee">Incanaee</tp:taxon-name-part></tp:taxon-name>.</p></caption><graphic xmlns:xlink="http://www.w3.org/1999/xlink" xlink:href="phytokeys-203-001_article-83529__-g116.jpg" position="float" orientation="portrait" xlink:type="simple" id="oo_721433.jpg"><uri content-type="original_file" xlink:type="simple">https://binary.pensoft.net/fig/721433</uri></graphic></fig></tp:treatment-sec><ref-list><ref id="B91"><mixed-citation xmlns:xlink="http://www.w3.org/1999/xlink" xlink:type="simple"><person-group><name name-style="western"><surname>Fjeldså</surname><given-names>J</given-names></name></person-group> (<year>1987</year>) Birds of relict forests in the high Andes of Peru and Bolivia. Zoological Museum, Copenhagen.</mixed-citation></ref><ref id="B94"><mixed-citation xmlns:xlink="http://www.w3.org/1999/xlink" xlink:type="simple"><person-group><name name-style="western"><surname>Fjeldså</surname><given-names>J</given-names></name></person-group> (<year>2002a</year>) <article-title>Key areas for conserving the avifauna of <italic><tp:taxon-name><tp:taxon-name-part taxon-name-part-type="genus">Polylepis</tp:taxon-name-part></tp:taxon-name></italic> forests.</article-title><source>Ecotropica (Bonn)</source><volume>8</volume>: <fpage>125</fpage>–<lpage>131</lpage>.</mixed-citation></ref><ref id="B95"><mixed-citation xmlns:xlink="http://www.w3.org/1999/xlink" xlink:type="simple"><person-group><name name-style="western"><surname>Fjeldså</surname><given-names>J</given-names></name></person-group> (<year>2002b</year>) <article-title><italic><tp:taxon-name><tp:taxon-name-part taxon-name-part-type="genus">Polylepis</tp:taxon-name-part></tp:taxon-name></italic> forests - Vestiges of a vanishing ecosystem in the Andes.</article-title><source>Ecotropica (Bonn)</source><volume>8</volume>: <fpage>111</fpage>–<lpage>123</lpage>.</mixed-citation></ref><ref id="B99"><mixed-citation xmlns:xlink="http://www.w3.org/1999/xlink" xlink:type="simple"><person-group><name name-style="western"><surname>Fjeldså</surname><given-names>J</given-names></name><name name-style="western"><surname>Krabbe</surname><given-names>N</given-names></name></person-group> (<year>1990</year>) <source>Birds of the High Andes.</source><publisher-name>Zoological Museum</publisher-name>, <publisher-loc>University of Copenhagen, Copenhagen</publisher-loc>, <size units="page">876 pp</size>.</mixed-citation></ref><ref id="B97"><mixed-citation xmlns:xlink="http://www.w3.org/1999/xlink" xlink:type="simple"><person-group><name name-style="western"><surname>Fjeldså</surname><given-names>J</given-names></name><name name-style="western"><surname>Kessler</surname><given-names>M</given-names></name></person-group> (<year>1996</year>) Conserving the biological diversity of <italic><tp:taxon-name><tp:taxon-name-part taxon-name-part-type="genus">Polylepis</tp:taxon-name-part></tp:taxon-name></italic> woodlands of the highland of Peru and Bolivia. A contribution to Sustainable Natural Resource Management in the Andes. Centre for Tropical Biodiversity and NORDECO, Copenhagen.</mixed-citation></ref><ref id="B100"><mixed-citation xmlns:xlink="http://www.w3.org/1999/xlink" xlink:type="simple"><person-group><name name-style="western"><surname>Fjeldså</surname><given-names>J</given-names></name><name name-style="western"><surname>Lambin</surname><given-names>E</given-names></name><name name-style="western"><surname>Mertens</surname><given-names>B</given-names></name></person-group> (<year>1999</year>) <article-title>Correlation between endemism and local ecoclimatic stability documented by comparing Andean bird disrributions and remotely sensed land surface data.</article-title><source>Ecography</source><volume>22</volume>(<issue>1</issue>): <fpage>67</fpage>–<lpage>78</lpage>. <ext-link xlink:type="simple" ext-link-type="doi" xlink:href="10.1111/j.1600-0587.1999.tb00455.x">https://doi.org/10.1111/j.1600-0587.1999.tb00455.x</ext-link></mixed-citation></ref><ref id="B204"><mixed-citation xmlns:xlink="http://www.w3.org/1999/xlink" xlink:type="simple"><person-group><name name-style="western"><surname>Mendoza</surname><given-names>W</given-names></name><name name-style="western"><surname>Cano</surname><given-names>A</given-names></name></person-group> (<year>2012</year>) El género <italic><tp:taxon-name><tp:taxon-name-part taxon-name-part-type="genus">Polylepis</tp:taxon-name-part></tp:taxon-name></italic> en el Perú Taxonomía, Morfología y Distribución. Editorial Académica Española, Saarbrücken.</mixed-citation></ref><ref id="B306"><mixed-citation xmlns:xlink="http://www.w3.org/1999/xlink" xlink:type="simple"><person-group><name name-style="western"><surname>Simpson</surname><given-names>BB</given-names></name></person-group> (<year>1979</year>) <article-title>A revision of the genus <italic><tp:taxon-name><tp:taxon-name-part taxon-name-part-type="genus">Polylepis</tp:taxon-name-part></tp:taxon-name></italic> (<tp:taxon-name><tp:taxon-name-part taxon-name-part-type="family">Rosaceae</tp:taxon-name-part></tp:taxon-name>: Sanguisorbeae).</article-title><source>Smithsonian Contributions to Botany</source><volume>43</volume>(<issue>43</issue>): <fpage>1</fpage>–<lpage>62</lpage>. <ext-link xlink:type="simple" ext-link-type="doi" xlink:href="10.5479/si.0081024X.43.1">https://doi.org/10.5479/si.0081024X.43.1</ext-link></mixed-citation></ref></ref-list></tp:taxon-treatment>
