# Supplementary material for: ﻿A monograph of the genus Polylepis (Rosaceae)
Source: PhytoKeys. 2022 Aug 1;203:1–274. doi: 10.3897/phytokeys.203.83529 (PMC9849045; doi:10.3897/phytokeys.203.83529)
Supplement: XML Treatment for Polylepis incanoides [file phytokeys.203.83529-treatment55.xml]

<!DOCTYPE tp:taxon-treatment
  PUBLIC "-//TaxonX//DTD Taxonomic Treatment Publishing DTD v0 20100105//EN" "tax-treatment-NSO.dtd">
<tp:taxon-treatment xmlns:tp="http://www.plazi.org/taxpub"><tp:treatment-meta><kwd-group><label>Taxon classification</label><kwd>
              <named-content content-type="kingdom">Plantae</named-content>
            </kwd><kwd>
              <named-content content-type="order">Rosales</named-content>
            </kwd><kwd>
              <named-content content-type="family">Rosaceae</named-content>
            </kwd></kwd-group><mixed-citation publication-type="journal"><person-group><name><surname>Boza Espinoza</surname><given-names>Tatiana Erika</given-names></name><name><surname>Kessler</surname><given-names>Michael</given-names></name></person-group><article-title>﻿A monograph of the genus <italic><tp:taxon-name><tp:taxon-name-part taxon-name-part-type="genus" reg="Polylepis">Polylepis</tp:taxon-name-part></tp:taxon-name></italic> (<tp:taxon-name><tp:taxon-name-part taxon-name-part-type="family">Rosaceae</tp:taxon-name-part></tp:taxon-name>)</article-title><source>PhytoKeys</source><day>01</day><month>08</month><year>2022</year><volume>203</volume><fpage>1</fpage><lpage>274</lpage><pub-id pub-id-type="doi">10.3897/phytokeys.203.83529</pub-id></mixed-citation></tp:treatment-meta><tp:nomenclature><label>﻿42.</label><tp:taxon-name>
            <object-id xmlns:xlink="http://www.w3.org/1999/xlink" content-type="arpha" xlink:type="simple">0F9010CF-B98E-5C45-BB9F-D3F3AFDF68CD</object-id>
            <tp:taxon-name-part taxon-name-part-type="genus" reg="Polylepis">Polylepis</tp:taxon-name-part>
            <tp:taxon-name-part taxon-name-part-type="species" reg="incanoides">incanoides</tp:taxon-name-part>
            <object-id xmlns:xlink="http://www.w3.org/1999/xlink" content-type="ipni" xlink:type="simple">urn:lsid:ipni.org:names:77301652-1</object-id>
          </tp:taxon-name><tp:taxon-authority>(M.Kessler) T.Boza &amp; M.Kessler,</tp:taxon-authority><tp:taxon-status xmlns:xlink="http://www.w3.org/1999/xlink" xlink:type="simple">comb. et stat. nov.</tp:taxon-status><xref ref-type="fig" rid="F108">Figs 108</xref><xref ref-type="fig" rid="F109">, 109</xref><tp:nomenclature-citation-list><tp:nomenclature-citation><tp:taxon-name>
                <tp:taxon-name-part taxon-name-part-type="genus" reg="Polylepis">Polylepis</tp:taxon-name-part>
                <tp:taxon-name-part taxon-name-part-type="species" reg="tomentella">tomentella</tp:taxon-name-part>
                <tp:taxon-name-part taxon-name-part-type="infraspecific-rank">subsp.</tp:taxon-name-part>
                <tp:taxon-name-part taxon-name-part-type="subspecies" reg="incanoides">incanoides</tp:taxon-name-part>
              </tp:taxon-name><comment>M.Kessler, Candollea 50(1): 164. 1995. Type. based on <tp:taxon-name><tp:taxon-name-part taxon-name-part-type="genus" reg="Polylepis">Polylepis</tp:taxon-name-part><tp:taxon-name-part taxon-name-part-type="species" reg="incanoides">incanoides</tp:taxon-name-part></tp:taxon-name> (M.Kessler) T.Boza &amp; M.Kessler.</comment></tp:nomenclature-citation></tp:nomenclature-citation-list></tp:nomenclature><tp:treatment-sec sec-type="material" id="SECID0EIS2O"><title>Type.</title><p>Bolivia. Dept. Cochabamba, Prov. Carrasco, surroundings of Monte Punco, l<named-content xmlns:xlink="http://www.w3.org/1999/xlink" content-type="dwc:verbatimCoordinates" xlink:type="simple"><named-content content-type="geo-json" specific-use="{&#34;type&#34;:&#34;Point&#34;,&#34;coordinates&#34;:[-65.283333,-7.600000]}" id="NCID0ERS2O" xlink:type="simple">7°36'S, 65°17'W</named-content></named-content>, 2800 m, 14 Aug1991, <italic>Kessler 2954</italic> (holotype: LPB!; isotypes: AUU!, GOET!).</p><fig id="F108" position="float" orientation="portrait"><object-id xmlns:xlink="http://www.w3.org/1999/xlink" content-type="doi" xlink:type="simple">10.3897/phytokeys.203.83529.figure108</object-id><object-id xmlns:xlink="http://www.w3.org/1999/xlink" content-type="arpha" xlink:type="simple">F8C90B0E-E434-5E04-ABD2-6860C995B27C</object-id><label>Figure 108.</label><caption><p><italic><tp:taxon-name><tp:taxon-name-part taxon-name-part-type="genus" reg="Polylepis">Polylepis</tp:taxon-name-part><tp:taxon-name-part taxon-name-part-type="species" reg="incanoides">incanoides</tp:taxon-name-part></tp:taxon-name></italic> (M.Kessler) T.Boza &amp; M.Kessler. Habit. Photograph M. Kessler.</p></caption><graphic xmlns:xlink="http://www.w3.org/1999/xlink" xlink:href="phytokeys-203-001_article-83529__-g108.jpg" position="float" orientation="portrait" xlink:type="simple" id="oo_721425.jpg"><uri content-type="original_file" xlink:type="simple">https://binary.pensoft.net/fig/721425</uri></graphic></fig></tp:treatment-sec><tp:treatment-sec sec-type="description" id="SECID0EQT2O"><title>Description.</title><p><bold><italic>Trees</italic></bold> to 2–5 m tall. <bold><italic>Leaves</italic></bold> slightly congested at the branch tips, imparipinnate with one pair of leaflets, trullate in outline, 2.3–4.1 × 2.0–3.7 cm; rachises sparsely villous, points of leaflet attachment with a tuft of long hairs; stipular sheaths apically truncate, glabrescent to sparsely villous on the outer surfaces; leaflets obovate in outline, second pair from the terminal leaflet the largest, one of this pair 1.3–2.0 × 0.5–0.7 cm; margin serrate with 7–15 teeth, apically obtuse to slightly acute, basally unequally attenuate; upper leaflet surfaces glabrous to sparsely villous on mid-vein depression; lower leaflet surfaces with a dense layer of very short, white or yellowish pannose hairs. <bold><italic>Inflorescences</italic></bold> pendant, 3.2–3.7 cm long, bearing 5–7 flowers; floral bracts 2.6–4.6 mm long, narrowly triangular, densely villous on the outer surface; rachises villous. <bold><italic>Flowers</italic></bold> 5.5–7.1 mm diam.; sepals 3, ovate, green, glabrous or sparsely villous outside; stamens 15–19, anthers orbicular, with a dense tuft of straight white hairs on the upper half; styles fimbriate, 1.8–2.1(–2.7) mm long. <bold><italic>Fruits</italic></bold> turbinate, with 3–4 irregular flattened ridges with a series of spines, densely villous; 3.9–4.8 × 3.1–4.5 mm including spines. <bold><italic>Tetraploid</italic></bold>.</p><fig id="F109" position="float" orientation="portrait"><object-id xmlns:xlink="http://www.w3.org/1999/xlink" content-type="doi" xlink:type="simple">10.3897/phytokeys.203.83529.figure109</object-id><object-id xmlns:xlink="http://www.w3.org/1999/xlink" content-type="arpha" xlink:type="simple">EC147FE6-7596-5441-93EC-E9CFC87D84EE</object-id><label>Figure 109.</label><caption><p><italic><tp:taxon-name><tp:taxon-name-part taxon-name-part-type="genus" reg="Polylepis">Polylepis</tp:taxon-name-part><tp:taxon-name-part taxon-name-part-type="species" reg="incanoides">incanoides</tp:taxon-name-part></tp:taxon-name></italic> (M.Kessler) T.Boza &amp; M.Kessler <bold>A</bold> flowering branch <bold>B</bold> stipular sheaths <bold>C</bold> upper leaf surface <bold>D</bold> lower leaf surface <bold>E</bold> fruits (<bold>A, C–E</bold><italic>Peterson 12723</italic><bold>B</bold><italic>Kessler 2953</italic>). Scale bars: 8 cm (<bold>A</bold>); 2 cm (<bold>C, D</bold>); 4 mm (<bold>D, E</bold>). Photographs by T. E. Boza E.</p></caption><graphic xmlns:xlink="http://www.w3.org/1999/xlink" xlink:href="phytokeys-203-001_article-83529__-g109.jpg" position="float" orientation="portrait" xlink:type="simple" id="oo_721426.jpg"><uri content-type="original_file" xlink:type="simple">https://binary.pensoft.net/fig/721426</uri></graphic></fig></tp:treatment-sec><tp:treatment-sec sec-type="distribution" id="SECID0E6V2O"><title>Distribution, habitat and ecology.</title><p><italic><tp:taxon-name><tp:taxon-name-part taxon-name-part-type="genus" reg="Polylepis">Polylepis</tp:taxon-name-part><tp:taxon-name-part taxon-name-part-type="species" reg="incanoides">incanoides</tp:taxon-name-part></tp:taxon-name></italic> occurs in small populations in Cochabamba (Bolivia). It grows mainly in relatively dry areas at 2650–3750 m elevation (Fig. <xref ref-type="fig" rid="F116">116</xref>). It occurs as homogeneous stands or in mixed stands with <italic><tp:taxon-name><tp:taxon-name-part taxon-name-part-type="genus" reg="Podocarpus">Podocarpus</tp:taxon-name-part><tp:taxon-name-part taxon-name-part-type="species" reg="parlatorei">parlatorei</tp:taxon-name-part></tp:taxon-name></italic>, <italic><tp:taxon-name><tp:taxon-name-part taxon-name-part-type="genus" reg="Alnus">Alnus</tp:taxon-name-part><tp:taxon-name-part taxon-name-part-type="species" reg="acuminata">acuminata</tp:taxon-name-part></tp:taxon-name></italic>, <italic><tp:taxon-name><tp:taxon-name-part taxon-name-part-type="genus" reg="Clethra">Clethra</tp:taxon-name-part></tp:taxon-name></italic> sp., <italic><tp:taxon-name><tp:taxon-name-part taxon-name-part-type="genus" reg="Weinmannia">Weinmannia</tp:taxon-name-part></tp:taxon-name></italic> sp., <italic><tp:taxon-name><tp:taxon-name-part taxon-name-part-type="genus" reg="Schinopsis">Schinopsis</tp:taxon-name-part><tp:taxon-name-part taxon-name-part-type="species" reg="haenkeana">haenkeana</tp:taxon-name-part></tp:taxon-name></italic> and <italic><tp:taxon-name><tp:taxon-name-part taxon-name-part-type="genus" reg="Aspidosperma">Aspidosperma</tp:taxon-name-part><tp:taxon-name-part taxon-name-part-type="species" reg="quebracho-blanco">quebracho-blanco</tp:taxon-name-part></tp:taxon-name></italic> at its distributional limits (<xref ref-type="bibr" rid="B162">Kessler 1995b</xref>). <xref ref-type="bibr" rid="B162">Kessler (1995b)</xref> reported hybrids between <italic><tp:taxon-name><tp:taxon-name-part taxon-name-part-type="genus" reg="Polylepis">P.</tp:taxon-name-part><tp:taxon-name-part taxon-name-part-type="species" reg="incanoides">incanoides</tp:taxon-name-part></tp:taxon-name></italic> and both <italic><tp:taxon-name><tp:taxon-name-part taxon-name-part-type="genus" reg="Polylepis">P.</tp:taxon-name-part><tp:taxon-name-part taxon-name-part-type="species" reg="besseri">besseri</tp:taxon-name-part></tp:taxon-name></italic> and <italic><tp:taxon-name><tp:taxon-name-part taxon-name-part-type="genus" reg="Polylepis">P.</tp:taxon-name-part><tp:taxon-name-part taxon-name-part-type="species" reg="subtusalbida">subtusalbida</tp:taxon-name-part></tp:taxon-name></italic> at their narrow sympatry zones.</p></tp:treatment-sec><tp:treatment-sec sec-type="conservation status" id="SECID0EXZ2O"><title>Conservation status.</title><p>The <abbrev xmlns:xlink="http://www.w3.org/1999/xlink" xlink:title="Extent of Occurrence" id="ABBRID0E4Z2O" xlink:type="simple">EOO</abbrev> for <italic><tp:taxon-name><tp:taxon-name-part taxon-name-part-type="genus" reg="Polylepis">Polylepis</tp:taxon-name-part><tp:taxon-name-part taxon-name-part-type="species" reg="incanoides">incanoides</tp:taxon-name-part></tp:taxon-name></italic> is estimated as 5,649 km<sup>2</sup>, the <abbrev xmlns:xlink="http://www.w3.org/1999/xlink" xlink:title="area of occupancy" id="ABBRID0EO12O" xlink:type="simple">AOO</abbrev> is assessed at 64 km<sup>2</sup>, and it is known from 11 locations. No conservation action has been taken to date. The species was categorized as <abbrev xmlns:xlink="http://www.w3.org/1999/xlink" xlink:title="Vulnerable" id="ABBRID0EU12O" xlink:type="simple">VU</abbrev> (B1+2c, D2) in the World List of Threatened Trees (<xref ref-type="bibr" rid="B227">Oldfield et al. 1998</xref>). However, based on its restricted distribution in Cochabamba, <italic><tp:taxon-name><tp:taxon-name-part taxon-name-part-type="genus" reg="Polylepis">P.</tp:taxon-name-part><tp:taxon-name-part taxon-name-part-type="species" reg="incanoides">incanoides</tp:taxon-name-part></tp:taxon-name></italic> was categoriszed as EN (B2ab(i,ii,iii)) in Bolivia (<xref ref-type="bibr" rid="B13">Arrázola and Coronado 2012</xref>). The best-preserved remnant forests are found in the north-western mountains of Epizana (<xref ref-type="bibr" rid="B223">Navarro et al. 2010</xref>). Based on its fragmented distribution and degraded habitat, we assess <italic><tp:taxon-name><tp:taxon-name-part taxon-name-part-type="genus" reg="Polylepis">P.</tp:taxon-name-part><tp:taxon-name-part taxon-name-part-type="species" reg="incanoides">incanoides</tp:taxon-name-part></tp:taxon-name></italic> as Endangered (A1+A2a, B1a+B2a, D1).</p></tp:treatment-sec><tp:treatment-sec sec-type="notes" id="SECID0E122O"><title>Notes.</title><p><italic><tp:taxon-name><tp:taxon-name-part taxon-name-part-type="genus" reg="Polylepis">Polylepis</tp:taxon-name-part><tp:taxon-name-part taxon-name-part-type="species" reg="incanoides">incanoides</tp:taxon-name-part></tp:taxon-name></italic> is very similar to <italic><tp:taxon-name><tp:taxon-name-part taxon-name-part-type="genus" reg="Polylepis">P.</tp:taxon-name-part><tp:taxon-name-part taxon-name-part-type="species" reg="tomentella">tomentella</tp:taxon-name-part></tp:taxon-name></italic> and, in fact, it was treated as a subspecies of <italic><tp:taxon-name><tp:taxon-name-part taxon-name-part-type="genus" reg="Polylepis">P.</tp:taxon-name-part><tp:taxon-name-part taxon-name-part-type="species" reg="tomentella">tomentella</tp:taxon-name-part></tp:taxon-name></italic> by <xref ref-type="bibr" rid="B162">Kessler (1995b)</xref>. We here elevate <italic><tp:taxon-name><tp:taxon-name-part taxon-name-part-type="genus" reg="Polylepis">P.</tp:taxon-name-part><tp:taxon-name-part taxon-name-part-type="species" reg="incanoides">incanoides</tp:taxon-name-part></tp:taxon-name></italic> to species rank based on morphological, ecological and biogeographical grounds. <italic><tp:taxon-name><tp:taxon-name-part taxon-name-part-type="genus" reg="Polylepis">Polylepis</tp:taxon-name-part><tp:taxon-name-part taxon-name-part-type="species" reg="incanoides">incanoides</tp:taxon-name-part></tp:taxon-name></italic> differs from <italic><tp:taxon-name><tp:taxon-name-part taxon-name-part-type="genus" reg="Polylepis">P.</tp:taxon-name-part><tp:taxon-name-part taxon-name-part-type="species" reg="tomentella">tomentella</tp:taxon-name-part></tp:taxon-name></italic> by leaflet apex (obtuse to slightly acute versus round to emarginate), inflorescence length (3.2–3.7 cm versus 2.8–5.3 cm), number of flowers (5–7 versus 4–5) and stamen number (15–19 versus 19–23). In addition, within its geographically restricted and isolated range, <italic><tp:taxon-name><tp:taxon-name-part taxon-name-part-type="genus" reg="Polylepis">P.</tp:taxon-name-part><tp:taxon-name-part taxon-name-part-type="species" reg="incanoides">incanoides</tp:taxon-name-part></tp:taxon-name></italic> grows under significantly higher temperatures and levels of precipitation than <italic><tp:taxon-name><tp:taxon-name-part taxon-name-part-type="genus" reg="Polylepis">P.</tp:taxon-name-part><tp:taxon-name-part taxon-name-part-type="species" reg="tomentella">tomentella</tp:taxon-name-part></tp:taxon-name></italic>.</p></tp:treatment-sec><tp:treatment-sec sec-type="material" id="SECID0E352O"><title>Specimens examined.</title><p><bold>Bolivia. Cochabamba</bold>: Arani, al borde de la carretera Cochabamba-Santa Cruz, 3400 m, 04 November 1988, <italic>Hensen 222</italic> (GOET!, LPB); Mojon, 1 km N Cochabamba-Sta Cruz road, <named-content xmlns:xlink="http://www.w3.org/1999/xlink" content-type="dwc:verbatimCoordinates" xlink:type="simple"><named-content content-type="geo-json" specific-use="{&#34;type&#34;:&#34;Point&#34;,&#34;coordinates&#34;:[-65.416667,-17.483333]}" id="NCID0EJ62O" xlink:type="simple">17°29'S, 065°25'W</named-content></named-content>, 3000 m, 14 August 1991, <italic>Kessler 2943</italic> (GOET!, LPB); 6 km E Mojon on Cochabamba-Comarapa road, <named-content xmlns:xlink="http://www.w3.org/1999/xlink" content-type="dwc:verbatimCoordinates" xlink:type="simple"><named-content content-type="geo-json" specific-use="{&#34;type&#34;:&#34;Point&#34;,&#34;coordinates&#34;:[-65.383333,-17.500000]}" id="NCID0ET62O" xlink:type="simple">17°30'S, 065°23'W</named-content></named-content>, 2850 m, 05 October 1991, <italic>Kessler 3287, 3288</italic> (GOET!, LPB); <italic>3289</italic> (GOET!, MO!). Arque, proximidades a la comunidad de Kutimarca y Sumuruni, camino hacia Arque, 3850 m, 11 April 1999, <italic>Mercado 2169</italic> (MO!). Carrasco, Cochabamba 142 km hacia Santa Cruz, <named-content xmlns:xlink="http://www.w3.org/1999/xlink" content-type="dwc:verbatimCoordinates" xlink:type="simple"><named-content content-type="geo-json" specific-use="{&#34;type&#34;:&#34;Point&#34;,&#34;coordinates&#34;:[-65.346944,-16.973611]}" id="NCID0EBA3O" xlink:type="simple">16°58'25"S, 065°20'49"W</named-content></named-content>, 3050 m, 24 March 1981, <italic>Beck 6827</italic> (GOET!, LPB, MO!); Cochabamba 161 km hacia Santa Cruz, 3100 m, 27 September 1981, <italic>Beck 7047</italic> (GOET!, LPB, MO!); Epizana, 3000 m, 01 November 1954, <italic>Cardenas 5221</italic> (US!); 2 km despues de Totora, 2900 m, 20 February 1979, <italic>Ceballos 407</italic> (G); Carretera Fundamental 4.7 km E Epizana, 2956 m, 05 December 1975, <italic>Davidson 3760</italic> (F!, NY); Montepunco, Canyon of Río Huairamayu (R. Montepunco) 40 km N of Totora, 2800 m, 22 August 1947, <italic>Fosberg 28456</italic> (NY); Llutupampa, 3300 m, 14 April 1991, <italic>Hensen 2416</italic> (LPB); <italic>2420</italic> (GOET!); Llutupampa, 3100 m, 14 April 1991, <italic>Hensen 2450</italic>; <italic>2463</italic>; <italic>2473</italic> (LPB); Surroundings of Monte Punco, <named-content xmlns:xlink="http://www.w3.org/1999/xlink" content-type="dwc:verbatimCoordinates" xlink:type="simple"><named-content content-type="geo-json" specific-use="{&#34;type&#34;:&#34;Point&#34;,&#34;coordinates&#34;:[-65.283333,-17.600000]}" id="NCID0E6A3O" xlink:type="simple">17°36'S, 065°17'W</named-content></named-content>, 2800 m, 14 August 1991, <italic>Kessler 2953</italic> (GOET!); <italic>2954</italic>; <italic>2955</italic> (AAU!, GOET!); 3 km E Epizana on Cochabamba-Comarapa road, <named-content xmlns:xlink="http://www.w3.org/1999/xlink" content-type="dwc:verbatimCoordinates" xlink:type="simple"><named-content content-type="geo-json" specific-use="{&#34;type&#34;:&#34;Point&#34;,&#34;coordinates&#34;:[-65.083333,-17.666667]}" id="NCID0ENB3O" xlink:type="simple">17°40'S, 065°05'W</named-content></named-content>, 3000 m, 05 October 1991, <italic>Kessler 3290</italic> (GOET!); 8 km E Epizana on Cochabamba-Comarapa road, <named-content xmlns:xlink="http://www.w3.org/1999/xlink" content-type="dwc:verbatimCoordinates" xlink:type="simple"><named-content content-type="geo-json" specific-use="{&#34;type&#34;:&#34;Point&#34;,&#34;coordinates&#34;:[-65.066667,-17.683333]}" id="NCID0EXB3O" xlink:type="simple">17°41'S, 065°04'W</named-content></named-content>, 3000 m, 05 October 1991, <italic>Kessler 3292</italic> (GOET!); <italic>3293</italic> (AAU!, GOET!); 81 miles our of Cochabamba on road to Santa Cruz, 9400 ft, 13 November 1959, <italic>Maguire 44482</italic> (GH!, NY, US!); Km. 135 hacia Totora, proximidades del lugar llamado Cañada hornillas, <named-content xmlns:xlink="http://www.w3.org/1999/xlink" content-type="dwc:verbatimCoordinates" xlink:type="simple"><named-content content-type="geo-json" specific-use="{&#34;type&#34;:&#34;Point&#34;,&#34;coordinates&#34;:[-65.191111,-17.735278]}" id="NCID0EFC3O" xlink:type="simple">17°44'07"S, 065°11'28"W</named-content></named-content>, 3000 m, 21 March 1999, <italic>Mercado 1970</italic> (MO!); 8.7 km al este de Epizana por el camino entre Cochabamba y Santa Cruz, <named-content xmlns:xlink="http://www.w3.org/1999/xlink" content-type="dwc:verbatimCoordinates" xlink:type="simple"><named-content content-type="geo-json" specific-use="{&#34;type&#34;:&#34;Point&#34;,&#34;coordinates&#34;:[-65.150000,-17.666667]}" id="NCID0EPC3O" xlink:type="simple">17°40'S, 065°09'W</named-content></named-content>, 3200 m, 04 February 1987, <italic>Solomon 15922</italic> (MO!, NY); Subiendo el Río Mizque hacia Totora pasando Totora, <named-content xmlns:xlink="http://www.w3.org/1999/xlink" content-type="dwc:verbatimCoordinates" xlink:type="simple"><named-content content-type="geo-json" specific-use="{&#34;type&#34;:&#34;Point&#34;,&#34;coordinates&#34;:[-65.200000,-17.750000]}" id="NCID0EZC3O" xlink:type="simple">17°45'S, 065°12'W</named-content></named-content>, 20 October 1995, <italic>Torrico 713</italic> (LPB). Mizque, Khuchu 23 km E Vacas, 3500 m, 03 March 1991, <italic>Hensen 1924</italic> (LPB). Totora, Totora and Duraznillo, <named-content xmlns:xlink="http://www.w3.org/1999/xlink" content-type="dwc:verbatimCoordinates" xlink:type="simple"><named-content content-type="geo-json" specific-use="{&#34;type&#34;:&#34;Point&#34;,&#34;coordinates&#34;:[-65.183333,-17.733333]}" id="NCID0EFD3O" xlink:type="simple">17°44'00"S, 065°11'00"W</named-content></named-content>, 2500 m, 20 December 1921, <italic>Steinbach 6031</italic> (A!, G). a unos 97 km de la capital en dirección a Santa Cruz, matorral alto, 3565 m, 25 December 1982, <italic>Fernández 3565</italic> (MO!). <bold>Potosí</bold>: Charcas, de Acasio 23 km hacia Uncia, 1 km antes del desvío a San Pedro, <named-content xmlns:xlink="http://www.w3.org/1999/xlink" content-type="dwc:verbatimCoordinates" xlink:type="simple"><named-content content-type="geo-json" specific-use="{&#34;type&#34;:&#34;Point&#34;,&#34;coordinates&#34;:[-66.107222,-18.110000]}" id="NCID0ETD3O" xlink:type="simple">18°06'36"S, 066°06'26"W</named-content></named-content>, 3450 m, 02 February 2015, <italic>Beck 34512</italic> (LPB); entre Caracollo y Cochabamba, Pongo, Kulku Mayu, 3800 m, 24 December 1982, <italic>Fernández 7699</italic> (MO!).</p></tp:treatment-sec><tp:treatment-sec><!--Section generated to contain objects referenced in tp:taxon-treatment.--><fig id="F116" position="float" orientation="portrait"><object-id xmlns:xlink="http://www.w3.org/1999/xlink" content-type="doi" xlink:type="simple">10.3897/phytokeys.203.83529.figure116</object-id><object-id xmlns:xlink="http://www.w3.org/1999/xlink" content-type="arpha" xlink:type="simple">E24B39D1-CE36-5D58-A616-60D3C88B7358</object-id><label>Figure 116.</label><caption><p>Geographical distribution of the species of subsection <tp:taxon-name><tp:taxon-name-part taxon-name-part-type="genus" reg="Polylepis"/><tp:taxon-name-part taxon-name-part-type="section" reg="Incanaee"/><tp:taxon-name-part taxon-name-part-type="subsection" reg="Incanaee">Incanaee</tp:taxon-name-part></tp:taxon-name>.</p></caption><graphic xmlns:xlink="http://www.w3.org/1999/xlink" xlink:href="phytokeys-203-001_article-83529__-g116.jpg" position="float" orientation="portrait" xlink:type="simple" id="oo_721433.jpg"><uri content-type="original_file" xlink:type="simple">https://binary.pensoft.net/fig/721433</uri></graphic></fig></tp:treatment-sec><ref-list><ref id="B162"><mixed-citation xmlns:xlink="http://www.w3.org/1999/xlink" xlink:type="simple"><person-group><name name-style="western"><surname>Kessler</surname><given-names>M</given-names></name></person-group> (<year>1995b</year>) <article-title>The genus <italic><tp:taxon-name><tp:taxon-name-part taxon-name-part-type="genus">Polylepis</tp:taxon-name-part></tp:taxon-name></italic> (<tp:taxon-name><tp:taxon-name-part taxon-name-part-type="family">Rosaceae</tp:taxon-name-part></tp:taxon-name>) in Bolivia.</article-title><source>Candollea</source><volume>42</volume>: <fpage>131</fpage>–<lpage>171</lpage>.</mixed-citation></ref><ref id="B227"><mixed-citation xmlns:xlink="http://www.w3.org/1999/xlink" xlink:type="simple"><person-group><name name-style="western"><surname>Oldfield</surname><given-names>S</given-names></name><name name-style="western"><surname>Lusty</surname><given-names>C</given-names></name><name name-style="western"><surname>MacKinven</surname><given-names>A</given-names></name></person-group> (<year>1998</year>) The World List of Threatened Trees. World Conservation Press, Cambridge.</mixed-citation></ref><ref id="B13"><mixed-citation xmlns:xlink="http://www.w3.org/1999/xlink" xlink:type="simple"><person-group><name name-style="western"><surname>Arrázola</surname><given-names>S</given-names></name><name name-style="western"><surname>Coronado</surname><given-names>I</given-names></name></person-group> (<year>2012</year>) <italic><tp:taxon-name><tp:taxon-name-part taxon-name-part-type="genus">Polylepis</tp:taxon-name-part><tp:taxon-name-part taxon-name-part-type="species">pepei</tp:taxon-name-part></tp:taxon-name></italic>, <italic><tp:taxon-name><tp:taxon-name-part taxon-name-part-type="genus">Polylepis</tp:taxon-name-part><tp:taxon-name-part taxon-name-part-type="species">neglecta</tp:taxon-name-part></tp:taxon-name></italic>, <italic><tp:taxon-name><tp:taxon-name-part taxon-name-part-type="genus">Polylepis</tp:taxon-name-part><tp:taxon-name-part taxon-name-part-type="species">lanata</tp:taxon-name-part></tp:taxon-name></italic>, <italic><tp:taxon-name><tp:taxon-name-part taxon-name-part-type="genus">Polylepis</tp:taxon-name-part><tp:taxon-name-part taxon-name-part-type="species">besseri</tp:taxon-name-part></tp:taxon-name></italic>, <italic><tp:taxon-name><tp:taxon-name-part taxon-name-part-type="genus">Polylepis</tp:taxon-name-part><tp:taxon-name-part taxon-name-part-type="species">crista-galli</tp:taxon-name-part></tp:taxon-name></italic>, <italic><tp:taxon-name><tp:taxon-name-part taxon-name-part-type="genus">Polylepis</tp:taxon-name-part><tp:taxon-name-part taxon-name-part-type="species">subtusalbida</tp:taxon-name-part></tp:taxon-name></italic>, <tp:taxon-name><tp:taxon-name-part taxon-name-part-type="genus">Polylepis</tp:taxon-name-part><tp:taxon-name-part taxon-name-part-type="species">tomentella</tp:taxon-name-part><tp:taxon-name-part taxon-name-part-type="infraspecific-rank">subsp.</tp:taxon-name-part><tp:taxon-name-part taxon-name-part-type="subspecies">incanoides</tp:taxon-name-part></tp:taxon-name> In: LIBRO ROJO de la Flora amenazada de Bolivia. Vol. I. Zona Andina, Ministerio de Medio Ambiente y Agua, La Paz.</mixed-citation></ref><ref id="B223"><mixed-citation xmlns:xlink="http://www.w3.org/1999/xlink" xlink:type="simple"><person-group><name name-style="western"><surname>Navarro</surname><given-names>G</given-names></name><name name-style="western"><surname>Arrázola</surname><given-names>S</given-names></name><name name-style="western"><surname>Balderrama</surname><given-names>JA</given-names></name><name name-style="western"><surname>Ferreira</surname><given-names>W</given-names></name><name name-style="western"><surname>De la Barra</surname><given-names>N</given-names></name><name name-style="western"><surname>Antezana</surname><given-names>C</given-names></name><name name-style="western"><surname>Gómez</surname><given-names>I</given-names></name><name name-style="western"><surname>Mercado</surname><given-names>M</given-names></name></person-group> (<year>2010</year>) <article-title>Diagnóstico del estado de conservación y caracterización de los bosques de <italic><tp:taxon-name><tp:taxon-name-part taxon-name-part-type="genus">Polylepis</tp:taxon-name-part></tp:taxon-name></italic> en Bolivia y su avifauna. Conservation state analysis and characterization of the Bolivian <italic><tp:taxon-name><tp:taxon-name-part taxon-name-part-type="genus">Polylepis</tp:taxon-name-part></tp:taxon-name></italic> forests and their avifauna.</article-title><source>Revista Boliviana de Ecología y Conservación Ambiental</source><volume>28</volume>(<issue>1</issue>): <fpage>1</fpage>–<lpage>35</lpage>.</mixed-citation></ref></ref-list></tp:taxon-treatment>
