# Supplementary material for: ﻿A monograph of the genus Polylepis (Rosaceae)
Source: PhytoKeys. 2022 Aug 1;203:1–274. doi: 10.3897/phytokeys.203.83529 (PMC9849045; doi:10.3897/phytokeys.203.83529)
Supplement: XML Treatment for Polylepis nana [file phytokeys.203.83529-treatment56.xml]

<!DOCTYPE tp:taxon-treatment
  PUBLIC "-//TaxonX//DTD Taxonomic Treatment Publishing DTD v0 20100105//EN" "tax-treatment-NSO.dtd">
<tp:taxon-treatment xmlns:tp="http://www.plazi.org/taxpub"><tp:treatment-meta><kwd-group><label>Taxon classification</label><kwd>
              <named-content content-type="kingdom">Plantae</named-content>
            </kwd><kwd>
              <named-content content-type="order">Rosales</named-content>
            </kwd><kwd>
              <named-content content-type="family">Rosaceae</named-content>
            </kwd></kwd-group><mixed-citation publication-type="journal"><person-group><name><surname>Boza Espinoza</surname><given-names>Tatiana Erika</given-names></name><name><surname>Kessler</surname><given-names>Michael</given-names></name></person-group><article-title>﻿A monograph of the genus <italic><tp:taxon-name><tp:taxon-name-part taxon-name-part-type="genus" reg="Polylepis">Polylepis</tp:taxon-name-part></tp:taxon-name></italic> (<tp:taxon-name><tp:taxon-name-part taxon-name-part-type="family">Rosaceae</tp:taxon-name-part></tp:taxon-name>)</article-title><source>PhytoKeys</source><day>01</day><month>08</month><year>2022</year><volume>203</volume><fpage>1</fpage><lpage>274</lpage><pub-id pub-id-type="doi">10.3897/phytokeys.203.83529</pub-id></mixed-citation></tp:treatment-meta><tp:nomenclature><label>﻿43.</label><tp:taxon-name>
            <object-id xmlns:xlink="http://www.w3.org/1999/xlink" content-type="arpha" xlink:type="simple">13959745-400C-5725-A80E-25CF501A9BD0</object-id>
            <tp:taxon-name-part taxon-name-part-type="genus" reg="Polylepis">Polylepis</tp:taxon-name-part>
            <tp:taxon-name-part taxon-name-part-type="species" reg="nana">nana</tp:taxon-name-part>
            <object-id xmlns:xlink="http://www.w3.org/1999/xlink" content-type="ipni" xlink:type="simple">urn:lsid:ipni.org:names:77301653-1</object-id>
          </tp:taxon-name><tp:taxon-authority>(M.Kessler) T.Boza &amp; M.Kessler, comb. et</tp:taxon-authority><tp:taxon-status xmlns:xlink="http://www.w3.org/1999/xlink" xlink:type="simple">stat. nov.</tp:taxon-status><xref ref-type="fig" rid="F110">Figs 110</xref><xref ref-type="fig" rid="F111">, 111</xref><tp:nomenclature-citation-list><tp:nomenclature-citation><tp:taxon-name>
                <tp:taxon-name-part taxon-name-part-type="genus" reg="Polylepis">Polylepis</tp:taxon-name-part>
                <tp:taxon-name-part taxon-name-part-type="species" reg="tomentella">tomentella</tp:taxon-name-part>
                <tp:taxon-name-part taxon-name-part-type="infraspecific-rank">subsp.</tp:taxon-name-part>
                <tp:taxon-name-part taxon-name-part-type="subspecies" reg="nana">nana</tp:taxon-name-part>
              </tp:taxon-name><comment>M.<xref ref-type="bibr" rid="B162">Kessler (1995b</xref>: 166). Type. Based on <tp:taxon-name><tp:taxon-name-part taxon-name-part-type="genus" reg="Polylepis">Polylepis</tp:taxon-name-part><tp:taxon-name-part taxon-name-part-type="species" reg="nana">nana</tp:taxon-name-part></tp:taxon-name> (M.Kessler) T.Boza &amp; M.Kessler.</comment></tp:nomenclature-citation></tp:nomenclature-citation-list></tp:nomenclature><tp:treatment-sec sec-type="material" id="SECID0ERG3O"><title>Type.</title><p>Bolivia. Dept. Cochabamba, Prov. Arani, 2 km W turn-off to Vacas from Arani-Mizque road, l<named-content xmlns:xlink="http://www.w3.org/1999/xlink" content-type="dwc:verbatimCoordinates" xlink:type="simple"><named-content content-type="geo-json" specific-use="{&#34;type&#34;:&#34;Point&#34;,&#34;coordinates&#34;:[-65.700000,-7.550000]}" id="NCID0E1G3O" xlink:type="simple">7°33'S, 65°42'W</named-content></named-content>, 3200 m, 18 Aug1991, <italic>Kessler 3409</italic> (holotype: LPB!; isotypes: AUU!, GOET!).</p><fig id="F110" position="float" orientation="portrait"><object-id xmlns:xlink="http://www.w3.org/1999/xlink" content-type="doi" xlink:type="simple">10.3897/phytokeys.203.83529.figure110</object-id><object-id xmlns:xlink="http://www.w3.org/1999/xlink" content-type="arpha" xlink:type="simple">E54B75A3-1EEE-5AEC-AA32-04C9D75ACCE6</object-id><label>Figure 110.</label><caption><p><italic><tp:taxon-name><tp:taxon-name-part taxon-name-part-type="genus" reg="Polylepis">Polylepis</tp:taxon-name-part><tp:taxon-name-part taxon-name-part-type="species" reg="nana">nana</tp:taxon-name-part></tp:taxon-name></italic> (M.Kessler) T.Boza &amp; M.Kessler <bold>A</bold> branching pattern <bold>B</bold> branching pattern. Photographs by M. Kessler.</p></caption><graphic xmlns:xlink="http://www.w3.org/1999/xlink" xlink:href="phytokeys-203-001_article-83529__-g110.jpg" position="float" orientation="portrait" xlink:type="simple" id="oo_721427.jpg"><uri content-type="original_file" xlink:type="simple">https://binary.pensoft.net/fig/721427</uri></graphic></fig></tp:treatment-sec><tp:treatment-sec sec-type="description" id="SECID0E4H3O"><title>Description.</title><p><bold><italic>Shrub</italic></bold> to 2 m tall. <bold><italic>Leaves</italic></bold> slightly congested at the branch tips, imparipinnate with one pair of leaflets, trullate in outline, 1.7–2.4 × 1.2–1.9 cm; rachises densely villous, points of leaflet attachment with a tuft of long hairs; stipular sheaths apically truncate or slightly spurred, densely villous on the outer surfaces; leaflets obovate in outline, second pair from the terminal leaflet the largest, one of this pair 1.0–1.2 × 0.3–0.5 cm; margin serrate with 5–8 teeth, apically acute, basally unequally attenuate; upper leaflet surfaces often with dark sheen, glabrous to sparsely villous; lower leaflet surfaces with a dense layer of very short, white or yellowish pannose hairs. <bold><italic>Inflorescences</italic></bold> pendant, 0.9–1.2 cm long, bearing 2–4 flowers; floral bracts 2.4–3.1 mm long, narrowly triangular, densely villous on the outer surface; rachises villous. <bold><italic>Flowers</italic></bold> 5.4–6.8 mm diam.; sepals 3, ovate, green, sparsely villous outside; stamens 12–15, anthers orbicular, with a dense tuft of straight white hairs on the upper half; styles fimbriate, 3.0–3.3 mm long. <bold><italic>Fruits</italic></bold> turbinate, with 3–4 irregular flattened ridges with a series of spines, densely villous; 5.0–7.7 × 3.0–3.3 mm including spines. <bold><italic>Tetraploid</italic></bold>.</p><fig id="F111" position="float" orientation="portrait"><object-id xmlns:xlink="http://www.w3.org/1999/xlink" content-type="doi" xlink:type="simple">10.3897/phytokeys.203.83529.figure111</object-id><object-id xmlns:xlink="http://www.w3.org/1999/xlink" content-type="arpha" xlink:type="simple">AFAB22D6-75FC-53AE-899E-FCF359E319D8</object-id><label>Figure 111.</label><caption><p><italic><tp:taxon-name><tp:taxon-name-part taxon-name-part-type="genus" reg="Polylepis">Polylepis</tp:taxon-name-part><tp:taxon-name-part taxon-name-part-type="species" reg="nana">nana</tp:taxon-name-part></tp:taxon-name></italic> (M.Kessler) T.Boza &amp; M.Kessler <bold>A</bold> flowering branch <bold>B</bold> stipular sheaths <bold>C</bold> fruit <bold>D</bold> lower leaf surface <bold>E</bold> upper leaf surface (<bold>A</bold><italic>Kessler 3512</italic><bold>B</bold><italic>Kessler 3495</italic><bold>C</bold><italic>Kessler 3513</italic><bold>D</bold><italic>Kessler 3642</italic><bold>E</bold><italic>Kessler 3520</italic>). Scale bars: 8 cm (<bold>A</bold>); 6 mm (<bold>C</bold>); 1 cm (<bold>D, E</bold>). Photographs by T. E. Boza E.</p></caption><graphic xmlns:xlink="http://www.w3.org/1999/xlink" xlink:href="phytokeys-203-001_article-83529__-g111.jpg" position="float" orientation="portrait" xlink:type="simple" id="oo_721428.jpg"><uri content-type="original_file" xlink:type="simple">https://binary.pensoft.net/fig/721428</uri></graphic></fig></tp:treatment-sec><tp:treatment-sec sec-type="distribution" id="SECID0EYK3O"><title>Distribution, habitat and ecology.</title><p><italic><tp:taxon-name><tp:taxon-name-part taxon-name-part-type="genus" reg="Polylepis">Polylepis</tp:taxon-name-part><tp:taxon-name-part taxon-name-part-type="species" reg="nana">nana</tp:taxon-name-part></tp:taxon-name></italic> is restricted to Cochabamba (Bolivia) where it has been collected at just one locality in Arani Province (Fig. <xref ref-type="fig" rid="F116">116</xref>). It grows at 3200–3450 m elevation.</p></tp:treatment-sec><tp:treatment-sec sec-type="conservation status" id="SECID0ENL3O"><title>Conservation status.</title><p>The <abbrev xmlns:xlink="http://www.w3.org/1999/xlink" xlink:title="Extent of Occurrence" id="ABBRID0ETL3O" xlink:type="simple">EOO</abbrev> for <italic><tp:taxon-name><tp:taxon-name-part taxon-name-part-type="genus" reg="Polylepis">Polylepis</tp:taxon-name-part><tp:taxon-name-part taxon-name-part-type="species" reg="nana">nana</tp:taxon-name-part></tp:taxon-name></italic> is estimated as 8 km<sup>2</sup>, the <abbrev xmlns:xlink="http://www.w3.org/1999/xlink" xlink:title="area of occupancy" id="ABBRID0EEM3O" xlink:type="simple">AOO</abbrev> is assessed at 8 km<sup>2</sup> and it is known from only one location. No conservation action has been taken to date. <italic><tp:taxon-name><tp:taxon-name-part taxon-name-part-type="genus" reg="Polylepis">Polylepis</tp:taxon-name-part><tp:taxon-name-part taxon-name-part-type="species" reg="nana">nana</tp:taxon-name-part></tp:taxon-name></italic> was categorized as <abbrev xmlns:xlink="http://www.w3.org/1999/xlink" xlink:title="Critically Endangered" id="ABBRID0EVM3O" xlink:type="simple">CR</abbrev> (B1+2c, C2b) in the World List of Threatened Trees (<xref ref-type="bibr" rid="B227">Oldfield et al. 1998</xref>). However, it was classified as EN (B1ab(i,ii,iii)) in the Red List of Threatened Flora of Bolivia (<xref ref-type="bibr" rid="B14">Arrázola et al. 2012</xref>). The only known locality consists of extensive, but heavily degraded stands in the Arani-Vacas area where they are strongly threatened by overgrazing, logging and burning of grasslands. We assess <italic><tp:taxon-name><tp:taxon-name-part taxon-name-part-type="genus" reg="Polylepis">P.</tp:taxon-name-part><tp:taxon-name-part taxon-name-part-type="species" reg="nana">nana</tp:taxon-name-part></tp:taxon-name></italic> as Critically Endangered (A1+A2a, B1a, C1+ C2a, D2a).</p></tp:treatment-sec><tp:treatment-sec sec-type="notes" id="SECID0EMN3O"><title>Notes.</title><p><italic><tp:taxon-name><tp:taxon-name-part taxon-name-part-type="genus" reg="Polylepis">Polylepis</tp:taxon-name-part><tp:taxon-name-part taxon-name-part-type="species" reg="nana">nana</tp:taxon-name-part></tp:taxon-name></italic> can be distinguished from the most similar species <italic><tp:taxon-name><tp:taxon-name-part taxon-name-part-type="genus" reg="Polylepis">P.</tp:taxon-name-part><tp:taxon-name-part taxon-name-part-type="species" reg="tomentella">tomentella</tp:taxon-name-part></tp:taxon-name></italic> by its shrubby growth form, smaller leaflets (1.0–1.2 × 0.3–0.5 cm vs. 1.3–2.0 × 0.5–0.7 cm) with acute apex (vs. round to slightly emarginated), shorter inflorescences (0.9–1.2 cm vs. 2.8–5.3 cm) with fewer flowers (2–4 vs. 4–5), fewer stamens per flower (12–15 vs. 19–25) and longer styles (3.0–3.3 mm vs. 2.4–2.5 mm).</p></tp:treatment-sec><tp:treatment-sec sec-type="material" id="SECID0EIO3O"><title>Specimens examined.</title><p><bold>Bolivia. Cochabamba</bold>: Arani, between Arani and Cañadas on the road to Vacas, <named-content xmlns:xlink="http://www.w3.org/1999/xlink" content-type="dwc:verbatimCoordinates" xlink:type="simple"><named-content content-type="geo-json" specific-use="{&#34;type&#34;:&#34;Point&#34;,&#34;coordinates&#34;:[-65.666667,-17.566667]}" id="NCID0ETO3O" xlink:type="simple">17°34'S, 065°40'W</named-content></named-content>, 3100 m, 20 April 1987, <italic>Brandbyge 708</italic> (AAU!); Kewiñal, 3300 m, 24 March 1991, <italic>Hensen 1949</italic> (LPB); <italic>2012</italic> (LPB); 2 km after turnoff to Vacas on Mizque-Arani road, <named-content xmlns:xlink="http://www.w3.org/1999/xlink" content-type="dwc:verbatimCoordinates" xlink:type="simple"><named-content content-type="geo-json" specific-use="{&#34;type&#34;:&#34;Point&#34;,&#34;coordinates&#34;:[-65.700000,-17.550000]}" id="NCID0EBP3O" xlink:type="simple">17°33'S, 065°42'W</named-content></named-content>, 3100 m, 18 August 1991, <italic>Kessler 2998</italic> (GOET!, LPB); 2 km W turnoff to Vacas from Arani-Mizque road, <named-content xmlns:xlink="http://www.w3.org/1999/xlink" content-type="dwc:verbatimCoordinates" xlink:type="simple"><named-content content-type="geo-json" specific-use="{&#34;type&#34;:&#34;Point&#34;,&#34;coordinates&#34;:[-65.700000,-17.550000]}" id="NCID0ELP3O" xlink:type="simple">17°33'S, 065°42'W</named-content></named-content>, 3200 m, 18 August 1991, <italic>Kessler 3403</italic>; <italic>3404</italic> (GOET!, LPB); <italic>3405</italic> (GOET!); <italic>3406</italic>; <italic>3407</italic> (GOET!, LPB); <italic>3408</italic> (GOET!, LPB, USM!); <italic>3409</italic> (AAU!, GOET!); <italic>3495</italic>; <italic>3501</italic>; <italic>3514</italic>; <italic>3518</italic>; <italic>3519</italic>; <italic>3521</italic>; <italic>3641</italic> (GOET!); <italic>3642</italic> (GOET!); camino a Vacas, 3170 m, 11 January 1990, <italic>Saravia 17</italic> (LPB).</p></tp:treatment-sec><tp:treatment-sec><!--Section generated to contain objects referenced in tp:taxon-treatment.--><fig id="F116" position="float" orientation="portrait"><object-id xmlns:xlink="http://www.w3.org/1999/xlink" content-type="doi" xlink:type="simple">10.3897/phytokeys.203.83529.figure116</object-id><object-id xmlns:xlink="http://www.w3.org/1999/xlink" content-type="arpha" xlink:type="simple">E24B39D1-CE36-5D58-A616-60D3C88B7358</object-id><label>Figure 116.</label><caption><p>Geographical distribution of the species of subsection <tp:taxon-name><tp:taxon-name-part taxon-name-part-type="genus" reg="Polylepis"/><tp:taxon-name-part taxon-name-part-type="section" reg="Incanaee"/><tp:taxon-name-part taxon-name-part-type="subsection" reg="Incanaee">Incanaee</tp:taxon-name-part></tp:taxon-name>.</p></caption><graphic xmlns:xlink="http://www.w3.org/1999/xlink" xlink:href="phytokeys-203-001_article-83529__-g116.jpg" position="float" orientation="portrait" xlink:type="simple" id="oo_721433.jpg"><uri content-type="original_file" xlink:type="simple">https://binary.pensoft.net/fig/721433</uri></graphic></fig></tp:treatment-sec><ref-list><ref id="B162"><mixed-citation xmlns:xlink="http://www.w3.org/1999/xlink" xlink:type="simple"><person-group><name name-style="western"><surname>Kessler</surname><given-names>M</given-names></name></person-group> (<year>1995b</year>) <article-title>The genus <italic><tp:taxon-name><tp:taxon-name-part taxon-name-part-type="genus">Polylepis</tp:taxon-name-part></tp:taxon-name></italic> (<tp:taxon-name><tp:taxon-name-part taxon-name-part-type="family">Rosaceae</tp:taxon-name-part></tp:taxon-name>) in Bolivia.</article-title><source>Candollea</source><volume>42</volume>: <fpage>131</fpage>–<lpage>171</lpage>.</mixed-citation></ref><ref id="B227"><mixed-citation xmlns:xlink="http://www.w3.org/1999/xlink" xlink:type="simple"><person-group><name name-style="western"><surname>Oldfield</surname><given-names>S</given-names></name><name name-style="western"><surname>Lusty</surname><given-names>C</given-names></name><name name-style="western"><surname>MacKinven</surname><given-names>A</given-names></name></person-group> (<year>1998</year>) The World List of Threatened Trees. World Conservation Press, Cambridge.</mixed-citation></ref><ref id="B14"><mixed-citation xmlns:xlink="http://www.w3.org/1999/xlink" xlink:type="simple"><person-group><name name-style="western"><surname>Arrázola</surname><given-names>S</given-names></name><name name-style="western"><surname>Coronado</surname><given-names>I</given-names></name><name name-style="western"><surname>Fuentes</surname><given-names>A</given-names></name><name name-style="western"><surname>Cayola</surname><given-names>L</given-names></name><name name-style="western"><surname>Zenteno</surname><given-names>F</given-names></name><name name-style="western"><surname>Lara</surname><given-names>R</given-names></name><name name-style="western"><surname>Mitanda</surname><given-names>T</given-names></name></person-group> (<year>2012</year>) <italic><tp:taxon-name><tp:taxon-name-part taxon-name-part-type="genus">Polylepis</tp:taxon-name-part></tp:taxon-name> serícea</italic>, <italic><tp:taxon-name><tp:taxon-name-part taxon-name-part-type="genus">Polylepis</tp:taxon-name-part><tp:taxon-name-part taxon-name-part-type="species">incarum</tp:taxon-name-part></tp:taxon-name></italic>, <italic><tp:taxon-name><tp:taxon-name-part taxon-name-part-type="genus">Polylepis</tp:taxon-name-part><tp:taxon-name-part taxon-name-part-type="species">pacensis</tp:taxon-name-part></tp:taxon-name></italic>, <italic><tp:taxon-name><tp:taxon-name-part taxon-name-part-type="genus">Polylepis</tp:taxon-name-part><tp:taxon-name-part taxon-name-part-type="species">triacontandra</tp:taxon-name-part></tp:taxon-name></italic>, <tp:taxon-name><tp:taxon-name-part taxon-name-part-type="genus">Polylepis</tp:taxon-name-part><tp:taxon-name-part taxon-name-part-type="species">tomentella</tp:taxon-name-part><tp:taxon-name-part taxon-name-part-type="infraspecific-rank">subsp.</tp:taxon-name-part><tp:taxon-name-part taxon-name-part-type="subspecies">Nana</tp:taxon-name-part></tp:taxon-name>, <italic><tp:taxon-name><tp:taxon-name-part taxon-name-part-type="genus">Polylepis</tp:taxon-name-part><tp:taxon-name-part taxon-name-part-type="species">tarapacana</tp:taxon-name-part></tp:taxon-name></italic>, <tp:taxon-name><tp:taxon-name-part taxon-name-part-type="genus">Polylepis</tp:taxon-name-part><tp:taxon-name-part taxon-name-part-type="species">tomentella</tp:taxon-name-part><tp:taxon-name-part taxon-name-part-type="infraspecific-rank">subsp.</tp:taxon-name-part><tp:taxon-name-part taxon-name-part-type="subspecies">tomentella</tp:taxon-name-part></tp:taxon-name>. In: LIBRO ROJO de la Flora amenazada de Bolivia. Vol. I. Zona Andina, Ministerio de Medio Ambiente y Agua, La Paz.</mixed-citation></ref></ref-list></tp:taxon-treatment>
