# Supplementary material for: ﻿A monograph of the genus Polylepis (Rosaceae)
Source: PhytoKeys. 2022 Aug 1;203:1–274. doi: 10.3897/phytokeys.203.83529 (PMC9849045; doi:10.3897/phytokeys.203.83529)
Supplement: XML Treatment for Polylepis tarapacana [file phytokeys.203.83529-treatment57.xml]

<!DOCTYPE tp:taxon-treatment
  PUBLIC "-//TaxonX//DTD Taxonomic Treatment Publishing DTD v0 20100105//EN" "tax-treatment-NSO.dtd">
<tp:taxon-treatment xmlns:tp="http://www.plazi.org/taxpub"><tp:treatment-meta><kwd-group><label>Taxon classification</label><kwd>
              <named-content content-type="kingdom">Plantae</named-content>
            </kwd><kwd>
              <named-content content-type="order">Rosales</named-content>
            </kwd><kwd>
              <named-content content-type="family">Rosaceae</named-content>
            </kwd></kwd-group><mixed-citation publication-type="journal"><person-group><name><surname>Boza Espinoza</surname><given-names>Tatiana Erika</given-names></name><name><surname>Kessler</surname><given-names>Michael</given-names></name></person-group><article-title>﻿A monograph of the genus <italic><tp:taxon-name><tp:taxon-name-part taxon-name-part-type="genus" reg="Polylepis">Polylepis</tp:taxon-name-part></tp:taxon-name></italic> (<tp:taxon-name><tp:taxon-name-part taxon-name-part-type="family">Rosaceae</tp:taxon-name-part></tp:taxon-name>)</article-title><source>PhytoKeys</source><day>01</day><month>08</month><year>2022</year><volume>203</volume><fpage>1</fpage><lpage>274</lpage><pub-id pub-id-type="doi">10.3897/phytokeys.203.83529</pub-id></mixed-citation></tp:treatment-meta><tp:nomenclature><label>﻿44.</label><tp:taxon-name>
            <object-id xmlns:xlink="http://www.w3.org/1999/xlink" content-type="arpha" xlink:type="simple">119AD464-BBF1-5B72-937C-E584B18FBC40</object-id>
            <tp:taxon-name-part taxon-name-part-type="genus" reg="Polylepis">Polylepis</tp:taxon-name-part>
            <tp:taxon-name-part taxon-name-part-type="species" reg="tarapacana">tarapacana</tp:taxon-name-part>
          </tp:taxon-name><tp:taxon-authority>Phil. Anales Mus. Nac. Santiago de Chile. Segunda Sección–Botánica 8: 21. 1891.</tp:taxon-authority><xref ref-type="fig" rid="F112">Figs 112</xref><xref ref-type="fig" rid="F113">, 113</xref><tp:nomenclature-citation-list><tp:nomenclature-citation><tp:taxon-name>
                <tp:taxon-name-part taxon-name-part-type="genus" reg="Polylepis">Polylepis</tp:taxon-name-part>
                <tp:taxon-name-part taxon-name-part-type="species" reg="tarapacana">tarapacana</tp:taxon-name-part>
                <tp:taxon-name-part taxon-name-part-type="infraspecific-rank">var.</tp:taxon-name-part>
                <tp:taxon-name-part taxon-name-part-type="variety" reg="multisquamata">multisquamata</tp:taxon-name-part>
              </tp:taxon-name><comment>Bitter, Bot. Jahrb. Syst. 45: 654. 1911. Type. Chile. Tarapacá, 3900 m, <italic>Philippi s.n</italic> (holotype: B, destroyed). Probably an illegitimate name since it was based on a Phillippi specimen that was most likely part of the type collection of <tp:taxon-name><tp:taxon-name-part taxon-name-part-type="genus" reg="Polylepis">P.</tp:taxon-name-part><tp:taxon-name-part taxon-name-part-type="species" reg="tarapacana">tarapacana</tp:taxon-name-part></tp:taxon-name>.</comment></tp:nomenclature-citation><tp:nomenclature-citation><tp:taxon-name>
                <tp:taxon-name-part taxon-name-part-type="genus" reg="Polylepis">Polylepis</tp:taxon-name-part>
                <tp:taxon-name-part taxon-name-part-type="species" reg="tarapacana">tarapacana</tp:taxon-name-part>
                <tp:taxon-name-part taxon-name-part-type="infraspecific-rank">var.</tp:taxon-name-part>
                <tp:taxon-name-part taxon-name-part-type="variety" reg="sajamensis">sajamensis</tp:taxon-name-part>
              </tp:taxon-name><comment>Bitter, Bot. Jahrb. Syst. 45: 654. 1911. Type. Bolivia. Oruro, Sajama, 4500 m, <italic>Stübel 1</italic> (holotype: B, destroyed).</comment></tp:nomenclature-citation><tp:nomenclature-citation><tp:taxon-name>
                <tp:taxon-name-part taxon-name-part-type="genus" reg="Polylepis">Polylepis</tp:taxon-name-part>
                <tp:taxon-name-part taxon-name-part-type="species" reg="tarapacana">tarapacana</tp:taxon-name-part>
                <tp:taxon-name-part taxon-name-part-type="infraspecific-rank">var.</tp:taxon-name-part>
                <tp:taxon-name-part taxon-name-part-type="variety" reg="brevifilamentosa">brevifilamentosa</tp:taxon-name-part>
              </tp:taxon-name><comment>Bitter, Bot. Jahrb. Syst. 45: 654. 1911. Type. Bolivia. Oruro, Tacna Perú, <italic>Stübel 112</italic> (holotype: B, destroyed).</comment></tp:nomenclature-citation><tp:nomenclature-citation><tp:taxon-name>
                <tp:taxon-name-part taxon-name-part-type="genus" reg="Polylepis">Polylepis</tp:taxon-name-part>
                <tp:taxon-name-part taxon-name-part-type="species" reg="tarapacana">tarapacana</tp:taxon-name-part>
                <tp:taxon-name-part taxon-name-part-type="infraspecific-rank">var.</tp:taxon-name-part>
                <tp:taxon-name-part taxon-name-part-type="variety" reg="pycnolopha">pycnolopha</tp:taxon-name-part>
              </tp:taxon-name><comment>Bitter, Bot. Jahrb. Syst. 45: 654. 1911. Type. Bolivia. Between La Paz and Tacna, 12 300–13 400 ft, 1838, <italic>Pentland s.n</italic> (holotype: P!).</comment></tp:nomenclature-citation></tp:nomenclature-citation-list></tp:nomenclature><tp:treatment-sec sec-type="material" id="SECID0EAV3O"><title>Type.</title><p>Chile. Tarapacá, near Caña, 3900 m, <italic>Philippi s.n</italic> (lectotype, designated by <xref ref-type="bibr" rid="B306">Simpson 1979</xref>, pg. 46: SGO!; isolectotypes: GH, SGO!).</p><fig id="F112" position="float" orientation="portrait"><object-id xmlns:xlink="http://www.w3.org/1999/xlink" content-type="doi" xlink:type="simple">10.3897/phytokeys.203.83529.figure112</object-id><object-id xmlns:xlink="http://www.w3.org/1999/xlink" content-type="arpha" xlink:type="simple">72C90631-8A5F-59AE-9E8E-BF960F60335D</object-id><label>Figure 112.</label><caption><p><italic><tp:taxon-name><tp:taxon-name-part taxon-name-part-type="genus" reg="Polylepis">Polylepis</tp:taxon-name-part><tp:taxon-name-part taxon-name-part-type="species" reg="tarapacana">tarapacana</tp:taxon-name-part></tp:taxon-name></italic> Phil <bold>A</bold> flower <bold>B</bold> lower leaflet surface <bold>C</bold> upper leaflet surface <bold>D</bold> habit <bold>E</bold> flowering branch <bold>F</bold> flower <bold>G</bold> fruit (<bold>B, C, E–G</bold><italic>Boza &amp; Urquiaga 3009</italic>). Scale bars: 5 mm (<bold>A–C, E–F</bold>); 3 mm (<bold>G</bold>). Photographs <bold>A</bold> A. Domic <bold>B, C, E, G</bold> E.G. Urquiaga F. <bold>F</bold> T.E. Boza E. <bold>D</bold> M. Cellini.</p></caption><graphic xmlns:xlink="http://www.w3.org/1999/xlink" xlink:href="phytokeys-203-001_article-83529__-g112.jpg" position="float" orientation="portrait" xlink:type="simple" id="oo_721429.jpg"><uri content-type="original_file" xlink:type="simple">https://binary.pensoft.net/fig/721429</uri></graphic></fig></tp:treatment-sec><tp:treatment-sec sec-type="description" id="SECID0ECX3O"><title>Description.</title><p><bold><italic>Trees</italic></bold> 1–5 m tall. <bold><italic>Leaves</italic></bold> slightly congested at the branch tips, imparipinnate with one pair of leaflets, obtrullate in outline, 1.3–1.7 × 0.9–1.2 cm; rachises densely pannose, points of leaflet attachment with a tuft of long hairs; stipular sheaths apically truncate, densely villous on the outer surfaces; leaflets obovate in outline, second pair from the terminal leaflet the largest, one of this pair 0.7–0.8 × 0.3–0.4 cm; margin entire or very slightly crenate with 3–4 teeth, apically obtuse or acute, basally unequally attenuate; upper leaflet surfaces rugose, glabrous, usually covered with a layer of yellowish resinous exudate; lower leaflet surfaces with a dense layer of very short, yellowish pannose hairs. <bold><italic>Inflorescences</italic></bold> pendant, 0.7–1.5 cm long, bearing 1–2 flowers; floral bracts 3.0–3.5 mm long, narrowly triangular, densely villous on the outer surface; rachises villous. <bold><italic>Flowers</italic></bold> 5.1–8.0 mm diam.; sepals 4, ovate, green, densely villous outside; stamens 9–13, anthers orbicular, with a dense tuft of straight white hairs on the upper half; styles fimbriate, 2.2–2.9 mm long. <bold><italic>Fruits</italic></bold> turbinate, with 3–4 irregular flattened ridges with a series of spines, densely villous; 4.1–5.2 × 3.1–7.2 mm including spines. <italic>Tetraploid</italic>.</p><fig id="F113" position="float" orientation="portrait"><object-id xmlns:xlink="http://www.w3.org/1999/xlink" content-type="doi" xlink:type="simple">10.3897/phytokeys.203.83529.figure113</object-id><object-id xmlns:xlink="http://www.w3.org/1999/xlink" content-type="arpha" xlink:type="simple">F34110D3-3CB9-5BE5-BC8F-199A2AE0C92F</object-id><label>Figure 113.</label><caption><p><italic><tp:taxon-name><tp:taxon-name-part taxon-name-part-type="genus" reg="Polylepis">Polylepis</tp:taxon-name-part><tp:taxon-name-part taxon-name-part-type="species" reg="tarapacana">tarapacana</tp:taxon-name-part></tp:taxon-name></italic> Phil <bold>A</bold> flowering branch <bold>B</bold> stipular sheaths <bold>C</bold> upper leaf surface <bold>D</bold> lower leaf surface <bold>E</bold> fruit (<bold>A, E</bold><italic>Peterson12947</italic><bold>B</bold><italic>Kessler 3595</italic><bold>C</bold><italic>Kessler 3604</italic><bold>D</bold><italic>Kessler 3597</italic>). Scale bars: 3 cm (<bold>A</bold>); 1 cm (<bold>C, D</bold>); 2 mm (<bold>E</bold>). Photographs by T. E. Boza E.</p></caption><graphic xmlns:xlink="http://www.w3.org/1999/xlink" xlink:href="phytokeys-203-001_article-83529__-g113.jpg" position="float" orientation="portrait" xlink:type="simple" id="oo_721430.jpg"><uri content-type="original_file" xlink:type="simple">https://binary.pensoft.net/fig/721430</uri></graphic></fig></tp:treatment-sec><tp:treatment-sec sec-type="distribution" id="SECID0EYZ3O"><title>Distribution, habitat and ecology.</title><p><italic><tp:taxon-name><tp:taxon-name-part taxon-name-part-type="genus" reg="Polylepis">Polylepis</tp:taxon-name-part><tp:taxon-name-part taxon-name-part-type="species" reg="tarapacana">tarapacana</tp:taxon-name-part></tp:taxon-name></italic> is distributed in the volcanic western Andean cordillera from southern Peru to south-western Bolivia, northern Chile and adjacent northwest Argentina at 3400–5013 m elevation (Fig. <xref ref-type="fig" rid="F116">116</xref>). It has long been considered to be the highest-growing tree species in the Western Hemisphere, with records up to 5200 m by <xref ref-type="bibr" rid="B154">Jordan (1980)</xref>. However, such high records have not been confirmed and the true upper elevational limit of the species appears to be at around 5000 m. Regeneration of this species is favoured by thermically sheltered and moist microhabitats (<xref ref-type="bibr" rid="B183">Lien et al. 2021</xref>). In Oruro (Bolivia), maximum tree height, annual shoot increment and mean tree-ring width decreased with elevation, reaching only 3.3 m of maximum height and 34 cm maximum diameter at 4820 m, where also the highest density of seedlings was found (<xref ref-type="bibr" rid="B143">Hoch and Körner 2005</xref>). At higher elevations, there are only scattered individuals of shrubby growth form. Due to the highly seasonal climatic conditions in its distributional range, <italic><tp:taxon-name><tp:taxon-name-part taxon-name-part-type="genus" reg="Polylepis">P.</tp:taxon-name-part><tp:taxon-name-part taxon-name-part-type="species" reg="tarapacana">tarapacana</tp:taxon-name-part></tp:taxon-name></italic> forms clearly distinct annual rings, although it is common to find discontinuous rings and reaction tissue (<xref ref-type="bibr" rid="B75">Domic 2005</xref>). Tree ring chronologies of up to 705 years have been reconstructed for the Bolivian Altiplano (<xref ref-type="bibr" rid="B10">Argollo et al. 2006</xref>) and of up to 536 years in Chile (<xref ref-type="bibr" rid="B220">Moya and Lara 2011</xref>). The growth of <italic><tp:taxon-name><tp:taxon-name-part taxon-name-part-type="genus" reg="Polylepis">P.</tp:taxon-name-part><tp:taxon-name-part taxon-name-part-type="species" reg="tarapacana">tarapacana</tp:taxon-name-part></tp:taxon-name></italic> is positively related with precipitation in the year prior to the year of growth ring formation (<xref ref-type="bibr" rid="B9">Argollo et al. 2004</xref>; <xref ref-type="bibr" rid="B75">Domic 2005</xref>; <xref ref-type="bibr" rid="B10">Argollo et al. 2006</xref>; <xref ref-type="bibr" rid="B76">Domic and Capriles 2009</xref>; <xref ref-type="bibr" rid="B220">Moya and Lara 2011</xref>). The species has greater stomatal control when aridity increases and has a decoupling of physiological processes at leaf level versus wood formation depending on their sensitivity to climate (<xref ref-type="bibr" rid="B274">Rodriguez-Caton et al. 2021</xref>). The species is sensitive to the soil moisture content (and rainfall), distributing the biomass in small diameters and heights, with preferably multi-stemmed individuals, in order to retain the available moisture (<xref ref-type="bibr" rid="B279">Saavedra 2013</xref>). <italic><tp:taxon-name><tp:taxon-name-part taxon-name-part-type="genus" reg="Polylepis">Polylepis</tp:taxon-name-part><tp:taxon-name-part taxon-name-part-type="species" reg="tarapacana">tarapacana</tp:taxon-name-part></tp:taxon-name></italic> trees have various diffusive and metabolic compensatory adjustments that enable high assimilation rates sustained by a photosynthetic apparatus exceptionally well adapted to the effect of low temperatures and drought (<xref ref-type="bibr" rid="B150">Jaramillo 2015</xref>). Extensive gene flow has been found to occur within and between Chilean populations of <italic><tp:taxon-name><tp:taxon-name-part taxon-name-part-type="genus" reg="Polylepis">P.</tp:taxon-name-part><tp:taxon-name-part taxon-name-part-type="species" reg="tarapacana">tarapacana</tp:taxon-name-part></tp:taxon-name></italic> (<xref ref-type="bibr" rid="B288">Schmidt-Lebuhn et al. 2006b</xref>; <xref ref-type="bibr" rid="B220">Moya and Lara 2011</xref>). Still, populations that were subject to less strong climatic fluctuations in the Pleistocene show higher genetic diversity than those in more climatically variable areas (<xref ref-type="bibr" rid="B231">Peng et al. 2015</xref>).</p></tp:treatment-sec><tp:treatment-sec sec-type="conservation status" id="SECID0E443O"><title>Conservation status.</title><p>The <abbrev xmlns:xlink="http://www.w3.org/1999/xlink" xlink:title="Extent of Occurrence" id="ABBRID0ED53O" xlink:type="simple">EOO</abbrev> for <italic><tp:taxon-name><tp:taxon-name-part taxon-name-part-type="genus" reg="Polylepis">Polylepis</tp:taxon-name-part><tp:taxon-name-part taxon-name-part-type="species" reg="tarapacana">tarapacana</tp:taxon-name-part></tp:taxon-name></italic> is estimated as 127,498 km<sup>2</sup>, the <abbrev xmlns:xlink="http://www.w3.org/1999/xlink" xlink:title="area of occupancy" id="ABBRID0EU53O" xlink:type="simple">AOO</abbrev> is assessed at 448 km<sup>2</sup> and it is known from 69 locations. The species was categorized as NT in the World List of Threatened Trees (<xref ref-type="bibr" rid="B227">Oldfield et al. 1998</xref>). Based on its restricted distribution in these countries, <italic><tp:taxon-name><tp:taxon-name-part taxon-name-part-type="genus" reg="Polylepis">P.</tp:taxon-name-part><tp:taxon-name-part taxon-name-part-type="species" reg="tarapacana">tarapacana</tp:taxon-name-part></tp:taxon-name></italic> was categorized as Vulnerable in Chile (<xref ref-type="bibr" rid="B27">Benoit 1989</xref>) and Peru (<xref ref-type="bibr" rid="B299">SERFOR 2006</xref>). In Bolivia, where it is more widespread, <italic><tp:taxon-name><tp:taxon-name-part taxon-name-part-type="genus" reg="Polylepis">P.</tp:taxon-name-part><tp:taxon-name-part taxon-name-part-type="species" reg="tarapacana">tarapacana</tp:taxon-name-part></tp:taxon-name></italic> was categorized as <abbrev xmlns:xlink="http://www.w3.org/1999/xlink" xlink:title="Vulnerable" id="ABBRID0E363O" xlink:type="simple">VU</abbrev> (B1b(i,ii,iii)) (<xref ref-type="bibr" rid="B14">Arrázola et al. 2012</xref>). Main threats for the species are livestock grazing (camelids), grassland burning, firewood collection and farming activities. In Chile, it is also affected by mining activities which are partly compensated for by conservation measures. It is protected within Sajama National Park in Bolivia. We assess <italic><tp:taxon-name><tp:taxon-name-part taxon-name-part-type="genus" reg="Polylepis">P.</tp:taxon-name-part><tp:taxon-name-part taxon-name-part-type="species" reg="tarapacana">tarapacana</tp:taxon-name-part></tp:taxon-name></italic> as Near Threatened (A1+A2a, B1a+B2a, C1).</p></tp:treatment-sec><tp:treatment-sec sec-type="notes" id="SECID0EPA4O"><title>Notes.</title><p>In southern Bolivia, it is often difficult to differentiate between <italic><tp:taxon-name><tp:taxon-name-part taxon-name-part-type="genus" reg="Polylepis">P.</tp:taxon-name-part><tp:taxon-name-part taxon-name-part-type="species" reg="tarapacana">tarapacana</tp:taxon-name-part></tp:taxon-name></italic> and <italic><tp:taxon-name><tp:taxon-name-part taxon-name-part-type="genus" reg="Polylepis">P.</tp:taxon-name-part><tp:taxon-name-part taxon-name-part-type="species" reg="tomentella">tomentella</tp:taxon-name-part></tp:taxon-name></italic>. In fact, <xref ref-type="bibr" rid="B306">Simpson (1979)</xref> considered both forms as conspecific, before separating them in a later publication (<xref ref-type="bibr" rid="B307">Simpson 1986</xref>). The challenge in distinguishing the two species is posed by a wide transition zone between both taxa, where populations present intermediate characters and do not show typical traits of either species (<xref ref-type="bibr" rid="B306">Simpson 1979</xref>; <xref ref-type="bibr" rid="B162">Kessler 1995b</xref>). However, throughout most of their distributional ranges, both species are quite distinct, with <italic><tp:taxon-name><tp:taxon-name-part taxon-name-part-type="genus" reg="Polylepis">P.</tp:taxon-name-part><tp:taxon-name-part taxon-name-part-type="species" reg="tarapacana">tarapacana</tp:taxon-name-part></tp:taxon-name></italic> having shorter leaflets (0.7–0.8 cm vs. 1.3–2.1 cm), entire to very slightly crenate leaflet margin and obtuse to acute apices (vs. serrate margins and round to emarginate apices) and shorter inflorescences (0.7–1.5 cm vs. 2.8–5.3 cm) with 1–2 flowers (vs. 4–5 flowers).</p></tp:treatment-sec><tp:treatment-sec sec-type="material" id="SECID0EGC4O"><title>Specimens examined.</title><p><bold>Bolivia. La Paz</bold>: Pacajes, Laguna Blanca, 14 km hacia la carretera a Tambo Quemado, <named-content xmlns:xlink="http://www.w3.org/1999/xlink" content-type="dwc:verbatimCoordinates" xlink:type="simple"><named-content content-type="geo-json" specific-use="{&#34;type&#34;:&#34;Point&#34;,&#34;coordinates&#34;:[-68.716667,-17.650000]}" id="NCID0ERC4O" xlink:type="simple">17°39'S, 068°43'W</named-content></named-content>, 4110 m, 20 November 2006, <italic>Beck 29620</italic> (LPB); Santiago de Machaca, 27 km hacia Berenguela, 4130 m, 24 April 1982, <italic>Beck 9008</italic> (GOET!, LPB); ciudad de Piedra, <named-content xmlns:xlink="http://www.w3.org/1999/xlink" content-type="dwc:verbatimCoordinates" xlink:type="simple"><named-content content-type="geo-json" specific-use="{&#34;type&#34;:&#34;Point&#34;,&#34;coordinates&#34;:[-68.888056,-17.526389]}" id="NCID0E4C4O" xlink:type="simple">17°31'35"S, 068°53'17"W</named-content></named-content>, 3888 m, 25 January 2012, <italic>Terán 5195</italic> (BOLV). Jardín Botánico La Paz, from seeds collected at La Paz Sajama 1991, <italic>Kessler 12628</italic> (GOET!). <bold>Oruro</bold>: Atahuallpa, Cerro Villa Pucarani en el salar de Coipasa, <named-content xmlns:xlink="http://www.w3.org/1999/xlink" content-type="dwc:verbatimCoordinates" xlink:type="simple"><named-content content-type="geo-json" specific-use="{&#34;type&#34;:&#34;Point&#34;,&#34;coordinates&#34;:[-68.300000,-19.316667]}" id="NCID0ELD4O" xlink:type="simple">19°19'S, 068°18'W</named-content></named-content>, 4670 m, 04 November 1994, <italic>Beck 21570</italic> (GOET!). <italic>21569</italic> (GOET!, LPB, MO!). Sajama, Volcán Sajama, 29 April 1987, <italic>Arctander s.n</italic> (AAU!); al Norte del pueblo de Sajama, 4300 m, 31 May 1991, <italic>Beck 19897</italic> (LPB); de Turco 3 km hacia Curahua de Carangas, 3880 m, 18 March 1992, <italic>Beck 21044</italic> (GOET!, LPB); 4600 m, 01 August 1989, <italic>Driesch s.n</italic> (Z!); arriba del pueblo sajama, 4600 m, 01 June 1991, <italic>Hensen 2610</italic> (LPB, MO!); localidad Mamaniri proximo a la población de Sajama, 4170 m, 02 April 1991, <italic>Huanca 69</italic> (GOET!, LPB); próximo a la población de Sajama a los pies del Cerro Sajama lado nor-este, 4325 m, 02 April 1991, <italic>Huanca 74</italic> (GOET!); Cerro Sajama exposición nor-oeste, 4570 m, 03 April 1991, <italic>Huanca 80</italic> (GOET!); Cerro Sajama lado Nor-oeste, 4730 m, 03 April 1991, <italic>Huanca 81</italic> (GOET!); Tirata, 30 km W C. de Carangas on road to Sajama, <named-content xmlns:xlink="http://www.w3.org/1999/xlink" content-type="dwc:verbatimCoordinates" xlink:type="simple"><named-content content-type="geo-json" specific-use="{&#34;type&#34;:&#34;Point&#34;,&#34;coordinates&#34;:[-68.533333,-17.866667]}" id="NCID0EJE4O" xlink:type="simple">17°52'S, 068°32'W</named-content></named-content>, 4100 m, 27 July 1991, <italic>Kessler 2777</italic> (GOET!, LPB, MO!); <italic>2778</italic> (AAU!, GOET!, LPB); 2 km W Tambo Colorado on road to Chile, <named-content xmlns:xlink="http://www.w3.org/1999/xlink" content-type="dwc:verbatimCoordinates" xlink:type="simple"><named-content content-type="geo-json" specific-use="{&#34;type&#34;:&#34;Point&#34;,&#34;coordinates&#34;:[-69.033333,-18.283333]}" id="NCID0EVE4O" xlink:type="simple">18°17'S, 069°02'W</named-content></named-content>, 4500 m, 29 September 1991, <italic>Kessler 3284</italic> (GOET!); <italic>3285</italic> (AAU!, GOET!, MO!); <italic>3286</italic> (AAU!, GOET!, LPB); ladera del Río Sururia, 4650–4800 m, 20 April 1979, <italic>Liberman 70</italic> (GOET!, MO!); Nevado Sajama, ca. 240 km SSO La Paz, in gelichteten Bestanden an FuBe des Berges, 4300–4800 m, 19 July 1983, <italic>Menzel s.n</italic> (GOET!); 6 km NE Laguna, foothills of Nevado Sajama, 4200 m, <named-content xmlns:xlink="http://www.w3.org/1999/xlink" content-type="dwc:verbatimCoordinates" xlink:type="simple"><named-content content-type="geo-json" specific-use="{&#34;type&#34;:&#34;Point&#34;,&#34;coordinates&#34;:[-68.853611,-18.190556]}" id="NCID0EHF4O" xlink:type="simple">18°11'26"S, 068°51'13"W</named-content></named-content>, 4200 m, 05 December 1984, <italic>Schmitt 173</italic> (MO!, NY); around bae of Volcano Sajama, 4350 m, 18 October 1967, <italic>Vuilleumier 316</italic> (GH!, US!); 2 km south of the town of Sajama on the road to Tambo Quemado, 05 September 1986, <italic>Zeballos s.n</italic> (MO!). <bold>Potosí</bold>: Enrique Baldivieso, Cerro Chuhuilla on Alota–Lag Hedionda road, <named-content xmlns:xlink="http://www.w3.org/1999/xlink" content-type="dwc:verbatimCoordinates" xlink:type="simple"><named-content content-type="geo-json" specific-use="{&#34;type&#34;:&#34;Point&#34;,&#34;coordinates&#34;:[-67.833333,-21.483333]}" id="NCID0EXF4O" xlink:type="simple">21°29'S, 067°50'W</named-content></named-content>, 4500 m, 13 September 1991, <italic>Kessler 3073</italic>; <italic>3074</italic>; <italic>3075</italic> (AAU!, GOET!); <italic>3076</italic> (GOET!, LPB); ca. 20 km W Alota-Lag Hedionda road, <named-content xmlns:xlink="http://www.w3.org/1999/xlink" content-type="dwc:verbatimCoordinates" xlink:type="simple"><named-content content-type="geo-json" specific-use="{&#34;type&#34;:&#34;Point&#34;,&#34;coordinates&#34;:[-67.716667,-21.383333]}" id="NCID0EHG4O" xlink:type="simple">21°23'S, 067°43'W</named-content></named-content>, 4050 m, 13 September 1991, <italic>Kessler 3078</italic> (GOET!). Quijarro, near pass on río Mulatos–Yura road, <named-content xmlns:xlink="http://www.w3.org/1999/xlink" content-type="dwc:verbatimCoordinates" xlink:type="simple"><named-content content-type="geo-json" specific-use="{&#34;type&#34;:&#34;Point&#34;,&#34;coordinates&#34;:[-66.466667,-19.716667]}" id="NCID0ERG4O" xlink:type="simple">19°43'S, 066°28'W</named-content></named-content>, 4300 m, 11 September 1991, <italic>Kessler 3065</italic> (GOET!); <italic>3066</italic>; <italic>3067</italic> (GOET!, MO!); <italic>3068</italic> (GOET!); al Nor este en linea recta de la población Pulacayo aprox 3 km, <named-content xmlns:xlink="http://www.w3.org/1999/xlink" content-type="dwc:verbatimCoordinates" xlink:type="simple"><named-content content-type="geo-json" specific-use="{&#34;type&#34;:&#34;Point&#34;,&#34;coordinates&#34;:[-66.686389,-20.373611]}" id="NCID0EBH4O" xlink:type="simple">20°22'25"S, 066°41'11"W</named-content></named-content>, 4402 m, 13 March 2010, <italic>Zenteno 9828</italic> (LPB). Sud Chichas, 20 mi E of Atoche and 1.5 mi above Santa Barbara on the southwest face of Nevada Choroloque, 4750 m, 15 March 1993, <italic>Peterson 12947</italic> (AAU!, GOET!). Sud Lipez, Quetana Chico 18 km hacia el Volcán Uturuncu, <named-content xmlns:xlink="http://www.w3.org/1999/xlink" content-type="dwc:verbatimCoordinates" xlink:type="simple"><named-content content-type="geo-json" specific-use="{&#34;type&#34;:&#34;Point&#34;,&#34;coordinates&#34;:[-67.219722,-22.224444]}" id="NCID0ENH4O" xlink:type="simple">22°13'28"S, 067°13'11"W</named-content></named-content>, 4500 m, 26 September 2006, <italic>Beck 32470</italic> (LPB); 32 km E lag Colorada on road to Pena Barrosa, <named-content xmlns:xlink="http://www.w3.org/1999/xlink" content-type="dwc:verbatimCoordinates" xlink:type="simple"><named-content content-type="geo-json" specific-use="{&#34;type&#34;:&#34;Point&#34;,&#34;coordinates&#34;:[-62.466667,-22.200000]}" id="NCID0EXH4O" xlink:type="simple">22°12'S, 062°28'W</named-content></named-content>, 4500 m, 14 September 1991, <italic>Kessler 3083</italic>; <italic>3084</italic> (AAU!, GOET!, LPB); <italic>3429</italic> (GOET!, USM!); <italic>3430</italic>; <italic>3595</italic>; <italic>3596</italic>; <italic>3597</italic>; <italic>3598</italic>; <italic>3599</italic>; <italic>3600</italic>; <italic>3601</italic>; <italic>3602</italic>; <italic>3603</italic>; <italic>3604</italic>; <italic>3605</italic>; <italic>3606</italic>; <italic>3607</italic>; <italic>3608</italic>; <italic>3610</italic>; <italic>3611</italic>; <italic>3612</italic>; <italic>3613</italic>; <italic>3614</italic>; <italic>3615</italic>; <italic>3616</italic>; <italic>3617</italic>; <italic>3618</italic>; <italic>3619</italic>; <italic>3620</italic> (GOET!); Cerro Tapaquillacha, 4600 m, 12 April 1980, <italic>Libermann 171</italic> (GOET!, LPB); 2.5 mi S of Yuray (Nuevo) San Antonio de Lipez on road towards Quetena Grande, 4300 m, 19 March 1993, <italic>Peterson 13014</italic> (AAU!, GOET!), 26 August 1991, <italic>Killeen 2682</italic>.</p><p><bold>Chile. Parinacota</bold>: Putre, Tarapaca, Parinacota, Zapahuira, pres de puente Murmuntani, <named-content xmlns:xlink="http://www.w3.org/1999/xlink" content-type="dwc:verbatimCoordinates" xlink:type="simple"><named-content content-type="geo-json" specific-use="{&#34;type&#34;:&#34;Point&#34;,&#34;coordinates&#34;:[-69.583333,-18.250000]}" id="NCID0EDK4O" xlink:type="simple">18°15'S, 069°35'W</named-content></named-content>, 3400 m, 05 November 1991, <italic>Billiet 5467</italic> (MO!). <bold>Tarapacá</bold>: Parinacota, Lac Chungara, <named-content xmlns:xlink="http://www.w3.org/1999/xlink" content-type="dwc:verbatimCoordinates" xlink:type="simple"><named-content content-type="geo-json" specific-use="{&#34;type&#34;:&#34;Point&#34;,&#34;coordinates&#34;:[-69.166667,-18.250000]}" id="NCID0EPK4O" xlink:type="simple">18°15'S, 069°10'W</named-content></named-content>, 4580 m, 06 November 1991, <italic>Billiet 5476</italic> (MO!). ca. 5 km below Putre on road to Arica, 3500 m, 29 December 1995, <italic>Landrum 8885</italic> (MO!); <italic>Philippi s.n</italic> (MO!). <bold>Peru. Puno</bold>: Puno, El Collao, Santa Rosa, <named-content xmlns:xlink="http://www.w3.org/1999/xlink" content-type="dwc:verbatimCoordinates" xlink:type="simple"><named-content content-type="geo-json" specific-use="{&#34;type&#34;:&#34;Point&#34;,&#34;coordinates&#34;:[-69.886389,-16.759722]}" id="NCID0EFL4O" xlink:type="simple">16°45'35"S, 069°53'11"W</named-content></named-content>, 4131 m, 09 October 2014, <italic>Boza 3009</italic> (USM!, Z!); Santa Rosa, 50 miles SSW of Llave, 4600 m, 25 July 1946, <italic>Olivera 16</italic> (US!). <bold>Tacna</bold>: Tacna, Cord. Volcán Tacora, Chislluma, 4500 m, 01 April 1926, <italic>Werdermann 1143</italic> (F!, GOET!, MO!, US!, Z!). Tarata, Laguna Casire, en borde y cercanias de la Laguna, 4700–4800 m, 03 April 1998, <italic>La Torre 2389</italic> (MO!, US!, USM!); <italic>2440</italic> (MO!, USM!); Chiluyo Chico, 4270 m, 07 December 1997, <italic>Roque 503</italic> (USM!); <italic>Weddell s.n</italic> (F!).</p></tp:treatment-sec><tp:treatment-sec><!--Section generated to contain objects referenced in tp:taxon-treatment.--><fig id="F116" position="float" orientation="portrait"><object-id xmlns:xlink="http://www.w3.org/1999/xlink" content-type="doi" xlink:type="simple">10.3897/phytokeys.203.83529.figure116</object-id><object-id xmlns:xlink="http://www.w3.org/1999/xlink" content-type="arpha" xlink:type="simple">E24B39D1-CE36-5D58-A616-60D3C88B7358</object-id><label>Figure 116.</label><caption><p>Geographical distribution of the species of subsection <tp:taxon-name><tp:taxon-name-part taxon-name-part-type="genus" reg="Polylepis"/><tp:taxon-name-part taxon-name-part-type="section" reg="Incanaee"/><tp:taxon-name-part taxon-name-part-type="subsection" reg="Incanaee">Incanaee</tp:taxon-name-part></tp:taxon-name>.</p></caption><graphic xmlns:xlink="http://www.w3.org/1999/xlink" xlink:href="phytokeys-203-001_article-83529__-g116.jpg" position="float" orientation="portrait" xlink:type="simple" id="oo_721433.jpg"><uri content-type="original_file" xlink:type="simple">https://binary.pensoft.net/fig/721433</uri></graphic></fig></tp:treatment-sec><ref-list><ref id="B306"><mixed-citation xmlns:xlink="http://www.w3.org/1999/xlink" xlink:type="simple"><person-group><name name-style="western"><surname>Simpson</surname><given-names>BB</given-names></name></person-group> (<year>1979</year>) <article-title>A revision of the genus <italic><tp:taxon-name><tp:taxon-name-part taxon-name-part-type="genus">Polylepis</tp:taxon-name-part></tp:taxon-name></italic> (<tp:taxon-name><tp:taxon-name-part taxon-name-part-type="family">Rosaceae</tp:taxon-name-part></tp:taxon-name>: Sanguisorbeae).</article-title><source>Smithsonian Contributions to Botany</source><volume>43</volume>(<issue>43</issue>): <fpage>1</fpage>–<lpage>62</lpage>. <ext-link xlink:type="simple" ext-link-type="doi" xlink:href="10.5479/si.0081024X.43.1">https://doi.org/10.5479/si.0081024X.43.1</ext-link></mixed-citation></ref><ref id="B154"><mixed-citation xmlns:xlink="http://www.w3.org/1999/xlink" xlink:type="simple"><person-group><name name-style="western"><surname>Jordan</surname><given-names>E</given-names></name></person-group> (<year>1980</year>) Das durch Wärmemangel und Trockenheit begrenzte Auftreten von <italic><tp:taxon-name><tp:taxon-name-part taxon-name-part-type="genus">Polylepis</tp:taxon-name-part></tp:taxon-name></italic> am Sajama Boliviens mit dem höchsten <italic><tp:taxon-name><tp:taxon-name-part taxon-name-part-type="genus">Polylepis</tp:taxon-name-part></tp:taxon-name></italic>-Gebüschvorkommen der Erde 42. Deutsch. Geographentag, 303–305.</mixed-citation></ref><ref id="B183"><mixed-citation xmlns:xlink="http://www.w3.org/1999/xlink" xlink:type="simple"><person-group><name name-style="western"><surname>Lien</surname><given-names>V</given-names></name><name name-style="western"><surname>López</surname><given-names>J-M</given-names></name><name name-style="western"><surname>Cuyckens</surname><given-names>GAE</given-names></name></person-group> (<year>2021</year>) <article-title>Influencia del micrositio y el ambiente en la instalación de <italic><tp:taxon-name><tp:taxon-name-part taxon-name-part-type="genus">Polylepis</tp:taxon-name-part><tp:taxon-name-part taxon-name-part-type="species">tarapacana</tp:taxon-name-part></tp:taxon-name></italic> en los Altos Andes.</article-title><source>Neotropical Biodiversity</source><volume>7</volume>(<issue>1</issue>): <fpage>135</fpage>–<lpage>145</lpage>. <ext-link xlink:type="simple" ext-link-type="doi" xlink:href="10.1080/23766808.2021.1902251">https://doi.org/10.1080/23766808.2021.1902251</ext-link></mixed-citation></ref><ref id="B143"><mixed-citation xmlns:xlink="http://www.w3.org/1999/xlink" xlink:type="simple"><person-group><name name-style="western"><surname>Hoch</surname><given-names>G</given-names></name><name name-style="western"><surname>Körner</surname><given-names>C</given-names></name></person-group> (<year>2005</year>) <article-title>Growth, demography and carbon relations of <italic><tp:taxon-name><tp:taxon-name-part taxon-name-part-type="genus">Polylepis</tp:taxon-name-part></tp:taxon-name></italic> trees at the world’s highest treeline.</article-title><source>Functional Ecology</source><volume>19</volume>(<issue>6</issue>): <fpage>941</fpage>–<lpage>951</lpage>. <ext-link xlink:type="simple" ext-link-type="doi" xlink:href="10.1111/j.1365-2435.2005.01040.x">https://doi.org/10.1111/j.1365-2435.2005.01040.x</ext-link></mixed-citation></ref><ref id="B75"><mixed-citation xmlns:xlink="http://www.w3.org/1999/xlink" xlink:type="simple"><person-group><name name-style="western"><surname>Domic</surname><given-names>AI</given-names></name></person-group> (<year>2005</year>) Influencia de los factores climáticos en el crecimiento radial de la Keuña (<italic><tp:taxon-name><tp:taxon-name-part taxon-name-part-type="genus">Polylepis</tp:taxon-name-part><tp:taxon-name-part taxon-name-part-type="species">tarapacana</tp:taxon-name-part></tp:taxon-name></italic>) en el Parque Nacional Sajama Bolivia. Thesis, Universidad Mayor de San Andres, Bolivia.</mixed-citation></ref><ref id="B10"><mixed-citation xmlns:xlink="http://www.w3.org/1999/xlink" xlink:type="simple"><person-group><name name-style="western"><surname>Argollo</surname><given-names>J</given-names></name><name name-style="western"><surname>Solís</surname><given-names>C</given-names></name><name name-style="western"><surname>Villalba</surname><given-names>R</given-names></name></person-group> (<year>2006</year>) History of high mountain forests of <italic><tp:taxon-name><tp:taxon-name-part taxon-name-part-type="genus">Polylepis</tp:taxon-name-part><tp:taxon-name-part taxon-name-part-type="species">tarapacana</tp:taxon-name-part></tp:taxon-name></italic> at the Bolivian Central Andes. 8<sup>th</sup> International symposium of high mountain remote sensing cartography 41: 9–16. <ext-link xlink:type="simple" ext-link-type="uri" xlink:href="http://uni-graz.at/geowww/hmrsc1/pdf/8/1_argollo.pdf">http://uni-graz.at/geowww/hmrsc1/pdf/8/1_argollo.pdf</ext-link></mixed-citation></ref><ref id="B220"><mixed-citation xmlns:xlink="http://www.w3.org/1999/xlink" xlink:type="simple"><person-group><name name-style="western"><surname>Moya</surname><given-names>J</given-names></name><name name-style="western"><surname>Lara</surname><given-names>A</given-names></name></person-group> (<year>2011</year>) <article-title>Cronologías de ancho de anillos de queñoa (<italic><tp:taxon-name><tp:taxon-name-part taxon-name-part-type="genus">Polylepis</tp:taxon-name-part><tp:taxon-name-part taxon-name-part-type="species">tarapacana</tp:taxon-name-part></tp:taxon-name></italic>) para los últimos 500 años en el Altiplano de la región de Arica y Parinacota, Chile.</article-title><source>Bosque (Valdivia)</source><volume>32</volume>(<issue>2</issue>): <fpage>165</fpage>–<lpage>173</lpage>. <ext-link xlink:type="simple" ext-link-type="doi" xlink:href="10.4067/S0717-92002011000200007">https://doi.org/10.4067/S0717-92002011000200007</ext-link></mixed-citation></ref><ref id="B9"><mixed-citation xmlns:xlink="http://www.w3.org/1999/xlink" xlink:type="simple"><person-group><name name-style="western"><surname>Argollo</surname><given-names>J</given-names></name><name name-style="western"><surname>Solíz</surname><given-names>C</given-names></name><name name-style="western"><surname>Villalba</surname><given-names>R</given-names></name></person-group> (<year>2004</year>) <article-title>Potencialidad dendrocronológica de <italic><tp:taxon-name><tp:taxon-name-part taxon-name-part-type="genus">Polylepis</tp:taxon-name-part><tp:taxon-name-part taxon-name-part-type="species">tarapacana</tp:taxon-name-part></tp:taxon-name></italic> en los Andes <tp:taxon-name><tp:taxon-name-part taxon-name-part-type="order">Centrales</tp:taxon-name-part></tp:taxon-name> de Bolivia.</article-title><source>Ecología en Bolivia</source><volume>39</volume>(<issue>1</issue>): <fpage>5</fpage>–<lpage>24</lpage>.</mixed-citation></ref><ref id="B76"><mixed-citation xmlns:xlink="http://www.w3.org/1999/xlink" xlink:type="simple"><person-group><name name-style="western"><surname>Domic</surname><given-names>AI</given-names></name><name name-style="western"><surname>Capriles</surname><given-names>JM</given-names></name></person-group> (<year>2009</year>) <article-title>Allometry and effects of extreme elevation on growth velocity of the Andean tree <italic><tp:taxon-name><tp:taxon-name-part taxon-name-part-type="genus">Polylepis</tp:taxon-name-part><tp:taxon-name-part taxon-name-part-type="species">tarapacana</tp:taxon-name-part></tp:taxon-name></italic> Philippi (<tp:taxon-name><tp:taxon-name-part taxon-name-part-type="family">Rosaceae</tp:taxon-name-part></tp:taxon-name>).</article-title><source>Plant Ecology</source><volume>205</volume>(<issue>2</issue>): <fpage>223</fpage>–<lpage>234</lpage>. <ext-link xlink:type="simple" ext-link-type="doi" xlink:href="10.1007/s11258-009-9612-5">https://doi.org/10.1007/s11258-009-9612-5</ext-link></mixed-citation></ref><ref id="B274"><mixed-citation xmlns:xlink="http://www.w3.org/1999/xlink" xlink:type="simple"><person-group><name name-style="western"><surname>Rodriguez-Caton</surname><given-names>M</given-names></name><name name-style="western"><surname>Andreu-Hayles</surname><given-names>L</given-names></name><name name-style="western"><surname>Morales</surname><given-names>MS</given-names></name><name name-style="western"><surname>Daux</surname><given-names>V</given-names></name><name name-style="western"><surname>Christie</surname><given-names>DA</given-names></name><name name-style="western"><surname>Coopman</surname><given-names>RE</given-names></name><name name-style="western"><surname>Alvarez</surname><given-names>C</given-names></name><name name-style="western"><surname>Palat</surname><given-names>RM</given-names></name><name name-style="western"><surname>Aliste</surname><given-names>D</given-names></name><name name-style="western"><surname>Flores</surname><given-names>F</given-names></name><name name-style="western"><surname>Villalba</surname><given-names>R</given-names></name></person-group> (<year>2021</year>) <article-title>Different climate sensitivity for radial growth, but uniform for tree-ring stable isotopes along an aridity gradient in <italic><tp:taxon-name><tp:taxon-name-part taxon-name-part-type="genus">Polylepis</tp:taxon-name-part><tp:taxon-name-part taxon-name-part-type="species">tarapacana</tp:taxon-name-part></tp:taxon-name></italic>, the world’s highest elevation tree-species.</article-title><source>Tree Physiology</source><volume>41</volume>(<issue>8</issue>): <fpage>1353</fpage>–<lpage>1371</lpage>. <ext-link xlink:type="simple" ext-link-type="doi" xlink:href="10.1093/treephys/tpab021">https://doi.org/10.1093/treephys/tpab021</ext-link></mixed-citation></ref><ref id="B279"><mixed-citation xmlns:xlink="http://www.w3.org/1999/xlink" xlink:type="simple"><person-group><name name-style="western"><surname>Saavedra</surname><given-names>J</given-names></name></person-group> (<year>2013</year>) Caracterización de la estructura poblacional de <italic><tp:taxon-name><tp:taxon-name-part taxon-name-part-type="genus">Polylepis</tp:taxon-name-part><tp:taxon-name-part taxon-name-part-type="species">tarapacana</tp:taxon-name-part></tp:taxon-name></italic> en sector Cerro Chiguana, Cuenca del Salar de Surire, para establecer los lineamientos de un programa de restauración ecológica. Thesis, Universidad de Tarapacá, Chile.</mixed-citation></ref><ref id="B150"><mixed-citation xmlns:xlink="http://www.w3.org/1999/xlink" xlink:type="simple"><person-group><name name-style="western"><surname>Jaramillo</surname><given-names>DA</given-names></name></person-group> (<year>2015</year>) Fotosíntesis en los bosques a mayor elevación en el planeta: <italic><tp:taxon-name><tp:taxon-name-part taxon-name-part-type="genus">Polylepis</tp:taxon-name-part><tp:taxon-name-part taxon-name-part-type="species">tarapacana</tp:taxon-name-part></tp:taxon-name></italic> en un gradiente de elevación en los Andes de Arica y Parinacota, Chile. Thesis, Universidad Austral de Chile, Chile.</mixed-citation></ref><ref id="B288"><mixed-citation xmlns:xlink="http://www.w3.org/1999/xlink" xlink:type="simple"><person-group><name name-style="western"><surname>Schmidt-Lebuhn</surname><given-names>AN</given-names></name><name name-style="western"><surname>Kumar</surname><given-names>M</given-names></name><name name-style="western"><surname>Kessler</surname><given-names>M</given-names></name></person-group> (<year>2006b</year>) <article-title>An assessment of the genetic population structure of two species of <italic><tp:taxon-name><tp:taxon-name-part taxon-name-part-type="genus">Polylepis</tp:taxon-name-part></tp:taxon-name></italic> Ruiz &amp; Pav. (<tp:taxon-name><tp:taxon-name-part taxon-name-part-type="family">Rosaceae</tp:taxon-name-part></tp:taxon-name>) in the Chilean Andes. Flora: Morphology, Distribution.</article-title><source>Functional Ecology of Plants</source><volume>201</volume>(<issue>4</issue>): <fpage>317</fpage>–<lpage>325</lpage>. <ext-link xlink:type="simple" ext-link-type="doi" xlink:href="10.1016/j.flora.2005.07.007">https://doi.org/10.1016/j.flora.2005.07.007</ext-link></mixed-citation></ref><ref id="B231"><mixed-citation xmlns:xlink="http://www.w3.org/1999/xlink" xlink:type="simple"><person-group><name name-style="western"><surname>Peng</surname><given-names>Y</given-names></name><name name-style="western"><surname>Lachmuth</surname><given-names>S</given-names></name><name name-style="western"><surname>Gallegos</surname><given-names>SC</given-names></name><name name-style="western"><surname>Kessler</surname><given-names>M</given-names></name><name name-style="western"><surname>Ramsay</surname><given-names>PM</given-names></name><name name-style="western"><surname>Renison</surname><given-names>D</given-names></name><name name-style="western"><surname>Suarez</surname><given-names>R</given-names></name><name name-style="western"><surname>Hensen</surname><given-names>I</given-names></name></person-group> (<year>2015</year>) <article-title>Pleistocene climatic oscillations rather than recent human disturbance influence genetic diversity in one of the world’s highest treeline species.</article-title><source>American Journal of Botany</source><volume>102</volume>(<issue>10</issue>): <fpage>1676</fpage>–<lpage>1684</lpage>. <ext-link xlink:type="simple" ext-link-type="doi" xlink:href="10.3732/ajb.1500131">https://doi.org/10.3732/ajb.1500131</ext-link></mixed-citation></ref><ref id="B227"><mixed-citation xmlns:xlink="http://www.w3.org/1999/xlink" xlink:type="simple"><person-group><name name-style="western"><surname>Oldfield</surname><given-names>S</given-names></name><name name-style="western"><surname>Lusty</surname><given-names>C</given-names></name><name name-style="western"><surname>MacKinven</surname><given-names>A</given-names></name></person-group> (<year>1998</year>) The World List of Threatened Trees. World Conservation Press, Cambridge.</mixed-citation></ref><ref id="B27"><mixed-citation xmlns:xlink="http://www.w3.org/1999/xlink" xlink:type="simple"><person-group><name name-style="western"><surname>Benoit</surname><given-names>IL [Ed.]</given-names></name></person-group> (<year>1989</year>) Libro Rojo de la Flora Terrestre de Chile (Primera Parte). CONAF, Santiago de Chile.</mixed-citation></ref><ref id="B299"><mixed-citation xmlns:xlink="http://www.w3.org/1999/xlink" xlink:type="simple">SERFOR (<year>2006</year>) Clasificación Oficial de Especies Amenazadas de Flora Silvestre. Normas Legales. El Peruano.</mixed-citation></ref><ref id="B14"><mixed-citation xmlns:xlink="http://www.w3.org/1999/xlink" xlink:type="simple"><person-group><name name-style="western"><surname>Arrázola</surname><given-names>S</given-names></name><name name-style="western"><surname>Coronado</surname><given-names>I</given-names></name><name name-style="western"><surname>Fuentes</surname><given-names>A</given-names></name><name name-style="western"><surname>Cayola</surname><given-names>L</given-names></name><name name-style="western"><surname>Zenteno</surname><given-names>F</given-names></name><name name-style="western"><surname>Lara</surname><given-names>R</given-names></name><name name-style="western"><surname>Mitanda</surname><given-names>T</given-names></name></person-group> (<year>2012</year>) <italic><tp:taxon-name><tp:taxon-name-part taxon-name-part-type="genus">Polylepis</tp:taxon-name-part></tp:taxon-name> serícea</italic>, <italic><tp:taxon-name><tp:taxon-name-part taxon-name-part-type="genus">Polylepis</tp:taxon-name-part><tp:taxon-name-part taxon-name-part-type="species">incarum</tp:taxon-name-part></tp:taxon-name></italic>, <italic><tp:taxon-name><tp:taxon-name-part taxon-name-part-type="genus">Polylepis</tp:taxon-name-part><tp:taxon-name-part taxon-name-part-type="species">pacensis</tp:taxon-name-part></tp:taxon-name></italic>, <italic><tp:taxon-name><tp:taxon-name-part taxon-name-part-type="genus">Polylepis</tp:taxon-name-part><tp:taxon-name-part taxon-name-part-type="species">triacontandra</tp:taxon-name-part></tp:taxon-name></italic>, <tp:taxon-name><tp:taxon-name-part taxon-name-part-type="genus">Polylepis</tp:taxon-name-part><tp:taxon-name-part taxon-name-part-type="species">tomentella</tp:taxon-name-part><tp:taxon-name-part taxon-name-part-type="infraspecific-rank">subsp.</tp:taxon-name-part><tp:taxon-name-part taxon-name-part-type="subspecies">Nana</tp:taxon-name-part></tp:taxon-name>, <italic><tp:taxon-name><tp:taxon-name-part taxon-name-part-type="genus">Polylepis</tp:taxon-name-part><tp:taxon-name-part taxon-name-part-type="species">tarapacana</tp:taxon-name-part></tp:taxon-name></italic>, <tp:taxon-name><tp:taxon-name-part taxon-name-part-type="genus">Polylepis</tp:taxon-name-part><tp:taxon-name-part taxon-name-part-type="species">tomentella</tp:taxon-name-part><tp:taxon-name-part taxon-name-part-type="infraspecific-rank">subsp.</tp:taxon-name-part><tp:taxon-name-part taxon-name-part-type="subspecies">tomentella</tp:taxon-name-part></tp:taxon-name>. In: LIBRO ROJO de la Flora amenazada de Bolivia. Vol. I. Zona Andina, Ministerio de Medio Ambiente y Agua, La Paz.</mixed-citation></ref><ref id="B307"><mixed-citation xmlns:xlink="http://www.w3.org/1999/xlink" xlink:type="simple"><person-group><name name-style="western"><surname>Simpson</surname><given-names>BB</given-names></name></person-group> (<year>1986</year>) <article-title>Speciation and Specialization of <italic><tp:taxon-name><tp:taxon-name-part taxon-name-part-type="genus">Polylepis</tp:taxon-name-part></tp:taxon-name></italic> in the Andes.</article-title> In: <person-group><name name-style="western"><surname>Vulllemeire</surname><given-names>F</given-names></name><name name-style="western"><surname>Monasterio</surname><given-names>M</given-names></name></person-group> (<role>Eds</role>) <issue-title>Tropical Biogeography.</issue-title><source>Oxford University Press, Oxford, UK</source>, <fpage>304</fpage>–<lpage>316</lpage>.</mixed-citation></ref><ref id="B162"><mixed-citation xmlns:xlink="http://www.w3.org/1999/xlink" xlink:type="simple"><person-group><name name-style="western"><surname>Kessler</surname><given-names>M</given-names></name></person-group> (<year>1995b</year>) <article-title>The genus <italic><tp:taxon-name><tp:taxon-name-part taxon-name-part-type="genus">Polylepis</tp:taxon-name-part></tp:taxon-name></italic> (<tp:taxon-name><tp:taxon-name-part taxon-name-part-type="family">Rosaceae</tp:taxon-name-part></tp:taxon-name>) in Bolivia.</article-title><source>Candollea</source><volume>42</volume>: <fpage>131</fpage>–<lpage>171</lpage>.</mixed-citation></ref></ref-list></tp:taxon-treatment>
